# Supplementary material for: Reduced binding of apoE4 to complement factor H promotes amyloid‐β oligomerization and neuroinflammation
Source: EMBO Rep. 2023 May 8;24(7):e56467. doi: 10.15252/embr.202256467 (PMC10328077; doi:10.15252/embr.202256467)
Supplement: Supplementary file 3 — Movie EV1 [file EMBR-24-e56467-s004.zip › Movie EV1/Movie EV1.txt]

Movie EV1. Related to Fig. 5A. Wide field image of phagocytosis of 488-labeled Aß by microglial 
cells in the presence of apoE2 with factor H. The snapshot from 40 min timepoint is shown with 
contours of the cell highlighted. Human SV40 microglial cells were cultured on 4 well µ-Slides 
with glass bottom (Ibidi) (coated with rat collagen I in 20 mM acetic acid) until 50% confluency 
was achieved. Cells were washed with RPMI media supplemented with 0.05% HSA, and wells 
were filled with Live Cell Imaging Solution (Life Technologies). The cells were incubated with an 
overnight-preincubated complex of apoE2 and FH and with instantly added HiLyteTM Fluor 488-
labeled Aß1-42 and imaged for 65 min on Nikon Ec­lipse Ti-E N-STORM/TIRF super resolution 
microscope using wide field imaging to detect the presence of Aß1-42 inside the cells. The images 
were processed and analyzed using NIS-Elements (Nikon) and Fiji ImageJ software.
