# Supplementary material for: Reduced binding of apoE4 to complement factor H promotes amyloid‐β oligomerization and neuroinflammation
Source: EMBO Rep. 2023 May 8;24(7):e56467. doi: 10.15252/embr.202256467 (PMC10328077; doi:10.15252/embr.202256467)
Supplement: Supplementary file 4 — Movie EV2 [file EMBR-24-e56467-s011.zip]

Archive with 3 entries (3 files):
- Movie EV2/Movie EV2.tif
- Movie EV2/Movie EV2.txt
- Movie EV2/Movie_S2.avi
