# Supplementary material for: Reduced binding of apoE4 to complement factor H promotes amyloid‐β oligomerization and neuroinflammation
Source: EMBO Rep. 2023 May 8;24(7):e56467. doi: 10.15252/embr.202256467 (PMC10328077; doi:10.15252/embr.202256467)
Supplement: Supplementary file 4 — Movie EV2 [file EMBR-24-e56467-s011.zip › Movie EV2/Movie EV2.txt]

Movie EV2. Related to Fig. 5A. Wide field image of phagocytosis of 488-labeled A� by microglial 
cells in the presence of apoE2 without factor H. The snapshot from 40 min timepoint is shown with 
contours of the cell highlighted. 
