# Supplementary material for: Reduced binding of apoE4 to complement factor H promotes amyloid‐β oligomerization and neuroinflammation
Source: EMBO Rep. 2023 May 8;24(7):e56467. doi: 10.15252/embr.202256467 (PMC10328077; doi:10.15252/embr.202256467)
Supplement: Supplementary file 5 — Dataset EV1 [file EMBR-24-e56467-s001.xlsx]

## Sheet: Tommi_Kajander_2022.06.21.filte
Dataset EV1. Filtered crosslinked spectra (Related to Fig. 1L)
Title	Charge	Peptide	Peptide_Type	Linker	Modifications	Evalue	Score	Proteins	Protein_Type	Sample
LH_C2206_116.32453.32453.4.2.dta	4	AKLEEQAQQIR(2)-LSKELQAAQAR(3)	Cross-Linked	DSS-D12	null	8.50368e-25	17.1054	ApoE2(242)-ApoE2(95)/	Intra-Protein	0.25DSS
LH_C2206_116.76662.76662.4.3.dta	4	GNTAKCTSTGWIPAPR(5)-LKSWFEPLVEDMQR(2)	Cross-Linked	DSS-D12	Carbamidomethyl[C](6)	7.74773e-53	11.0309	FH5-7H(47)-ApoE2(262)/	Inter-Protein	0.25DSS
LH_C2206_115.49499.49499.3.0.dta	3	DRLDEVKEQVAEVR(7)-AKLEEQAQQIR(2)	Cross-Linked	DSS-H12	null	7.88378e-24	3.83865e-06	ApoE2(233)-ApoE2(242)/	Intra-Protein	0.25DSS
LH_C2206_115.75809.75809.5.1.dta	5	LKSWFEPLVEDMQR(2)-DRLDEVKEQVAEVR(7)	Cross-Linked	DSS-D12	Oxidation[M](12)	5.33593e-22	0.547556	ApoE2(262)-ApoE2(233)/	Intra-Protein	0.25DSS
LH_C2206_115.49303.49303.3.0.dta	3	DRLDEVKEQVAEVR(7)-AKLEEQAQQIR(2)	Cross-Linked	DSS-D12	null	7.05045e-22	0.000557087	ApoE2(233)-ApoE2(242)/	Intra-Protein	0.25DSS
LH_C2206_116.49514.49514.3.0.dta	3	DRLDEVKEQVAEVR(7)-AKLEEQAQQIR(2)	Cross-Linked	DSS-H12	null	2.96991e-20	3.58016	ApoE2(233)-ApoE2(242)/	Intra-Protein	0.25DSS
LH_C2206_115.50158.50158.4.1.dta	4	DRLDEVKEQVAEVR(7)-LSKELQAAQAR(3)	Cross-Linked	DSS-D12	null	2.68772e-18	0.510589	ApoE2(233)-ApoE2(95)/	Intra-Protein	0.25DSS
LH_C2206_116.62801.62801.4.0.dta	4	LKSWFEPLVEDMQR(2)-LSKELQAAQAR(3)	Cross-Linked	DSS-H12	Oxidation[M](12)	2.25555e-17	113.477	ApoE2(262)-ApoE2(95)/	Intra-Protein	0.25DSS
LH_C2206_116.48289.48289.5.1.dta	5	KCYFPYLENGYNQNHGR(1)-LSKELQAAQAR(3)	Cross-Linked	DSS-D12	Carbamidomethyl[C](2)	9.73487e-24	839.436	FH5-7H(127)-ApoE2(95)/	Inter-Protein	0.25DSS
LH_C2206_115.33259.33259.4.1.dta	4	AKLEEQAQQIR(2)-LSKELQAAQAR(3)	Cross-Linked	DSS-D12	null	6.69222e-17	0.000340298	ApoE2(242)-ApoE2(95)/	Intra-Protein	0.25DSS
LH_C2206_116.41446.41446.3.1.dta	3	LDEVKEQVAEVR(5)-LSKELQAAQAR(3)	Cross-Linked	DSS-D12	null	9.49466e-17	0.550136	ApoE2(233)-ApoE2(95)/	Intra-Protein	0.25DSS
LH_C2206_116.50465.50465.3.0.dta	3	DRLDEVKEQVAEVR(7)-LSKELQAAQAR(3)	Cross-Linked	DSS-H12	null	1.58774e-16	8.03818	ApoE2(233)-ApoE2(95)/	Intra-Protein	0.25DSS
LH_C2206_115.41781.41781.4.0.dta	4	LDEVKEQVAEVR(5)-LSKELQAAQAR(3)	Cross-Linked	DSS-H12	null	3.10408e-16	0.0130615	ApoE2(233)-ApoE2(95)/	Intra-Protein	0.25DSS
LH_C2206_116.48111.48111.5.1.dta	5	KCYFPYLENGYNQNHGR(1)-LSKELQAAQAR(3)	Cross-Linked	DSS-D12	Carbamidomethyl[C](2)	3.86533e-17	6651.69	FH5-7H(127)-ApoE2(95)/	Inter-Protein	0.25DSS
LH_C2206_115.43123.43123.3.1.dta	3	TRDRLDEVKEQVAEVR(9)-AKLEEQAQQIR(2)	Cross-Linked	DSS-H12	null	5.01518e-16	0.358477	ApoE2(233)-ApoE2(242)/	Intra-Protein	0.25DSS
LH_C2206_116.76722.76722.4.0.dta	4	GNTAKCTSTGWIPAPR(5)-LKSWFEPLVEDMQR(2)	Cross-Linked	DSS-H12	Carbamidomethyl[C](6)	6.60968e-17	8.05185	FH5-7H(47)-ApoE2(262)/	Inter-Protein	0.25DSS
LH_C2206_116.49707.49707.6.1.dta	6	CTLKPCDYPDIKHGGLYHENMRR(4)-LSKELQAAQAR(3)	Cross-Linked	DSS-D12	Carbamidomethyl[C](1);Carbamidomethyl[C](6);Oxidation[M](21)	7.15917e-17	23294.9	FH5-7H(62)-ApoE2(95)/	Inter-Protein	0.25DSS
LH_C2206_115.48079.48079.5.0.dta	5	KCYFPYLENGYNQNHGR(1)-LSKELQAAQAR(3)	Cross-Linked	DSS-D12	Carbamidomethyl[C](2)	8.32779e-16	41.4161	FH5-7H(127)-ApoE2(95)/	Inter-Protein	0.25DSS
LH_C2206_115.46683.46683.4.0.dta	4	GNTAKCTSTGWIPAPR(5)-LSKELQAAQAR(3)	Cross-Linked	DSS-D12	Carbamidomethyl[C](6)	1.50533e-15	1.65833	FH5-7H(47)-ApoE2(95)/	Inter-Protein	0.25DSS
LH_C2206_116.49442.49442.4.0.dta	4	DRLDEVKEQVAEVR(7)-AKLEEQAQQIR(2)	Cross-Linked	DSS-H12	null	1.77763e-14	85.9903	ApoE2(233)-ApoE2(242)/	Intra-Protein	0.25DSS
LH_C2206_116.49478.49478.4.0.dta	4	DRLDEVKEQVAEVR(7)-AKLEEQAQQIR(2)	Cross-Linked	DSS-H12	null	2.16216e-14	12.089	ApoE2(233)-ApoE2(242)/	Intra-Protein	0.25DSS
LH_C2206_115.53085.53085.4.0.dta	4	AYKSELEEQLTPVAEETR(3)-LSKELQAAQAR(3)	Cross-Linked	DSS-D12	null	3.7485e-14	0.70392	ApoE2(75)-ApoE2(95)/	Intra-Protein	0.25DSS
LH_C2206_115.76904.76904.4.0.dta	4	GNTAKCTSTGWIPAPR(5)-LKSWFEPLVEDMQR(2)	Cross-Linked	DSS-D12	Carbamidomethyl[C](6)	4.76537e-15	0.00250319	FH5-7H(47)-ApoE2(262)/	Inter-Protein	0.25DSS
LH_C2206_115.40700.40700.3.1.dta	3	LDEVKEQVAEVR(5)-AKLEEQAQQIR(2)	Cross-Linked	DSS-D12	null	4.34644e-14	1.46571e-05	ApoE2(233)-ApoE2(242)/	Intra-Protein	0.25DSS
LH_C2206_115.52637.52637.4.0.dta	4	DADDLQKCLAVYQAGAR(7)-LSKELQAAQAR(3)	Cross-Linked	DSS-H12	Carbamidomethyl[C](8)	1.02604e-13	0.0751034	ApoE2(157)-ApoE2(95)/	Intra-Protein	0.25DSS
LH_C2206_115.50324.50324.4.0.dta	4	GNTAKCTSTGWIPAPR(5)-LDEVKEQVAEVR(5)	Cross-Linked	DSS-D12	Carbamidomethyl[C](6)	9.5747e-15	0.181538	FH5-7H(47)-ApoE2(233)/	Inter-Protein	0.25DSS
LH_C2206_115.78165.78165.4.3.dta	4	QWAGLVEKVQAAVGTSAAPVPSDNH(8)-LDEVKEQVAEVR(5)	Cross-Linked	DSS-D12	null	1.05168e-13	56.8669	ApoE2(282)-ApoE2(233)/	Intra-Protein	0.25DSS
LH_C2206_116.75623.75623.4.0.dta	4	LKSWFEPLVEDMQR(2)-DRLDEVKEQVAEVR(7)	Cross-Linked	DSS-H12	Oxidation[M](12)	1.1137e-13	77.0669	ApoE2(262)-ApoE2(233)/	Intra-Protein	0.25DSS
LH_C2206_115.79755.79755.4.0.dta	4	QWAGLVEKVQAAVGTSAAPVPSDNH(8)-DRLDEVKEQVAEVR(7)	Cross-Linked	DSS-D12	null	1.18345e-13	1.65485	ApoE2(282)-ApoE2(233)/	Intra-Protein	0.25DSS
LH_C2206_115.50256.50256.3.0.dta	3	DRLDEVKEQVAEVR(7)-LSKELQAAQAR(3)	Cross-Linked	DSS-D12	null	2.10943e-13	0.00544428	ApoE2(233)-ApoE2(95)/	Intra-Protein	0.25DSS
LH_C2206_115.62591.62591.4.1.dta	4	LKSWFEPLVEDMQR(2)-LSKELQAAQAR(3)	Cross-Linked	DSS-H12	Oxidation[M](12)	2.43941e-13	0.045507	ApoE2(262)-ApoE2(95)/	Intra-Protein	0.25DSS
LH_C2206_116.62670.62670.4.0.dta	4	LKSWFEPLVEDMQR(2)-LSKELQAAQAR(3)	Cross-Linked	DSS-H12	Oxidation[M](12)	4.92313e-13	5.91449	ApoE2(262)-ApoE2(95)/	Intra-Protein	0.25DSS
LH_C2206_115.41699.41699.4.0.dta	4	LDEVKEQVAEVR(5)-AKLEEQAQQIR(2)	Cross-Linked	DSS-H12	null	9.022e-13	0.00767575	ApoE2(233)-ApoE2(242)/	Intra-Protein	0.25DSS
LH_C2206_115.58777.58777.4.1.dta	4	GNTAKCTSTGWIPAPR(5)-DRLDEVKEQVAEVR(7)	Cross-Linked	DSS-H12	Carbamidomethyl[C](6)	8.87599e-13	0.266471	FH5-7H(47)-ApoE2(233)/	Inter-Protein	0.25DSS
LH_C2206_116.50048.50048.6.3.dta	6	CTLKPCDYPDIKHGGLYHENMRR(4)-LSKELQAAQAR(3)	Cross-Linked	DSS-H12	Carbamidomethyl[C](1);Carbamidomethyl[C](6);Oxidation[M](21)	3.44874e-12	57717.2	FH5-7H(62)-ApoE2(95)/	Inter-Protein	0.25DSS
LH_C2206_115.79065.79065.4.0.dta	4	LKSWFEPLVEDMQR(2)-DRLDEVKEQVAEVR(7)	Cross-Linked	DSS-H12	null	1.58934e-12	0.507129	ApoE2(262)-ApoE2(233)/	Intra-Protein	0.25DSS
LH_C2206_116.47583.47583.5.1.dta	5	KCYFPYLENGYNQNHGR(1)-LSKELQAAQAR(3)	Cross-Linked	DSS-D12	Carbamidomethyl[C](2)	3.76933e-12	11860.9	FH5-7H(127)-ApoE2(95)/	Inter-Protein	0.25DSS
LH_C2206_116.50408.50408.4.0.dta	4	DRLDEVKEQVAEVR(7)-LSKELQAAQAR(3)	Cross-Linked	DSS-H12	null	1.84289e-12	22.2199	ApoE2(233)-ApoE2(95)/	Intra-Protein	0.25DSS
LH_C2206_115.49458.49458.4.0.dta	4	DRLDEVKEQVAEVR(7)-AKLEEQAQQIR(2)	Cross-Linked	DSS-H12	null	2.16417e-12	0.0341945	ApoE2(233)-ApoE2(242)/	Intra-Protein	0.25DSS
LH_C2206_116.41772.41772.4.0.dta	4	LDEVKEQVAEVR(5)-LSKELQAAQAR(3)	Cross-Linked	DSS-H12	null	2.2218e-12	10.0936	ApoE2(233)-ApoE2(95)/	Intra-Protein	0.25DSS
LH_C2206_116.43214.43214.3.0.dta	3	TRDRLDEVKEQVAEVR(9)-AKLEEQAQQIR(2)	Cross-Linked	DSS-H12	null	2.47452e-12	203.775	ApoE2(233)-ApoE2(242)/	Intra-Protein	0.25DSS
LH_C2206_115.50047.50047.4.0.dta	4	DRLDEVKEQVAEVR(7)-AKLEEQAQQIR(2)	Cross-Linked	DSS-D12	null	4.62205e-12	0.295351	ApoE2(233)-ApoE2(242)/	Intra-Protein	0.25DSS
LH_C2206_116.41543.41543.3.0.dta	3	LDEVKEQVAEVR(5)-LSKELQAAQAR(3)	Cross-Linked	DSS-D12	null	6.8709e-12	1.34314	ApoE2(233)-ApoE2(95)/	Intra-Protein	0.25DSS
LH_C2206_116.50271.50271.3.0.dta	3	DRLDEVKEQVAEVR(7)-LSKELQAAQAR(3)	Cross-Linked	DSS-D12	null	7.92029e-12	68.3849	ApoE2(233)-ApoE2(95)/	Intra-Protein	0.25DSS
LH_C2206_115.54049.54049.5.0.dta	5	KCYFPYLENGYNQNHGR(1)-GNTAKCTSTGWIPAPR(5)	Cross-Linked	DSS-D12	Carbamidomethyl[C](2);Carbamidomethyl[C](26)	8.78147e-12	7.11783	FH5-7H(127)-FH5-7H(47)/	Intra-Protein	0.25DSS
LH_C2206_116.50207.50207.4.2.dta	4	DRLDEVKEQVAEVR(7)-LSKELQAAQAR(3)	Cross-Linked	DSS-D12	null	9.21913e-12	212.085	ApoE2(233)-ApoE2(95)/	Intra-Protein	0.25DSS
LH_C2206_116.50594.50594.4.3.dta	4	GNTAKCTSTGWIPAPR(5)-CTLKPCDYPDIK(4)	Cross-Linked	DSS-D12	Carbamidomethyl[C](6);Carbamidomethyl[C](20);Carbamidomethyl[C](25)	1.07083e-11	187.653	FH5-7H(47)-FH5-7H(62)/	Intra-Protein	0.25DSS
LH_C2206_116.60483.60483.3.0.dta	3	DADDLQKCLAVYQAGAR(7)-LDEVKEQVAEVR(5)	Cross-Linked	DSS-H12	Carbamidomethyl[C](8)	1.28074e-11	4.25845	ApoE2(157)-ApoE2(233)/	Intra-Protein	0.25DSS
LH_C2206_115.41636.41636.3.0.dta	3	LDEVKEQVAEVR(5)-LSKELQAAQAR(3)	Cross-Linked	DSS-H12	null	1.38318e-11	4.40133e-07	ApoE2(233)-ApoE2(95)/	Intra-Protein	0.25DSS
LH_C2206_116.49895.49895.6.0.dta	6	CTLKPCDYPDIKHGGLYHENMRR(4)-LSKELQAAQAR(3)	Cross-Linked	DSS-D12	Carbamidomethyl[C](1);Carbamidomethyl[C](6);Oxidation[M](21)	8.23112e-11	37922.5	FH5-7H(62)-ApoE2(95)/	Inter-Protein	0.25DSS
LH_C2206_116.67470.67470.4.0.dta	4	DADDLQKCLAVYQAGAR(7)-DRLDEVKEQVAEVR(7)	Cross-Linked	DSS-D12	Carbamidomethyl[C](8)	1.69402e-11	540.606	ApoE2(157)-ApoE2(233)/	Intra-Protein	0.25DSS
LH_C2206_116.50501.50501.4.0.dta	4	GNTAKCTSTGWIPAPR(5)-LDEVKEQVAEVR(5)	Cross-Linked	DSS-H12	Carbamidomethyl[C](6)	1.27896e-10	9.78647	FH5-7H(47)-ApoE2(233)/	Inter-Protein	0.25DSS
LH_C2206_116.58767.58767.4.0.dta	4	GNTAKCTSTGWIPAPR(5)-DRLDEVKEQVAEVR(7)	Cross-Linked	DSS-H12	Carbamidomethyl[C](6)	1.56639e-10	159.241	FH5-7H(47)-ApoE2(233)/	Inter-Protein	0.25DSS
LH_C2206_116.80927.80927.4.2.dta	4	DADDLQKCLAVYQAGAR(7)-LKSWFEPLVEDMQR(2)	Cross-Linked	DSS-D12	Carbamidomethyl[C](8)	1.89167e-11	24.0536	ApoE2(157)-ApoE2(262)/	Intra-Protein	0.25DSS
LH_C2206_115.52996.52996.4.1.dta	4	DADDLQKCLAVYQAGAR(7)-LSKELQAAQAR(3)	Cross-Linked	DSS-D12	Carbamidomethyl[C](8)	2.57297e-11	0.158169	ApoE2(157)-ApoE2(95)/	Intra-Protein	0.25DSS
LH_C2206_116.53383.53383.3.0.dta	3	AYKSELEEQLTPVAEETR(3)-LSKELQAAQAR(3)	Cross-Linked	DSS-H12	null	3.35737e-11	8.15232	ApoE2(75)-ApoE2(95)/	Intra-Protein	0.25DSS
LH_C2206_115.47408.47408.5.3.dta	5	KCYFPYLENGYNQNHGR(1)-LSKELQAAQAR(3)	Cross-Linked	DSS-D12	Carbamidomethyl[C](2)	1.88797e-10	3598.3	FH5-7H(127)-ApoE2(95)/	Inter-Protein	0.25DSS
LH_C2206_116.48405.48405.5.1.dta	5	KCYFPYLENGYNQNHGR(1)-LSKELQAAQAR(3)	Cross-Linked	DSS-D12	Carbamidomethyl[C](2)	4.20763e-10	1195.98	FH5-7H(127)-ApoE2(95)/	Inter-Protein	0.25DSS
LH_C2206_115.75887.75887.5.0.dta	5	LKSWFEPLVEDMQR(2)-DRLDEVKEQVAEVR(7)	Cross-Linked	DSS-H12	Oxidation[M](12)	4.12969e-11	0.267539	ApoE2(262)-ApoE2(233)/	Intra-Protein	0.25DSS
LH_C2206_116.33348.33348.3.0.dta	3	AKLEEQAQQIR(2)-LSKELQAAQAR(3)	Cross-Linked	DSS-D12	null	4.65089e-11	0.163296	ApoE2(242)-ApoE2(95)/	Intra-Protein	0.25DSS
LH_C2206_116.62201.62201.4.2.dta	4	DADDLQKCLAVYQAGAR(7)-GNTAKCTSTGWIPAPR(5)	Cross-Linked	DSS-D12	Carbamidomethyl[C](8);Carbamidomethyl[C](26)	8.07927e-10	63.9542	ApoE2(157)-FH5-7H(47)/	Inter-Protein	0.25DSS
LH_C2206_115.81269.81269.4.1.dta	4	DADDLQKCLAVYQAGAR(7)-LKSWFEPLVEDMQR(2)	Cross-Linked	DSS-D12	Carbamidomethyl[C](8)	5.08916e-11	0.134191	ApoE2(157)-ApoE2(262)/	Intra-Protein	0.25DSS
LH_C2206_116.49434.49434.4.0.dta	4	DRLDEVKEQVAEVR(7)-AKLEEQAQQIR(2)	Cross-Linked	DSS-H12	null	5.90276e-11	8.0817	ApoE2(233)-ApoE2(242)/	Intra-Protein	0.25DSS
LH_C2206_115.43139.43139.3.1.dta	3	TRDRLDEVKEQVAEVR(9)-AKLEEQAQQIR(2)	Cross-Linked	DSS-H12	null	5.93899e-11	0.94008	ApoE2(233)-ApoE2(242)/	Intra-Protein	0.25DSS
LH_C2206_115.67729.67729.4.0.dta	4	DADDLQKCLAVYQAGAR(7)-DRLDEVKEQVAEVR(7)	Cross-Linked	DSS-H12	Carbamidomethyl[C](8)	6.51979e-11	7.02239	ApoE2(157)-ApoE2(233)/	Intra-Protein	0.25DSS
LH_C2206_116.49372.49372.5.0.dta	5	DRLDEVKEQVAEVR(7)-AKLEEQAQQIR(2)	Cross-Linked	DSS-H12	null	6.60962e-11	11420.5	ApoE2(233)-ApoE2(242)/	Intra-Protein	0.25DSS
LH_C2206_116.80987.80987.4.0.dta	4	DADDLQKCLAVYQAGAR(7)-LKSWFEPLVEDMQR(2)	Cross-Linked	DSS-H12	Carbamidomethyl[C](8)	6.82961e-11	32.6021	ApoE2(157)-ApoE2(262)/	Intra-Protein	0.25DSS
LH_C2206_116.62348.62348.4.0.dta	4	DADDLQKCLAVYQAGAR(7)-GNTAKCTSTGWIPAPR(5)	Cross-Linked	DSS-H12	Carbamidomethyl[C](8);Carbamidomethyl[C](26)	1.8337e-09	67.6308	ApoE2(157)-FH5-7H(47)/	Inter-Protein	0.25DSS
LH_C2206_116.81040.81040.3.0.dta	3	DADDLQKCLAVYQAGAR(7)-LKSWFEPLVEDMQR(2)	Cross-Linked	DSS-H12	Carbamidomethyl[C](8)	9.61077e-11	19.3752	ApoE2(157)-ApoE2(262)/	Intra-Protein	0.25DSS
LH_C2206_116.63665.63665.5.0.dta	5	LLRDADDLQKCLAVYQAGAR(10)-DRLDEVKEQVAEVR(7)	Cross-Linked	DSS-H12	Carbamidomethyl[C](11)	1.04427e-10	888.63	ApoE2(157)-ApoE2(233)/	Intra-Protein	0.25DSS
LH_C2206_116.58800.58800.4.0.dta	4	DADDLQKCLAVYQAGAR(7)-TRDRLDEVKEQVAEVR(9)	Cross-Linked	DSS-D12	Carbamidomethyl[C](8)	1.0949e-10	301.617	ApoE2(157)-ApoE2(233)/	Intra-Protein	0.25DSS
LH_C2206_116.78801.78801.4.0.dta	4	LKSWFEPLVEDMQR(2)-DRLDEVKEQVAEVR(7)	Cross-Linked	DSS-H12	null	1.1977e-10	80.4986	ApoE2(262)-ApoE2(233)/	Intra-Protein	0.25DSS
LH_C2206_116.76595.76595.4.3.dta	4	LKSWFEPLVEDMQR(2)-LDEVKEQVAEVR(5)	Cross-Linked	DSS-D12	null	1.23656e-10	25.808	ApoE2(262)-ApoE2(233)/	Intra-Protein	0.25DSS
LH_C2206_115.50109.50109.5.0.dta	5	LLRDADDLQKCLAVYQAGAR(10)-LSKELQAAQAR(3)	Cross-Linked	DSS-H12	Carbamidomethyl[C](11)	1.32078e-10	0.148586	ApoE2(157)-ApoE2(95)/	Intra-Protein	0.25DSS
LH_C2206_115.76970.76970.4.2.dta	4	GNTAKCTSTGWIPAPR(5)-LKSWFEPLVEDMQR(2)	Cross-Linked	DSS-H12	Carbamidomethyl[C](6)	1.93257e-09	0.00830092	FH5-7H(47)-ApoE2(262)/	Inter-Protein	0.25DSS
LH_C2206_116.49759.49759.6.3.dta	6	CTLKPCDYPDIKHGGLYHENMRR(4)-LSKELQAAQAR(3)	Cross-Linked	DSS-D12	Carbamidomethyl[C](1);Carbamidomethyl[C](6);Oxidation[M](21)	1.97084e-09	71651	FH5-7H(62)-ApoE2(95)/	Inter-Protein	0.25DSS
LH_C2206_116.43697.43697.5.0.dta	5	TRDRLDEVKEQVAEVR(9)-LSKELQAAQAR(3)	Cross-Linked	DSS-H12	null	2.34666e-10	8528.81	ApoE2(233)-ApoE2(95)/	Intra-Protein	0.25DSS
LH_C2206_115.41238.41238.4.1.dta	4	LDEVKEQVAEVR(5)-AKLEEQAQQIR(2)	Cross-Linked	DSS-D12	null	2.95226e-10	0.0102992	ApoE2(233)-ApoE2(242)/	Intra-Protein	0.25DSS
LH_C2206_115.40886.40886.3.0.dta	3	LDEVKEQVAEVR(5)-AKLEEQAQQIR(2)	Cross-Linked	DSS-H12	null	3.73522e-10	5.96328e-06	ApoE2(233)-ApoE2(242)/	Intra-Protein	0.25DSS
LH_C2206_116.67645.67645.4.2.dta	4	DADDLQKCLAVYQAGAR(7)-DRLDEVKEQVAEVR(7)	Cross-Linked	DSS-D12	Carbamidomethyl[C](8)	4.19251e-10	244.958	ApoE2(157)-ApoE2(233)/	Intra-Protein	0.25DSS
LH_C2206_116.79609.79609.5.0.dta	5	QWAGLVEKVQAAVGTSAAPVPSDNH(8)-DRLDEVKEQVAEVR(7)	Cross-Linked	DSS-H12	null	4.43006e-10	9142.2	ApoE2(282)-ApoE2(233)/	Intra-Protein	0.25DSS
LH_C2206_115.56760.56760.5.0.dta	5	KCYFPYLENGYNQNHGR(1)-GNTAKCTSTGWIPAPR(5)	Cross-Linked	DSS-D12	Carbamidomethyl[C](2);Carbamidomethyl[C](26)	4.86686e-10	717.328	FH5-7H(127)-FH5-7H(47)/	Intra-Protein	0.25DSS
LH_C2206_115.41619.41619.3.0.dta	3	LDEVKEQVAEVR(5)-LSKELQAAQAR(3)	Cross-Linked	DSS-H12	null	5.06245e-10	0.000241247	ApoE2(233)-ApoE2(95)/	Intra-Protein	0.25DSS
LH_C2206_116.54254.54254.5.0.dta	5	KCYFPYLENGYNQNHGR(1)-GNTAKCTSTGWIPAPR(5)	Cross-Linked	DSS-H12	Carbamidomethyl[C](2);Carbamidomethyl[C](26)	5.12243e-10	27849.4	FH5-7H(127)-FH5-7H(47)/	Intra-Protein	0.25DSS
LH_C2206_116.77899.77899.4.0.dta	4	QWAGLVEKVQAAVGTSAAPVPSDNH(8)-LDEVKEQVAEVR(5)	Cross-Linked	DSS-D12	null	5.60403e-10	18431.2	ApoE2(282)-ApoE2(233)/	Intra-Protein	0.25DSS
LH_C2206_116.43100.43100.3.1.dta	3	TRDRLDEVKEQVAEVR(9)-AKLEEQAQQIR(2)	Cross-Linked	DSS-D12	null	7.08682e-10	5132.18	ApoE2(233)-ApoE2(242)/	Intra-Protein	0.25DSS
LH_C2206_115.78255.78255.4.0.dta	4	DADDLQKCLAVYQAGAR(7)-LKSWFEPLVEDMQR(2)	Cross-Linked	DSS-H12	Carbamidomethyl[C](8);Oxidation[M](32)	7.8287e-10	3.63717	ApoE2(157)-ApoE2(262)/	Intra-Protein	0.25DSS
LH_C2206_115.52061.52061.5.0.dta	5	DADDLQKCLAVYQAGAR(7)-LSKELQAAQAR(3)	Cross-Linked	DSS-H12	Carbamidomethyl[C](8)	9.21649e-10	3.77201	ApoE2(157)-ApoE2(95)/	Intra-Protein	0.25DSS
LH_C2206_115.67674.67674.4.3.dta	4	DADDLQKCLAVYQAGAR(7)-DRLDEVKEQVAEVR(7)	Cross-Linked	DSS-D12	Carbamidomethyl[C](8)	1.01496e-09	59.6128	ApoE2(157)-ApoE2(233)/	Intra-Protein	0.25DSS
LH_C2206_115.33232.33232.4.0.dta	4	AKLEEQAQQIR(2)-LSKELQAAQAR(3)	Cross-Linked	DSS-H12	null	1.03096e-09	0.000331531	ApoE2(242)-ApoE2(95)/	Intra-Protein	0.25DSS
LH_C2206_115.52261.52261.4.2.dta	4	AYKSELEEQLTPVAEETR(3)-AKLEEQAQQIR(2)	Cross-Linked	DSS-H12	null	1.17302e-09	0.0264397	ApoE2(75)-ApoE2(242)/	Intra-Protein	0.25DSS
LH_C2206_116.71350.71350.4.0.dta	4	LKSWFEPLVEDMQR(2)-LDEVKEQVAEVR(5)	Cross-Linked	DSS-H12	Oxidation[M](12)	1.34835e-09	4.34796	ApoE2(262)-ApoE2(233)/	Intra-Protein	0.25DSS
LH_C2206_115.52084.52084.4.1.dta	4	DADDLQKCLAVYQAGAR(7)-LSKELQAAQAR(3)	Cross-Linked	DSS-D12	Carbamidomethyl[C](8)	1.36404e-09	0.395585	ApoE2(157)-ApoE2(95)/	Intra-Protein	0.25DSS
LH_C2206_116.54039.54039.4.2.dta	4	DADDLQKCLAVYQAGAR(7)-LSKELQAAQAR(3)	Cross-Linked	DSS-D12	Carbamidomethyl[C](8)	1.40855e-09	65.0558	ApoE2(157)-ApoE2(95)/	Intra-Protein	0.25DSS
LH_C2206_116.41266.41266.4.0.dta	4	LDEVKEQVAEVR(5)-AKLEEQAQQIR(2)	Cross-Linked	DSS-H12	null	1.44744e-09	29.6951	ApoE2(233)-ApoE2(242)/	Intra-Protein	0.25DSS
LH_C2206_115.53954.53954.4.2.dta	4	DADDLQKCLAVYQAGAR(7)-LSKELQAAQAR(3)	Cross-Linked	DSS-D12	Carbamidomethyl[C](8)	1.54073e-09	0.280021	ApoE2(157)-ApoE2(95)/	Intra-Protein	0.25DSS
LH_C2206_115.48410.48410.4.3.dta	4	KCYFPYLENGYNQNHGR(1)-LSKELQAAQAR(3)	Cross-Linked	DSS-H12	Carbamidomethyl[C](2)	1.15204e-08	4.4287	FH5-7H(127)-ApoE2(95)/	Inter-Protein	0.25DSS
LH_C2206_115.71311.71311.4.1.dta	4	LKSWFEPLVEDMQR(2)-AKLEEQAQQIR(2)	Cross-Linked	DSS-D12	null	1.66586e-09	0.000325161	ApoE2(262)-ApoE2(242)/	Intra-Protein	0.25DSS
LH_C2206_115.51544.51544.4.0.dta	4	DADDLQKCLAVYQAGAR(7)-AKLEEQAQQIR(2)	Cross-Linked	DSS-H12	Carbamidomethyl[C](8)	1.97697e-09	0.0180648	ApoE2(157)-ApoE2(242)/	Intra-Protein	0.25DSS
LH_C2206_115.43230.43230.3.0.dta	3	TRDRLDEVKEQVAEVR(9)-AKLEEQAQQIR(2)	Cross-Linked	DSS-H12	null	2.59257e-09	0.0892522	ApoE2(233)-ApoE2(242)/	Intra-Protein	0.25DSS
LH_C2206_116.33545.33545.4.1.dta	4	AKLEEQAQQIR(2)-LSKELQAAQAR(3)	Cross-Linked	DSS-D12	null	3.11068e-09	3.64409	ApoE2(242)-ApoE2(95)/	Intra-Protein	0.25DSS
LH_C2206_115.33278.33278.4.1.dta	4	AKLEEQAQQIR(2)-LSKELQAAQAR(3)	Cross-Linked	DSS-D12	null	3.56943e-09	0.000412123	ApoE2(242)-ApoE2(95)/	Intra-Protein	0.25DSS
LH_C2206_115.75831.75831.4.0.dta	4	LKSWFEPLVEDMQR(2)-DRLDEVKEQVAEVR(7)	Cross-Linked	DSS-H12	Oxidation[M](12)	3.78844e-09	1.08406	ApoE2(262)-ApoE2(233)/	Intra-Protein	0.25DSS
LH_C2206_116.33294.33294.4.1.dta	4	AKLEEQAQQIR(2)-LSKELQAAQAR(3)	Cross-Linked	DSS-H12	null	4.09434e-09	2.32846	ApoE2(242)-ApoE2(95)/	Intra-Protein	0.25DSS
LH_C2206_116.33137.33137.3.1.dta	3	AKLEEQAQQIR(2)-LSKELQAAQAR(3)	Cross-Linked	DSS-D12	null	5.86443e-09	0.180218	ApoE2(242)-ApoE2(95)/	Intra-Protein	0.25DSS
LH_C2206_116.62395.62395.4.0.dta	4	DADDLQKCLAVYQAGAR(7)-GNTAKCTSTGWIPAPR(5)	Cross-Linked	DSS-H12	Carbamidomethyl[C](8);Carbamidomethyl[C](26)	1.6079e-08	7.89874	ApoE2(157)-FH5-7H(47)/	Inter-Protein	0.25DSS
LH_C2206_116.33313.33313.3.1.dta	3	AKLEEQAQQIR(2)-LSKELQAAQAR(3)	Cross-Linked	DSS-H12	null	7.44569e-09	5.17741	ApoE2(242)-ApoE2(95)/	Intra-Protein	0.25DSS
LH_C2206_116.60268.60268.3.0.dta	3	DADDLQKCLAVYQAGAR(7)-LDEVKEQVAEVR(5)	Cross-Linked	DSS-D12	Carbamidomethyl[C](8)	7.49262e-09	1.34637	ApoE2(157)-ApoE2(233)/	Intra-Protein	0.25DSS
LH_C2206_115.54244.54244.4.0.dta	4	DADDLQKCLAVYQAGAR(7)-LSKELQAAQAR(3)	Cross-Linked	DSS-D12	Carbamidomethyl[C](8)	8.54975e-09	1.00623	ApoE2(157)-ApoE2(95)/	Intra-Protein	0.25DSS
LH_C2206_116.51875.51875.4.0.dta	4	DADDLQKCLAVYQAGAR(7)-LSKELQAAQAR(3)	Cross-Linked	DSS-H12	Carbamidomethyl[C](8)	9.4219e-09	47.0111	ApoE2(157)-ApoE2(95)/	Intra-Protein	0.25DSS
LH_C2206_116.84237.84237.4.0.dta	4	QWAGLVEKVQAAVGTSAAPVPSDNH(8)-LKSWFEPLVEDMQR(2)	Cross-Linked	DSS-H12	Oxidation[M](40)	9.63168e-09	99.0645	ApoE2(282)-ApoE2(262)/	Intra-Protein	0.25DSS
LH_C2206_116.52630.52630.4.0.dta	4	DADDLQKCLAVYQAGAR(7)-LSKELQAAQAR(3)	Cross-Linked	DSS-H12	Carbamidomethyl[C](8)	1.04023e-08	22.5309	ApoE2(157)-ApoE2(95)/	Intra-Protein	0.25DSS
LH_C2206_116.50884.50884.4.0.dta	4	DRLDEVKEQVAEVR(7)-LSKELQAAQAR(3)	Cross-Linked	DSS-H12	null	1.13013e-08	132.403	ApoE2(233)-ApoE2(95)/	Intra-Protein	0.25DSS
LH_C2206_116.71417.71417.4.2.dta	4	LKSWFEPLVEDMQR(2)-LDEVKEQVAEVR(5)	Cross-Linked	DSS-H12	Oxidation[M](12)	1.15151e-08	7.4395	ApoE2(262)-ApoE2(233)/	Intra-Protein	0.25DSS
LH_C2206_116.43712.43712.5.1.dta	5	KCYFPYLENGYNQNHGR(1)-KFVQGK(1)	Cross-Linked	DSS-H12	Carbamidomethyl[C](2)	1.21227e-08	189.72	FH5-7H(127)-FH5-7H(144)/	Intra-Protein	0.25DSS
LH_C2206_116.49414.49414.5.1.dta	5	DRLDEVKEQVAEVR(7)-AKLEEQAQQIR(2)	Cross-Linked	DSS-D12	null	1.29679e-08	8.18417	ApoE2(233)-ApoE2(242)/	Intra-Protein	0.25DSS
LH_C2206_115.74535.74535.5.1.dta	5	TRDRLDEVKEQVAEVR(9)-LKSWFEPLVEDMQR(2)	Cross-Linked	DSS-D12	null	1.39207e-08	18.3677	ApoE2(233)-ApoE2(262)/	Intra-Protein	0.25DSS
LH_C2206_115.43790.43790.5.0.dta	5	TRDRLDEVKEQVAEVR(9)-LSKELQAAQAR(3)	Cross-Linked	DSS-H12	null	1.39611e-08	33.4509	ApoE2(233)-ApoE2(95)/	Intra-Protein	0.25DSS
LH_C2206_115.33080.33080.3.0.dta	3	AKLEEQAQQIR(2)-LSKELQAAQAR(3)	Cross-Linked	DSS-D12	null	1.40514e-08	9.63518e-06	ApoE2(242)-ApoE2(95)/	Intra-Protein	0.25DSS
LH_C2206_116.50483.50483.4.0.dta	4	GNTAKCTSTGWIPAPR(5)-LDEVKEQVAEVR(5)	Cross-Linked	DSS-H12	Carbamidomethyl[C](6)	1.67855e-08	19.2882	FH5-7H(47)-ApoE2(233)/	Inter-Protein	0.25DSS
LH_C2206_115.62342.62342.4.0.dta	4	DADDLQKCLAVYQAGAR(7)-GNTAKCTSTGWIPAPR(5)	Cross-Linked	DSS-H12	Carbamidomethyl[C](8);Carbamidomethyl[C](26)	4.13518e-07	0.537036	ApoE2(157)-FH5-7H(47)/	Inter-Protein	0.25DSS
LH_C2206_115.51845.51845.4.0.dta	4	DADDLQKCLAVYQAGAR(7)-LSKELQAAQAR(3)	Cross-Linked	DSS-H12	Carbamidomethyl[C](8)	1.90663e-08	0.174368	ApoE2(157)-ApoE2(95)/	Intra-Protein	0.25DSS
LH_C2206_116.53359.53359.3.0.dta	3	AYKSELEEQLTPVAEETR(3)-LSKELQAAQAR(3)	Cross-Linked	DSS-H12	null	1.9166e-08	403.621	ApoE2(75)-ApoE2(95)/	Intra-Protein	0.25DSS
LH_C2206_115.41360.41360.4.0.dta	4	LDEVKEQVAEVR(5)-AKLEEQAQQIR(2)	Cross-Linked	DSS-H12	null	2.27816e-08	0.00371458	ApoE2(233)-ApoE2(242)/	Intra-Protein	0.25DSS
LH_C2206_116.41938.41938.4.1.dta	4	GNTAKCTSTGWIPAPR(5)-AKLEEQAQQIR(2)	Cross-Linked	DSS-D12	Carbamidomethyl[C](6)	8.19821e-07	2.84228	FH5-7H(47)-ApoE2(242)/	Inter-Protein	0.25DSS
LH_C2206_116.41828.41828.4.0.dta	4	LDEVKEQVAEVR(5)-LSKELQAAQAR(3)	Cross-Linked	DSS-H12	null	2.81776e-08	10.8038	ApoE2(233)-ApoE2(95)/	Intra-Protein	0.25DSS
LH_C2206_115.81325.81325.4.0.dta	4	DADDLQKCLAVYQAGAR(7)-LKSWFEPLVEDMQR(2)	Cross-Linked	DSS-H12	Carbamidomethyl[C](8)	2.87885e-08	0.154991	ApoE2(157)-ApoE2(262)/	Intra-Protein	0.25DSS
LH_C2206_115.67921.67921.4.0.dta	4	DADDLQKCLAVYQAGAR(7)-DRLDEVKEQVAEVR(7)	Cross-Linked	DSS-H12	Carbamidomethyl[C](8)	3.74404e-08	0.672812	ApoE2(157)-ApoE2(233)/	Intra-Protein	0.25DSS
LH_C2206_116.43505.43505.4.1.dta	4	TRDRLDEVKEQVAEVR(9)-LSKELQAAQAR(3)	Cross-Linked	DSS-D12	null	3.85778e-08	923.985	ApoE2(233)-ApoE2(95)/	Intra-Protein	0.25DSS
LH_C2206_115.84703.84703.3.2.dta	3	QWAGLVEKVQAAVGTSAAPVPSDNH(8)-LKSWFEPLVEDMQR(2)	Cross-Linked	DSS-D12	Oxidation[M](40)	4.04852e-08	17.8124	ApoE2(282)-ApoE2(262)/	Intra-Protein	0.25DSS
LH_C2206_115.81244.81244.4.0.dta	4	DADDLQKCLAVYQAGAR(7)-LKSWFEPLVEDMQR(2)	Cross-Linked	DSS-D12	Carbamidomethyl[C](8)	4.07363e-08	0.066113	ApoE2(157)-ApoE2(262)/	Intra-Protein	0.25DSS
LH_C2206_115.54175.54175.4.0.dta	4	DADDLQKCLAVYQAGAR(7)-LSKELQAAQAR(3)	Cross-Linked	DSS-H12	Carbamidomethyl[C](8)	4.64547e-08	0.347883	ApoE2(157)-ApoE2(95)/	Intra-Protein	0.25DSS
LH_C2206_115.42977.42977.3.0.dta	3	TRDRLDEVKEQVAEVR(9)-AKLEEQAQQIR(2)	Cross-Linked	DSS-D12	null	4.72829e-08	3.17818	ApoE2(233)-ApoE2(242)/	Intra-Protein	0.25DSS
LH_C2206_116.63578.63578.6.1.dta	6	LLRDADDLQKCLAVYQAGAR(10)-DRLDEVKEQVAEVR(7)	Cross-Linked	DSS-D12	Carbamidomethyl[C](11)	4.75372e-08	395.972	ApoE2(157)-ApoE2(233)/	Intra-Protein	0.25DSS
LH_C2206_115.79101.79101.3.1.dta	3	LKSWFEPLVEDMQR(2)-DRLDEVKEQVAEVR(7)	Cross-Linked	DSS-H12	null	4.81649e-08	0.00011398	ApoE2(262)-ApoE2(233)/	Intra-Protein	0.25DSS
LH_C2206_115.50124.50124.4.0.dta	4	LLRDADDLQKCLAVYQAGAR(10)-LSKELQAAQAR(3)	Cross-Linked	DSS-H12	Carbamidomethyl[C](11)	4.81693e-08	0.0901582	ApoE2(157)-ApoE2(95)/	Intra-Protein	0.25DSS
LH_C2206_115.54183.54183.5.3.dta	5	KCYFPYLENGYNQNHGR(1)-GNTAKCTSTGWIPAPR(5)	Cross-Linked	DSS-D12	Carbamidomethyl[C](2);Carbamidomethyl[C](26)	4.8206e-08	244.968	FH5-7H(127)-FH5-7H(47)/	Intra-Protein	0.25DSS
LH_C2206_115.76831.76831.3.1.dta	3	LKSWFEPLVEDMQR(2)-LDEVKEQVAEVR(5)	Cross-Linked	DSS-D12	null	4.97704e-08	182.064	ApoE2(262)-ApoE2(233)/	Intra-Protein	0.25DSS
LH_C2206_115.84069.84069.3.0.dta	3	LKSWFEPLVEDMQR(2)-LKSWFEPLVEDMQR(2)	Cross-Linked	DSS-H12	Oxidation[M](12)	5.33921e-08	0.518721	ApoE2(262)-ApoE2(262)/	Inter-Protein	0.25DSS
LH_C2206_116.52208.52208.4.0.dta	4	AYKSELEEQLTPVAEETR(3)-AKLEEQAQQIR(2)	Cross-Linked	DSS-H12	null	6.04902e-08	339.058	ApoE2(75)-ApoE2(242)/	Intra-Protein	0.25DSS
LH_C2206_116.62349.62349.4.1.dta	4	LKSWFEPLVEDMQR(2)-LSKELQAAQAR(3)	Cross-Linked	DSS-D12	Oxidation[M](12)	6.16237e-08	0.235513	ApoE2(262)-ApoE2(95)/	Intra-Protein	0.25DSS
LH_C2206_116.41406.41406.4.2.dta	4	LDEVKEQVAEVR(5)-LSKELQAAQAR(3)	Cross-Linked	DSS-D12	null	7.77981e-08	134.759	ApoE2(233)-ApoE2(95)/	Intra-Protein	0.25DSS
LH_C2206_115.86697.86697.4.0.dta	4	QWAGLVEKVQAAVGTSAAPVPSDNH(8)-LKSWFEPLVEDMQR(2)	Cross-Linked	DSS-H12	null	8.70923e-08	0.0377493	ApoE2(282)-ApoE2(262)/	Intra-Protein	0.25DSS
LH_C2206_115.75471.75471.4.0.dta	4	QWAGLVEKVQAAVGTSAAPVPSDNH(8)-LSKELQAAQAR(3)	Cross-Linked	DSS-H12	null	9.28336e-08	0.463249	ApoE2(282)-ApoE2(95)/	Intra-Protein	0.25DSS
LH_C2206_115.52967.52967.4.0.dta	4	DADDLQKCLAVYQAGAR(7)-LSKELQAAQAR(3)	Cross-Linked	DSS-H12	Carbamidomethyl[C](8)	1.04851e-07	15.0307	ApoE2(157)-ApoE2(95)/	Intra-Protein	0.25DSS
LH_C2206_115.50514.50514.4.0.dta	4	GNTAKCTSTGWIPAPR(5)-LDEVKEQVAEVR(5)	Cross-Linked	DSS-H12	Carbamidomethyl[C](6)	1.04109e-06	0.0591316	FH5-7H(47)-ApoE2(233)/	Inter-Protein	0.25DSS
LH_C2206_115.51072.51072.4.1.dta	4	ELKAYKSELEEQLTPVAEETR(3)-LSKELQAAQAR(3)	Cross-Linked	DSS-D12	null	1.09969e-07	0.194915	ApoE2(72)-ApoE2(95)/	Intra-Protein	0.25DSS
LH_C2206_115.49538.49538.5.0.dta	5	DRLDEVKEQVAEVR(7)-AKLEEQAQQIR(2)	Cross-Linked	DSS-H12	null	1.12735e-07	0.00562638	ApoE2(233)-ApoE2(242)/	Intra-Protein	0.25DSS
LH_C2206_115.77022.77022.4.0.dta	4	GNTAKCTSTGWIPAPR(5)-LKSWFEPLVEDMQR(2)	Cross-Linked	DSS-D12	Carbamidomethyl[C](6)	1.27452e-06	0.000903089	FH5-7H(47)-ApoE2(262)/	Inter-Protein	0.25DSS
LH_C2206_115.51911.51911.3.0.dta	3	DADDLQKCLAVYQAGAR(7)-LSKELQAAQAR(3)	Cross-Linked	DSS-H12	Carbamidomethyl[C](8)	1.20089e-07	0.00365087	ApoE2(157)-ApoE2(95)/	Intra-Protein	0.25DSS
LH_C2206_115.60373.60373.4.0.dta	4	DADDLQKCLAVYQAGAR(7)-LDEVKEQVAEVR(5)	Cross-Linked	DSS-H12	Carbamidomethyl[C](8)	1.28159e-07	2.53529	ApoE2(157)-ApoE2(233)/	Intra-Protein	0.25DSS
LH_C2206_115.40893.40893.3.0.dta	3	LDEVKEQVAEVR(5)-AKLEEQAQQIR(2)	Cross-Linked	DSS-H12	null	1.43334e-07	8.09641e-06	ApoE2(233)-ApoE2(242)/	Intra-Protein	0.25DSS
LH_C2206_116.33132.33132.4.1.dta	4	AKLEEQAQQIR(2)-LSKELQAAQAR(3)	Cross-Linked	DSS-D12	null	1.43585e-07	0.318386	ApoE2(242)-ApoE2(95)/	Intra-Protein	0.25DSS
LH_C2206_115.49697.49697.5.0.dta	5	DRLDEVKEQVAEVR(7)-AKLEEQAQQIR(2)	Cross-Linked	DSS-D12	null	1.45454e-07	2.08342	ApoE2(233)-ApoE2(242)/	Intra-Protein	0.25DSS
LH_C2206_116.40933.40933.4.0.dta	4	LDEVKEQVAEVR(5)-AKLEEQAQQIR(2)	Cross-Linked	DSS-H12	null	1.6126e-07	567.677	ApoE2(233)-ApoE2(242)/	Intra-Protein	0.25DSS
LH_C2206_116.62225.62225.4.1.dta	4	DADDLQKCLAVYQAGAR(7)-GNTAKCTSTGWIPAPR(5)	Cross-Linked	DSS-D12	Carbamidomethyl[C](8);Carbamidomethyl[C](26)	2.19855e-06	34.1061	ApoE2(157)-FH5-7H(47)/	Inter-Protein	0.25DSS
LH_C2206_115.67726.67726.4.3.dta	4	DADDLQKCLAVYQAGAR(7)-DRLDEVKEQVAEVR(7)	Cross-Linked	DSS-D12	Carbamidomethyl[C](8)	1.96443e-07	6.46889	ApoE2(157)-ApoE2(233)/	Intra-Protein	0.25DSS
LH_C2206_116.41511.41511.4.2.dta	4	LDEVKEQVAEVR(5)-LSKELQAAQAR(3)	Cross-Linked	DSS-D12	null	2.01255e-07	8.76619	ApoE2(233)-ApoE2(95)/	Intra-Protein	0.25DSS
LH_C2206_115.78995.78995.4.2.dta	4	LKSWFEPLVEDMQR(2)-DRLDEVKEQVAEVR(7)	Cross-Linked	DSS-D12	null	2.28322e-07	3.79508	ApoE2(262)-ApoE2(233)/	Intra-Protein	0.25DSS
LH_C2206_116.63498.63498.5.0.dta	5	LLRDADDLQKCLAVYQAGAR(10)-DRLDEVKEQVAEVR(7)	Cross-Linked	DSS-D12	Carbamidomethyl[C](11)	2.54155e-07	925.306	ApoE2(157)-ApoE2(233)/	Intra-Protein	0.25DSS
LH_C2206_115.42887.42887.4.2.dta	4	TRDRLDEVKEQVAEVR(9)-AKLEEQAQQIR(2)	Cross-Linked	DSS-D12	null	3.73153e-07	9394.42	ApoE2(233)-ApoE2(242)/	Intra-Protein	0.25DSS
LH_C2206_115.53173.53173.4.0.dta	4	DADDLQKCLAVYQAGAR(7)-LSKELQAAQAR(3)	Cross-Linked	DSS-D12	Carbamidomethyl[C](8)	3.87243e-07	1.05666	ApoE2(157)-ApoE2(95)/	Intra-Protein	0.25DSS
LH_C2206_116.41465.41465.4.1.dta	4	LDEVKEQVAEVR(5)-LSKELQAAQAR(3)	Cross-Linked	DSS-D12	null	4.10615e-07	13.5109	ApoE2(233)-ApoE2(95)/	Intra-Protein	0.25DSS
LH_C2206_116.59398.59398.5.0.dta	5	DADDLQKCLAVYQAGAR(7)-TRDRLDEVKEQVAEVR(9)	Cross-Linked	DSS-H12	Carbamidomethyl[C](8)	4.29201e-07	58110.6	ApoE2(157)-ApoE2(233)/	Intra-Protein	0.25DSS
LH_C2206_115.33266.33266.3.1.dta	3	AKLEEQAQQIR(2)-LSKELQAAQAR(3)	Cross-Linked	DSS-D12	null	4.42341e-07	5.69242e-05	ApoE2(242)-ApoE2(95)/	Intra-Protein	0.25DSS
LH_C2206_115.51032.51032.5.2.dta	5	TRDRLDEVKEQVAEVR(9)-GNTAKCTSTGWIPAPR(5)	Cross-Linked	DSS-H12	Carbamidomethyl[C](25)	3.28444e-06	136.054	ApoE2(233)-FH5-7H(47)/	Inter-Protein	0.25DSS
LH_C2206_116.62532.62532.4.1.dta	4	LKSWFEPLVEDMQR(2)-LSKELQAAQAR(3)	Cross-Linked	DSS-D12	Oxidation[M](12)	4.68986e-07	0.346217	ApoE2(262)-ApoE2(95)/	Intra-Protein	0.25DSS
LH_C2206_115.75883.75883.4.0.dta	4	LKSWFEPLVEDMQR(2)-DRLDEVKEQVAEVR(7)	Cross-Linked	DSS-H12	Oxidation[M](12)	4.7166e-07	0.66705	ApoE2(262)-ApoE2(233)/	Intra-Protein	0.25DSS
LH_C2206_115.53447.53447.3.0.dta	3	AYKSELEEQLTPVAEETR(3)-LSKELQAAQAR(3)	Cross-Linked	DSS-H12	null	5.10013e-07	1.54482	ApoE2(75)-ApoE2(95)/	Intra-Protein	0.25DSS
LH_C2206_116.78690.78690.4.0.dta	4	LKSWFEPLVEDMQR(2)-DRLDEVKEQVAEVR(7)	Cross-Linked	DSS-D12	null	5.28125e-07	39.9397	ApoE2(262)-ApoE2(233)/	Intra-Protein	0.25DSS
LH_C2206_116.53164.53164.3.0.dta	3	AYKSELEEQLTPVAEETR(3)-LSKELQAAQAR(3)	Cross-Linked	DSS-D12	null	5.55189e-07	4.64275	ApoE2(75)-ApoE2(95)/	Intra-Protein	0.25DSS
LH_C2206_116.53117.53117.4.2.dta	4	DADDLQKCLAVYQAGAR(7)-LSKELQAAQAR(3)	Cross-Linked	DSS-D12	Carbamidomethyl[C](8)	5.68289e-07	517.885	ApoE2(157)-ApoE2(95)/	Intra-Protein	0.25DSS
LH_C2206_116.85985.85985.4.0.dta	4	QWAGLVEKVQAAVGTSAAPVPSDNH(8)-LKSWFEPLVEDMQR(2)	Cross-Linked	DSS-H12	null	6.36644e-07	24.2711	ApoE2(282)-ApoE2(262)/	Intra-Protein	0.25DSS
LH_C2206_115.49469.49469.5.0.dta	5	DRLDEVKEQVAEVR(7)-AKLEEQAQQIR(2)	Cross-Linked	DSS-H12	null	6.9107e-07	0.00263601	ApoE2(233)-ApoE2(242)/	Intra-Protein	0.25DSS
LH_C2206_115.40944.40944.4.0.dta	4	LDEVKEQVAEVR(5)-AKLEEQAQQIR(2)	Cross-Linked	DSS-H12	null	7.01794e-07	0.00879221	ApoE2(233)-ApoE2(242)/	Intra-Protein	0.25DSS
LH_C2206_116.74379.74379.5.0.dta	5	TRDRLDEVKEQVAEVR(9)-LKSWFEPLVEDMQR(2)	Cross-Linked	DSS-H12	null	7.67288e-07	1646.71	ApoE2(233)-ApoE2(262)/	Intra-Protein	0.25DSS
LH_C2206_116.72044.72044.4.1.dta	4	GNTAKCTSTGWIPAPR(5)-LKSWFEPLVEDMQR(2)	Cross-Linked	DSS-H12	Carbamidomethyl[C](6);Oxidation[M](31)	4.43914e-06	435.304	FH5-7H(47)-ApoE2(262)/	Inter-Protein	0.25DSS
LH_C2206_115.78172.78172.5.0.dta	5	KCYFPYLENGYNQNHGR(1)-LKSWFEPLVEDMQR(2)	Cross-Linked	DSS-D12	Carbamidomethyl[C](2)	4.4992e-06	0.623697	FH5-7H(127)-ApoE2(262)/	Inter-Protein	0.25DSS
LH_C2206_116.43594.43594.4.0.dta	4	TRDRLDEVKEQVAEVR(9)-AKLEEQAQQIR(2)	Cross-Linked	DSS-H12	null	8.3569e-07	853.262	ApoE2(233)-ApoE2(242)/	Intra-Protein	0.25DSS
LH_C2206_116.50407.50407.3.0.dta	3	DRLDEVKEQVAEVR(7)-LSKELQAAQAR(3)	Cross-Linked	DSS-D12	null	9.67592e-07	177.582	ApoE2(233)-ApoE2(95)/	Intra-Protein	0.25DSS
LH_C2206_116.50522.50522.4.1.dta	4	GNTAKCTSTGWIPAPR(5)-LDEVKEQVAEVR(5)	Cross-Linked	DSS-D12	Carbamidomethyl[C](6)	5.48967e-06	48247.1	FH5-7H(47)-ApoE2(233)/	Inter-Protein	0.25DSS
LH_C2206_115.75397.75397.4.1.dta	4	QWAGLVEKVQAAVGTSAAPVPSDNH(8)-LSKELQAAQAR(3)	Cross-Linked	DSS-H12	null	1.10136e-06	0.537251	ApoE2(282)-ApoE2(95)/	Intra-Protein	0.25DSS
LH_C2206_116.41664.41664.3.0.dta	3	LDEVKEQVAEVR(5)-LSKELQAAQAR(3)	Cross-Linked	DSS-H12	null	1.15967e-06	0.237144	ApoE2(233)-ApoE2(95)/	Intra-Protein	0.25DSS
LH_C2206_116.71366.71366.4.1.dta	4	LKSWFEPLVEDMQR(2)-LDEVKEQVAEVR(5)	Cross-Linked	DSS-H12	Oxidation[M](12)	1.17448e-06	5.47616	ApoE2(262)-ApoE2(233)/	Intra-Protein	0.25DSS
LH_C2206_116.49344.49344.3.1.dta	3	DRLDEVKEQVAEVR(7)-AKLEEQAQQIR(2)	Cross-Linked	DSS-D12	null	1.19295e-06	5.0602	ApoE2(233)-ApoE2(242)/	Intra-Protein	0.25DSS
LH_C2206_115.43571.43571.5.1.dta	5	KCYFPYLENGYNQNHGR(1)-KFVQGK(1)	Cross-Linked	DSS-D12	Carbamidomethyl[C](2)	1.21509e-06	1.77377	FH5-7H(127)-FH5-7H(144)/	Intra-Protein	0.25DSS
LH_C2206_116.50427.50427.5.0.dta	5	LLRDADDLQKCLAVYQAGAR(10)-LSKELQAAQAR(3)	Cross-Linked	DSS-H12	Carbamidomethyl[C](11)	1.24949e-06	244.112	ApoE2(157)-ApoE2(95)/	Intra-Protein	0.25DSS
LH_C2206_115.50308.50308.4.0.dta	4	GNTAKCTSTGWIPAPR(5)-LDEVKEQVAEVR(5)	Cross-Linked	DSS-D12	Carbamidomethyl[C](6)	6.95016e-06	0.127175	FH5-7H(47)-ApoE2(233)/	Inter-Protein	0.25DSS
LH_C2206_115.42242.42242.4.0.dta	4	LDEVKEQVAEVR(5)-LSKELQAAQAR(3)	Cross-Linked	DSS-D12	null	1.27351e-06	0.0902123	ApoE2(233)-ApoE2(95)/	Intra-Protein	0.25DSS
LH_C2206_116.43507.43507.5.1.dta	5	KCYFPYLENGYNQNHGR(1)-KFVQGK(1)	Cross-Linked	DSS-D12	Carbamidomethyl[C](2)	1.32445e-06	270.294	FH5-7H(127)-FH5-7H(144)/	Intra-Protein	0.25DSS
LH_C2206_115.78203.78203.4.0.dta	4	DADDLQKCLAVYQAGAR(7)-LKSWFEPLVEDMQR(2)	Cross-Linked	DSS-D12	Carbamidomethyl[C](8);Oxidation[M](32)	1.3664e-06	9.18252	ApoE2(157)-ApoE2(262)/	Intra-Protein	0.25DSS
LH_C2206_116.76695.76695.4.0.dta	4	LKSWFEPLVEDMQR(2)-LDEVKEQVAEVR(5)	Cross-Linked	DSS-H12	null	1.38487e-06	1182.69	ApoE2(262)-ApoE2(233)/	Intra-Protein	0.25DSS
LH_C2206_116.74318.74318.6.2.dta	6	TRDRLDEVKEQVAEVR(9)-LKSWFEPLVEDMQR(2)	Cross-Linked	DSS-D12	null	1.40038e-06	599.893	ApoE2(233)-ApoE2(262)/	Intra-Protein	0.25DSS
LH_C2206_115.50589.50589.4.1.dta	4	DRLDEVKEQVAEVR(7)-LSKELQAAQAR(3)	Cross-Linked	DSS-H12	null	1.40532e-06	160.94	ApoE2(233)-ApoE2(95)/	Intra-Protein	0.25DSS
LH_C2206_115.41254.41254.4.0.dta	4	LDEVKEQVAEVR(5)-AKLEEQAQQIR(2)	Cross-Linked	DSS-H12	null	1.57807e-06	0.0197997	ApoE2(233)-ApoE2(242)/	Intra-Protein	0.25DSS
LH_C2206_115.74605.74605.5.0.dta	5	TRDRLDEVKEQVAEVR(9)-LKSWFEPLVEDMQR(2)	Cross-Linked	DSS-H12	null	1.5821e-06	9.93239	ApoE2(233)-ApoE2(262)/	Intra-Protein	0.25DSS
LH_C2206_116.51041.51041.4.0.dta	4	ELKAYKSELEEQLTPVAEETR(3)-LSKELQAAQAR(3)	Cross-Linked	DSS-D12	null	1.67467e-06	290.159	ApoE2(72)-ApoE2(95)/	Intra-Protein	0.25DSS
LH_C2206_115.78996.78996.5.1.dta	5	LKSWFEPLVEDMQR(2)-DRLDEVKEQVAEVR(7)	Cross-Linked	DSS-D12	null	1.72053e-06	1.7357	ApoE2(262)-ApoE2(233)/	Intra-Protein	0.25DSS
LH_C2206_116.40929.40929.3.0.dta	3	LDEVKEQVAEVR(5)-AKLEEQAQQIR(2)	Cross-Linked	DSS-D12	null	1.78455e-06	43.2833	ApoE2(233)-ApoE2(242)/	Intra-Protein	0.25DSS
LH_C2206_115.51715.51715.4.0.dta	4	DADDLQKCLAVYQAGAR(7)-AKLEEQAQQIR(2)	Cross-Linked	DSS-H12	Carbamidomethyl[C](8)	1.78676e-06	0.00718048	ApoE2(157)-ApoE2(242)/	Intra-Protein	0.25DSS
LH_C2206_115.41409.41409.4.0.dta	4	LDEVKEQVAEVR(5)-LSKELQAAQAR(3)	Cross-Linked	DSS-D12	null	1.85186e-06	0.00688239	ApoE2(233)-ApoE2(95)/	Intra-Protein	0.25DSS
LH_C2206_115.72361.72361.4.2.dta	4	LKSWFEPLVEDMQR(2)-LSKELQAAQAR(3)	Cross-Linked	DSS-D12	null	1.96283e-06	0.00647382	ApoE2(262)-ApoE2(95)/	Intra-Protein	0.25DSS
LH_C2206_115.53995.53995.5.0.dta	5	KCYFPYLENGYNQNHGR(1)-GNTAKCTSTGWIPAPR(5)	Cross-Linked	DSS-D12	Carbamidomethyl[C](2);Carbamidomethyl[C](26)	2.08995e-06	17.4649	FH5-7H(127)-FH5-7H(47)/	Intra-Protein	0.25DSS
LH_C2206_116.49397.49397.4.0.dta	4	DRLDEVKEQVAEVR(7)-AKLEEQAQQIR(2)	Cross-Linked	DSS-H12	null	2.11065e-06	21.2103	ApoE2(233)-ApoE2(242)/	Intra-Protein	0.25DSS
LH_C2206_115.68670.68670.5.1.dta	5	DADDLQKCLAVYQAGAR(7)-DRLDEVKEQVAEVR(7)	Cross-Linked	DSS-H12	Carbamidomethyl[C](8)	2.1229e-06	225.096	ApoE2(157)-ApoE2(233)/	Intra-Protein	0.25DSS
LH_C2206_116.41149.41149.4.3.dta	4	LDEVKEQVAEVR(5)-AKLEEQAQQIR(2)	Cross-Linked	DSS-D12	null	2.13454e-06	70.4956	ApoE2(233)-ApoE2(242)/	Intra-Protein	0.25DSS
LH_C2206_115.67135.67135.5.1.dta	5	KCYFPYLENGYNQNHGR(1)-DADDLQKCLAVYQAGAR(7)	Cross-Linked	DSS-D12	Carbamidomethyl[C](2);Carbamidomethyl[C](28)	8.74267e-06	1.36794	FH5-7H(127)-ApoE2(157)/	Inter-Protein	0.25DSS
LH_C2206_116.45663.45663.5.0.dta	5	KCYFPYLENGYNQNHGR(1)-LSKELQAAQAR(3)	Cross-Linked	DSS-D12	Carbamidomethyl[C](2)	8.97834e-06	2.29105	FH5-7H(127)-ApoE2(95)/	Inter-Protein	0.25DSS
LH_C2206_115.49765.49765.6.1.dta	6	CTLKPCDYPDIKHGGLYHENMRR(4)-LSKELQAAQAR(3)	Cross-Linked	DSS-D12	Carbamidomethyl[C](1);Carbamidomethyl[C](6);Oxidation[M](21)	9.9323e-06	9576.41	FH5-7H(62)-ApoE2(95)/	Inter-Protein	0.25DSS
LH_C2206_116.49360.49360.5.1.dta	5	DRLDEVKEQVAEVR(7)-AKLEEQAQQIR(2)	Cross-Linked	DSS-D12	null	2.48251e-06	33.2009	ApoE2(233)-ApoE2(242)/	Intra-Protein	0.25DSS
LH_C2206_115.52658.52658.4.0.dta	4	DADDLQKCLAVYQAGAR(7)-LSKELQAAQAR(3)	Cross-Linked	DSS-H12	Carbamidomethyl[C](8)	2.81896e-06	0.229216	ApoE2(157)-ApoE2(95)/	Intra-Protein	0.25DSS
LH_C2206_116.49892.49892.6.2.dta	6	CTLKPCDYPDIKHGGLYHENMRR(4)-LSKELQAAQAR(3)	Cross-Linked	DSS-D12	Carbamidomethyl[C](1);Carbamidomethyl[C](6);Oxidation[M](21)	1.00325e-05	42258.2	FH5-7H(62)-ApoE2(95)/	Inter-Protein	0.25DSS
LH_C2206_116.49310.49310.5.1.dta	5	DRLDEVKEQVAEVR(7)-AKLEEQAQQIR(2)	Cross-Linked	DSS-D12	null	2.87627e-06	9.06483	ApoE2(233)-ApoE2(242)/	Intra-Protein	0.25DSS
LH_C2206_115.48082.48082.4.1.dta	4	DRLDEVKEQVAEVR(7)-ELKAYK(3)	Cross-Linked	DSS-H12	null	3.19666e-06	3.39909	ApoE2(233)-ApoE2(72)/	Intra-Protein	0.25DSS
LH_C2206_116.51721.51721.4.2.dta	4	DADDLQKCLAVYQAGAR(7)-LSKELQAAQAR(3)	Cross-Linked	DSS-D12	Carbamidomethyl[C](8)	3.32557e-06	24.4709	ApoE2(157)-ApoE2(95)/	Intra-Protein	0.25DSS
LH_C2206_115.49964.49964.5.1.dta	5	LLRDADDLQKCLAVYQAGAR(10)-LSKELQAAQAR(3)	Cross-Linked	DSS-D12	Carbamidomethyl[C](11)	3.38171e-06	0.406492	ApoE2(157)-ApoE2(95)/	Intra-Protein	0.25DSS
LH_C2206_115.66034.66034.5.1.dta	5	KCYFPYLENGYNQNHGR(1)-DADDLQKCLAVYQAGAR(7)	Cross-Linked	DSS-D12	Carbamidomethyl[C](2);Carbamidomethyl[C](28)	1.15899e-05	108.079	FH5-7H(127)-ApoE2(157)/	Inter-Protein	0.25DSS
LH_C2206_116.51181.51181.4.0.dta	4	ELKAYKSELEEQLTPVAEETR(3)-LSKELQAAQAR(3)	Cross-Linked	DSS-H12	null	3.79464e-06	83.74	ApoE2(72)-ApoE2(95)/	Intra-Protein	0.25DSS
LH_C2206_116.50429.50429.4.0.dta	4	DRLDEVKEQVAEVR(7)-LSKELQAAQAR(3)	Cross-Linked	DSS-H12	null	3.82221e-06	40.1198	ApoE2(233)-ApoE2(95)/	Intra-Protein	0.25DSS
LH_C2206_116.58898.58898.5.0.dta	5	DADDLQKCLAVYQAGAR(7)-TRDRLDEVKEQVAEVR(9)	Cross-Linked	DSS-D12	Carbamidomethyl[C](8)	3.95437e-06	2698.9	ApoE2(157)-ApoE2(233)/	Intra-Protein	0.25DSS
LH_C2206_116.49996.49996.6.4.dta	6	CTLKPCDYPDIKHGGLYHENMRR(4)-LSKELQAAQAR(3)	Cross-Linked	DSS-H12	Carbamidomethyl[C](1);Carbamidomethyl[C](6);Oxidation[M](21)	1.64736e-05	87394.6	FH5-7H(62)-ApoE2(95)/	Inter-Protein	0.25DSS
LH_C2206_115.62152.62152.4.0.dta	4	DADDLQKCLAVYQAGAR(7)-GNTAKCTSTGWIPAPR(5)	Cross-Linked	DSS-D12	Carbamidomethyl[C](8);Carbamidomethyl[C](26)	1.85678e-05	0.328871	ApoE2(157)-FH5-7H(47)/	Inter-Protein	0.25DSS
LH_C2206_115.48429.48429.5.0.dta	5	KCYFPYLENGYNQNHGR(1)-LSKELQAAQAR(3)	Cross-Linked	DSS-D12	Carbamidomethyl[C](2)	2.17533e-05	8.6833	FH5-7H(127)-ApoE2(95)/	Inter-Protein	0.25DSS
LH_C2206_116.51499.51499.4.1.dta	4	DADDLQKCLAVYQAGAR(7)-AKLEEQAQQIR(2)	Cross-Linked	DSS-D12	Carbamidomethyl[C](8)	4.47745e-06	136.69	ApoE2(157)-ApoE2(242)/	Intra-Protein	0.25DSS
LH_C2206_116.50426.50426.5.0.dta	5	DRLDEVKEQVAEVR(7)-LSKELQAAQAR(3)	Cross-Linked	DSS-H12	null	4.54306e-06	93.2512	ApoE2(233)-ApoE2(95)/	Intra-Protein	0.25DSS
LH_C2206_116.61472.61472.4.0.dta	4	LKSWFEPLVEDMQR(2)-AKLEEQAQQIR(2)	Cross-Linked	DSS-H12	Oxidation[M](12)	5.43533e-06	0.515566	ApoE2(262)-ApoE2(242)/	Intra-Protein	0.25DSS
LH_C2206_115.76962.76962.3.3.dta	3	LKSWFEPLVEDMQR(2)-LDEVKEQVAEVR(5)	Cross-Linked	DSS-H12	null	5.44044e-06	1.53451	ApoE2(262)-ApoE2(233)/	Intra-Protein	0.25DSS
LH_C2206_116.41335.41335.4.0.dta	4	LDEVKEQVAEVR(5)-AKLEEQAQQIR(2)	Cross-Linked	DSS-H12	null	5.49013e-06	21.2146	ApoE2(233)-ApoE2(242)/	Intra-Protein	0.25DSS
LH_C2206_115.61357.61357.4.0.dta	4	LKSWFEPLVEDMQR(2)-AKLEEQAQQIR(2)	Cross-Linked	DSS-D12	Oxidation[M](12)	5.53241e-06	0.000559376	ApoE2(262)-ApoE2(242)/	Intra-Protein	0.25DSS
LH_C2206_115.79760.79760.4.0.dta	4	QWAGLVEKVQAAVGTSAAPVPSDNH(8)-DRLDEVKEQVAEVR(7)	Cross-Linked	DSS-D12	null	5.71377e-06	5.18	ApoE2(282)-ApoE2(233)/	Intra-Protein	0.25DSS
LH_C2206_116.77294.77294.5.2.dta	5	KCYFPYLENGYNQNHGR(1)-LKSWFEPLVEDMQR(2)	Cross-Linked	DSS-D12	Carbamidomethyl[C](2)	3.31377e-05	2292.38	FH5-7H(127)-ApoE2(262)/	Inter-Protein	0.25DSS
LH_C2206_116.74179.74179.6.0.dta	6	RPYFPVAVGKYYSYYCDEHFETPSGSYWDHIHCTQDGWSPAVPCLR(10)-CTLKPCDYPDIK(4)	Cross-Linked	DSS-H12	Carbamidomethyl[C](16);Carbamidomethyl[C](33);Carbamidomethyl[C](44);Carbamidomethyl[C](50);Carbamidomethyl[C](55)	5.73204e-06	392321	FH5-7H(90)-FH5-7H(62)/	Intra-Protein	0.25DSS
LH_C2206_116.40931.40931.3.0.dta	3	LDEVKEQVAEVR(5)-AKLEEQAQQIR(2)	Cross-Linked	DSS-H12	null	5.83279e-06	0.0155128	ApoE2(233)-ApoE2(242)/	Intra-Protein	0.25DSS
LH_C2206_115.41219.41219.4.0.dta	4	LDEVKEQVAEVR(5)-AKLEEQAQQIR(2)	Cross-Linked	DSS-H12	null	6.03207e-06	0.0496484	ApoE2(233)-ApoE2(242)/	Intra-Protein	0.25DSS
LH_C2206_115.42930.42930.4.0.dta	4	GNTAKCTSTGWIPAPR(5)-LSKELQAAQAR(3)	Cross-Linked	DSS-H12	Carbamidomethyl[C](6)	3.36164e-05	1.22117	FH5-7H(47)-ApoE2(95)/	Inter-Protein	0.25DSS
LH_C2206_116.49988.49988.5.0.dta	5	LLRDADDLQKCLAVYQAGAR(10)-AKLEEQAQQIR(2)	Cross-Linked	DSS-D12	Carbamidomethyl[C](11)	6.13489e-06	21.6453	ApoE2(157)-ApoE2(242)/	Intra-Protein	0.25DSS
LH_C2206_116.50815.50815.4.0.dta	4	DRLDEVKEQVAEVR(7)-LSKELQAAQAR(3)	Cross-Linked	DSS-H12	null	6.13703e-06	100.71	ApoE2(233)-ApoE2(95)/	Intra-Protein	0.25DSS
LH_C2206_115.67007.67007.5.1.dta	5	KCYFPYLENGYNQNHGR(1)-DADDLQKCLAVYQAGAR(7)	Cross-Linked	DSS-D12	Carbamidomethyl[C](2);Carbamidomethyl[C](28)	3.53766e-05	6.21089	FH5-7H(127)-ApoE2(157)/	Inter-Protein	0.25DSS
LH_C2206_116.49073.49073.4.0.dta	4	DRLDEVKEQVAEVR(7)-AKLEEQAQQIR(2)	Cross-Linked	DSS-H12	null	6.31777e-06	93.1702	ApoE2(233)-ApoE2(242)/	Intra-Protein	0.25DSS
LH_C2206_115.67871.67871.4.0.dta	4	DADDLQKCLAVYQAGAR(7)-DRLDEVKEQVAEVR(7)	Cross-Linked	DSS-H12	Carbamidomethyl[C](8)	6.51453e-06	0.771368	ApoE2(157)-ApoE2(233)/	Intra-Protein	0.25DSS
LH_C2206_115.45848.45848.5.1.dta	5	KCYFPYLENGYNQNHGR(1)-LSKELQAAQAR(3)	Cross-Linked	DSS-D12	Carbamidomethyl[C](2)	4.76786e-05	0.190884	FH5-7H(127)-ApoE2(95)/	Inter-Protein	0.25DSS
LH_C2206_115.53317.53317.4.0.dta	4	AYKSELEEQLTPVAEETR(3)-LSKELQAAQAR(3)	Cross-Linked	DSS-H12	null	7.58329e-06	0.0967728	ApoE2(75)-ApoE2(95)/	Intra-Protein	0.25DSS
LH_C2206_116.71123.71123.4.0.dta	4	LKSWFEPLVEDMQR(2)-LDEVKEQVAEVR(5)	Cross-Linked	DSS-D12	Oxidation[M](12)	7.64036e-06	26.8397	ApoE2(262)-ApoE2(233)/	Intra-Protein	0.25DSS
LH_C2206_115.63719.63719.5.0.dta	5	LLRDADDLQKCLAVYQAGAR(10)-DRLDEVKEQVAEVR(7)	Cross-Linked	DSS-H12	Carbamidomethyl[C](11)	8.02898e-06	11.1451	ApoE2(157)-ApoE2(233)/	Intra-Protein	0.25DSS
LH_C2206_115.61323.61323.4.1.dta	4	LKSWFEPLVEDMQR(2)-AKLEEQAQQIR(2)	Cross-Linked	DSS-D12	Oxidation[M](12)	8.22973e-06	0.000604996	ApoE2(262)-ApoE2(242)/	Intra-Protein	0.25DSS
LH_C2206_116.71933.71933.4.1.dta	4	LKSWFEPLVEDMQR(2)-AKLEEQAQQIR(2)	Cross-Linked	DSS-H12	null	8.87443e-06	356.065	ApoE2(262)-ApoE2(242)/	Intra-Protein	0.25DSS
LH_C2206_116.50028.50028.4.2.dta	4	LLRDADDLQKCLAVYQAGAR(10)-LSKELQAAQAR(3)	Cross-Linked	DSS-D12	Carbamidomethyl[C](11)	9.83997e-06	22.8508	ApoE2(157)-ApoE2(95)/	Intra-Protein	0.25DSS
LH_C2206_116.41613.41613.4.0.dta	4	LDEVKEQVAEVR(5)-LSKELQAAQAR(3)	Cross-Linked	DSS-H12	null	9.97406e-06	13.2526	ApoE2(233)-ApoE2(95)/	Intra-Protein	0.25DSS
LH_C2206_116.50606.50606.4.0.dta	4	DRLDEVKEQVAEVR(7)-LSKELQAAQAR(3)	Cross-Linked	DSS-H12	null	1.03744e-05	93.3343	ApoE2(233)-ApoE2(95)/	Intra-Protein	0.25DSS
LH_C2206_116.77969.77969.4.0.dta	4	DADDLQKCLAVYQAGAR(7)-LKSWFEPLVEDMQR(2)	Cross-Linked	DSS-H12	Carbamidomethyl[C](8);Oxidation[M](32)	1.08122e-05	420.864	ApoE2(157)-ApoE2(262)/	Intra-Protein	0.25DSS
LH_C2206_115.33055.33055.4.1.dta	4	AKLEEQAQQIR(2)-LSKELQAAQAR(3)	Cross-Linked	DSS-D12	null	1.09989e-05	4.11211e-05	ApoE2(242)-ApoE2(95)/	Intra-Protein	0.25DSS
LH_C2206_115.49276.49276.5.0.dta	5	DRLDEVKEQVAEVR(7)-AKLEEQAQQIR(2)	Cross-Linked	DSS-D12	null	1.13715e-05	0.0431536	ApoE2(233)-ApoE2(242)/	Intra-Protein	0.25DSS
LH_C2206_116.83467.83467.4.1.dta	4	LKSWFEPLVEDMQR(2)-LKSWFEPLVEDMQR(2)	Cross-Linked	DSS-D12	Oxidation[M](12)	1.17157e-05	1.09967	ApoE2(262)-ApoE2(262)/	Inter-Protein	0.25DSS
LH_C2206_115.86641.86641.4.0.dta	4	QWAGLVEKVQAAVGTSAAPVPSDNH(8)-LKSWFEPLVEDMQR(2)	Cross-Linked	DSS-H12	null	1.18948e-05	1.05655	ApoE2(282)-ApoE2(262)/	Intra-Protein	0.25DSS
LH_C2206_116.66096.66096.5.1.dta	5	KCYFPYLENGYNQNHGR(1)-DADDLQKCLAVYQAGAR(7)	Cross-Linked	DSS-D12	Carbamidomethyl[C](2);Carbamidomethyl[C](28)	5.47289e-05	3437.59	FH5-7H(127)-ApoE2(157)/	Inter-Protein	0.25DSS
LH_C2206_115.41381.41381.4.1.dta	4	LDEVKEQVAEVR(5)-LSKELQAAQAR(3)	Cross-Linked	DSS-D12	null	1.23849e-05	0.0638263	ApoE2(233)-ApoE2(95)/	Intra-Protein	0.25DSS
LH_C2206_115.41310.41310.4.0.dta	4	LDEVKEQVAEVR(5)-AKLEEQAQQIR(2)	Cross-Linked	DSS-H12	null	1.25687e-05	0.00458443	ApoE2(233)-ApoE2(242)/	Intra-Protein	0.25DSS
LH_C2206_116.52204.52204.4.0.dta	4	AYKSELEEQLTPVAEETR(3)-AKLEEQAQQIR(2)	Cross-Linked	DSS-D12	null	1.27545e-05	10.6281	ApoE2(75)-ApoE2(242)/	Intra-Protein	0.25DSS
LH_C2206_116.76611.76611.3.0.dta	3	LKSWFEPLVEDMQR(2)-LDEVKEQVAEVR(5)	Cross-Linked	DSS-D12	null	1.35951e-05	221.524	ApoE2(262)-ApoE2(233)/	Intra-Protein	0.25DSS
LH_C2206_115.81298.81298.3.0.dta	3	DADDLQKCLAVYQAGAR(7)-LKSWFEPLVEDMQR(2)	Cross-Linked	DSS-D12	Carbamidomethyl[C](8)	1.39808e-05	0.0881435	ApoE2(157)-ApoE2(262)/	Intra-Protein	0.25DSS
LH_C2206_115.50562.50562.4.1.dta	4	DRLDEVKEQVAEVR(7)-LSKELQAAQAR(3)	Cross-Linked	DSS-H12	null	1.53998e-05	15.3743	ApoE2(233)-ApoE2(95)/	Intra-Protein	0.25DSS
LH_C2206_116.72145.72145.3.0.dta	3	LKSWFEPLVEDMQR(2)-LSKELQAAQAR(3)	Cross-Linked	DSS-D12	null	1.56434e-05	3.18709	ApoE2(262)-ApoE2(95)/	Intra-Protein	0.25DSS
LH_C2206_115.50311.50311.5.2.dta	5	LLRDADDLQKCLAVYQAGAR(10)-LSKELQAAQAR(3)	Cross-Linked	DSS-D12	Carbamidomethyl[C](11)	1.57215e-05	0.415742	ApoE2(157)-ApoE2(95)/	Intra-Protein	0.25DSS
LH_C2206_116.65985.65985.5.1.dta	5	KCYFPYLENGYNQNHGR(1)-DADDLQKCLAVYQAGAR(7)	Cross-Linked	DSS-D12	Carbamidomethyl[C](2);Carbamidomethyl[C](28)	6.47401e-05	3927.41	FH5-7H(127)-ApoE2(157)/	Inter-Protein	0.25DSS
LH_C2206_116.71297.71297.3.0.dta	3	LKSWFEPLVEDMQR(2)-AKLEEQAQQIR(2)	Cross-Linked	DSS-H12	null	1.68315e-05	367.761	ApoE2(262)-ApoE2(242)/	Intra-Protein	0.25DSS
LH_C2206_115.47954.47954.4.0.dta	4	DRLDEVKEQVAEVR(7)-ELKAYK(3)	Cross-Linked	DSS-D12	null	1.68762e-05	14.1102	ApoE2(233)-ApoE2(72)/	Intra-Protein	0.25DSS
LH_C2206_115.48372.48372.4.3.dta	4	KCYFPYLENGYNQNHGR(1)-LSKELQAAQAR(3)	Cross-Linked	DSS-H12	Carbamidomethyl[C](2)	7.2908e-05	5.78463	FH5-7H(127)-ApoE2(95)/	Inter-Protein	0.25DSS
LH_C2206_115.33298.33298.3.0.dta	3	AKLEEQAQQIR(2)-LSKELQAAQAR(3)	Cross-Linked	DSS-D12	null	1.91773e-05	0.000548025	ApoE2(242)-ApoE2(95)/	Intra-Protein	0.25DSS
LH_C2206_115.48855.48855.5.0.dta	5	DRLDEVKEQVAEVR(7)-AKLEEQAQQIR(2)	Cross-Linked	DSS-D12	null	1.98163e-05	8.21369	ApoE2(233)-ApoE2(242)/	Intra-Protein	0.25DSS
LH_C2206_115.58528.58528.4.1.dta	4	GNTAKCTSTGWIPAPR(5)-DRLDEVKEQVAEVR(7)	Cross-Linked	DSS-D12	Carbamidomethyl[C](6)	7.74073e-05	0.806388	FH5-7H(47)-ApoE2(233)/	Inter-Protein	0.25DSS
LH_C2206_116.72466.72466.4.1.dta	4	LKSWFEPLVEDMQR(2)-LSKELQAAQAR(3)	Cross-Linked	DSS-D12	null	2.21301e-05	23.8954	ApoE2(262)-ApoE2(95)/	Intra-Protein	0.25DSS
LH_C2206_116.80996.80996.3.0.dta	3	DADDLQKCLAVYQAGAR(7)-LKSWFEPLVEDMQR(2)	Cross-Linked	DSS-D12	Carbamidomethyl[C](8)	2.2987e-05	15.7461	ApoE2(157)-ApoE2(262)/	Intra-Protein	0.25DSS
LH_C2206_116.42681.42681.4.1.dta	4	GNTAKCTSTGWIPAPR(5)-LSKELQAAQAR(3)	Cross-Linked	DSS-D12	Carbamidomethyl[C](6)	8.80977e-05	1.77786	FH5-7H(47)-ApoE2(95)/	Inter-Protein	0.25DSS
LH_C2206_115.54087.54087.5.0.dta	5	KCYFPYLENGYNQNHGR(1)-GNTAKCTSTGWIPAPR(5)	Cross-Linked	DSS-H12	Carbamidomethyl[C](2);Carbamidomethyl[C](26)	2.4381e-05	0.0617791	FH5-7H(127)-FH5-7H(47)/	Intra-Protein	0.25DSS
LH_C2206_116.67688.67688.5.0.dta	5	DADDLQKCLAVYQAGAR(7)-DRLDEVKEQVAEVR(7)	Cross-Linked	DSS-H12	Carbamidomethyl[C](8)	2.48304e-05	28.3091	ApoE2(157)-ApoE2(233)/	Intra-Protein	0.25DSS
LH_C2206_115.67518.67518.4.2.dta	4	DADDLQKCLAVYQAGAR(7)-DRLDEVKEQVAEVR(7)	Cross-Linked	DSS-D12	Carbamidomethyl[C](8)	2.48332e-05	4.75077	ApoE2(157)-ApoE2(233)/	Intra-Protein	0.25DSS
LH_C2206_116.83519.83519.3.0.dta	3	LKSWFEPLVEDMQR(2)-LKSWFEPLVEDMQR(2)	Cross-Linked	DSS-D12	Oxidation[M](12)	2.58971e-05	127.902	ApoE2(262)-ApoE2(262)/	Inter-Protein	0.25DSS
LH_C2206_115.41582.41582.4.0.dta	4	LDEVKEQVAEVR(5)-LSKELQAAQAR(3)	Cross-Linked	DSS-D12	null	2.62763e-05	0.0559728	ApoE2(233)-ApoE2(95)/	Intra-Protein	0.25DSS
LH_C2206_116.72102.72102.4.2.dta	4	LKSWFEPLVEDMQR(2)-LSKELQAAQAR(3)	Cross-Linked	DSS-D12	null	2.82867e-05	2.67435	ApoE2(262)-ApoE2(95)/	Intra-Protein	0.25DSS
LH_C2206_115.53524.53524.5.0.dta	5	LLRDADDLQKCLAVYQAGAR(10)-LSKELQAAQAR(3)	Cross-Linked	DSS-H12	Carbamidomethyl[C](11)	2.83061e-05	24.8283	ApoE2(157)-ApoE2(95)/	Intra-Protein	0.25DSS
LH_C2206_115.41372.41372.4.0.dta	4	LDEVKEQVAEVR(5)-LSKELQAAQAR(3)	Cross-Linked	DSS-D12	null	2.92231e-05	0.160736	ApoE2(233)-ApoE2(95)/	Intra-Protein	0.25DSS
LH_C2206_115.72556.72556.4.0.dta	4	LKSWFEPLVEDMQR(2)-LSKELQAAQAR(3)	Cross-Linked	DSS-H12	null	2.93404e-05	0.00910994	ApoE2(262)-ApoE2(95)/	Intra-Protein	0.25DSS
LH_C2206_116.55822.55822.4.0.dta	4	DADDLQKCLAVYQAGAR(7)-LSKELQAAQAR(3)	Cross-Linked	DSS-H12	Carbamidomethyl[C](8)	2.99843e-05	344.425	ApoE2(157)-ApoE2(95)/	Intra-Protein	0.25DSS
LH_C2206_115.53359.53359.4.2.dta	4	AYKSELEEQLTPVAEETR(3)-LSKELQAAQAR(3)	Cross-Linked	DSS-D12	null	3.0572e-05	1.04562	ApoE2(75)-ApoE2(95)/	Intra-Protein	0.25DSS
LH_C2206_116.61285.61285.4.0.dta	4	LKSWFEPLVEDMQR(2)-AKLEEQAQQIR(2)	Cross-Linked	DSS-D12	Oxidation[M](12)	3.26382e-05	0.568366	ApoE2(262)-ApoE2(242)/	Intra-Protein	0.25DSS
LH_C2206_115.41993.41993.4.2.dta	4	GNTAKCTSTGWIPAPR(5)-AKLEEQAQQIR(2)	Cross-Linked	DSS-D12	Carbamidomethyl[C](6)	0.000116521	0.00266703	FH5-7H(47)-ApoE2(242)/	Inter-Protein	0.25DSS
LH_C2206_116.72240.72240.4.0.dta	4	LKSWFEPLVEDMQR(2)-LSKELQAAQAR(3)	Cross-Linked	DSS-H12	null	3.41406e-05	10.0483	ApoE2(262)-ApoE2(95)/	Intra-Protein	0.25DSS
LH_C2206_115.52367.52367.3.0.dta	3	DADDLQKCLAVYQAGAR(7)-LSKELQAAQAR(3)	Cross-Linked	DSS-D12	Carbamidomethyl[C](8)	3.59145e-05	0.00740064	ApoE2(157)-ApoE2(95)/	Intra-Protein	0.25DSS
LH_C2206_116.41104.41104.4.3.dta	4	LDEVKEQVAEVR(5)-AKLEEQAQQIR(2)	Cross-Linked	DSS-D12	null	3.59605e-05	11.7188	ApoE2(233)-ApoE2(242)/	Intra-Protein	0.25DSS
LH_C2206_116.48264.48264.5.1.dta	5	KCYFPYLENGYNQNHGR(1)-LSKELQAAQAR(3)	Cross-Linked	DSS-H12	Carbamidomethyl[C](2)	0.000120815	84431.1	FH5-7H(127)-ApoE2(95)/	Inter-Protein	0.25DSS
LH_C2206_116.71064.71064.4.3.dta	4	LKSWFEPLVEDMQR(2)-AKLEEQAQQIR(2)	Cross-Linked	DSS-D12	null	4.08136e-05	0.712561	ApoE2(262)-ApoE2(242)/	Intra-Protein	0.25DSS
LH_C2206_115.53924.53924.4.0.dta	4	DRLDEVKEQVAEVR(7)-AKLEEQAQQIR(2)	Cross-Linked	DSS-H12	null	4.24258e-05	0.0464774	ApoE2(233)-ApoE2(242)/	Intra-Protein	0.25DSS
LH_C2206_115.50517.50517.4.2.dta	4	DRLDEVKEQVAEVR(7)-LSKELQAAQAR(3)	Cross-Linked	DSS-D12	null	4.28229e-05	7.68756	ApoE2(233)-ApoE2(95)/	Intra-Protein	0.25DSS
LH_C2206_115.67742.67742.5.0.dta	5	DADDLQKCLAVYQAGAR(7)-DRLDEVKEQVAEVR(7)	Cross-Linked	DSS-H12	Carbamidomethyl[C](8)	4.3744e-05	0.130826	ApoE2(157)-ApoE2(233)/	Intra-Protein	0.25DSS
LH_C2206_115.78222.78222.4.0.dta	4	DADDLQKCLAVYQAGAR(7)-LKSWFEPLVEDMQR(2)	Cross-Linked	DSS-D12	Carbamidomethyl[C](8);Oxidation[M](32)	4.47976e-05	24.7243	ApoE2(157)-ApoE2(262)/	Intra-Protein	0.25DSS
LH_C2206_116.42217.42217.4.0.dta	4	CTLKPCDYPDIK(4)-LSKELQAAQAR(3)	Cross-Linked	DSS-H12	Carbamidomethyl[C](1);Carbamidomethyl[C](6)	0.000123445	240.159	FH5-7H(62)-ApoE2(95)/	Inter-Protein	0.25DSS
LH_C2206_116.50173.50173.4.0.dta	4	LLRDADDLQKCLAVYQAGAR(10)-AKLEEQAQQIR(2)	Cross-Linked	DSS-H12	Carbamidomethyl[C](11)	4.76934e-05	15.677	ApoE2(157)-ApoE2(242)/	Intra-Protein	0.25DSS
LH_C2206_116.49489.49489.5.0.dta	5	DRLDEVKEQVAEVR(7)-AKLEEQAQQIR(2)	Cross-Linked	DSS-H12	null	4.78161e-05	2.28304	ApoE2(233)-ApoE2(242)/	Intra-Protein	0.25DSS
LH_C2206_116.81024.81024.4.0.dta	4	RLLRDADDLQKCLAVYQAGAR(11)-AYKSELEEQLTPVAEETR(3)	Cross-Linked	DSS-H12	Carbamidomethyl[C](12)	4.93738e-05	2081.84	ApoE2(157)-ApoE2(75)/	Intra-Protein	0.25DSS
LH_C2206_116.54357.54357.4.1.dta	4	DADDLQKCLAVYQAGAR(7)-LSKELQAAQAR(3)	Cross-Linked	DSS-H12	Carbamidomethyl[C](8)	5.04911e-05	125.58	ApoE2(157)-ApoE2(95)/	Intra-Protein	0.25DSS
LH_C2206_116.42921.42921.6.2.dta	6	TRDRLDEVKEQVAEVR(9)-AKLEEQAQQIR(2)	Cross-Linked	DSS-D12	null	5.20304e-05	8182.92	ApoE2(233)-ApoE2(242)/	Intra-Protein	0.25DSS
LH_C2206_115.53363.53363.4.0.dta	4	AYKSELEEQLTPVAEETR(3)-LSKELQAAQAR(3)	Cross-Linked	DSS-H12	null	5.33812e-05	0.0113267	ApoE2(75)-ApoE2(95)/	Intra-Protein	0.25DSS
LH_C2206_116.42108.42108.4.0.dta	4	GNTAKCTSTGWIPAPR(5)-AKLEEQAQQIR(2)	Cross-Linked	DSS-H12	Carbamidomethyl[C](6)	0.000123786	3.50506	FH5-7H(47)-ApoE2(242)/	Inter-Protein	0.25DSS
LH_C2206_115.75781.75781.4.1.dta	4	LKSWFEPLVEDMQR(2)-DRLDEVKEQVAEVR(7)	Cross-Linked	DSS-D12	Oxidation[M](12)	5.73682e-05	0.185057	ApoE2(262)-ApoE2(233)/	Intra-Protein	0.25DSS
LH_C2206_116.54090.54090.5.0.dta	5	KCYFPYLENGYNQNHGR(1)-GNTAKCTSTGWIPAPR(5)	Cross-Linked	DSS-H12	Carbamidomethyl[C](2);Carbamidomethyl[C](26)	5.8804e-05	365.81	FH5-7H(127)-FH5-7H(47)/	Intra-Protein	0.25DSS
LH_C2206_116.81546.81546.4.0.dta	4	QWAGLVEKVQAAVGTSAAPVPSDNH(8)-DADDLQKCLAVYQAGAR(7)	Cross-Linked	DSS-H12	Carbamidomethyl[C](36)	5.95522e-05	5595.73	ApoE2(282)-ApoE2(157)/	Intra-Protein	0.25DSS
LH_C2206_115.41105.41105.4.1.dta	4	LDEVKEQVAEVR(5)-AKLEEQAQQIR(2)	Cross-Linked	DSS-D12	null	6.13111e-05	0.0370314	ApoE2(233)-ApoE2(242)/	Intra-Protein	0.25DSS
LH_C2206_116.53472.53472.4.1.dta	4	AYKSELEEQLTPVAEETR(3)-LSKELQAAQAR(3)	Cross-Linked	DSS-D12	null	6.13759e-05	118.352	ApoE2(75)-ApoE2(95)/	Intra-Protein	0.25DSS
LH_C2206_115.60440.60440.3.0.dta	3	DADDLQKCLAVYQAGAR(7)-LDEVKEQVAEVR(5)	Cross-Linked	DSS-H12	Carbamidomethyl[C](8)	6.30764e-05	0.00536162	ApoE2(157)-ApoE2(233)/	Intra-Protein	0.25DSS
LH_C2206_115.51689.51689.4.0.dta	4	DADDLQKCLAVYQAGAR(7)-LSKELQAAQAR(3)	Cross-Linked	DSS-D12	Carbamidomethyl[C](8)	6.37182e-05	0.0524765	ApoE2(157)-ApoE2(95)/	Intra-Protein	0.25DSS
LH_C2206_116.53906.53906.5.2.dta	5	KCYFPYLENGYNQNHGR(1)-GNTAKCTSTGWIPAPR(5)	Cross-Linked	DSS-D12	Carbamidomethyl[C](2);Carbamidomethyl[C](26)	6.41698e-05	8671.45	FH5-7H(127)-FH5-7H(47)/	Intra-Protein	0.25DSS
LH_C2206_115.50452.50452.4.0.dta	4	GNTAKCTSTGWIPAPR(5)-LDEVKEQVAEVR(5)	Cross-Linked	DSS-D12	Carbamidomethyl[C](6)	0.000219117	0.0424899	FH5-7H(47)-ApoE2(233)/	Inter-Protein	0.25DSS
LH_C2206_115.41095.41095.4.1.dta	4	LDEVKEQVAEVR(5)-AKLEEQAQQIR(2)	Cross-Linked	DSS-D12	null	6.72972e-05	0.00954451	ApoE2(233)-ApoE2(242)/	Intra-Protein	0.25DSS
LH_C2206_116.51325.51325.5.0.dta	5	ELKAYKSELEEQLTPVAEETR(3)-LSKELQAAQAR(3)	Cross-Linked	DSS-H12	null	7.08491e-05	865.991	ApoE2(72)-ApoE2(95)/	Intra-Protein	0.25DSS
LH_C2206_115.84034.84034.3.0.dta	3	LKSWFEPLVEDMQR(2)-LKSWFEPLVEDMQR(2)	Cross-Linked	DSS-H12	Oxidation[M](12)	7.46493e-05	8.39668e-05	ApoE2(262)-ApoE2(262)/	Inter-Protein	0.25DSS
LH_C2206_116.49597.49597.5.2.dta	5	DRLDEVKEQVAEVR(7)-AKLEEQAQQIR(2)	Cross-Linked	DSS-D12	null	7.53244e-05	193.713	ApoE2(233)-ApoE2(242)/	Intra-Protein	0.25DSS
LH_C2206_116.50373.50373.4.0.dta	4	GNTAKCTSTGWIPAPR(5)-LDEVKEQVAEVR(5)	Cross-Linked	DSS-D12	Carbamidomethyl[C](6)	0.000271178	62.6233	FH5-7H(47)-ApoE2(233)/	Inter-Protein	0.25DSS
LH_C2206_115.63598.63598.6.0.dta	6	LLRDADDLQKCLAVYQAGAR(10)-DRLDEVKEQVAEVR(7)	Cross-Linked	DSS-D12	Carbamidomethyl[C](11)	7.79168e-05	42.4857	ApoE2(157)-ApoE2(233)/	Intra-Protein	0.25DSS
LH_C2206_116.42764.42764.4.0.dta	4	GNTAKCTSTGWIPAPR(5)-LSKELQAAQAR(3)	Cross-Linked	DSS-H12	Carbamidomethyl[C](6)	0.000272813	53.7158	FH5-7H(47)-ApoE2(95)/	Inter-Protein	0.25DSS
LH_C2206_115.53675.53675.5.1.dta	5	DRLDEVKEQVAEVR(7)-AKLEEQAQQIR(2)	Cross-Linked	DSS-D12	null	8.06845e-05	84.4235	ApoE2(233)-ApoE2(242)/	Intra-Protein	0.25DSS
LH_C2206_116.50338.50338.5.0.dta	5	LLRDADDLQKCLAVYQAGAR(10)-LSKELQAAQAR(3)	Cross-Linked	DSS-H12	Carbamidomethyl[C](11)	8.35566e-05	760.108	ApoE2(157)-ApoE2(95)/	Intra-Protein	0.25DSS
LH_C2206_116.50118.50118.4.1.dta	4	LLRDADDLQKCLAVYQAGAR(10)-LSKELQAAQAR(3)	Cross-Linked	DSS-H12	Carbamidomethyl[C](11)	8.65454e-05	33.354	ApoE2(157)-ApoE2(95)/	Intra-Protein	0.25DSS
LH_C2206_116.56168.56168.5.0.dta	5	KCYFPYLENGYNQNHGR(1)-GNTAKCTSTGWIPAPR(5)	Cross-Linked	DSS-D12	Carbamidomethyl[C](2);Carbamidomethyl[C](26)	8.86465e-05	22314.1	FH5-7H(127)-FH5-7H(47)/	Intra-Protein	0.25DSS
LH_C2206_116.50577.50577.5.0.dta	5	DRLDEVKEQVAEVR(7)-LSKELQAAQAR(3)	Cross-Linked	DSS-H12	null	8.92472e-05	7.40461	ApoE2(233)-ApoE2(95)/	Intra-Protein	0.25DSS
LH_C2206_115.53482.53482.3.0.dta	3	AYKSELEEQLTPVAEETR(3)-LSKELQAAQAR(3)	Cross-Linked	DSS-H12	null	0.000103571	0.0991631	ApoE2(75)-ApoE2(95)/	Intra-Protein	0.25DSS
LH_C2206_116.42537.42537.4.0.dta	4	GNTAKCTSTGWIPAPR(5)-LSKELQAAQAR(3)	Cross-Linked	DSS-D12	Carbamidomethyl[C](6)	0.000281267	9.10025	FH5-7H(47)-ApoE2(95)/	Inter-Protein	0.25DSS
LH_C2206_115.58732.58732.5.0.dta	5	GNTAKCTSTGWIPAPR(5)-DRLDEVKEQVAEVR(7)	Cross-Linked	DSS-H12	Carbamidomethyl[C](6)	0.000397336	1.83677	FH5-7H(47)-ApoE2(233)/	Inter-Protein	0.25DSS
LH_C2206_116.43113.43113.6.1.dta	6	TRDRLDEVKEQVAEVR(9)-AKLEEQAQQIR(2)	Cross-Linked	DSS-D12	null	0.000105915	5006.8	ApoE2(233)-ApoE2(242)/	Intra-Protein	0.25DSS
LH_C2206_115.58707.58707.4.2.dta	4	GNTAKCTSTGWIPAPR(5)-DRLDEVKEQVAEVR(7)	Cross-Linked	DSS-D12	Carbamidomethyl[C](6)	0.00054146	0.59411	FH5-7H(47)-ApoE2(233)/	Inter-Protein	0.25DSS
LH_C2206_115.53953.53953.5.0.dta	5	KCYFPYLENGYNQNHGR(1)-GNTAKCTSTGWIPAPR(5)	Cross-Linked	DSS-D12	Carbamidomethyl[C](2);Carbamidomethyl[C](26)	0.000109549	31.5691	FH5-7H(127)-FH5-7H(47)/	Intra-Protein	0.25DSS
LH_C2206_115.83770.83770.4.3.dta	4	AYKSELEEQLTPVAEETR(3)-KVEQAVETEPEPELR(1)	Cross-Linked	DSS-H12	null	0.000110371	5.16913	ApoE2(75)-ApoE2(1)/	Intra-Protein	0.25DSS
LH_C2206_115.64925.64925.6.0.dta	6	CTLKPCDYPDIKHGGLYHENMRR(4)-DADDLQKCLAVYQAGAR(7)	Cross-Linked	DSS-H12	Carbamidomethyl[C](1);Carbamidomethyl[C](6);Oxidation[M](21);Carbamidomethyl[C](34)	0.000707838	117152	FH5-7H(62)-ApoE2(157)/	Inter-Protein	0.25DSS
LH_C2206_116.52101.52101.4.3.dta	4	AYKSELEEQLTPVAEETR(3)-AKLEEQAQQIR(2)	Cross-Linked	DSS-D12	null	0.000115106	13.9265	ApoE2(75)-ApoE2(242)/	Intra-Protein	0.25DSS
LH_C2206_116.45814.45814.5.0.dta	5	KCYFPYLENGYNQNHGR(1)-LSKELQAAQAR(3)	Cross-Linked	DSS-H12	Carbamidomethyl[C](2)	0.00076508	13051.2	FH5-7H(127)-ApoE2(95)/	Inter-Protein	0.25DSS
LH_C2206_115.81842.81842.4.0.dta	4	QWAGLVEKVQAAVGTSAAPVPSDNH(8)-DADDLQKCLAVYQAGAR(7)	Cross-Linked	DSS-D12	Carbamidomethyl[C](36)	0.000116616	1.09091	ApoE2(282)-ApoE2(157)/	Intra-Protein	0.25DSS
LH_C2206_116.71673.71673.4.2.dta	4	LKSWFEPLVEDMQR(2)-AKLEEQAQQIR(2)	Cross-Linked	DSS-D12	null	0.000117673	112.983	ApoE2(262)-ApoE2(242)/	Intra-Protein	0.25DSS
LH_C2206_116.51780.51780.4.0.dta	4	DADDLQKCLAVYQAGAR(7)-AKLEEQAQQIR(2)	Cross-Linked	DSS-H12	Carbamidomethyl[C](8)	0.000118156	4.59012	ApoE2(157)-ApoE2(242)/	Intra-Protein	0.25DSS
LH_C2206_116.49531.49531.5.0.dta	5	DRLDEVKEQVAEVR(7)-AKLEEQAQQIR(2)	Cross-Linked	DSS-H12	null	0.000131814	22.2577	ApoE2(233)-ApoE2(242)/	Intra-Protein	0.25DSS
LH_C2206_116.61498.61498.4.0.dta	4	LKSWFEPLVEDMQR(2)-AKLEEQAQQIR(2)	Cross-Linked	DSS-H12	Oxidation[M](12)	0.000132338	0.0716122	ApoE2(262)-ApoE2(242)/	Intra-Protein	0.25DSS
LH_C2206_116.33308.33308.3.1.dta	3	AKLEEQAQQIR(2)-LSKELQAAQAR(3)	Cross-Linked	DSS-H12	null	0.000132947	20.972	ApoE2(242)-ApoE2(95)/	Intra-Protein	0.25DSS
LH_C2206_115.58963.58963.4.0.dta	4	DADDLQKCLAVYQAGAR(7)-TRDRLDEVKEQVAEVR(9)	Cross-Linked	DSS-H12	Carbamidomethyl[C](8)	0.000135102	13.0358	ApoE2(157)-ApoE2(233)/	Intra-Protein	0.25DSS
LH_C2206_116.76565.76565.3.0.dta	3	LKSWFEPLVEDMQR(2)-LDEVKEQVAEVR(5)	Cross-Linked	DSS-D12	null	0.000137048	3147.26	ApoE2(262)-ApoE2(233)/	Intra-Protein	0.25DSS
LH_C2206_115.52488.52488.3.0.dta	3	DADDLQKCLAVYQAGAR(7)-LSKELQAAQAR(3)	Cross-Linked	DSS-D12	Carbamidomethyl[C](8)	0.000137297	0.324169	ApoE2(157)-ApoE2(95)/	Intra-Protein	0.25DSS
LH_C2206_115.76900.76900.4.0.dta	4	LKSWFEPLVEDMQR(2)-LDEVKEQVAEVR(5)	Cross-Linked	DSS-H12	null	0.000157236	0.0618966	ApoE2(262)-ApoE2(233)/	Intra-Protein	0.25DSS
LH_C2206_116.78703.78703.5.1.dta	5	LKSWFEPLVEDMQR(2)-DRLDEVKEQVAEVR(7)	Cross-Linked	DSS-D12	null	0.000170428	37.7344	ApoE2(262)-ApoE2(233)/	Intra-Protein	0.25DSS
LH_C2206_115.58519.58519.5.0.dta	5	GNTAKCTSTGWIPAPR(5)-DRLDEVKEQVAEVR(7)	Cross-Linked	DSS-D12	Carbamidomethyl[C](6)	0.000843303	3.73746	FH5-7H(47)-ApoE2(233)/	Inter-Protein	0.25DSS
LH_C2206_115.86601.86601.4.0.dta	4	QWAGLVEKVQAAVGTSAAPVPSDNH(8)-LKSWFEPLVEDMQR(2)	Cross-Linked	DSS-H12	null	0.000175515	0.03459	ApoE2(282)-ApoE2(262)/	Intra-Protein	0.25DSS
LH_C2206_116.50342.50342.5.0.dta	5	LLRDADDLQKCLAVYQAGAR(10)-LSKELQAAQAR(3)	Cross-Linked	DSS-H12	Carbamidomethyl[C](11)	0.000176225	138.721	ApoE2(157)-ApoE2(95)/	Intra-Protein	0.25DSS
LH_C2206_115.74550.74550.6.2.dta	6	TRDRLDEVKEQVAEVR(9)-LKSWFEPLVEDMQR(2)	Cross-Linked	DSS-D12	null	0.000176295	28.9938	ApoE2(233)-ApoE2(262)/	Intra-Protein	0.25DSS
LH_C2206_116.40972.40972.4.1.dta	4	LDEVKEQVAEVR(5)-AKLEEQAQQIR(2)	Cross-Linked	DSS-D12	null	0.000176885	13.2911	ApoE2(233)-ApoE2(242)/	Intra-Protein	0.25DSS
LH_C2206_116.55321.55321.4.3.dta	4	DADDLQKCLAVYQAGAR(7)-LSKELQAAQAR(3)	Cross-Linked	DSS-D12	Carbamidomethyl[C](8)	0.000189679	125.054	ApoE2(157)-ApoE2(95)/	Intra-Protein	0.25DSS
LH_C2206_116.71184.71184.4.3.dta	4	LKSWFEPLVEDMQR(2)-AKLEEQAQQIR(2)	Cross-Linked	DSS-D12	null	0.000194507	0.985121	ApoE2(262)-ApoE2(242)/	Intra-Protein	0.25DSS
LH_C2206_116.41635.41635.4.2.dta	4	LDEVKEQVAEVR(5)-LSKELQAAQAR(3)	Cross-Linked	DSS-D12	null	0.000199239	56.7647	ApoE2(233)-ApoE2(95)/	Intra-Protein	0.25DSS
LH_C2206_116.62309.62309.4.0.dta	4	LKSWFEPLVEDMQR(2)-LSKELQAAQAR(3)	Cross-Linked	DSS-D12	Oxidation[M](12)	0.000217524	3.47296	ApoE2(262)-ApoE2(95)/	Intra-Protein	0.25DSS
LH_C2206_116.77912.77912.5.1.dta	5	KCYFPYLENGYNQNHGR(1)-LKSWFEPLVEDMQR(2)	Cross-Linked	DSS-D12	Carbamidomethyl[C](2)	0.000989174	187.925	FH5-7H(127)-ApoE2(262)/	Inter-Protein	0.25DSS
LH_C2206_116.75072.75072.4.3.dta	4	QWAGLVEKVQAAVGTSAAPVPSDNH(8)-LSKELQAAQAR(3)	Cross-Linked	DSS-D12	null	0.000225347	130.507	ApoE2(282)-ApoE2(95)/	Intra-Protein	0.25DSS
LH_C2206_116.66814.66814.4.1.dta	4	LKSWFEPLVEDMQR(2)-LSKELQAAQAR(3)	Cross-Linked	DSS-D12	Oxidation[M](12)	0.000227847	34.2223	ApoE2(262)-ApoE2(95)/	Intra-Protein	0.25DSS
LH_C2206_116.72318.72318.3.0.dta	3	LKSWFEPLVEDMQR(2)-LSKELQAAQAR(3)	Cross-Linked	DSS-H12	null	0.00023654	9.36427	ApoE2(262)-ApoE2(95)/	Intra-Protein	0.25DSS
LH_C2206_116.48301.48301.4.4.dta	4	KCYFPYLENGYNQNHGR(1)-LSKELQAAQAR(3)	Cross-Linked	DSS-D12	Carbamidomethyl[C](2)	0.000994941	1746.33	FH5-7H(127)-ApoE2(95)/	Inter-Protein	0.25DSS
LH_C2206_116.81123.81123.3.0.dta	3	DADDLQKCLAVYQAGAR(7)-LKSWFEPLVEDMQR(2)	Cross-Linked	DSS-H12	Carbamidomethyl[C](8)	0.000248311	3310.34	ApoE2(157)-ApoE2(262)/	Intra-Protein	0.25DSS
LH_C2206_115.50607.50607.5.0.dta	5	DRLDEVKEQVAEVR(7)-LSKELQAAQAR(3)	Cross-Linked	DSS-H12	null	0.000260176	0.0582454	ApoE2(233)-ApoE2(95)/	Intra-Protein	0.25DSS
LH_C2206_116.57245.57245.4.0.dta	4	LLRDADDLQKCLAVYQAGAR(10)-LDEVKEQVAEVR(5)	Cross-Linked	DSS-H12	Carbamidomethyl[C](11)	0.000265021	1933.21	ApoE2(157)-ApoE2(233)/	Intra-Protein	0.25DSS
LH_C2206_115.41145.41145.4.2.dta	4	LDEVKEQVAEVR(5)-AKLEEQAQQIR(2)	Cross-Linked	DSS-D12	null	0.000265514	0.0129729	ApoE2(233)-ApoE2(242)/	Intra-Protein	0.25DSS
LH_C2206_116.27230.27230.4.0.dta	4	LSKELQAAQAR(3)-KFVQGK(1)	Cross-Linked	DSS-H12	null	0.00106161	4.24061	ApoE2(95)-FH5-7H(144)/	Inter-Protein	0.25DSS
LH_C2206_116.42291.42291.4.1.dta	4	CTLKPCDYPDIK(4)-LSKELQAAQAR(3)	Cross-Linked	DSS-H12	Carbamidomethyl[C](1);Carbamidomethyl[C](6)	0.0011433	4381.34	FH5-7H(62)-ApoE2(95)/	Inter-Protein	0.25DSS
LH_C2206_115.42756.42756.3.0.dta	3	GNTAKCTSTGWIPAPR(5)-LSKELQAAQAR(3)	Cross-Linked	DSS-D12	Carbamidomethyl[C](6)	0.00115378	0.00118384	FH5-7H(47)-ApoE2(95)/	Inter-Protein	0.25DSS
LH_C2206_115.41364.41364.4.1.dta	4	LDEVKEQVAEVR(5)-LSKELQAAQAR(3)	Cross-Linked	DSS-D12	null	0.000302001	0.200771	ApoE2(233)-ApoE2(95)/	Intra-Protein	0.25DSS
LH_C2206_115.56858.56858.5.1.dta	5	KCYFPYLENGYNQNHGR(1)-GNTAKCTSTGWIPAPR(5)	Cross-Linked	DSS-H12	Carbamidomethyl[C](2);Carbamidomethyl[C](26)	0.00030706	1793.97	FH5-7H(127)-FH5-7H(47)/	Intra-Protein	0.25DSS
LH_C2206_115.41906.41906.4.2.dta	4	GNTAKCTSTGWIPAPR(5)-AKLEEQAQQIR(2)	Cross-Linked	DSS-D12	Carbamidomethyl[C](6)	0.00128019	0.00121054	FH5-7H(47)-ApoE2(242)/	Inter-Protein	0.25DSS
LH_C2206_115.51355.51355.4.5.dta	4	DADDLQKCLAVYQAGAR(7)-AKLEEQAQQIR(2)	Cross-Linked	DSS-D12	Carbamidomethyl[C](8)	0.000329593	17.7147	ApoE2(157)-ApoE2(242)/	Intra-Protein	0.25DSS
LH_C2206_116.60367.60367.4.2.dta	4	DADDLQKCLAVYQAGAR(7)-LDEVKEQVAEVR(5)	Cross-Linked	DSS-D12	Carbamidomethyl[C](8)	0.000344426	82.9491	ApoE2(157)-ApoE2(233)/	Intra-Protein	0.25DSS
LH_C2206_116.41420.41420.4.2.dta	4	LDEVKEQVAEVR(5)-LSKELQAAQAR(3)	Cross-Linked	DSS-D12	null	0.000345855	96.5339	ApoE2(233)-ApoE2(95)/	Intra-Protein	0.25DSS
LH_C2206_115.49351.49351.4.0.dta	4	DRLDEVKEQVAEVR(7)-AKLEEQAQQIR(2)	Cross-Linked	DSS-H12	null	0.000345974	0.0643712	ApoE2(233)-ApoE2(242)/	Intra-Protein	0.25DSS
LH_C2206_116.76943.76943.4.0.dta	4	LKSWFEPLVEDMQR(2)-LDEVKEQVAEVR(5)	Cross-Linked	DSS-H12	null	0.000358799	9149.9	ApoE2(262)-ApoE2(233)/	Intra-Protein	0.25DSS
LH_C2206_115.42911.42911.4.0.dta	4	GNTAKCTSTGWIPAPR(5)-LSKELQAAQAR(3)	Cross-Linked	DSS-H12	Carbamidomethyl[C](6)	0.00128524	0.000531456	FH5-7H(47)-ApoE2(95)/	Inter-Protein	0.25DSS
LH_C2206_115.78266.78266.3.0.dta	3	DADDLQKCLAVYQAGAR(7)-LKSWFEPLVEDMQR(2)	Cross-Linked	DSS-D12	Carbamidomethyl[C](8);Oxidation[M](32)	0.000376852	19779.3	ApoE2(157)-ApoE2(262)/	Intra-Protein	0.25DSS
LH_C2206_116.62669.62669.4.1.dta	4	LKSWFEPLVEDMQR(2)-LSKELQAAQAR(3)	Cross-Linked	DSS-D12	Oxidation[M](12)	0.000406217	13.8946	ApoE2(262)-ApoE2(95)/	Intra-Protein	0.25DSS
LH_C2206_116.71291.71291.4.0.dta	4	LKSWFEPLVEDMQR(2)-AKLEEQAQQIR(2)	Cross-Linked	DSS-H12	null	0.0004122	1.72618	ApoE2(262)-ApoE2(242)/	Intra-Protein	0.25DSS
LH_C2206_115.53921.53921.4.2.dta	4	DADDLQKCLAVYQAGAR(7)-LSKELQAAQAR(3)	Cross-Linked	DSS-D12	Carbamidomethyl[C](8)	0.000413384	0.281003	ApoE2(157)-ApoE2(95)/	Intra-Protein	0.25DSS
LH_C2206_115.51898.51898.4.0.dta	4	DADDLQKCLAVYQAGAR(7)-LSKELQAAQAR(3)	Cross-Linked	DSS-H12	Carbamidomethyl[C](8)	0.000422112	0.128453	ApoE2(157)-ApoE2(95)/	Intra-Protein	0.25DSS
LH_C2206_115.54045.54045.5.0.dta	5	KCYFPYLENGYNQNHGR(1)-GNTAKCTSTGWIPAPR(5)	Cross-Linked	DSS-H12	Carbamidomethyl[C](2);Carbamidomethyl[C](26)	0.000427063	0.0234804	FH5-7H(127)-FH5-7H(47)/	Intra-Protein	0.25DSS
LH_C2206_116.27320.27320.4.0.dta	4	LSKELQAAQAR(3)-KFVQGK(1)	Cross-Linked	DSS-H12	null	0.00133979	3.45357	ApoE2(95)-FH5-7H(144)/	Inter-Protein	0.25DSS
LH_C2206_116.67342.67342.4.2.dta	4	LKSWFEPLVEDMQR(2)-AKLEEQAQQIR(2)	Cross-Linked	DSS-D12	Oxidation[M](12)	0.000427863	118.521	ApoE2(262)-ApoE2(242)/	Intra-Protein	0.25DSS
LH_C2206_115.48424.48424.5.1.dta	5	KCYFPYLENGYNQNHGR(1)-LSKELQAAQAR(3)	Cross-Linked	DSS-D12	Carbamidomethyl[C](2)	0.00182688	9.92444	FH5-7H(127)-ApoE2(95)/	Inter-Protein	0.25DSS
LH_C2206_116.62783.62783.3.0.dta	3	LKSWFEPLVEDMQR(2)-LSKELQAAQAR(3)	Cross-Linked	DSS-H12	Oxidation[M](12)	0.000442251	6.23329	ApoE2(262)-ApoE2(95)/	Intra-Protein	0.25DSS
LH_C2206_115.72355.72355.4.0.dta	4	LKSWFEPLVEDMQR(2)-AKLEEQAQQIR(2)	Cross-Linked	DSS-D12	null	0.000448377	0.00324906	ApoE2(262)-ApoE2(242)/	Intra-Protein	0.25DSS
LH_C2206_115.29215.29215.3.0.dta	3	LSKELQAAQAR(3)-ELKAYK(3)	Cross-Linked	DSS-H12	null	0.000449359	2.8081	ApoE2(95)-ApoE2(72)/	Intra-Protein	0.25DSS
LH_C2206_115.50672.50672.4.0.dta	4	DRLDEVKEQVAEVR(7)-LSKELQAAQAR(3)	Cross-Linked	DSS-H12	null	0.000470501	8.72334	ApoE2(233)-ApoE2(95)/	Intra-Protein	0.25DSS
LH_C2206_115.51082.51082.5.0.dta	5	DRLDEVKEQVAEVR(7)-AKLEEQAQQIR(2)	Cross-Linked	DSS-D12	null	0.000474007	0.524668	ApoE2(233)-ApoE2(242)/	Intra-Protein	0.25DSS
LH_C2206_115.52337.52337.4.0.dta	4	DADDLQKCLAVYQAGAR(7)-LSKELQAAQAR(3)	Cross-Linked	DSS-H12	Carbamidomethyl[C](8)	0.000492192	0.085197	ApoE2(157)-ApoE2(95)/	Intra-Protein	0.25DSS
LH_C2206_115.47883.47883.4.0.dta	4	DRLDEVKEQVAEVR(7)-ELKAYK(3)	Cross-Linked	DSS-D12	null	0.000516731	5.47507	ApoE2(233)-ApoE2(72)/	Intra-Protein	0.25DSS
LH_C2206_116.49978.49978.4.1.dta	4	LLRDADDLQKCLAVYQAGAR(10)-LSKELQAAQAR(3)	Cross-Linked	DSS-D12	Carbamidomethyl[C](11)	0.000518117	76.622	ApoE2(157)-ApoE2(95)/	Intra-Protein	0.25DSS
LH_C2206_115.75413.75413.3.0.dta	3	QWAGLVEKVQAAVGTSAAPVPSDNH(8)-LSKELQAAQAR(3)	Cross-Linked	DSS-D12	null	0.000529098	1612.48	ApoE2(282)-ApoE2(95)/	Intra-Protein	0.25DSS
LH_C2206_116.52019.52019.4.2.dta	4	DADDLQKCLAVYQAGAR(7)-LSKELQAAQAR(3)	Cross-Linked	DSS-D12	Carbamidomethyl[C](8)	0.000581564	1051.57	ApoE2(157)-ApoE2(95)/	Intra-Protein	0.25DSS
LH_C2206_116.48332.48332.4.2.dta	4	KCYFPYLENGYNQNHGR(1)-LSKELQAAQAR(3)	Cross-Linked	DSS-D12	Carbamidomethyl[C](2)	0.00187772	9179.78	FH5-7H(127)-ApoE2(95)/	Inter-Protein	0.25DSS
LH_C2206_115.52417.52417.4.0.dta	4	DADDLQKCLAVYQAGAR(7)-LSKELQAAQAR(3)	Cross-Linked	DSS-H12	Carbamidomethyl[C](8)	0.000588612	0.0817909	ApoE2(157)-ApoE2(95)/	Intra-Protein	0.25DSS
LH_C2206_115.86609.86609.4.0.dta	4	QWAGLVEKVQAAVGTSAAPVPSDNH(8)-LKSWFEPLVEDMQR(2)	Cross-Linked	DSS-H12	null	0.000601544	0.0213845	ApoE2(282)-ApoE2(262)/	Intra-Protein	0.25DSS
LH_C2206_116.41060.41060.4.1.dta	4	LDEVKEQVAEVR(5)-AKLEEQAQQIR(2)	Cross-Linked	DSS-D12	null	0.000610095	6.2972	ApoE2(233)-ApoE2(242)/	Intra-Protein	0.25DSS
LH_C2206_116.41817.41817.4.0.dta	4	LDEVKEQVAEVR(5)-AKLEEQAQQIR(2)	Cross-Linked	DSS-H12	null	0.000618395	3.67961	ApoE2(233)-ApoE2(242)/	Intra-Protein	0.25DSS
LH_C2206_115.52521.52521.4.2.dta	4	DADDLQKCLAVYQAGAR(7)-LSKELQAAQAR(3)	Cross-Linked	DSS-D12	Carbamidomethyl[C](8)	0.000661103	243.454	ApoE2(157)-ApoE2(95)/	Intra-Protein	0.25DSS
LH_C2206_115.50645.50645.5.0.dta	5	DRLDEVKEQVAEVR(7)-LSKELQAAQAR(3)	Cross-Linked	DSS-H12	null	0.000677591	0.0767126	ApoE2(233)-ApoE2(95)/	Intra-Protein	0.25DSS
LH_C2206_115.71376.71376.4.0.dta	4	LKSWFEPLVEDMQR(2)-LDEVKEQVAEVR(5)	Cross-Linked	DSS-D12	Oxidation[M](12)	0.000691334	0.0298674	ApoE2(262)-ApoE2(233)/	Intra-Protein	0.25DSS
LH_C2206_116.43635.43635.6.2.dta	6	TRDRLDEVKEQVAEVR(9)-LSKELQAAQAR(3)	Cross-Linked	DSS-D12	null	0.000696569	2879.43	ApoE2(233)-ApoE2(95)/	Intra-Protein	0.25DSS
LH_C2206_116.60385.60385.4.0.dta	4	DADDLQKCLAVYQAGAR(7)-LDEVKEQVAEVR(5)	Cross-Linked	DSS-H12	Carbamidomethyl[C](8)	0.000696731	428.329	ApoE2(157)-ApoE2(233)/	Intra-Protein	0.25DSS
LH_C2206_116.75529.75529.5.0.dta	5	LKSWFEPLVEDMQR(2)-DRLDEVKEQVAEVR(7)	Cross-Linked	DSS-D12	Oxidation[M](12)	0.000706574	35.6688	ApoE2(262)-ApoE2(233)/	Intra-Protein	0.25DSS
LH_C2206_116.29244.29244.3.0.dta	3	LSKELQAAQAR(3)-ELKAYK(3)	Cross-Linked	DSS-H12	null	0.000710296	59.6272	ApoE2(95)-ApoE2(72)/	Intra-Protein	0.25DSS
LH_C2206_115.43074.43074.3.0.dta	3	TRDRLDEVKEQVAEVR(9)-AKLEEQAQQIR(2)	Cross-Linked	DSS-D12	null	0.000806717	5.42819	ApoE2(233)-ApoE2(242)/	Intra-Protein	0.25DSS
LH_C2206_116.50306.50306.5.0.dta	5	LLRDADDLQKCLAVYQAGAR(10)-AKLEEQAQQIR(2)	Cross-Linked	DSS-H12	Carbamidomethyl[C](11)	0.000829754	3253.45	ApoE2(157)-ApoE2(242)/	Intra-Protein	0.25DSS
LH_C2206_115.63604.63604.5.0.dta	5	LLRDADDLQKCLAVYQAGAR(10)-DRLDEVKEQVAEVR(7)	Cross-Linked	DSS-D12	Carbamidomethyl[C](11)	0.000846564	54.2947	ApoE2(157)-ApoE2(233)/	Intra-Protein	0.25DSS
LH_C2206_115.51041.51041.5.0.dta	5	DRLDEVKEQVAEVR(7)-AKLEEQAQQIR(2)	Cross-Linked	DSS-D12	null	0.000855227	0.372138	ApoE2(233)-ApoE2(242)/	Intra-Protein	0.25DSS
LH_C2206_115.61505.61505.4.0.dta	4	LKSWFEPLVEDMQR(2)-AKLEEQAQQIR(2)	Cross-Linked	DSS-H12	Oxidation[M](12)	0.000891089	0.000156604	ApoE2(262)-ApoE2(242)/	Intra-Protein	0.25DSS
LH_C2206_115.84015.84015.3.0.dta	3	LKSWFEPLVEDMQR(2)-LKSWFEPLVEDMQR(2)	Cross-Linked	DSS-D12	Oxidation[M](12)	0.000931955	28.8867	ApoE2(262)-ApoE2(262)/	Inter-Protein	0.25DSS
LH_C2206_116.71326.71326.3.0.dta	3	LKSWFEPLVEDMQR(2)-AKLEEQAQQIR(2)	Cross-Linked	DSS-D12	null	0.000938317	319.719	ApoE2(262)-ApoE2(242)/	Intra-Protein	0.25DSS
LH_C2206_116.67471.67471.5.2.dta	5	DADDLQKCLAVYQAGAR(7)-DRLDEVKEQVAEVR(7)	Cross-Linked	DSS-D12	Carbamidomethyl[C](8)	0.000955982	50.6921	ApoE2(157)-ApoE2(233)/	Intra-Protein	0.25DSS
LH_C2206_115.41519.41519.4.0.dta	4	LDEVKEQVAEVR(5)-LSKELQAAQAR(3)	Cross-Linked	DSS-H12	null	0.000959873	0.0981764	ApoE2(233)-ApoE2(95)/	Intra-Protein	0.25DSS
LH_C2206_116.43775.43775.5.0.dta	5	TRDRLDEVKEQVAEVR(9)-LSKELQAAQAR(3)	Cross-Linked	DSS-H12	null	0.000961109	3891.62	ApoE2(233)-ApoE2(95)/	Intra-Protein	0.25DSS
LH_C2206_116.50742.50742.4.2.dta	4	GNTAKCTSTGWIPAPR(5)-CTLKPCDYPDIK(4)	Cross-Linked	DSS-D12	Carbamidomethyl[C](6);Carbamidomethyl[C](20);Carbamidomethyl[C](25)	0.000981466	668.744	FH5-7H(47)-FH5-7H(62)/	Intra-Protein	0.25DSS
LH_C2206_116.52031.52031.4.0.dta	4	DADDLQKCLAVYQAGAR(7)-LSKELQAAQAR(3)	Cross-Linked	DSS-H12	Carbamidomethyl[C](8)	0.00100306	33.1015	ApoE2(157)-ApoE2(95)/	Intra-Protein	0.25DSS
LH_C2206_115.41596.41596.4.0.dta	4	LDEVKEQVAEVR(5)-LSKELQAAQAR(3)	Cross-Linked	DSS-H12	null	0.00101588	0.069907	ApoE2(233)-ApoE2(95)/	Intra-Protein	0.25DSS
LH_C2206_116.43458.43458.5.0.dta	5	TRDRLDEVKEQVAEVR(9)-LSKELQAAQAR(3)	Cross-Linked	DSS-D12	null	0.00102106	1680.5	ApoE2(233)-ApoE2(95)/	Intra-Protein	0.25DSS
LH_C2206_115.78189.78189.4.0.dta	4	DADDLQKCLAVYQAGAR(7)-LKSWFEPLVEDMQR(2)	Cross-Linked	DSS-H12	Carbamidomethyl[C](8);Oxidation[M](32)	0.00102508	140.232	ApoE2(157)-ApoE2(262)/	Intra-Protein	0.25DSS
LH_C2206_116.74113.74113.6.0.dta	6	RPYFPVAVGKYYSYYCDEHFETPSGSYWDHIHCTQDGWSPAVPCLR(10)-CTLKPCDYPDIK(4)	Cross-Linked	DSS-D12	Carbamidomethyl[C](16);Carbamidomethyl[C](33);Carbamidomethyl[C](44);Carbamidomethyl[C](50);Carbamidomethyl[C](55)	0.00103976	259384	FH5-7H(90)-FH5-7H(62)/	Intra-Protein	0.25DSS
LH_C2206_115.40729.40729.4.2.dta	4	LDEVKEQVAEVR(5)-AKLEEQAQQIR(2)	Cross-Linked	DSS-D12	null	0.00108695	0.00874661	ApoE2(233)-ApoE2(242)/	Intra-Protein	0.25DSS
LH_C2206_116.50747.50747.4.4.dta	4	GNTAKCTSTGWIPAPR(5)-CTLKPCDYPDIK(4)	Cross-Linked	DSS-H12	Carbamidomethyl[C](6);Carbamidomethyl[C](20);Carbamidomethyl[C](25)	0.00109081	54239.5	FH5-7H(47)-FH5-7H(62)/	Intra-Protein	0.25DSS
LH_C2206_115.75776.75776.5.1.dta	5	LKSWFEPLVEDMQR(2)-DRLDEVKEQVAEVR(7)	Cross-Linked	DSS-D12	Oxidation[M](12)	0.00110648	0.187873	ApoE2(262)-ApoE2(233)/	Intra-Protein	0.25DSS
LH_C2206_115.71488.71488.4.0.dta	4	LKSWFEPLVEDMQR(2)-AKLEEQAQQIR(2)	Cross-Linked	DSS-H12	null	0.00112331	1.9564	ApoE2(262)-ApoE2(242)/	Intra-Protein	0.25DSS
LH_C2206_116.50323.50323.4.0.dta	4	GNTAKCTSTGWIPAPR(5)-LDEVKEQVAEVR(5)	Cross-Linked	DSS-D12	Carbamidomethyl[C](6)	0.00230484	81.6228	FH5-7H(47)-ApoE2(233)/	Inter-Protein	0.25DSS
LH_C2206_116.79605.79605.4.0.dta	4	QWAGLVEKVQAAVGTSAAPVPSDNH(8)-DRLDEVKEQVAEVR(7)	Cross-Linked	DSS-H12	null	0.00116799	54651.3	ApoE2(282)-ApoE2(233)/	Intra-Protein	0.25DSS
LH_C2206_115.49222.49222.4.1.dta	4	DRLDEVKEQVAEVR(7)-AKLEEQAQQIR(2)	Cross-Linked	DSS-D12	null	0.00117808	0.257873	ApoE2(233)-ApoE2(242)/	Intra-Protein	0.25DSS
LH_C2206_116.67194.67194.5.2.dta	5	KCYFPYLENGYNQNHGR(1)-DADDLQKCLAVYQAGAR(7)	Cross-Linked	DSS-H12	Carbamidomethyl[C](2);Carbamidomethyl[C](28)	0.00252114	316.437	FH5-7H(127)-ApoE2(157)/	Inter-Protein	0.25DSS
LH_C2206_115.50472.50472.3.0.dta	3	DRLDEVKEQVAEVR(7)-LSKELQAAQAR(3)	Cross-Linked	DSS-H12	null	0.00124363	2.35022	ApoE2(233)-ApoE2(95)/	Intra-Protein	0.25DSS
LH_C2206_115.43486.43486.6.4.dta	6	TRDRLDEVKEQVAEVR(9)-LSKELQAAQAR(3)	Cross-Linked	DSS-D12	null	0.00126718	618.021	ApoE2(233)-ApoE2(95)/	Intra-Protein	0.25DSS
LH_C2206_115.42265.42265.4.2.dta	4	CTLKPCDYPDIK(4)-LSKELQAAQAR(3)	Cross-Linked	DSS-H12	Carbamidomethyl[C](1);Carbamidomethyl[C](6)	0.00266585	52.6622	FH5-7H(62)-ApoE2(95)/	Inter-Protein	0.25DSS
LH_C2206_115.72820.72820.7.0.dta	7	RPYFPVAVGKYYSYYCDEHFETPSGSYWDHIHCTQDGWSPAVPCLR(10)-AKLEEQAQQIR(2)	Cross-Linked	DSS-H12	Carbamidomethyl[C](16);Carbamidomethyl[C](33);Carbamidomethyl[C](44)	0.0027551	30918	FH5-7H(90)-ApoE2(242)/	Inter-Protein	0.25DSS
LH_C2206_116.53972.53972.4.0.dta	4	DRLDEVKEQVAEVR(7)-AKLEEQAQQIR(2)	Cross-Linked	DSS-H12	null	0.00131283	1323.43	ApoE2(233)-ApoE2(242)/	Intra-Protein	0.25DSS
LH_C2206_116.75122.75122.4.2.dta	4	QWAGLVEKVQAAVGTSAAPVPSDNH(8)-LSKELQAAQAR(3)	Cross-Linked	DSS-D12	null	0.00131717	369.777	ApoE2(282)-ApoE2(95)/	Intra-Protein	0.25DSS
LH_C2206_116.45754.45754.5.1.dta	5	KCYFPYLENGYNQNHGR(1)-LSKELQAAQAR(3)	Cross-Linked	DSS-H12	Carbamidomethyl[C](2)	0.00297079	1256.71	FH5-7H(127)-ApoE2(95)/	Inter-Protein	0.25DSS
LH_C2206_115.71501.71501.4.2.dta	4	LKSWFEPLVEDMQR(2)-AKLEEQAQQIR(2)	Cross-Linked	DSS-D12	null	0.00143879	0.00173614	ApoE2(262)-ApoE2(242)/	Intra-Protein	0.25DSS
LH_C2206_116.61738.61738.3.1.dta	3	LKSWFEPLVEDMQR(2)-AKLEEQAQQIR(2)	Cross-Linked	DSS-H12	Oxidation[M](12)	0.00144232	0.105569	ApoE2(262)-ApoE2(242)/	Intra-Protein	0.25DSS
LH_C2206_115.67622.67622.3.0.dta	3	DADDLQKCLAVYQAGAR(7)-DRLDEVKEQVAEVR(7)	Cross-Linked	DSS-D12	Carbamidomethyl[C](8)	0.00147125	1.80527	ApoE2(157)-ApoE2(233)/	Intra-Protein	0.25DSS
LH_C2206_115.50411.50411.5.0.dta	5	DRLDEVKEQVAEVR(7)-LSKELQAAQAR(3)	Cross-Linked	DSS-H12	null	0.00151241	1.54498	ApoE2(233)-ApoE2(95)/	Intra-Protein	0.25DSS
LH_C2206_116.77918.77918.4.3.dta	4	DADDLQKCLAVYQAGAR(7)-LKSWFEPLVEDMQR(2)	Cross-Linked	DSS-D12	Carbamidomethyl[C](8);Oxidation[M](32)	0.00152071	327.59	ApoE2(157)-ApoE2(262)/	Intra-Protein	0.25DSS
LH_C2206_115.49380.49380.5.0.dta	5	DRLDEVKEQVAEVR(7)-AKLEEQAQQIR(2)	Cross-Linked	DSS-D12	null	0.00159429	0.0234569	ApoE2(233)-ApoE2(242)/	Intra-Protein	0.25DSS
LH_C2206_116.52148.52148.5.0.dta	5	DADDLQKCLAVYQAGAR(7)-LSKELQAAQAR(3)	Cross-Linked	DSS-H12	Carbamidomethyl[C](8)	0.0015954	1079.72	ApoE2(157)-ApoE2(95)/	Intra-Protein	0.25DSS
LH_C2206_116.67213.67213.4.1.dta	4	LKSWFEPLVEDMQR(2)-LSKELQAAQAR(3)	Cross-Linked	DSS-H12	Oxidation[M](12)	0.0016027	30671.5	ApoE2(262)-ApoE2(95)/	Intra-Protein	0.25DSS
LH_C2206_115.50273.50273.5.1.dta	5	DRLDEVKEQVAEVR(7)-LSKELQAAQAR(3)	Cross-Linked	DSS-D12	null	0.00161929	0.0209841	ApoE2(233)-ApoE2(95)/	Intra-Protein	0.25DSS
LH_C2206_116.71898.71898.4.1.dta	4	LKSWFEPLVEDMQR(2)-AKLEEQAQQIR(2)	Cross-Linked	DSS-H12	null	0.00164255	79264.7	ApoE2(262)-ApoE2(242)/	Intra-Protein	0.25DSS
LH_C2206_116.49940.49940.5.0.dta	5	LLRDADDLQKCLAVYQAGAR(10)-LSKELQAAQAR(3)	Cross-Linked	DSS-D12	Carbamidomethyl[C](11)	0.00165357	44.2151	ApoE2(157)-ApoE2(95)/	Intra-Protein	0.25DSS
LH_C2206_116.41665.41665.4.0.dta	4	LDEVKEQVAEVR(5)-LSKELQAAQAR(3)	Cross-Linked	DSS-H12	null	0.0016726	592.481	ApoE2(233)-ApoE2(95)/	Intra-Protein	0.25DSS
LH_C2206_115.85925.85925.4.2.dta	4	LKSWFEPLVEDMQR(2)-LKSWFEPLVEDMQR(2)	Cross-Linked	DSS-D12	null	0.00170912	1.34704	ApoE2(262)-ApoE2(262)/	Inter-Protein	0.25DSS
LH_C2206_116.51887.51887.4.0.dta	4	DADDLQKCLAVYQAGAR(7)-LSKELQAAQAR(3)	Cross-Linked	DSS-H12	Carbamidomethyl[C](8)	0.00173941	77.6012	ApoE2(157)-ApoE2(95)/	Intra-Protein	0.25DSS
LH_C2206_115.76829.76829.4.0.dta	4	LKSWFEPLVEDMQR(2)-LDEVKEQVAEVR(5)	Cross-Linked	DSS-D12	null	0.00174647	0.0678749	ApoE2(262)-ApoE2(233)/	Intra-Protein	0.25DSS
LH_C2206_116.60596.60596.4.0.dta	4	DADDLQKCLAVYQAGAR(7)-LDEVKEQVAEVR(5)	Cross-Linked	DSS-H12	Carbamidomethyl[C](8)	0.00179505	15625.4	ApoE2(157)-ApoE2(233)/	Intra-Protein	0.25DSS
LH_C2206_116.72243.72243.4.1.dta	4	LKSWFEPLVEDMQR(2)-ELKAYK(3)	Cross-Linked	DSS-D12	null	0.00182389	958.875	ApoE2(262)-ApoE2(72)/	Intra-Protein	0.25DSS
LH_C2206_115.86561.86561.4.1.dta	4	QWAGLVEKVQAAVGTSAAPVPSDNH(8)-LKSWFEPLVEDMQR(2)	Cross-Linked	DSS-D12	null	0.00182863	0.026482	ApoE2(282)-ApoE2(262)/	Intra-Protein	0.25DSS
LH_C2206_116.49697.49697.6.3.dta	6	CTLKPCDYPDIKHGGLYHENMRR(4)-LSKELQAAQAR(3)	Cross-Linked	DSS-D12	Carbamidomethyl[C](1);Carbamidomethyl[C](6);Oxidation[M](21)	0.00318942	32007.6	FH5-7H(62)-ApoE2(95)/	Inter-Protein	0.25DSS
LH_C2206_116.42876.42876.4.0.dta	4	GNTAKCTSTGWIPAPR(5)-LSKELQAAQAR(3)	Cross-Linked	DSS-H12	Carbamidomethyl[C](6)	0.00409116	2.0751	FH5-7H(47)-ApoE2(95)/	Inter-Protein	0.25DSS
LH_C2206_115.60219.60219.4.2.dta	4	DADDLQKCLAVYQAGAR(7)-LDEVKEQVAEVR(5)	Cross-Linked	DSS-D12	Carbamidomethyl[C](8)	0.00192396	0.396337	ApoE2(157)-ApoE2(233)/	Intra-Protein	0.25DSS
LH_C2206_116.52847.52847.4.2.dta	4	DADDLQKCLAVYQAGAR(7)-LSKELQAAQAR(3)	Cross-Linked	DSS-D12	Carbamidomethyl[C](8)	0.00194608	42.7243	ApoE2(157)-ApoE2(95)/	Intra-Protein	0.25DSS
LH_C2206_115.50369.50369.5.0.dta	5	LLRDADDLQKCLAVYQAGAR(10)-LSKELQAAQAR(3)	Cross-Linked	DSS-H12	Carbamidomethyl[C](11)	0.00194839	0.172736	ApoE2(157)-ApoE2(95)/	Intra-Protein	0.25DSS
LH_C2206_115.52162.52162.4.0.dta	4	AYKSELEEQLTPVAEETR(3)-AKLEEQAQQIR(2)	Cross-Linked	DSS-D12	null	0.00196986	35.427	ApoE2(75)-ApoE2(242)/	Intra-Protein	0.25DSS
LH_C2206_116.77792.77792.5.0.dta	5	LLRDADDLQKCLAVYQAGAR(10)-LKSWFEPLVEDMQR(2)	Cross-Linked	DSS-H12	Carbamidomethyl[C](11)	0.00198469	976.626	ApoE2(157)-ApoE2(262)/	Intra-Protein	0.25DSS
LH_C2206_116.61302.61302.4.0.dta	4	LKSWFEPLVEDMQR(2)-AKLEEQAQQIR(2)	Cross-Linked	DSS-D12	Oxidation[M](12)	0.00200232	0.727246	ApoE2(262)-ApoE2(242)/	Intra-Protein	0.25DSS
LH_C2206_115.50043.50043.4.1.dta	4	LLRDADDLQKCLAVYQAGAR(10)-LSKELQAAQAR(3)	Cross-Linked	DSS-D12	Carbamidomethyl[C](11)	0.00210106	0.190274	ApoE2(157)-ApoE2(95)/	Intra-Protein	0.25DSS
LH_C2206_116.51448.51448.4.0.dta	4	DADDLQKCLAVYQAGAR(7)-AKLEEQAQQIR(2)	Cross-Linked	DSS-D12	Carbamidomethyl[C](8)	0.00212347	12.6379	ApoE2(157)-ApoE2(242)/	Intra-Protein	0.25DSS
LH_C2206_116.43135.43135.6.0.dta	6	TRDRLDEVKEQVAEVR(9)-AKLEEQAQQIR(2)	Cross-Linked	DSS-H12	null	0.0021637	507.909	ApoE2(233)-ApoE2(242)/	Intra-Protein	0.25DSS
LH_C2206_115.71598.71598.4.0.dta	4	LKSWFEPLVEDMQR(2)-LDEVKEQVAEVR(5)	Cross-Linked	DSS-D12	Oxidation[M](12)	0.0022547	7.6722	ApoE2(262)-ApoE2(233)/	Intra-Protein	0.25DSS
LH_C2206_116.58521.58521.4.1.dta	4	GNTAKCTSTGWIPAPR(5)-DRLDEVKEQVAEVR(7)	Cross-Linked	DSS-D12	Carbamidomethyl[C](6)	0.00444799	762.832	FH5-7H(47)-ApoE2(233)/	Inter-Protein	0.25DSS
LH_C2206_115.49875.49875.6.2.dta	6	CTLKPCDYPDIKHGGLYHENMRR(4)-LSKELQAAQAR(3)	Cross-Linked	DSS-D12	Carbamidomethyl[C](1);Carbamidomethyl[C](6);Oxidation[M](21)	0.00545649	128903	FH5-7H(62)-ApoE2(95)/	Inter-Protein	0.25DSS
LH_C2206_115.43568.43568.5.0.dta	5	TRDRLDEVKEQVAEVR(9)-AKLEEQAQQIR(2)	Cross-Linked	DSS-H12	null	0.00229938	6.67991	ApoE2(233)-ApoE2(242)/	Intra-Protein	0.25DSS
LH_C2206_116.33292.33292.4.2.dta	4	AKLEEQAQQIR(2)-AKLEEQAQQIR(2)	Cross-Linked	DSS-D12	null	0.00235709	425.538	ApoE2(242)-ApoE2(242)/	Inter-Protein	0.25DSS
LH_C2206_116.46009.46009.5.0.dta	5	KCYFPYLENGYNQNHGR(1)-LSKELQAAQAR(3)	Cross-Linked	DSS-H12	Carbamidomethyl[C](2)	0.0055035	3662.72	FH5-7H(127)-ApoE2(95)/	Inter-Protein	0.25DSS
LH_C2206_116.49718.49718.5.0.dta	5	CTLKPCDYPDIKHGGLYHENMRR(4)-LSKELQAAQAR(3)	Cross-Linked	DSS-D12	Carbamidomethyl[C](1);Carbamidomethyl[C](6);Oxidation[M](21)	0.00554766	186613	FH5-7H(62)-ApoE2(95)/	Inter-Protein	0.25DSS
LH_C2206_116.41439.41439.4.1.dta	4	LDEVKEQVAEVR(5)-AKLEEQAQQIR(2)	Cross-Linked	DSS-H12	null	0.00253852	8.30039	ApoE2(233)-ApoE2(242)/	Intra-Protein	0.25DSS
LH_C2206_115.71610.71610.4.0.dta	4	LKSWFEPLVEDMQR(2)-LDEVKEQVAEVR(5)	Cross-Linked	DSS-H12	Oxidation[M](12)	0.00255889	0.0302068	ApoE2(262)-ApoE2(233)/	Intra-Protein	0.25DSS
LH_C2206_115.67148.67148.4.2.dta	4	LKSWFEPLVEDMQR(2)-AKLEEQAQQIR(2)	Cross-Linked	DSS-D12	Oxidation[M](12)	0.00257185	104.203	ApoE2(262)-ApoE2(242)/	Intra-Protein	0.25DSS
LH_C2206_116.76658.76658.4.0.dta	4	LKSWFEPLVEDMQR(2)-LDEVKEQVAEVR(5)	Cross-Linked	DSS-H12	null	0.00259459	57.4769	ApoE2(262)-ApoE2(233)/	Intra-Protein	0.25DSS
LH_C2206_115.60384.60384.4.0.dta	4	DADDLQKCLAVYQAGAR(7)-LDEVKEQVAEVR(5)	Cross-Linked	DSS-H12	Carbamidomethyl[C](8)	0.00273886	0.06908	ApoE2(157)-ApoE2(233)/	Intra-Protein	0.25DSS
LH_C2206_116.52428.52428.4.1.dta	4	DADDLQKCLAVYQAGAR(7)-LSKELQAAQAR(3)	Cross-Linked	DSS-D12	Carbamidomethyl[C](8)	0.00285238	81.0705	ApoE2(157)-ApoE2(95)/	Intra-Protein	0.25DSS
LH_C2206_115.78965.78965.5.1.dta	5	LKSWFEPLVEDMQR(2)-DRLDEVKEQVAEVR(7)	Cross-Linked	DSS-D12	null	0.00287043	0.299426	ApoE2(262)-ApoE2(233)/	Intra-Protein	0.25DSS
LH_C2206_116.51912.51912.4.0.dta	4	DADDLQKCLAVYQAGAR(7)-LSKELQAAQAR(3)	Cross-Linked	DSS-H12	Carbamidomethyl[C](8)	0.0029153	137.832	ApoE2(157)-ApoE2(95)/	Intra-Protein	0.25DSS
LH_C2206_116.74312.74312.5.0.dta	5	TRDRLDEVKEQVAEVR(9)-LKSWFEPLVEDMQR(2)	Cross-Linked	DSS-D12	null	0.00292778	781.761	ApoE2(233)-ApoE2(262)/	Intra-Protein	0.25DSS
LH_C2206_115.42511.42511.4.0.dta	4	GNTAKCTSTGWIPAPR(5)-LSKELQAAQAR(3)	Cross-Linked	DSS-D12	Carbamidomethyl[C](6)	0.00571535	0.000829249	FH5-7H(47)-ApoE2(95)/	Inter-Protein	0.25DSS
LH_C2206_116.41787.41787.4.2.dta	4	LDEVKEQVAEVR(5)-LSKELQAAQAR(3)	Cross-Linked	DSS-D12	null	0.00301081	7.97971	ApoE2(233)-ApoE2(95)/	Intra-Protein	0.25DSS
LH_C2206_115.53946.53946.5.0.dta	5	DRLDEVKEQVAEVR(7)-AKLEEQAQQIR(2)	Cross-Linked	DSS-H12	null	0.00308633	35.4412	ApoE2(233)-ApoE2(242)/	Intra-Protein	0.25DSS
LH_C2206_115.57243.57243.6.2.dta	6	NGFYPATRGNTAKCTSTGWIPAPR(13)-EFEKSCDNPYIPNGDYSPLR(1)	Cross-Linked	DSS-D12	Carbamidomethyl[C](14);Carbamidomethyl[C](33)	0.00313544	28948.5	FH5-7H(47)-FH5-7H(1)/	Intra-Protein	0.25DSS
LH_C2206_115.41648.41648.3.0.dta	3	LDEVKEQVAEVR(5)-LSKELQAAQAR(3)	Cross-Linked	DSS-D12	null	0.00318626	0.0291095	ApoE2(233)-ApoE2(95)/	Intra-Protein	0.25DSS
LH_C2206_115.50785.50785.4.0.dta	4	DRLDEVKEQVAEVR(7)-LSKELQAAQAR(3)	Cross-Linked	DSS-H12	null	0.00323952	200.035	ApoE2(233)-ApoE2(95)/	Intra-Protein	0.25DSS
LH_C2206_115.50138.50138.5.2.dta	5	LLRDADDLQKCLAVYQAGAR(10)-AKLEEQAQQIR(2)	Cross-Linked	DSS-D12	Carbamidomethyl[C](11)	0.00347913	2396.49	ApoE2(157)-ApoE2(242)/	Intra-Protein	0.25DSS
LH_C2206_116.49950.49950.5.0.dta	5	LLRDADDLQKCLAVYQAGAR(10)-LSKELQAAQAR(3)	Cross-Linked	DSS-D12	Carbamidomethyl[C](11)	0.0035675	47.8539	ApoE2(157)-ApoE2(95)/	Intra-Protein	0.25DSS
LH_C2206_116.53074.53074.4.2.dta	4	AYKSELEEQLTPVAEETR(3)-LSKELQAAQAR(3)	Cross-Linked	DSS-D12	null	0.00366943	284.777	ApoE2(75)-ApoE2(95)/	Intra-Protein	0.25DSS
LH_C2206_116.80926.80926.4.0.dta	4	RLLRDADDLQKCLAVYQAGAR(11)-AYKSELEEQLTPVAEETR(3)	Cross-Linked	DSS-H12	Carbamidomethyl[C](12)	0.00369793	2307.5	ApoE2(157)-ApoE2(75)/	Intra-Protein	0.25DSS
LH_C2206_116.53109.53109.3.0.dta	3	AYKSELEEQLTPVAEETR(3)-LSKELQAAQAR(3)	Cross-Linked	DSS-D12	null	0.00374323	1.75314	ApoE2(75)-ApoE2(95)/	Intra-Protein	0.25DSS
LH_C2206_115.67631.67631.4.2.dta	4	DADDLQKCLAVYQAGAR(7)-DRLDEVKEQVAEVR(7)	Cross-Linked	DSS-D12	Carbamidomethyl[C](8)	0.00375364	33.9768	ApoE2(157)-ApoE2(233)/	Intra-Protein	0.25DSS
LH_C2206_116.43145.43145.5.0.dta	5	TRDRLDEVKEQVAEVR(9)-AKLEEQAQQIR(2)	Cross-Linked	DSS-H12	null	0.00376694	1073.05	ApoE2(233)-ApoE2(242)/	Intra-Protein	0.25DSS
LH_C2206_116.49632.49632.5.0.dta	5	DRLDEVKEQVAEVR(7)-AKLEEQAQQIR(2)	Cross-Linked	DSS-D12	null	0.00378018	75.1334	ApoE2(233)-ApoE2(242)/	Intra-Protein	0.25DSS
LH_C2206_115.79064.79064.5.0.dta	5	LKSWFEPLVEDMQR(2)-DRLDEVKEQVAEVR(7)	Cross-Linked	DSS-H12	null	0.00381851	0.197881	ApoE2(262)-ApoE2(233)/	Intra-Protein	0.25DSS
LH_C2206_115.43060.43060.5.0.dta	5	TRDRLDEVKEQVAEVR(9)-AKLEEQAQQIR(2)	Cross-Linked	DSS-H12	null	0.00382448	323.668	ApoE2(233)-ApoE2(242)/	Intra-Protein	0.25DSS
LH_C2206_115.53090.53090.4.0.dta	4	AYKSELEEQLTPVAEETR(3)-LSKELQAAQAR(3)	Cross-Linked	DSS-D12	null	0.00389612	0.587024	ApoE2(75)-ApoE2(95)/	Intra-Protein	0.25DSS
LH_C2206_115.78284.78284.4.0.dta	4	DADDLQKCLAVYQAGAR(7)-LKSWFEPLVEDMQR(2)	Cross-Linked	DSS-H12	Carbamidomethyl[C](8);Oxidation[M](32)	0.00392015	39.7405	ApoE2(157)-ApoE2(262)/	Intra-Protein	0.25DSS
LH_C2206_115.41297.41297.4.1.dta	4	LDEVKEQVAEVR(5)-AKLEEQAQQIR(2)	Cross-Linked	DSS-D12	null	0.00400595	0.124458	ApoE2(233)-ApoE2(242)/	Intra-Protein	0.25DSS
LH_C2206_116.59013.59013.5.0.dta	5	DADDLQKCLAVYQAGAR(7)-TRDRLDEVKEQVAEVR(9)	Cross-Linked	DSS-H12	Carbamidomethyl[C](8)	0.00417749	7279.55	ApoE2(157)-ApoE2(233)/	Intra-Protein	0.25DSS
LH_C2206_115.33806.33806.4.1.dta	4	AKLEEQAQQIR(2)-LSKELQAAQAR(3)	Cross-Linked	DSS-D12	null	0.00419963	0.00281276	ApoE2(242)-ApoE2(95)/	Intra-Protein	0.25DSS
LH_C2206_116.78837.78837.3.2.dta	3	LKSWFEPLVEDMQR(2)-DRLDEVKEQVAEVR(7)	Cross-Linked	DSS-H12	null	0.0042788	759.242	ApoE2(262)-ApoE2(233)/	Intra-Protein	0.25DSS
LH_C2206_116.41289.41289.4.1.dta	4	TRDRLDEVKEQVAEVR(9)-ELKAYK(3)	Cross-Linked	DSS-D12	null	0.00435602	11417.4	ApoE2(233)-ApoE2(72)/	Intra-Protein	0.25DSS
LH_C2206_115.43261.43261.6.0.dta	6	TRDRLDEVKEQVAEVR(9)-AKLEEQAQQIR(2)	Cross-Linked	DSS-H12	null	0.00443756	68.1937	ApoE2(233)-ApoE2(242)/	Intra-Protein	0.25DSS
LH_C2206_115.51881.51881.4.0.dta	4	DADDLQKCLAVYQAGAR(7)-LSKELQAAQAR(3)	Cross-Linked	DSS-H12	Carbamidomethyl[C](8)	0.00464204	0.118045	ApoE2(157)-ApoE2(95)/	Intra-Protein	0.25DSS
LH_C2206_116.58760.58760.5.1.dta	5	DADDLQKCLAVYQAGAR(7)-TRDRLDEVKEQVAEVR(9)	Cross-Linked	DSS-D12	Carbamidomethyl[C](8)	0.00464871	8165.73	ApoE2(157)-ApoE2(233)/	Intra-Protein	0.25DSS
LH_C2206_116.50799.50799.4.0.dta	4	GNTAKCTSTGWIPAPR(5)-CTLKPCDYPDIK(4)	Cross-Linked	DSS-H12	Carbamidomethyl[C](6);Carbamidomethyl[C](20);Carbamidomethyl[C](25)	0.00468291	459.928	FH5-7H(47)-FH5-7H(62)/	Intra-Protein	0.25DSS
LH_C2206_116.50292.50292.4.1.dta	4	DRLDEVKEQVAEVR(7)-AKLEEQAQQIR(2)	Cross-Linked	DSS-H12	null	0.0050282	346.632	ApoE2(233)-ApoE2(242)/	Intra-Protein	0.25DSS
LH_C2206_115.48164.48164.4.0.dta	4	DRLDEVKEQVAEVR(7)-ELKAYK(3)	Cross-Linked	DSS-H12	null	0.00506708	0.361935	ApoE2(233)-ApoE2(72)/	Intra-Protein	0.25DSS
LH_C2206_115.67507.67507.5.0.dta	5	DADDLQKCLAVYQAGAR(7)-DRLDEVKEQVAEVR(7)	Cross-Linked	DSS-D12	Carbamidomethyl[C](8)	0.0053382	0.0978138	ApoE2(157)-ApoE2(233)/	Intra-Protein	0.25DSS
LH_C2206_116.54129.54129.5.2.dta	5	KCYFPYLENGYNQNHGR(1)-GNTAKCTSTGWIPAPR(5)	Cross-Linked	DSS-D12	Carbamidomethyl[C](2);Carbamidomethyl[C](26)	0.00548877	69162.2	FH5-7H(127)-FH5-7H(47)/	Intra-Protein	0.25DSS
LH_C2206_115.72381.72381.3.1.dta	3	LKSWFEPLVEDMQR(2)-LSKELQAAQAR(3)	Cross-Linked	DSS-D12	null	0.00569864	0.0143746	ApoE2(262)-ApoE2(95)/	Intra-Protein	0.25DSS
LH_C2206_116.67319.67319.4.2.dta	4	LKSWFEPLVEDMQR(2)-LSKELQAAQAR(3)	Cross-Linked	DSS-H12	Oxidation[M](12)	0.0057339	12376.9	ApoE2(262)-ApoE2(95)/	Intra-Protein	0.25DSS
LH_C2206_116.33785.33785.4.0.dta	4	AKLEEQAQQIR(2)-LSKELQAAQAR(3)	Cross-Linked	DSS-D12	null	0.00582044	1.64824	ApoE2(242)-ApoE2(95)/	Intra-Protein	0.25DSS
LH_C2206_116.53990.53990.4.0.dta	4	DRLDEVKEQVAEVR(7)-AKLEEQAQQIR(2)	Cross-Linked	DSS-H12	null	0.00618216	357.092	ApoE2(233)-ApoE2(242)/	Intra-Protein	0.25DSS
LH_C2206_115.71926.71926.4.0.dta	4	LKSWFEPLVEDMQR(2)-AKLEEQAQQIR(2)	Cross-Linked	DSS-H12	null	0.0063926	31.3771	ApoE2(262)-ApoE2(242)/	Intra-Protein	0.25DSS
LH_C2206_116.42258.42258.3.0.dta	3	CTLKPCDYPDIK(4)-LSKELQAAQAR(3)	Cross-Linked	DSS-H12	Carbamidomethyl[C](1);Carbamidomethyl[C](6)	0.00576817	6798.65	FH5-7H(62)-ApoE2(95)/	Inter-Protein	0.25DSS
LH_C2206_115.49982.49982.4.2.dta	4	LLRDADDLQKCLAVYQAGAR(10)-LSKELQAAQAR(3)	Cross-Linked	DSS-D12	Carbamidomethyl[C](11)	0.00671271	0.190217	ApoE2(157)-ApoE2(95)/	Intra-Protein	0.25DSS
LH_C2206_116.57032.57032.6.1.dta	6	FVQGKSIDVACHPGYALPKAQTTVTCMENGWSPTPR(5)-GNTAKCTSTGWIPAPR(5)	Cross-Linked	DSS-H12	Carbamidomethyl[C](11);Carbamidomethyl[C](26);Carbamidomethyl[C](45)	0.00677589	663204	FH5-7H(149)-FH5-7H(47)/	Intra-Protein	0.25DSS
LH_C2206_115.49471.49471.3.0.dta	3	DRLDEVKEQVAEVR(7)-AKLEEQAQQIR(2)	Cross-Linked	DSS-H12	null	0.00679581	0.274559	ApoE2(233)-ApoE2(242)/	Intra-Protein	0.25DSS
LH_C2206_115.84000.84000.4.0.dta	4	LKSWFEPLVEDMQR(2)-LKSWFEPLVEDMQR(2)	Cross-Linked	DSS-D12	Oxidation[M](12)	0.00687452	7.85332e-05	ApoE2(262)-ApoE2(262)/	Inter-Protein	0.25DSS
LH_C2206_115.45986.45986.4.2.dta	4	GNTAKCTSTGWIPAPR(5)-AKLEEQAQQIR(2)	Cross-Linked	DSS-D12	Carbamidomethyl[C](6)	0.00883371	0.488317	FH5-7H(47)-ApoE2(242)/	Inter-Protein	0.25DSS
LH_C2206_116.50113.50113.5.0.dta	5	LLRDADDLQKCLAVYQAGAR(10)-LSKELQAAQAR(3)	Cross-Linked	DSS-H12	Carbamidomethyl[C](11)	0.00749304	48.9325	ApoE2(157)-ApoE2(95)/	Intra-Protein	0.25DSS
LH_C2206_115.50069.50069.6.1.dta	6	CTLKPCDYPDIKHGGLYHENMRR(4)-LSKELQAAQAR(3)	Cross-Linked	DSS-H12	Carbamidomethyl[C](1);Carbamidomethyl[C](6);Oxidation[M](21)	0.00895439	10901	FH5-7H(62)-ApoE2(95)/	Inter-Protein	0.25DSS
LH_C2206_116.53254.53254.4.4.dta	4	DADDLQKCLAVYQAGAR(7)-LSKELQAAQAR(3)	Cross-Linked	DSS-D12	Carbamidomethyl[C](8)	0.00775253	12625.4	ApoE2(157)-ApoE2(95)/	Intra-Protein	0.25DSS
LH_C2206_116.68240.68240.4.0.dta	4	LKSWFEPLVEDMQR(2)-LSKELQAAQAR(3)	Cross-Linked	DSS-H12	Oxidation[M](12)	0.0079272	9.84733	ApoE2(262)-ApoE2(95)/	Intra-Protein	0.25DSS
LH_C2206_115.51646.51646.4.0.dta	4	DADDLQKCLAVYQAGAR(7)-LSKELQAAQAR(3)	Cross-Linked	DSS-D12	Carbamidomethyl[C](8)	0.00817603	0.623947	ApoE2(157)-ApoE2(95)/	Intra-Protein	0.25DSS
LH_C2206_115.50953.50953.6.0.dta	6	TRDRLDEVKEQVAEVR(9)-GNTAKCTSTGWIPAPR(5)	Cross-Linked	DSS-D12	Carbamidomethyl[C](25)	0.00902384	3020.13	ApoE2(233)-FH5-7H(47)/	Inter-Protein	0.25DSS
LH_C2206_116.51923.51923.4.3.dta	4	DADDLQKCLAVYQAGAR(7)-AKLEEQAQQIR(2)	Cross-Linked	DSS-D12	Carbamidomethyl[C](8)	0.00872593	303.659	ApoE2(157)-ApoE2(242)/	Intra-Protein	0.25DSS
LH_C2206_116.60227.60227.4.0.dta	4	DADDLQKCLAVYQAGAR(7)-LDEVKEQVAEVR(5)	Cross-Linked	DSS-D12	Carbamidomethyl[C](8)	0.00911859	81.4085	ApoE2(157)-ApoE2(233)/	Intra-Protein	0.25DSS
LH_C2206_115.51984.51984.4.0.dta	4	DADDLQKCLAVYQAGAR(7)-LSKELQAAQAR(3)	Cross-Linked	DSS-H12	Carbamidomethyl[C](8)	0.00922792	0.131745	ApoE2(157)-ApoE2(95)/	Intra-Protein	0.25DSS
LH_C2206_115.41315.41315.4.1.dta	4	LDEVKEQVAEVR(5)-LSKELQAAQAR(3)	Cross-Linked	DSS-D12	null	0.00924939	5.11054	ApoE2(233)-ApoE2(95)/	Intra-Protein	0.25DSS
LH_C2206_116.67385.67385.4.3.dta	4	LKSWFEPLVEDMQR(2)-LSKELQAAQAR(3)	Cross-Linked	DSS-H12	Oxidation[M](12)	0.00934048	8.66942	ApoE2(262)-ApoE2(95)/	Intra-Protein	0.25DSS
LH_C2206_115.49978.49978.5.1.dta	5	LLRDADDLQKCLAVYQAGAR(10)-LSKELQAAQAR(3)	Cross-Linked	DSS-D12	Carbamidomethyl[C](11)	0.0094907	0.0718274	ApoE2(157)-ApoE2(95)/	Intra-Protein	0.25DSS
LH_C2206_116.45907.45907.4.2.dta	4	KCYFPYLENGYNQNHGR(1)-LSKELQAAQAR(3)	Cross-Linked	DSS-H12	Carbamidomethyl[C](2)	0.0097622	32937.9	FH5-7H(127)-ApoE2(95)/	Inter-Protein	0.25DSS
LH_C2206_115.51118.51118.4.1.dta	4	ELKAYKSELEEQLTPVAEETR(3)-LSKELQAAQAR(3)	Cross-Linked	DSS-D12	null	0.00989382	1.34866	ApoE2(72)-ApoE2(95)/	Intra-Protein	0.25DSS
LH_C2206_116.81251.81251.4.1.dta	4	DADDLQKCLAVYQAGAR(7)-LKSWFEPLVEDMQR(2)	Cross-Linked	DSS-D12	Carbamidomethyl[C](8)	0.00998181	411.479	ApoE2(157)-ApoE2(262)/	Intra-Protein	0.25DSS
LH_C2206_115.74943.74943.4.1.dta	4	QWAGLVEKVQAAVGTSAAPVPSDNH(8)-AKLEEQAQQIR(2)	Cross-Linked	DSS-H12	null	0.0099928	0.500079	ApoE2(282)-ApoE2(242)/	Intra-Protein	0.25DSS
LH_C2206_116.41951.41951.4.3.dta	4	CTLKPCDYPDIK(4)-LSKELQAAQAR(3)	Cross-Linked	DSS-D12	Carbamidomethyl[C](1);Carbamidomethyl[C](6)	0.0101999	1974.68	FH5-7H(62)-ApoE2(95)/	Inter-Protein	0.25DSS
LH_C2206_115.75432.75432.4.0.dta	4	QWAGLVEKVQAAVGTSAAPVPSDNH(8)-LSKELQAAQAR(3)	Cross-Linked	DSS-H12	null	0.0102086	0.411729	ApoE2(282)-ApoE2(95)/	Intra-Protein	0.25DSS
LH_C2206_115.43027.43027.5.0.dta	5	TRDRLDEVKEQVAEVR(9)-AKLEEQAQQIR(2)	Cross-Linked	DSS-H12	null	0.0103188	9.85423	ApoE2(233)-ApoE2(242)/	Intra-Protein	0.25DSS
LH_C2206_115.41220.41220.4.1.dta	4	TRDRLDEVKEQVAEVR(9)-ELKAYK(3)	Cross-Linked	DSS-D12	null	0.0105158	67905.3	ApoE2(233)-ApoE2(72)/	Intra-Protein	0.25DSS
LH_C2206_116.45860.45860.5.0.dta	5	KCYFPYLENGYNQNHGR(1)-LSKELQAAQAR(3)	Cross-Linked	DSS-H12	Carbamidomethyl[C](2)	0.0105573	44.7936	FH5-7H(127)-ApoE2(95)/	Inter-Protein	0.25DSS
LH_C2206_116.43233.43233.6.0.dta	6	TRDRLDEVKEQVAEVR(9)-AKLEEQAQQIR(2)	Cross-Linked	DSS-H12	null	0.0106631	907.98	ApoE2(233)-ApoE2(242)/	Intra-Protein	0.25DSS
LH_C2206_116.41366.41366.4.2.dta	4	LDEVKEQVAEVR(5)-AKLEEQAQQIR(2)	Cross-Linked	DSS-D12	null	0.0108901	2.21335	ApoE2(233)-ApoE2(242)/	Intra-Protein	0.25DSS
LH_C2206_116.41996.41996.4.3.dta	4	CTLKPCDYPDIK(4)-LSKELQAAQAR(3)	Cross-Linked	DSS-D12	Carbamidomethyl[C](1);Carbamidomethyl[C](6)	0.0111177	245.019	FH5-7H(62)-ApoE2(95)/	Inter-Protein	0.25DSS
LH_C2206_115.41525.41525.4.0.dta	4	LDEVKEQVAEVR(5)-LSKELQAAQAR(3)	Cross-Linked	DSS-H12	null	0.0111398	159.241	ApoE2(233)-ApoE2(95)/	Intra-Protein	0.25DSS
LH_C2206_116.42183.42183.4.0.dta	4	CTLKPCDYPDIK(4)-LSKELQAAQAR(3)	Cross-Linked	DSS-H12	Carbamidomethyl[C](1);Carbamidomethyl[C](6)	0.0111687	81.4606	FH5-7H(62)-ApoE2(95)/	Inter-Protein	0.25DSS
LH_C2206_116.61417.61417.3.0.dta	3	LKSWFEPLVEDMQR(2)-AKLEEQAQQIR(2)	Cross-Linked	DSS-D12	Oxidation[M](12)	0.0111963	0.0278092	ApoE2(262)-ApoE2(242)/	Intra-Protein	0.25DSS
LH_C2206_115.43595.43595.5.0.dta	5	KCYFPYLENGYNQNHGR(1)-KFVQGK(1)	Cross-Linked	DSS-D12	Carbamidomethyl[C](2)	0.0113747	3.31782	FH5-7H(127)-FH5-7H(144)/	Intra-Protein	0.25DSS
LH_C2206_115.49271.49271.5.1.dta	5	DRLDEVKEQVAEVR(7)-AKLEEQAQQIR(2)	Cross-Linked	DSS-H12	null	0.0115711	140.911	ApoE2(233)-ApoE2(242)/	Intra-Protein	0.25DSS
LH_C2206_116.54183.54183.4.0.dta	4	DADDLQKCLAVYQAGAR(7)-LSKELQAAQAR(3)	Cross-Linked	DSS-H12	Carbamidomethyl[C](8)	0.0116067	42.8055	ApoE2(157)-ApoE2(95)/	Intra-Protein	0.25DSS
LH_C2206_116.74109.74109.7.0.dta	7	RPYFPVAVGKYYSYYCDEHFETPSGSYWDHIHCTQDGWSPAVPCLR(10)-CTLKPCDYPDIK(4)	Cross-Linked	DSS-D12	Carbamidomethyl[C](16);Carbamidomethyl[C](33);Carbamidomethyl[C](44);Carbamidomethyl[C](50);Carbamidomethyl[C](55)	0.0116464	182127	FH5-7H(90)-FH5-7H(62)/	Intra-Protein	0.25DSS
LH_C2206_115.50245.50245.5.2.dta	5	DRLDEVKEQVAEVR(7)-LSKELQAAQAR(3)	Cross-Linked	DSS-D12	null	0.0118473	0.0901582	ApoE2(233)-ApoE2(95)/	Intra-Protein	0.25DSS
LH_C2206_116.53137.53137.4.1.dta	4	DADDLQKCLAVYQAGAR(7)-LSKELQAAQAR(3)	Cross-Linked	DSS-H12	Carbamidomethyl[C](8)	0.0118794	871.346	ApoE2(157)-ApoE2(95)/	Intra-Protein	0.25DSS
LH_C2206_116.47760.47760.4.1.dta	4	ALMDETMKELK(8)-LSKELQAAQAR(3)	Cross-Linked	DSS-H12	null	0.0119092	4089.76	ApoE2(69)-ApoE2(95)/	Intra-Protein	0.25DSS
LH_C2206_115.72571.72571.3.0.dta	3	LKSWFEPLVEDMQR(2)-LSKELQAAQAR(3)	Cross-Linked	DSS-H12	null	0.0120591	0.135093	ApoE2(262)-ApoE2(95)/	Intra-Protein	0.25DSS
LH_C2206_116.78802.78802.5.0.dta	5	LKSWFEPLVEDMQR(2)-DRLDEVKEQVAEVR(7)	Cross-Linked	DSS-H12	null	0.0120736	57.8124	ApoE2(262)-ApoE2(233)/	Intra-Protein	0.25DSS
LH_C2206_116.51549.51549.4.0.dta	4	DADDLQKCLAVYQAGAR(7)-AKLEEQAQQIR(2)	Cross-Linked	DSS-H12	Carbamidomethyl[C](8)	0.012339	2774.1	ApoE2(157)-ApoE2(242)/	Intra-Protein	0.25DSS
LH_C2206_115.41452.41452.4.1.dta	4	LDEVKEQVAEVR(5)-AKLEEQAQQIR(2)	Cross-Linked	DSS-H12	null	0.0124658	128.981	ApoE2(233)-ApoE2(242)/	Intra-Protein	0.25DSS
LH_C2206_115.33717.33717.4.0.dta	4	AKLEEQAQQIR(2)-LSKELQAAQAR(3)	Cross-Linked	DSS-H12	null	0.0125765	0.0346593	ApoE2(242)-ApoE2(95)/	Intra-Protein	0.25DSS
LH_C2206_116.67759.67759.3.1.dta	3	DADDLQKCLAVYQAGAR(7)-DRLDEVKEQVAEVR(7)	Cross-Linked	DSS-H12	Carbamidomethyl[C](8)	0.0131054	59742.5	ApoE2(157)-ApoE2(233)/	Intra-Protein	0.25DSS
LH_C2206_115.42734.42734.4.0.dta	4	GNTAKCTSTGWIPAPR(5)-LSKELQAAQAR(3)	Cross-Linked	DSS-H12	Carbamidomethyl[C](6)	0.0134901	0.000258946	FH5-7H(47)-ApoE2(95)/	Inter-Protein	0.25DSS
LH_C2206_115.62324.62324.4.0.dta	4	DADDLQKCLAVYQAGAR(7)-GNTAKCTSTGWIPAPR(5)	Cross-Linked	DSS-H12	Carbamidomethyl[C](8);Carbamidomethyl[C](26)	0.0142703	0.578921	ApoE2(157)-FH5-7H(47)/	Inter-Protein	0.25DSS
LH_C2206_115.72154.72154.4.0.dta	4	LKSWFEPLVEDMQR(2)-AKLEEQAQQIR(2)	Cross-Linked	DSS-H12	null	0.0144047	6282.03	ApoE2(262)-ApoE2(242)/	Intra-Protein	0.25DSS
LH_C2206_115.41257.41257.4.0.dta	4	LDEVKEQVAEVR(5)-AKLEEQAQQIR(2)	Cross-Linked	DSS-H12	null	0.0144808	4.85838	ApoE2(233)-ApoE2(242)/	Intra-Protein	0.25DSS
LH_C2206_115.50307.50307.4.0.dta	4	DRLDEVKEQVAEVR(7)-AKLEEQAQQIR(2)	Cross-Linked	DSS-H12	null	0.0147898	1.13679	ApoE2(233)-ApoE2(242)/	Intra-Protein	0.25DSS
LH_C2206_116.53880.53880.4.0.dta	4	AYKSELEEQLTPVAEETR(3)-LSKELQAAQAR(3)	Cross-Linked	DSS-D12	null	0.0149482	4295.94	ApoE2(75)-ApoE2(95)/	Intra-Protein	0.25DSS
LH_C2206_116.49635.49635.4.3.dta	4	ELKAYKSELEEQLTPVAEETR(3)-ELKAYK(3)	Cross-Linked	DSS-D12	null	0.0149727	357676	ApoE2(72)-ApoE2(72)/	Intra-Protein	0.25DSS
LH_C2206_115.40864.40864.4.0.dta	4	LDEVKEQVAEVR(5)-AKLEEQAQQIR(2)	Cross-Linked	DSS-H12	null	0.0154469	3.67998	ApoE2(233)-ApoE2(242)/	Intra-Protein	0.25DSS
LH_C2206_116.52369.52369.4.0.dta	4	DADDLQKCLAVYQAGAR(7)-LSKELQAAQAR(3)	Cross-Linked	DSS-H12	Carbamidomethyl[C](8)	0.015449	145.25	ApoE2(157)-ApoE2(95)/	Intra-Protein	0.25DSS
LH_C2206_115.33245.33245.3.1.dta	3	AKLEEQAQQIR(2)-LSKELQAAQAR(3)	Cross-Linked	DSS-H12	null	0.0160326	0.0760557	ApoE2(242)-ApoE2(95)/	Intra-Protein	0.25DSS
LH_C2206_115.75634.75634.5.0.dta	5	QWAGLVEKVQAAVGTSAAPVPSDNH(8)-TRDRLDEVKEQVAEVR(9)	Cross-Linked	DSS-D12	null	0.016402	329.337	ApoE2(282)-ApoE2(233)/	Intra-Protein	0.25DSS
LH_C2206_116.53273.53273.5.0.dta	5	AYKSELEEQLTPVAEETR(3)-LSKELQAAQAR(3)	Cross-Linked	DSS-D12	null	0.0166319	11846.7	ApoE2(75)-ApoE2(95)/	Intra-Protein	0.25DSS
LH_C2206_115.81893.81893.4.0.dta	4	QWAGLVEKVQAAVGTSAAPVPSDNH(8)-DADDLQKCLAVYQAGAR(7)	Cross-Linked	DSS-H12	Carbamidomethyl[C](36)	0.0168452	0.477596	ApoE2(282)-ApoE2(157)/	Intra-Protein	0.25DSS
LH_C2206_116.74721.74721.4.0.dta	4	QWAGLVEKVQAAVGTSAAPVPSDNH(8)-AKLEEQAQQIR(2)	Cross-Linked	DSS-H12	null	0.0169791	98.1397	ApoE2(282)-ApoE2(242)/	Intra-Protein	0.25DSS
LH_C2206_115.42229.42229.4.2.dta	4	CTLKPCDYPDIK(4)-LSKELQAAQAR(3)	Cross-Linked	DSS-H12	Carbamidomethyl[C](1);Carbamidomethyl[C](6)	0.0185904	23.8501	FH5-7H(62)-ApoE2(95)/	Inter-Protein	0.25DSS
LH_C2206_116.51237.51237.4.3.dta	4	ELKAYKSELEEQLTPVAEETR(3)-LSKELQAAQAR(3)	Cross-Linked	DSS-D12	null	0.0186442	177.939	ApoE2(72)-ApoE2(95)/	Intra-Protein	0.25DSS
LH_C2206_115.49718.49718.5.0.dta	5	CTLKPCDYPDIKHGGLYHENMRR(4)-LSKELQAAQAR(3)	Cross-Linked	DSS-D12	Carbamidomethyl[C](1);Carbamidomethyl[C](6);Oxidation[M](21)	0.0197872	3111.05	FH5-7H(62)-ApoE2(95)/	Inter-Protein	0.25DSS
LH_C2206_115.52434.52434.4.2.dta	4	DADDLQKCLAVYQAGAR(7)-LSKELQAAQAR(3)	Cross-Linked	DSS-D12	Carbamidomethyl[C](8)	0.0200037	0.180218	ApoE2(157)-ApoE2(95)/	Intra-Protein	0.25DSS
LH_C2206_115.67315.67315.4.4.dta	4	LKSWFEPLVEDMQR(2)-AKLEEQAQQIR(2)	Cross-Linked	DSS-D12	Oxidation[M](12)	0.020525	1.10209	ApoE2(262)-ApoE2(242)/	Intra-Protein	0.25DSS
LH_C2206_115.50051.50051.5.1.dta	5	LLRDADDLQKCLAVYQAGAR(10)-AKLEEQAQQIR(2)	Cross-Linked	DSS-D12	Carbamidomethyl[C](11)	0.0219404	0.0207857	ApoE2(157)-ApoE2(242)/	Intra-Protein	0.25DSS
LH_C2206_115.50764.50764.4.2.dta	4	DRLDEVKEQVAEVR(7)-AKLEEQAQQIR(2)	Cross-Linked	DSS-H12	null	0.0219755	1.30422	ApoE2(233)-ApoE2(242)/	Intra-Protein	0.25DSS
LH_C2206_116.50855.50855.4.0.dta	4	DRLDEVKEQVAEVR(7)-AKLEEQAQQIR(2)	Cross-Linked	DSS-D12	null	0.0220173	24.0464	ApoE2(233)-ApoE2(242)/	Intra-Protein	0.25DSS
LH_C2206_115.84113.84113.4.0.dta	4	AYKSELEEQLTPVAEETR(3)-KVEQAVETEPEPELR(1)	Cross-Linked	DSS-H12	null	0.0222416	6.68525	ApoE2(75)-ApoE2(1)/	Intra-Protein	0.25DSS
LH_C2206_115.41954.41954.3.0.dta	3	GNTAKCTSTGWIPAPR(5)-AKLEEQAQQIR(2)	Cross-Linked	DSS-D12	Carbamidomethyl[C](6)	0.0226803	4.32164e-05	FH5-7H(47)-ApoE2(242)/	Inter-Protein	0.25DSS
LH_C2206_115.54302.54302.4.1.dta	4	DADDLQKCLAVYQAGAR(7)-LSKELQAAQAR(3)	Cross-Linked	DSS-H12	Carbamidomethyl[C](8)	0.0227557	1.52914	ApoE2(157)-ApoE2(95)/	Intra-Protein	0.25DSS
LH_C2206_115.84722.84722.4.0.dta	4	QWAGLVEKVQAAVGTSAAPVPSDNH(8)-LKSWFEPLVEDMQR(2)	Cross-Linked	DSS-H12	Oxidation[M](40)	0.0228959	1.62923	ApoE2(282)-ApoE2(262)/	Intra-Protein	0.25DSS
LH_C2206_116.48080.48080.4.0.dta	4	DRLDEVKEQVAEVR(7)-ELKAYK(3)	Cross-Linked	DSS-H12	null	0.0229547	313.418	ApoE2(233)-ApoE2(72)/	Intra-Protein	0.25DSS
LH_C2206_115.62394.62394.4.1.dta	4	LKSWFEPLVEDMQR(2)-LSKELQAAQAR(3)	Cross-Linked	DSS-D12	Oxidation[M](12)	0.0230198	0.0133333	ApoE2(262)-ApoE2(95)/	Intra-Protein	0.25DSS
LH_C2206_116.49393.49393.5.0.dta	5	DRLDEVKEQVAEVR(7)-AKLEEQAQQIR(2)	Cross-Linked	DSS-H12	null	0.023466	147.8	ApoE2(233)-ApoE2(242)/	Intra-Protein	0.25DSS
LH_C2206_116.54002.54002.5.1.dta	5	KCYFPYLENGYNQNHGR(1)-GNTAKCTSTGWIPAPR(5)	Cross-Linked	DSS-D12	Carbamidomethyl[C](2);Carbamidomethyl[C](26)	0.0235057	44142.7	FH5-7H(127)-FH5-7H(47)/	Intra-Protein	0.25DSS
LH_C2206_116.42933.42933.4.1.dta	4	TRDRLDEVKEQVAEVR(9)-AKLEEQAQQIR(2)	Cross-Linked	DSS-D12	null	0.0237344	4609.11	ApoE2(233)-ApoE2(242)/	Intra-Protein	0.25DSS
LH_C2206_116.43651.43651.5.0.dta	5	TRDRLDEVKEQVAEVR(9)-LSKELQAAQAR(3)	Cross-Linked	DSS-H12	null	0.0241164	2237.87	ApoE2(233)-ApoE2(95)/	Intra-Protein	0.25DSS
LH_C2206_116.41267.41267.4.2.dta	4	LDEVKEQVAEVR(5)-AKLEEQAQQIR(2)	Cross-Linked	DSS-D12	null	0.0245014	7.59966	ApoE2(233)-ApoE2(242)/	Intra-Protein	0.25DSS
LH_C2206_116.50865.50865.4.0.dta	4	DRLDEVKEQVAEVR(7)-LSKELQAAQAR(3)	Cross-Linked	DSS-H12	null	0.0245598	49.0354	ApoE2(233)-ApoE2(95)/	Intra-Protein	0.25DSS
LH_C2206_116.62743.62743.3.0.dta	3	LKSWFEPLVEDMQR(2)-LSKELQAAQAR(3)	Cross-Linked	DSS-H12	Oxidation[M](12)	0.0247614	332.001	ApoE2(262)-ApoE2(95)/	Intra-Protein	0.25DSS
LH_C2206_115.50180.50180.5.2.dta	5	DRLDEVKEQVAEVR(7)-LSKELQAAQAR(3)	Cross-Linked	DSS-D12	null	0.0255045	33.0089	ApoE2(233)-ApoE2(95)/	Intra-Protein	0.25DSS
LH_C2206_116.58490.58490.5.0.dta	5	GNTAKCTSTGWIPAPR(5)-DRLDEVKEQVAEVR(7)	Cross-Linked	DSS-D12	Carbamidomethyl[C](6)	0.0261993	2590.76	FH5-7H(47)-ApoE2(233)/	Inter-Protein	0.25DSS
LH_C2206_115.50457.50457.3.0.dta	3	DRLDEVKEQVAEVR(7)-LSKELQAAQAR(3)	Cross-Linked	DSS-H12	null	0.0269333	58.4687	ApoE2(233)-ApoE2(95)/	Intra-Protein	0.25DSS
LH_C2206_115.58779.58779.5.0.dta	5	GNTAKCTSTGWIPAPR(5)-DRLDEVKEQVAEVR(7)	Cross-Linked	DSS-H12	Carbamidomethyl[C](6)	0.0270236	0.711635	FH5-7H(47)-ApoE2(233)/	Inter-Protein	0.25DSS
LH_C2206_116.40743.40743.3.0.dta	3	LDEVKEQVAEVR(5)-AKLEEQAQQIR(2)	Cross-Linked	DSS-D12	null	0.0270474	0.115303	ApoE2(233)-ApoE2(242)/	Intra-Protein	0.25DSS
LH_C2206_116.49260.49260.5.0.dta	5	DRLDEVKEQVAEVR(7)-AKLEEQAQQIR(2)	Cross-Linked	DSS-D12	null	0.0282449	1317.37	ApoE2(233)-ApoE2(242)/	Intra-Protein	0.25DSS
LH_C2206_116.43010.43010.4.0.dta	4	GNTAKCTSTGWIPAPR(5)-LSKELQAAQAR(3)	Cross-Linked	DSS-H12	Carbamidomethyl[C](6)	0.028412	5621.1	FH5-7H(47)-ApoE2(95)/	Inter-Protein	0.25DSS
LH_C2206_116.41224.41224.4.2.dta	4	TRDRLDEVKEQVAEVR(9)-ELKAYK(3)	Cross-Linked	DSS-D12	null	0.0297622	93280.7	ApoE2(233)-ApoE2(72)/	Intra-Protein	0.25DSS
LH_C2206_116.84204.84204.3.0.dta	3	QWAGLVEKVQAAVGTSAAPVPSDNH(8)-LKSWFEPLVEDMQR(2)	Cross-Linked	DSS-H12	Oxidation[M](40)	0.0298425	6.82713	ApoE2(282)-ApoE2(262)/	Intra-Protein	0.25DSS
LH_C2206_115.50668.50668.4.1.dta	4	DADDLQKCLAVYQAGAR(7)-LSKELQAAQAR(3)	Cross-Linked	DSS-H12	Carbamidomethyl[C](8)	0.0299489	7.3302	ApoE2(157)-ApoE2(95)/	Intra-Protein	0.25DSS
LH_C2206_116.51449.51449.3.0.dta	3	DADDLQKCLAVYQAGAR(7)-AKLEEQAQQIR(2)	Cross-Linked	DSS-D12	Carbamidomethyl[C](8)	0.0303598	1.90105	ApoE2(157)-ApoE2(242)/	Intra-Protein	0.25DSS
LH_C2206_116.75195.75195.4.0.dta	4	QWAGLVEKVQAAVGTSAAPVPSDNH(8)-LSKELQAAQAR(3)	Cross-Linked	DSS-H12	null	0.0305733	254.613	ApoE2(282)-ApoE2(95)/	Intra-Protein	0.25DSS
LH_C2206_115.53226.53226.3.0.dta	3	AYKSELEEQLTPVAEETR(3)-LSKELQAAQAR(3)	Cross-Linked	DSS-D12	null	0.0309947	0.208276	ApoE2(75)-ApoE2(95)/	Intra-Protein	0.25DSS
LH_C2206_116.50540.50540.4.0.dta	4	DRLDEVKEQVAEVR(7)-AKLEEQAQQIR(2)	Cross-Linked	DSS-H12	null	0.0316075	54.305	ApoE2(233)-ApoE2(242)/	Intra-Protein	0.25DSS
LH_C2206_116.63546.63546.5.0.dta	5	LLRDADDLQKCLAVYQAGAR(10)-DRLDEVKEQVAEVR(7)	Cross-Linked	DSS-D12	Carbamidomethyl[C](11)	0.0333565	3764.34	ApoE2(157)-ApoE2(233)/	Intra-Protein	0.25DSS
LH_C2206_115.50204.50204.4.0.dta	4	DRLDEVKEQVAEVR(7)-AKLEEQAQQIR(2)	Cross-Linked	DSS-H12	null	0.0337654	0.0879498	ApoE2(233)-ApoE2(242)/	Intra-Protein	0.25DSS
LH_C2206_116.80478.80478.4.0.dta	4	RLLRDADDLQKCLAVYQAGAR(11)-AYKSELEEQLTPVAEETR(3)	Cross-Linked	DSS-H12	Carbamidomethyl[C](12)	0.0339604	5907.48	ApoE2(157)-ApoE2(75)/	Intra-Protein	0.25DSS
LH_C2206_116.50116.50116.4.2.dta	4	LLRDADDLQKCLAVYQAGAR(10)-LSKELQAAQAR(3)	Cross-Linked	DSS-D12	Carbamidomethyl[C](11)	0.0340127	163.109	ApoE2(157)-ApoE2(95)/	Intra-Protein	0.25DSS
LH_C2206_115.43062.43062.6.1.dta	6	TRDRLDEVKEQVAEVR(9)-AKLEEQAQQIR(2)	Cross-Linked	DSS-D12	null	0.0342443	10.7263	ApoE2(233)-ApoE2(242)/	Intra-Protein	0.25DSS
LH_C2206_116.75285.75285.4.1.dta	4	QWAGLVEKVQAAVGTSAAPVPSDNH(8)-LSKELQAAQAR(3)	Cross-Linked	DSS-H12	null	0.034593	122.922	ApoE2(282)-ApoE2(95)/	Intra-Protein	0.25DSS
LH_C2206_115.42071.42071.4.0.dta	4	GNTAKCTSTGWIPAPR(5)-AKLEEQAQQIR(2)	Cross-Linked	DSS-H12	Carbamidomethyl[C](6)	0.0345951	0.00115254	FH5-7H(47)-ApoE2(242)/	Inter-Protein	0.25DSS
LH_C2206_115.45861.45861.5.2.dta	5	KCYFPYLENGYNQNHGR(1)-LSKELQAAQAR(3)	Cross-Linked	DSS-H12	Carbamidomethyl[C](2)	0.0376422	0.0561017	FH5-7H(127)-ApoE2(95)/	Inter-Protein	0.25DSS
LH_C2206_115.49678.49678.6.3.dta	6	CTLKPCDYPDIKHGGLYHENMRR(4)-LSKELQAAQAR(3)	Cross-Linked	DSS-D12	Carbamidomethyl[C](1);Carbamidomethyl[C](6);Oxidation[M](21)	0.0392751	171685	FH5-7H(62)-ApoE2(95)/	Inter-Protein	0.25DSS
LH_C2206_115.51443.51443.3.1.dta	3	DADDLQKCLAVYQAGAR(7)-AKLEEQAQQIR(2)	Cross-Linked	DSS-D12	Carbamidomethyl[C](8)	0.0399666	0.000613525	ApoE2(157)-ApoE2(242)/	Intra-Protein	0.25DSS
LH_C2206_115.41398.41398.3.0.dta	3	LDEVKEQVAEVR(5)-LSKELQAAQAR(3)	Cross-Linked	DSS-D12	null	0.0405065	6.0159e-07	ApoE2(233)-ApoE2(95)/	Intra-Protein	0.25DSS
LH_C2206_115.55422.55422.4.0.dta	4	DADDLQKCLAVYQAGAR(7)-LSKELQAAQAR(3)	Cross-Linked	DSS-H12	Carbamidomethyl[C](8)	0.0410073	33.8377	ApoE2(157)-ApoE2(95)/	Intra-Protein	0.25DSS
LH_C2206_115.51515.51515.4.1.dta	4	DADDLQKCLAVYQAGAR(7)-AKLEEQAQQIR(2)	Cross-Linked	DSS-D12	Carbamidomethyl[C](8)	0.0410528	0.0179585	ApoE2(157)-ApoE2(242)/	Intra-Protein	0.25DSS
LH_C2206_115.52118.52118.3.0.dta	3	DADDLQKCLAVYQAGAR(7)-LSKELQAAQAR(3)	Cross-Linked	DSS-D12	Carbamidomethyl[C](8)	0.0412925	0.011911	ApoE2(157)-ApoE2(95)/	Intra-Protein	0.25DSS
LH_C2206_116.58962.58962.4.0.dta	4	DADDLQKCLAVYQAGAR(7)-TRDRLDEVKEQVAEVR(9)	Cross-Linked	DSS-H12	Carbamidomethyl[C](8)	0.0427286	1995.11	ApoE2(157)-ApoE2(233)/	Intra-Protein	0.25DSS
LH_C2206_116.58756.58756.5.0.dta	5	GNTAKCTSTGWIPAPR(5)-DRLDEVKEQVAEVR(7)	Cross-Linked	DSS-H12	Carbamidomethyl[C](6)	0.0434772	4095.8	FH5-7H(47)-ApoE2(233)/	Inter-Protein	0.25DSS
LH_C2206_115.62710.62710.4.0.dta	4	LKSWFEPLVEDMQR(2)-LSKELQAAQAR(3)	Cross-Linked	DSS-H12	Oxidation[M](12)	0.0438866	0.0411394	ApoE2(262)-ApoE2(95)/	Intra-Protein	0.25DSS
LH_C2206_115.33729.33729.4.0.dta	4	AKLEEQAQQIR(2)-LSKELQAAQAR(3)	Cross-Linked	DSS-D12	null	0.0447796	0.0031033	ApoE2(242)-ApoE2(95)/	Intra-Protein	0.25DSS
LH_C2206_116.53723.53723.5.1.dta	5	DRLDEVKEQVAEVR(7)-AKLEEQAQQIR(2)	Cross-Linked	DSS-D12	null	0.0448227	1995.77	ApoE2(233)-ApoE2(242)/	Intra-Protein	0.25DSS
LH_C2206_116.51597.51597.3.0.dta	3	DADDLQKCLAVYQAGAR(7)-AKLEEQAQQIR(2)	Cross-Linked	DSS-H12	Carbamidomethyl[C](8)	0.0461559	0.13446	ApoE2(157)-ApoE2(242)/	Intra-Protein	0.25DSS
LH_C2206_116.53305.53305.4.0.dta	4	AYKSELEEQLTPVAEETR(3)-LSKELQAAQAR(3)	Cross-Linked	DSS-H12	null	0.0470024	157.345	ApoE2(75)-ApoE2(95)/	Intra-Protein	0.25DSS
LH_C2206_116.50473.50473.5.0.dta	5	DRLDEVKEQVAEVR(7)-LSKELQAAQAR(3)	Cross-Linked	DSS-H12	null	0.0473006	9.20826	ApoE2(233)-ApoE2(95)/	Intra-Protein	0.25DSS
LH_C2206_116.68281.68281.5.0.dta	5	DADDLQKCLAVYQAGAR(7)-DRLDEVKEQVAEVR(7)	Cross-Linked	DSS-H12	Carbamidomethyl[C](8)	0.0484949	1884.34	ApoE2(157)-ApoE2(233)/	Intra-Protein	0.25DSS
LH_C2206_116.42954.42954.6.1.dta	6	TRDRLDEVKEQVAEVR(9)-AKLEEQAQQIR(2)	Cross-Linked	DSS-D12	null	0.0488119	3150.81	ApoE2(233)-ApoE2(242)/	Intra-Protein	0.25DSS
LH_C2206_115.58561.58561.4.0.dta	4	DRLDEVKEQVAEVR(7)-LDEVKEQVAEVR(5)	Cross-Linked	DSS-H12	null	0.0491291	29.1537	ApoE2(233)-ApoE2(233)/	Intra-Protein	0.25DSS
LH_C2206_115.50410.50410.4.0.dta	4	DRLDEVKEQVAEVR(7)-LSKELQAAQAR(3)	Cross-Linked	DSS-H12	null	0.0491571	0.0610666	ApoE2(233)-ApoE2(95)/	Intra-Protein	0.25DSS
LH_C2206_115.61552.61552.3.3.dta	3	LKSWFEPLVEDMQR(2)-AKLEEQAQQIR(2)	Cross-Linked	DSS-D12	Oxidation[M](12)	0.049517	817.51	ApoE2(262)-ApoE2(242)/	Intra-Protein	0.25DSS
LH_C2206_116.67733.67733.4.1.dta	4	LKSWFEPLVEDMQR(2)-LSKELQAAQAR(3)	Cross-Linked	DSS-D12	Oxidation[M](12)	0.0499623	25.0578	ApoE2(262)-ApoE2(95)/	Intra-Protein	0.25DSS
LH_C2206_115.74670.74670.6.2.dta	6	TRDRLDEVKEQVAEVR(9)-LKSWFEPLVEDMQR(2)	Cross-Linked	DSS-H12	null	0.0508076	1176.2	ApoE2(233)-ApoE2(262)/	Intra-Protein	0.25DSS
LH_C2206_116.50208.50208.5.0.dta	5	DRLDEVKEQVAEVR(7)-LSKELQAAQAR(3)	Cross-Linked	DSS-D12	null	0.052541	698.26	ApoE2(233)-ApoE2(95)/	Intra-Protein	0.25DSS
LH_C2206_115.56087.56087.5.0.dta	5	KCYFPYLENGYNQNHGR(1)-GNTAKCTSTGWIPAPR(5)	Cross-Linked	DSS-D12	Carbamidomethyl[C](2);Carbamidomethyl[C](26)	0.0538077	54.854	FH5-7H(127)-FH5-7H(47)/	Intra-Protein	0.25DSS
LH_C2206_115.53044.53044.4.1.dta	4	AYKSELEEQLTPVAEETR(3)-LSKELQAAQAR(3)	Cross-Linked	DSS-D12	null	0.0554837	198.389	ApoE2(75)-ApoE2(95)/	Intra-Protein	0.25DSS
LH_C2206_115.43487.43487.4.1.dta	4	TRDRLDEVKEQVAEVR(9)-LSKELQAAQAR(3)	Cross-Linked	DSS-D12	null	0.0572195	115.452	ApoE2(233)-ApoE2(95)/	Intra-Protein	0.25DSS
LH_C2206_115.29092.29092.4.0.dta	4	AKLEEQAQQIR(2)-ELKAYK(3)	Cross-Linked	DSS-D12	null	0.0591895	2.2043	ApoE2(242)-ApoE2(72)/	Intra-Protein	0.25DSS
LH_C2206_116.47535.47535.4.2.dta	4	KCYFPYLENGYNQNHGR(1)-AKLEEQAQQIR(2)	Cross-Linked	DSS-D12	Carbamidomethyl[C](2)	0.0593738	960.496	FH5-7H(127)-ApoE2(242)/	Inter-Protein	0.25DSS
LH_C2206_116.29086.29086.3.0.dta	3	LSKELQAAQAR(3)-ELKAYK(3)	Cross-Linked	DSS-D12	null	0.0597234	73.1592	ApoE2(95)-ApoE2(72)/	Intra-Protein	0.25DSS
LH_C2206_115.54374.54374.4.1.dta	4	DADDLQKCLAVYQAGAR(7)-LSKELQAAQAR(3)	Cross-Linked	DSS-H12	Carbamidomethyl[C](8)	0.0602318	0.636042	ApoE2(157)-ApoE2(95)/	Intra-Protein	0.25DSS
LH_C2206_116.50152.50152.4.0.dta	4	DRLDEVKEQVAEVR(7)-AKLEEQAQQIR(2)	Cross-Linked	DSS-H12	null	0.0615149	243.111	ApoE2(233)-ApoE2(242)/	Intra-Protein	0.25DSS
LH_C2206_116.53193.53193.4.2.dta	4	DADDLQKCLAVYQAGAR(7)-LSKELQAAQAR(3)	Cross-Linked	DSS-H12	Carbamidomethyl[C](8)	0.0648963	233.275	ApoE2(157)-ApoE2(95)/	Intra-Protein	0.25DSS
LH_C2206_116.43287.43287.5.0.dta	5	TRDRLDEVKEQVAEVR(9)-AKLEEQAQQIR(2)	Cross-Linked	DSS-H12	null	0.0650414	1026.53	ApoE2(233)-ApoE2(242)/	Intra-Protein	0.25DSS
LH_C2206_115.50300.50300.4.1.dta	4	GNTAKCTSTGWIPAPR(5)-LDEVKEQVAEVR(5)	Cross-Linked	DSS-D12	Carbamidomethyl[C](6)	0.0653112	0.625134	FH5-7H(47)-ApoE2(233)/	Inter-Protein	0.25DSS
LH_C2206_116.66942.66942.5.2.dta	5	KCYFPYLENGYNQNHGR(1)-DADDLQKCLAVYQAGAR(7)	Cross-Linked	DSS-D12	Carbamidomethyl[C](2);Carbamidomethyl[C](28)	0.0659268	1999.25	FH5-7H(127)-ApoE2(157)/	Inter-Protein	0.25DSS
LH_C2206_116.86033.86033.5.0.dta	5	QWAGLVEKVQAAVGTSAAPVPSDNH(8)-LKSWFEPLVEDMQR(2)	Cross-Linked	DSS-D12	null	0.0673763	4328.05	ApoE2(282)-ApoE2(262)/	Intra-Protein	0.25DSS
LH_C2206_116.51239.51239.5.1.dta	5	ELKAYKSELEEQLTPVAEETR(3)-LSKELQAAQAR(3)	Cross-Linked	DSS-H12	null	0.0682046	4648.88	ApoE2(72)-ApoE2(95)/	Intra-Protein	0.25DSS
LH_C2206_115.58785.58785.5.0.dta	5	GNTAKCTSTGWIPAPR(5)-DRLDEVKEQVAEVR(7)	Cross-Linked	DSS-D12	Carbamidomethyl[C](6)	0.0688209	11.5686	FH5-7H(47)-ApoE2(233)/	Inter-Protein	0.25DSS
LH_C2206_115.68842.68842.6.0.dta	6	TRDRLDEVKEQVAEVR(9)-LKSWFEPLVEDMQR(2)	Cross-Linked	DSS-D12	Oxidation[M](31)	0.0688704	1140.36	ApoE2(233)-ApoE2(262)/	Intra-Protein	0.25DSS
LH_C2206_116.85938.85938.4.0.dta	4	QWAGLVEKVQAAVGTSAAPVPSDNH(8)-LKSWFEPLVEDMQR(2)	Cross-Linked	DSS-H12	null	0.0706259	26.7915	ApoE2(282)-ApoE2(262)/	Intra-Protein	0.25DSS
LH_C2206_115.58837.58837.4.0.dta	4	DADDLQKCLAVYQAGAR(7)-TRDRLDEVKEQVAEVR(9)	Cross-Linked	DSS-D12	Carbamidomethyl[C](8)	0.0706914	998.587	ApoE2(157)-ApoE2(233)/	Intra-Protein	0.25DSS
LH_C2206_115.33897.33897.4.1.dta	4	AKLEEQAQQIR(2)-LSKELQAAQAR(3)	Cross-Linked	DSS-D12	null	0.071093	0.00138329	ApoE2(242)-ApoE2(95)/	Intra-Protein	0.25DSS
LH_C2206_115.74600.74600.5.1.dta	5	TRDRLDEVKEQVAEVR(9)-LKSWFEPLVEDMQR(2)	Cross-Linked	DSS-D12	null	0.0734575	15.5319	ApoE2(233)-ApoE2(262)/	Intra-Protein	0.25DSS
LH_C2206_115.41571.41571.4.0.dta	4	LDEVKEQVAEVR(5)-LSKELQAAQAR(3)	Cross-Linked	DSS-H12	null	0.0737183	39.2743	ApoE2(233)-ApoE2(95)/	Intra-Protein	0.25DSS
LH_C2206_116.47837.47837.3.0.dta	3	ALMDETMKELK(8)-LSKELQAAQAR(3)	Cross-Linked	DSS-H12	null	0.0749692	0.00633992	ApoE2(69)-ApoE2(95)/	Intra-Protein	0.25DSS
LH_C2206_116.47788.47788.4.1.dta	4	ALMDETMKELK(8)-LSKELQAAQAR(3)	Cross-Linked	DSS-H12	null	0.0754766	6122.76	ApoE2(69)-ApoE2(95)/	Intra-Protein	0.25DSS
LH_C2206_115.49198.49198.5.2.dta	5	DRLDEVKEQVAEVR(7)-AKLEEQAQQIR(2)	Cross-Linked	DSS-D12	null	0.0759534	9.22854	ApoE2(233)-ApoE2(242)/	Intra-Protein	0.25DSS
LH_C2206_115.50098.50098.4.0.dta	4	LLRDADDLQKCLAVYQAGAR(10)-AKLEEQAQQIR(2)	Cross-Linked	DSS-H12	Carbamidomethyl[C](11)	0.0781591	0.456581	ApoE2(157)-ApoE2(242)/	Intra-Protein	0.25DSS
LH_C2206_115.47565.47565.5.0.dta	5	KCYFPYLENGYNQNHGR(1)-LSKELQAAQAR(3)	Cross-Linked	DSS-D12	Carbamidomethyl[C](2)	0.0803559	1442.38	FH5-7H(127)-ApoE2(95)/	Inter-Protein	0.25DSS
LH_C2206_116.60397.60397.4.0.dta	4	DADDLQKCLAVYQAGAR(7)-LDEVKEQVAEVR(5)	Cross-Linked	DSS-H12	Carbamidomethyl[C](8)	0.0836435	281.73	ApoE2(157)-ApoE2(233)/	Intra-Protein	0.25DSS
LH_C2206_116.45819.45819.5.0.dta	5	KCYFPYLENGYNQNHGR(1)-LSKELQAAQAR(3)	Cross-Linked	DSS-H12	Carbamidomethyl[C](2)	0.0850865	365.836	FH5-7H(127)-ApoE2(95)/	Inter-Protein	0.25DSS
LH_C2206_116.84242.84242.3.0.dta	3	QWAGLVEKVQAAVGTSAAPVPSDNH(8)-LKSWFEPLVEDMQR(2)	Cross-Linked	DSS-H12	Oxidation[M](40)	0.0868943	3.40249	ApoE2(282)-ApoE2(262)/	Intra-Protein	0.25DSS
LH_C2206_115.61620.61620.3.0.dta	3	LKSWFEPLVEDMQR(2)-AKLEEQAQQIR(2)	Cross-Linked	DSS-H12	Oxidation[M](12)	0.0871424	8.39164e-05	ApoE2(262)-ApoE2(242)/	Intra-Protein	0.25DSS
LH_C2206_116.71934.71934.4.2.dta	4	GNTAKCTSTGWIPAPR(5)-LKSWFEPLVEDMQR(2)	Cross-Linked	DSS-H12	Carbamidomethyl[C](6);Oxidation[M](31)	0.0885031	19321	FH5-7H(47)-ApoE2(262)/	Inter-Protein	0.25DSS
LH_C2206_115.53951.53951.4.0.dta	4	DRLDEVKEQVAEVR(7)-AKLEEQAQQIR(2)	Cross-Linked	DSS-H12	null	0.089538	2.19835	ApoE2(233)-ApoE2(242)/	Intra-Protein	0.25DSS
LH_C2206_116.53112.53112.4.0.dta	4	DADDLQKCLAVYQAGAR(7)-LSKELQAAQAR(3)	Cross-Linked	DSS-H12	Carbamidomethyl[C](8)	0.0909012	52.7054	ApoE2(157)-ApoE2(95)/	Intra-Protein	0.25DSS
LH_C2206_115.41555.41555.4.0.dta	4	LDEVKEQVAEVR(5)-AKLEEQAQQIR(2)	Cross-Linked	DSS-D12	null	0.0911888	0.00318919	ApoE2(233)-ApoE2(242)/	Intra-Protein	0.25DSS
LH_C2206_115.51351.51351.4.3.dta	4	DRLDEVKEQVAEVR(7)-AKLEEQAQQIR(2)	Cross-Linked	DSS-H12	null	0.0918373	107.572	ApoE2(233)-ApoE2(242)/	Intra-Protein	0.25DSS
LH_C2206_115.67190.67190.5.1.dta	5	KCYFPYLENGYNQNHGR(1)-DADDLQKCLAVYQAGAR(7)	Cross-Linked	DSS-D12	Carbamidomethyl[C](2);Carbamidomethyl[C](28)	0.0919994	23.3825	FH5-7H(127)-ApoE2(157)/	Inter-Protein	0.25DSS
LH_C2206_115.53718.53718.5.1.dta	5	DRLDEVKEQVAEVR(7)-AKLEEQAQQIR(2)	Cross-Linked	DSS-D12	null	0.0936261	27.0445	ApoE2(233)-ApoE2(242)/	Intra-Protein	0.25DSS
LH_C2206_116.81151.81151.4.0.dta	4	DADDLQKCLAVYQAGAR(7)-LKSWFEPLVEDMQR(2)	Cross-Linked	DSS-D12	Carbamidomethyl[C](8)	0.0943782	46.1088	ApoE2(157)-ApoE2(262)/	Intra-Protein	0.25DSS
LH_C2206_116.51073.51073.6.1.dta	6	TRDRLDEVKEQVAEVR(9)-GNTAKCTSTGWIPAPR(5)	Cross-Linked	DSS-H12	Carbamidomethyl[C](25)	0.0953058	115275	ApoE2(233)-FH5-7H(47)/	Inter-Protein	0.25DSS
LH_C2206_115.51727.51727.4.2.dta	4	DADDLQKCLAVYQAGAR(7)-AKLEEQAQQIR(2)	Cross-Linked	DSS-D12	Carbamidomethyl[C](8)	0.100074	0.800203	ApoE2(157)-ApoE2(242)/	Intra-Protein	0.25DSS
LH_C2206_116.49771.49771.4.2.dta	4	DRLDEVKEQVAEVR(7)-AKLEEQAQQIR(2)	Cross-Linked	DSS-D12	null	0.100642	585.119	ApoE2(233)-ApoE2(242)/	Intra-Protein	0.25DSS
LH_C2206_116.56803.56803.5.1.dta	5	KCYFPYLENGYNQNHGR(1)-GNTAKCTSTGWIPAPR(5)	Cross-Linked	DSS-D12	Carbamidomethyl[C](2);Carbamidomethyl[C](26)	0.101746	26720.5	FH5-7H(127)-FH5-7H(47)/	Intra-Protein	0.25DSS
LH_C2206_115.42884.42884.4.3.dta	4	GNTAKCTSTGWIPAPR(5)-LSKELQAAQAR(3)	Cross-Linked	DSS-D12	Carbamidomethyl[C](6)	0.102473	0.000928269	FH5-7H(47)-ApoE2(95)/	Inter-Protein	0.25DSS
LH_C2206_115.43677.43677.5.0.dta	5	TRDRLDEVKEQVAEVR(9)-LSKELQAAQAR(3)	Cross-Linked	DSS-H12	null	0.111228	2288.47	ApoE2(233)-ApoE2(95)/	Intra-Protein	0.25DSS
LH_C2206_116.37855.37855.4.0.dta	4	KVEQAVETEPEPELR(1)-LSKELQAAQAR(3)	Cross-Linked	DSS-H12	null	0.111712	838.615	ApoE2(1)-ApoE2(95)/	Intra-Protein	0.25DSS
LH_C2206_116.41315.41315.4.2.dta	4	LDEVKEQVAEVR(5)-AKLEEQAQQIR(2)	Cross-Linked	DSS-D12	null	0.111973	1.9123	ApoE2(233)-ApoE2(242)/	Intra-Protein	0.25DSS
LH_C2206_116.55880.55880.5.2.dta	5	KCYFPYLENGYNQNHGR(1)-LDEVKEQVAEVR(5)	Cross-Linked	DSS-D12	Carbamidomethyl[C](2)	0.115307	1551.53	FH5-7H(127)-ApoE2(233)/	Inter-Protein	0.25DSS
LH_C2206_115.67730.67730.5.0.dta	5	LLRDADDLQKCLAVYQAGAR(10)-DADDLQKCLAVYQAGAR(7)	Cross-Linked	DSS-D12	Carbamidomethyl[C](11);Carbamidomethyl[C](31)	0.115326	4211.65	ApoE2(157)-ApoE2(157)/	Intra-Protein	0.25DSS
LH_C2206_116.75199.75199.3.0.dta	3	QWAGLVEKVQAAVGTSAAPVPSDNH(8)-LSKELQAAQAR(3)	Cross-Linked	DSS-D12	null	0.115603	213375	ApoE2(282)-ApoE2(95)/	Intra-Protein	0.25DSS
LH_C2206_116.57684.57684.5.1.dta	5	KCYFPYLENGYNQNHGR(1)-GNTAKCTSTGWIPAPR(5)	Cross-Linked	DSS-D12	Carbamidomethyl[C](2);Carbamidomethyl[C](26)	0.115986	14454.1	FH5-7H(127)-FH5-7H(47)/	Intra-Protein	0.25DSS
LH_C2206_115.52826.52826.4.0.dta	4	DADDLQKCLAVYQAGAR(7)-LSKELQAAQAR(3)	Cross-Linked	DSS-D12	Carbamidomethyl[C](8)	0.117493	0.125809	ApoE2(157)-ApoE2(95)/	Intra-Protein	0.25DSS
LH_C2206_116.77970.77970.4.1.dta	4	QWAGLVEKVQAAVGTSAAPVPSDNH(8)-LDEVKEQVAEVR(5)	Cross-Linked	DSS-H12	null	0.122174	2759.64	ApoE2(282)-ApoE2(233)/	Intra-Protein	0.25DSS
LH_C2206_116.53993.53993.5.0.dta	5	DRLDEVKEQVAEVR(7)-AKLEEQAQQIR(2)	Cross-Linked	DSS-H12	null	0.13127	454.177	ApoE2(233)-ApoE2(242)/	Intra-Protein	0.25DSS
LH_C2206_116.71260.71260.3.0.dta	3	LKSWFEPLVEDMQR(2)-AKLEEQAQQIR(2)	Cross-Linked	DSS-D12	null	0.135531	0.157349	ApoE2(262)-ApoE2(242)/	Intra-Protein	0.25DSS
LH_C2206_116.50030.50030.5.0.dta	5	LLRDADDLQKCLAVYQAGAR(10)-AKLEEQAQQIR(2)	Cross-Linked	DSS-D12	Carbamidomethyl[C](11)	0.137601	26.1745	ApoE2(157)-ApoE2(242)/	Intra-Protein	0.25DSS
LH_C2206_115.50658.50658.4.0.dta	4	DADDLQKCLAVYQAGAR(7)-LSKELQAAQAR(3)	Cross-Linked	DSS-H12	Carbamidomethyl[C](8)	0.137953	252.959	ApoE2(157)-ApoE2(95)/	Intra-Protein	0.25DSS
LH_C2206_116.56757.56757.4.1.dta	4	KCYFPYLENGYNQNHGR(1)-GNTAKCTSTGWIPAPR(5)	Cross-Linked	DSS-D12	Carbamidomethyl[C](2);Carbamidomethyl[C](26)	0.14181	5662.73	FH5-7H(127)-FH5-7H(47)/	Intra-Protein	0.25DSS
LH_C2206_115.53919.53919.5.0.dta	5	DRLDEVKEQVAEVR(7)-AKLEEQAQQIR(2)	Cross-Linked	DSS-H12	null	0.150928	132.8	ApoE2(233)-ApoE2(242)/	Intra-Protein	0.25DSS
LH_C2206_115.45860.45860.5.3.dta	5	KCYFPYLENGYNQNHGR(1)-LSKELQAAQAR(3)	Cross-Linked	DSS-H12	Carbamidomethyl[C](2)	0.151113	1.81178	FH5-7H(127)-ApoE2(95)/	Inter-Protein	0.25DSS
LH_C2206_116.84191.84191.4.0.dta	4	QWAGLVEKVQAAVGTSAAPVPSDNH(8)-LKSWFEPLVEDMQR(2)	Cross-Linked	DSS-H12	Oxidation[M](40)	0.152876	5.58567	ApoE2(282)-ApoE2(262)/	Intra-Protein	0.25DSS
LH_C2206_116.58901.58901.5.0.dta	5	DADDLQKCLAVYQAGAR(7)-TRDRLDEVKEQVAEVR(9)	Cross-Linked	DSS-H12	Carbamidomethyl[C](8)	0.158672	41483.1	ApoE2(157)-ApoE2(233)/	Intra-Protein	0.25DSS
LH_C2206_115.42498.42498.4.0.dta	4	GNTAKCTSTGWIPAPR(5)-LSKELQAAQAR(3)	Cross-Linked	DSS-D12	Carbamidomethyl[C](6)	0.161774	8.49436	FH5-7H(47)-ApoE2(95)/	Inter-Protein	0.25DSS
LH_C2206_115.41184.41184.4.0.dta	4	TRDRLDEVKEQVAEVR(9)-ELKAYK(3)	Cross-Linked	DSS-D12	null	0.166569	55883	ApoE2(233)-ApoE2(72)/	Intra-Protein	0.25DSS
LH_C2206_115.29189.29189.4.0.dta	4	AKLEEQAQQIR(2)-ELKAYK(3)	Cross-Linked	DSS-H12	null	0.17062	107.588	ApoE2(242)-ApoE2(72)/	Intra-Protein	0.25DSS
LH_C2206_116.50597.50597.4.0.dta	4	DRLDEVKEQVAEVR(7)-LSKELQAAQAR(3)	Cross-Linked	DSS-D12	null	0.174115	519.938	ApoE2(233)-ApoE2(95)/	Intra-Protein	0.25DSS
LH_C2206_115.52821.52821.4.1.dta	4	DADDLQKCLAVYQAGAR(7)-LSKELQAAQAR(3)	Cross-Linked	DSS-D12	Carbamidomethyl[C](8)	0.1771	0.485736	ApoE2(157)-ApoE2(95)/	Intra-Protein	0.25DSS
LH_C2206_116.51641.51641.3.0.dta	3	DADDLQKCLAVYQAGAR(7)-AKLEEQAQQIR(2)	Cross-Linked	DSS-D12	Carbamidomethyl[C](8)	0.17789	1.34839	ApoE2(157)-ApoE2(242)/	Intra-Protein	0.25DSS
LH_C2206_116.67689.67689.4.0.dta	4	DADDLQKCLAVYQAGAR(7)-DRLDEVKEQVAEVR(7)	Cross-Linked	DSS-H12	Carbamidomethyl[C](8)	0.179951	190.919	ApoE2(157)-ApoE2(233)/	Intra-Protein	0.25DSS
LH_C2206_116.71109.71109.4.0.dta	4	LKSWFEPLVEDMQR(2)-LDEVKEQVAEVR(5)	Cross-Linked	DSS-D12	Oxidation[M](12)	0.181999	20.0052	ApoE2(262)-ApoE2(233)/	Intra-Protein	0.25DSS
LH_C2206_115.49401.49401.4.0.dta	4	DRLDEVKEQVAEVR(7)-AKLEEQAQQIR(2)	Cross-Linked	DSS-H12	null	0.185166	0.289474	ApoE2(233)-ApoE2(242)/	Intra-Protein	0.25DSS
LH_C2206_115.43569.43569.4.0.dta	4	TRDRLDEVKEQVAEVR(9)-AKLEEQAQQIR(2)	Cross-Linked	DSS-H12	null	0.190424	65626.9	ApoE2(233)-ApoE2(242)/	Intra-Protein	0.25DSS
LH_C2206_116.43034.43034.5.0.dta	5	TRDRLDEVKEQVAEVR(9)-AKLEEQAQQIR(2)	Cross-Linked	DSS-H12	null	0.199329	1575.01	ApoE2(233)-ApoE2(242)/	Intra-Protein	0.25DSS
LH_C2206_116.58766.58766.5.0.dta	5	GNTAKCTSTGWIPAPR(5)-DRLDEVKEQVAEVR(7)	Cross-Linked	DSS-H12	Carbamidomethyl[C](6)	0.20492	1096.57	FH5-7H(47)-ApoE2(233)/	Inter-Protein	0.25DSS
LH_C2206_116.50176.50176.4.0.dta	4	DRLDEVKEQVAEVR(7)-AKLEEQAQQIR(2)	Cross-Linked	DSS-H12	null	0.215758	149.168	ApoE2(233)-ApoE2(242)/	Intra-Protein	0.25DSS
LH_C2206_116.61800.61800.4.0.dta	4	LKSWFEPLVEDMQR(2)-AKLEEQAQQIR(2)	Cross-Linked	DSS-H12	Oxidation[M](12)	0.216798	6.09339	ApoE2(262)-ApoE2(242)/	Intra-Protein	0.25DSS
LH_C2206_116.58670.58670.4.1.dta	4	GNTAKCTSTGWIPAPR(5)-DRLDEVKEQVAEVR(7)	Cross-Linked	DSS-D12	Carbamidomethyl[C](6)	0.22043	266.055	FH5-7H(47)-ApoE2(233)/	Inter-Protein	0.25DSS
LH_C2206_115.50032.50032.5.1.dta	5	LLRDADDLQKCLAVYQAGAR(10)-AKLEEQAQQIR(2)	Cross-Linked	DSS-D12	Carbamidomethyl[C](11)	0.224322	0.53063	ApoE2(157)-ApoE2(242)/	Intra-Protein	0.25DSS
LH_C2206_116.29048.29048.4.0.dta	4	AKLEEQAQQIR(2)-ELKAYK(3)	Cross-Linked	DSS-D12	null	0.225108	273.904	ApoE2(242)-ApoE2(72)/	Intra-Protein	0.25DSS
LH_C2206_116.52469.52469.4.1.dta	4	DADDLQKCLAVYQAGAR(7)-LSKELQAAQAR(3)	Cross-Linked	DSS-D12	Carbamidomethyl[C](8)	0.226894	139.717	ApoE2(157)-ApoE2(95)/	Intra-Protein	0.25DSS
LH_C2206_116.84168.84168.3.0.dta	3	QWAGLVEKVQAAVGTSAAPVPSDNH(8)-LKSWFEPLVEDMQR(2)	Cross-Linked	DSS-D12	Oxidation[M](40)	0.234516	3.09506	ApoE2(282)-ApoE2(262)/	Intra-Protein	0.25DSS
LH_C2206_115.54239.54239.5.1.dta	5	KCYFPYLENGYNQNHGR(1)-GNTAKCTSTGWIPAPR(5)	Cross-Linked	DSS-H12	Carbamidomethyl[C](2);Carbamidomethyl[C](26)	0.234858	3120.4	FH5-7H(127)-FH5-7H(47)/	Intra-Protein	0.25DSS
LH_C2206_115.45648.45648.5.0.dta	5	KCYFPYLENGYNQNHGR(1)-LSKELQAAQAR(3)	Cross-Linked	DSS-D12	Carbamidomethyl[C](2)	0.236799	0.327427	FH5-7H(127)-ApoE2(95)/	Inter-Protein	0.25DSS
LH_C2206_116.50027.50027.5.1.dta	5	LLRDADDLQKCLAVYQAGAR(10)-LSKELQAAQAR(3)	Cross-Linked	DSS-D12	Carbamidomethyl[C](11)	0.2376	20.9804	ApoE2(157)-ApoE2(95)/	Intra-Protein	0.25DSS
LH_C2206_116.66377.66377.5.1.dta	5	ELKAYKSELEEQLTPVAEETR(3)-DRLDEVKEQVAEVR(7)	Cross-Linked	DSS-H12	null	0.237669	2303.84	ApoE2(72)-ApoE2(233)/	Intra-Protein	0.25DSS
LH_C2206_115.40828.40828.4.0.dta	4	LDEVKEQVAEVR(5)-AKLEEQAQQIR(2)	Cross-Linked	DSS-H12	null	0.239456	0.00122442	ApoE2(233)-ApoE2(242)/	Intra-Protein	0.25DSS
LH_C2206_115.71950.71950.3.1.dta	3	LKSWFEPLVEDMQR(2)-AKLEEQAQQIR(2)	Cross-Linked	DSS-H12	null	0.239797	1027.24	ApoE2(262)-ApoE2(242)/	Intra-Protein	0.25DSS
LH_C2206_115.79818.79818.5.1.dta	5	QWAGLVEKVQAAVGTSAAPVPSDNH(8)-DRLDEVKEQVAEVR(7)	Cross-Linked	DSS-D12	null	0.241798	583.437	ApoE2(282)-ApoE2(233)/	Intra-Protein	0.25DSS
LH_C2206_116.85979.85979.4.1.dta	4	QWAGLVEKVQAAVGTSAAPVPSDNH(8)-LKSWFEPLVEDMQR(2)	Cross-Linked	DSS-D12	null	0.245058	22.012	ApoE2(282)-ApoE2(262)/	Intra-Protein	0.25DSS
LH_C2206_116.42487.42487.4.1.dta	4	GNTAKCTSTGWIPAPR(5)-LSKELQAAQAR(3)	Cross-Linked	DSS-D12	Carbamidomethyl[C](6)	0.247354	937.337	FH5-7H(47)-ApoE2(95)/	Inter-Protein	0.25DSS
LH_C2206_115.42804.42804.3.0.dta	3	GNTAKCTSTGWIPAPR(5)-LSKELQAAQAR(3)	Cross-Linked	DSS-H12	Carbamidomethyl[C](6)	0.249711	0.0022268	FH5-7H(47)-ApoE2(95)/	Inter-Protein	0.25DSS
LH_C2206_116.42074.42074.4.0.dta	4	LDEVKEQVAEVR(5)-LSKELQAAQAR(3)	Cross-Linked	DSS-H12	null	0.250296	11.3873	ApoE2(233)-ApoE2(95)/	Intra-Protein	0.25DSS
LH_C2206_115.54319.54319.5.1.dta	5	KCYFPYLENGYNQNHGR(1)-GNTAKCTSTGWIPAPR(5)	Cross-Linked	DSS-H12	Carbamidomethyl[C](2);Carbamidomethyl[C](26)	0.252122	7699.51	FH5-7H(127)-FH5-7H(47)/	Intra-Protein	0.25DSS
LH_C2206_116.72220.72220.4.1.dta	4	LKSWFEPLVEDMQR(2)-ELKAYK(3)	Cross-Linked	DSS-D12	null	0.253812	412.641	ApoE2(262)-ApoE2(72)/	Intra-Protein	0.25DSS
LH_C2206_116.58801.58801.6.2.dta	6	DADDLQKCLAVYQAGAR(7)-TRDRLDEVKEQVAEVR(9)	Cross-Linked	DSS-D12	Carbamidomethyl[C](8)	0.25441	47825.5	ApoE2(157)-ApoE2(233)/	Intra-Protein	0.25DSS
LH_C2206_116.75663.75663.5.0.dta	5	LKSWFEPLVEDMQR(2)-DRLDEVKEQVAEVR(7)	Cross-Linked	DSS-H12	Oxidation[M](12)	0.259951	36.3166	ApoE2(262)-ApoE2(233)/	Intra-Protein	0.25DSS
LH_C2206_116.74177.74177.7.0.dta	7	RPYFPVAVGKYYSYYCDEHFETPSGSYWDHIHCTQDGWSPAVPCLR(10)-CTLKPCDYPDIK(4)	Cross-Linked	DSS-H12	Carbamidomethyl[C](16);Carbamidomethyl[C](33);Carbamidomethyl[C](44);Carbamidomethyl[C](50);Carbamidomethyl[C](55)	0.269441	520151	FH5-7H(90)-FH5-7H(62)/	Intra-Protein	0.25DSS
LH_C2206_115.29250.29250.4.0.dta	4	AKLEEQAQQIR(2)-ELKAYK(3)	Cross-Linked	DSS-H12	null	0.270925	474.274	ApoE2(242)-ApoE2(72)/	Intra-Protein	0.25DSS
LH_C2206_115.51583.51583.3.0.dta	3	DADDLQKCLAVYQAGAR(7)-AKLEEQAQQIR(2)	Cross-Linked	DSS-H12	Carbamidomethyl[C](8)	0.276526	6.60704e-05	ApoE2(157)-ApoE2(242)/	Intra-Protein	0.25DSS
LH_C2206_116.42520.42520.4.0.dta	4	LDEVKEQVAEVR(5)-AKLEEQAQQIR(2)	Cross-Linked	DSS-H12	null	0.284401	54.9913	ApoE2(233)-ApoE2(242)/	Intra-Protein	0.25DSS
LH_C2206_116.47765.47765.5.1.dta	5	KCYFPYLENGYNQNHGR(1)-AKLEEQAQQIR(2)	Cross-Linked	DSS-H12	Carbamidomethyl[C](2)	0.287703	2035.53	FH5-7H(127)-ApoE2(242)/	Inter-Protein	0.25DSS
LH_C2206_116.50381.50381.5.0.dta	5	DRLDEVKEQVAEVR(7)-LSKELQAAQAR(3)	Cross-Linked	DSS-H12	null	0.292527	16963.9	ApoE2(233)-ApoE2(95)/	Intra-Protein	0.25DSS
LH_C2206_116.52207.52207.4.1.dta	4	DADDLQKCLAVYQAGAR(7)-LSKELQAAQAR(3)	Cross-Linked	DSS-D12	Carbamidomethyl[C](8)	0.299116	205.319	ApoE2(157)-ApoE2(95)/	Intra-Protein	0.25DSS
LH_C2206_116.38466.38466.3.0.dta	3	LDEVKEQVAEVR(5)-ELKAYK(3)	Cross-Linked	DSS-D12	null	0.299422	593.061	ApoE2(233)-ApoE2(72)/	Intra-Protein	0.25DSS
LH_C2206_116.72641.72641.8.0.dta	8	RPYFPVAVGKYYSYYCDEHFETPSGSYWDHIHCTQDGWSPAVPCLR(10)-AKLEEQAQQIR(2)	Cross-Linked	DSS-D12	Carbamidomethyl[C](16);Carbamidomethyl[C](33);Carbamidomethyl[C](44)	0.309184	91932.8	FH5-7H(90)-ApoE2(242)/	Inter-Protein	0.25DSS
LH_C2206_116.51943.51943.3.0.dta	3	DADDLQKCLAVYQAGAR(7)-LSKELQAAQAR(3)	Cross-Linked	DSS-H12	Carbamidomethyl[C](8)	0.30934	4.43136	ApoE2(157)-ApoE2(95)/	Intra-Protein	0.25DSS
LH_C2206_116.29245.29245.4.0.dta	4	AKLEEQAQQIR(2)-ELKAYK(3)	Cross-Linked	DSS-H12	null	0.31566	281.277	ApoE2(242)-ApoE2(72)/	Intra-Protein	0.25DSS
LH_C2206_115.52960.52960.4.2.dta	4	DADDLQKCLAVYQAGAR(7)-AKLEEQAQQIR(2)	Cross-Linked	DSS-D12	Carbamidomethyl[C](8)	0.324605	1.50067	ApoE2(157)-ApoE2(242)/	Intra-Protein	0.25DSS
LH_C2206_115.50574.50574.4.1.dta	4	DRLDEVKEQVAEVR(7)-LSKELQAAQAR(3)	Cross-Linked	DSS-D12	null	0.335032	1.15547	ApoE2(233)-ApoE2(95)/	Intra-Protein	0.25DSS
LH_C2206_116.74591.74591.4.1.dta	4	QWAGLVEKVQAAVGTSAAPVPSDNH(8)-AKLEEQAQQIR(2)	Cross-Linked	DSS-D12	null	0.341357	408.426	ApoE2(282)-ApoE2(242)/	Intra-Protein	0.25DSS
LH_C2206_116.55552.55552.4.0.dta	4	DADDLQKCLAVYQAGAR(7)-LSKELQAAQAR(3)	Cross-Linked	DSS-H12	Carbamidomethyl[C](8)	0.352365	2850.09	ApoE2(157)-ApoE2(95)/	Intra-Protein	0.25DSS
LH_C2206_116.43479.43479.5.0.dta	5	TRDRLDEVKEQVAEVR(9)-LSKELQAAQAR(3)	Cross-Linked	DSS-D12	null	0.355437	1013.9	ApoE2(233)-ApoE2(95)/	Intra-Protein	0.25DSS
LH_C2206_115.55988.55988.5.0.dta	5	KCYFPYLENGYNQNHGR(1)-LDEVKEQVAEVR(5)	Cross-Linked	DSS-D12	Carbamidomethyl[C](2)	0.365914	1350.07	FH5-7H(127)-ApoE2(233)/	Inter-Protein	0.25DSS
LH_C2206_115.55868.55868.4.0.dta	4	KCYFPYLENGYNQNHGR(1)-GNTAKCTSTGWIPAPR(5)	Cross-Linked	DSS-D12	Carbamidomethyl[C](2);Carbamidomethyl[C](26)	0.370096	49.3349	FH5-7H(127)-FH5-7H(47)/	Intra-Protein	0.25DSS
LH_C2206_115.74472.74472.7.0.dta	7	RPYFPVAVGKYYSYYCDEHFETPSGSYWDHIHCTQDGWSPAVPCLR(10)-GNTAKCTSTGWIPAPR(5)	Cross-Linked	DSS-H12	Carbamidomethyl[C](16);Carbamidomethyl[C](33);Carbamidomethyl[C](44);Carbamidomethyl[C](55)	0.373958	44286.8	FH5-7H(90)-FH5-7H(47)/	Intra-Protein	0.25DSS
LH_C2206_116.38502.38502.3.0.dta	3	LDEVKEQVAEVR(5)-ELKAYK(3)	Cross-Linked	DSS-D12	null	0.375806	945.699	ApoE2(233)-ApoE2(72)/	Intra-Protein	0.25DSS
LH_C2206_115.63657.63657.5.0.dta	5	LLRDADDLQKCLAVYQAGAR(10)-DRLDEVKEQVAEVR(7)	Cross-Linked	DSS-D12	Carbamidomethyl[C](11)	0.385589	26.8585	ApoE2(157)-ApoE2(233)/	Intra-Protein	0.25DSS
LH_C2206_116.61563.61563.3.0.dta	3	LKSWFEPLVEDMQR(2)-AKLEEQAQQIR(2)	Cross-Linked	DSS-H12	Oxidation[M](12)	0.386039	0.0446997	ApoE2(262)-ApoE2(242)/	Intra-Protein	0.25DSS
LH_C2206_115.62416.62416.3.0.dta	3	LKSWFEPLVEDMQR(2)-LSKELQAAQAR(3)	Cross-Linked	DSS-D12	Oxidation[M](12)	0.396689	0.0256096	ApoE2(262)-ApoE2(95)/	Intra-Protein	0.25DSS
LH_C2206_115.67300.67300.4.3.dta	4	LKSWFEPLVEDMQR(2)-LSKELQAAQAR(3)	Cross-Linked	DSS-D12	Oxidation[M](12)	0.400033	0.0818318	ApoE2(262)-ApoE2(95)/	Intra-Protein	0.25DSS
LH_C2206_115.74869.74869.4.0.dta	4	QWAGLVEKVQAAVGTSAAPVPSDNH(8)-AKLEEQAQQIR(2)	Cross-Linked	DSS-D12	null	0.408765	0.188136	ApoE2(282)-ApoE2(242)/	Intra-Protein	0.25DSS
LH_C2206_116.33593.33593.4.2.dta	4	AKLEEQAQQIR(2)-LSKELQAAQAR(3)	Cross-Linked	DSS-D12	null	0.411283	7.03645	ApoE2(242)-ApoE2(95)/	Intra-Protein	0.25DSS
LH_C2206_116.50728.50728.4.0.dta	4	GNTAKCTSTGWIPAPR(5)-LDEVKEQVAEVR(5)	Cross-Linked	DSS-H12	Carbamidomethyl[C](6)	0.413676	2552.54	FH5-7H(47)-ApoE2(233)/	Inter-Protein	0.25DSS
LH_C2206_115.67250.67250.4.3.dta	4	LKSWFEPLVEDMQR(2)-AKLEEQAQQIR(2)	Cross-Linked	DSS-H12	Oxidation[M](12)	0.414749	11.3	ApoE2(262)-ApoE2(242)/	Intra-Protein	0.25DSS
LH_C2206_116.38700.38700.3.0.dta	3	LDEVKEQVAEVR(5)-ELKAYK(3)	Cross-Linked	DSS-H12	null	0.434391	227.749	ApoE2(233)-ApoE2(72)/	Intra-Protein	0.25DSS
LH_C2206_116.67279.67279.4.1.dta	4	LKSWFEPLVEDMQR(2)-AKLEEQAQQIR(2)	Cross-Linked	DSS-D12	Oxidation[M](12)	0.453907	44.45	ApoE2(262)-ApoE2(242)/	Intra-Protein	0.25DSS
LH_C2206_116.33850.33850.4.1.dta	4	AKLEEQAQQIR(2)-LSKELQAAQAR(3)	Cross-Linked	DSS-H12	null	0.456821	10.0092	ApoE2(242)-ApoE2(95)/	Intra-Protein	0.25DSS
LH_C2206_115.60521.60521.4.0.dta	4	DADDLQKCLAVYQAGAR(7)-LDEVKEQVAEVR(5)	Cross-Linked	DSS-H12	Carbamidomethyl[C](8)	0.462704	1.66564	ApoE2(157)-ApoE2(233)/	Intra-Protein	0.25DSS
LH_C2206_115.42915.42915.6.0.dta	6	TRDRLDEVKEQVAEVR(9)-AKLEEQAQQIR(2)	Cross-Linked	DSS-D12	null	0.464346	85.446	ApoE2(233)-ApoE2(242)/	Intra-Protein	0.25DSS
LH_C2206_116.51074.51074.5.0.dta	5	DRLDEVKEQVAEVR(7)-AKLEEQAQQIR(2)	Cross-Linked	DSS-D12	null	0.46877	526.923	ApoE2(233)-ApoE2(242)/	Intra-Protein	0.25DSS
LH_C2206_116.74209.74209.6.0.dta	6	RPYFPVAVGKYYSYYCDEHFETPSGSYWDHIHCTQDGWSPAVPCLR(10)-CTLKPCDYPDIK(4)	Cross-Linked	DSS-H12	Carbamidomethyl[C](16);Carbamidomethyl[C](33);Carbamidomethyl[C](44);Carbamidomethyl[C](50);Carbamidomethyl[C](55)	0.477941	386970	FH5-7H(90)-FH5-7H(62)/	Intra-Protein	0.25DSS
LH_C2206_115.42034.42034.4.2.dta	4	GNTAKCTSTGWIPAPR(5)-AKLEEQAQQIR(2)	Cross-Linked	DSS-D12	Carbamidomethyl[C](6)	0.485628	0.407388	FH5-7H(47)-ApoE2(242)/	Inter-Protein	0.25DSS
LH_C2206_116.43252.43252.4.1.dta	4	TRDRLDEVKEQVAEVR(9)-AKLEEQAQQIR(2)	Cross-Linked	DSS-D12	null	0.48754	47386.6	ApoE2(233)-ApoE2(242)/	Intra-Protein	0.25DSS
LH_C2206_115.50285.50285.4.0.dta	4	DRLDEVKEQVAEVR(7)-LSKELQAAQAR(3)	Cross-Linked	DSS-D12	null	0.498798	7.96536	ApoE2(233)-ApoE2(95)/	Intra-Protein	0.25DSS
LH_C2206_115.50114.50114.4.0.dta	4	DRLDEVKEQVAEVR(7)-AKLEEQAQQIR(2)	Cross-Linked	DSS-H12	null	0.507737	0.236906	ApoE2(233)-ApoE2(242)/	Intra-Protein	0.25DSS
LH_C2206_116.71357.71357.4.0.dta	4	LKSWFEPLVEDMQR(2)-LDEVKEQVAEVR(5)	Cross-Linked	DSS-D12	Oxidation[M](12)	0.515126	40.7913	ApoE2(262)-ApoE2(233)/	Intra-Protein	0.25DSS
LH_C2206_115.53384.53384.3.0.dta	3	AYKSELEEQLTPVAEETR(3)-LSKELQAAQAR(3)	Cross-Linked	DSS-H12	null	0.516384	0.451812	ApoE2(75)-ApoE2(95)/	Intra-Protein	0.25DSS
LH_C2206_115.49720.49720.6.1.dta	6	CTLKPCDYPDIKHGGLYHENMRR(4)-LSKELQAAQAR(3)	Cross-Linked	DSS-D12	Carbamidomethyl[C](1);Carbamidomethyl[C](6);Oxidation[M](21)	0.519699	361241	FH5-7H(62)-ApoE2(95)/	Inter-Protein	0.25DSS
LH_C2206_116.62845.62845.3.0.dta	3	LKSWFEPLVEDMQR(2)-LSKELQAAQAR(3)	Cross-Linked	DSS-H12	Oxidation[M](12)	0.522633	23.3918	ApoE2(262)-ApoE2(95)/	Intra-Protein	0.25DSS
LH_C2206_115.50272.50272.4.0.dta	4	LLRDADDLQKCLAVYQAGAR(10)-AKLEEQAQQIR(2)	Cross-Linked	DSS-H12	Carbamidomethyl[C](11)	0.524693	7.16425	ApoE2(157)-ApoE2(242)/	Intra-Protein	0.25DSS
LH_C2206_115.60320.60320.4.0.dta	4	DADDLQKCLAVYQAGAR(7)-LDEVKEQVAEVR(5)	Cross-Linked	DSS-D12	Carbamidomethyl[C](8)	0.535827	1.07241	ApoE2(157)-ApoE2(233)/	Intra-Protein	0.25DSS
LH_C2206_115.58745.58745.5.0.dta	5	DADDLQKCLAVYQAGAR(7)-TRDRLDEVKEQVAEVR(9)	Cross-Linked	DSS-D12	Carbamidomethyl[C](8)	0.539951	24.7243	ApoE2(157)-ApoE2(233)/	Intra-Protein	0.25DSS
LH_C2206_116.43510.43510.6.2.dta	6	TRDRLDEVKEQVAEVR(9)-LSKELQAAQAR(3)	Cross-Linked	DSS-D12	null	0.546186	518.335	ApoE2(233)-ApoE2(95)/	Intra-Protein	0.25DSS
LH_C2206_116.58749.58749.4.0.dta	4	DADDLQKCLAVYQAGAR(7)-TRDRLDEVKEQVAEVR(9)	Cross-Linked	DSS-D12	Carbamidomethyl[C](8)	0.560241	15363.5	ApoE2(157)-ApoE2(233)/	Intra-Protein	0.25DSS
LH_C2206_116.51831.51831.4.0.dta	4	DADDLQKCLAVYQAGAR(7)-AKLEEQAQQIR(2)	Cross-Linked	DSS-H12	Carbamidomethyl[C](8)	0.569914	25.439	ApoE2(157)-ApoE2(242)/	Intra-Protein	0.25DSS
LH_C2206_115.53423.53423.4.0.dta	4	DADDLQKCLAVYQAGAR(7)-AKLEEQAQQIR(2)	Cross-Linked	DSS-H12	Carbamidomethyl[C](8)	0.58361	472.174	ApoE2(157)-ApoE2(242)/	Intra-Protein	0.25DSS
LH_C2206_116.71550.71550.3.0.dta	3	LKSWFEPLVEDMQR(2)-AKLEEQAQQIR(2)	Cross-Linked	DSS-H12	null	0.597398	739.372	ApoE2(262)-ApoE2(242)/	Intra-Protein	0.25DSS
LH_C2206_116.33388.33388.3.0.dta	3	AKLEEQAQQIR(2)-LSKELQAAQAR(3)	Cross-Linked	DSS-D12	null	0.618804	2.66368	ApoE2(242)-ApoE2(95)/	Intra-Protein	0.25DSS
LH_C2206_115.50092.50092.5.0.dta	5	LLRDADDLQKCLAVYQAGAR(10)-LSKELQAAQAR(3)	Cross-Linked	DSS-H12	Carbamidomethyl[C](11)	0.619732	0.147771	ApoE2(157)-ApoE2(95)/	Intra-Protein	0.25DSS
LH_C2206_115.53412.53412.4.3.dta	4	DADDLQKCLAVYQAGAR(7)-LSKELQAAQAR(3)	Cross-Linked	DSS-H12	Carbamidomethyl[C](8)	0.619934	1.11886	ApoE2(157)-ApoE2(95)/	Intra-Protein	0.25DSS
LH_C2206_115.71768.71768.3.0.dta	3	LKSWFEPLVEDMQR(2)-AKLEEQAQQIR(2)	Cross-Linked	DSS-H12	null	0.627078	8.89155	ApoE2(262)-ApoE2(242)/	Intra-Protein	0.25DSS
LH_C2206_115.42936.42936.6.1.dta	6	TRDRLDEVKEQVAEVR(9)-AKLEEQAQQIR(2)	Cross-Linked	DSS-D12	null	0.650941	170.895	ApoE2(233)-ApoE2(242)/	Intra-Protein	0.25DSS
LH_C2206_116.42509.42509.4.1.dta	4	GNTAKCTSTGWIPAPR(5)-LSKELQAAQAR(3)	Cross-Linked	DSS-D12	Carbamidomethyl[C](6)	0.658366	1263.34	FH5-7H(47)-ApoE2(95)/	Inter-Protein	0.25DSS
LH_C2206_115.55870.55870.5.1.dta	5	KCYFPYLENGYNQNHGR(1)-LDEVKEQVAEVR(5)	Cross-Linked	DSS-D12	Carbamidomethyl[C](2)	0.678495	7.17357	FH5-7H(127)-ApoE2(233)/	Inter-Protein	0.25DSS
LH_C2206_115.47582.47582.5.1.dta	5	KCYFPYLENGYNQNHGR(1)-LSKELQAAQAR(3)	Cross-Linked	DSS-D12	Carbamidomethyl[C](2)	0.681896	62.1828	FH5-7H(127)-ApoE2(95)/	Inter-Protein	0.25DSS
LH_C2206_116.72159.72159.3.0.dta	3	LKSWFEPLVEDMQR(2)-LSKELQAAQAR(3)	Cross-Linked	DSS-D12	null	0.68787	110.34	ApoE2(262)-ApoE2(95)/	Intra-Protein	0.25DSS
LH_C2206_115.33553.33553.3.0.dta	3	AKLEEQAQQIR(2)-LSKELQAAQAR(3)	Cross-Linked	DSS-H12	null	0.689524	0.000245702	ApoE2(242)-ApoE2(95)/	Intra-Protein	0.25DSS
LH_C2206_115.42356.42356.4.1.dta	4	LDEVKEQVAEVR(5)-LSKELQAAQAR(3)	Cross-Linked	DSS-H12	null	0.692515	0.106982	ApoE2(233)-ApoE2(95)/	Intra-Protein	0.25DSS
LH_C2206_116.57326.57326.4.0.dta	4	LLRDADDLQKCLAVYQAGAR(10)-LDEVKEQVAEVR(5)	Cross-Linked	DSS-H12	Carbamidomethyl[C](11)	0.696911	16065.6	ApoE2(157)-ApoE2(233)/	Intra-Protein	0.25DSS
LH_C2206_116.74683.74683.3.1.dta	3	QWAGLVEKVQAAVGTSAAPVPSDNH(8)-AKLEEQAQQIR(2)	Cross-Linked	DSS-D12	null	0.699383	2430.05	ApoE2(282)-ApoE2(242)/	Intra-Protein	0.25DSS
LH_C2206_115.58819.58819.4.1.dta	4	GNTAKCTSTGWIPAPR(5)-DRLDEVKEQVAEVR(7)	Cross-Linked	DSS-H12	Carbamidomethyl[C](6)	0.745571	0.224812	FH5-7H(47)-ApoE2(233)/	Inter-Protein	0.25DSS
LH_C2206_115.50135.50135.4.0.dta	4	LLRDADDLQKCLAVYQAGAR(10)-AKLEEQAQQIR(2)	Cross-Linked	DSS-H12	Carbamidomethyl[C](11)	0.770207	0.0237259	ApoE2(157)-ApoE2(242)/	Intra-Protein	0.25DSS
LH_C2206_116.72441.72441.3.0.dta	3	DADDLQKCLAVYQAGAR(7)-DADDLQKCLAVYQAGAR(7)	Cross-Linked	DSS-H12	Carbamidomethyl[C](8);Carbamidomethyl[C](28)	0.777943	2118.05	ApoE2(157)-ApoE2(157)/	Inter-Protein	0.25DSS
LH_C2206_116.75183.75183.4.2.dta	4	QWAGLVEKVQAAVGTSAAPVPSDNH(8)-LSKELQAAQAR(3)	Cross-Linked	DSS-D12	null	0.792196	67897.7	ApoE2(282)-ApoE2(95)/	Intra-Protein	0.25DSS
LH_C2206_115.50316.50316.5.0.dta	5	LLRDADDLQKCLAVYQAGAR(10)-AKLEEQAQQIR(2)	Cross-Linked	DSS-H12	Carbamidomethyl[C](11)	0.801187	3294.7	ApoE2(157)-ApoE2(242)/	Intra-Protein	0.25DSS
LH_C2206_115.50807.50807.5.1.dta	5	TRDRLDEVKEQVAEVR(9)-LDEVKEQVAEVR(5)	Cross-Linked	DSS-D12	null	0.819647	1769.53	ApoE2(233)-ApoE2(233)/	Intra-Protein	0.25DSS
LH_C2206_116.45740.45740.5.0.dta	5	KCYFPYLENGYNQNHGR(1)-LSKELQAAQAR(3)	Cross-Linked	DSS-D12	Carbamidomethyl[C](2)	0.829229	21.6107	FH5-7H(127)-ApoE2(95)/	Inter-Protein	0.25DSS
LH_C2206_115.43084.43084.5.0.dta	5	TRDRLDEVKEQVAEVR(9)-AKLEEQAQQIR(2)	Cross-Linked	DSS-H12	null	0.853143	11.7188	ApoE2(233)-ApoE2(242)/	Intra-Protein	0.25DSS
LH_C2206_116.40867.40867.4.0.dta	4	LDEVKEQVAEVR(5)-AKLEEQAQQIR(2)	Cross-Linked	DSS-H12	null	0.893627	414.526	ApoE2(233)-ApoE2(242)/	Intra-Protein	0.25DSS
LH_C2206_116.58776.58776.6.5.dta	6	DADDLQKCLAVYQAGAR(7)-TRDRLDEVKEQVAEVR(9)	Cross-Linked	DSS-D12	Carbamidomethyl[C](8)	0.948166	87826.2	ApoE2(157)-ApoE2(233)/	Intra-Protein	0.25DSS
LH_C2206_116.67373.67373.4.1.dta	4	LKSWFEPLVEDMQR(2)-LSKELQAAQAR(3)	Cross-Linked	DSS-D12	Oxidation[M](12)	0.954377	22.4096	ApoE2(262)-ApoE2(95)/	Intra-Protein	0.25DSS
LH_C2206_116.47546.47546.4.0.dta	4	ALMDETMKELK(8)-LSKELQAAQAR(3)	Cross-Linked	DSS-D12	null	0.978005	2671.21	ApoE2(69)-ApoE2(95)/	Intra-Protein	0.25DSS
LH_C2206_115.43350.43350.6.0.dta	6	TRDRLDEVKEQVAEVR(9)-AKLEEQAQQIR(2)	Cross-Linked	DSS-H12	null	1.00678	77.4562	ApoE2(233)-ApoE2(242)/	Intra-Protein	0.25DSS
LH_C2206_115.42404.42404.4.1.dta	4	LDEVKEQVAEVR(5)-AKLEEQAQQIR(2)	Cross-Linked	DSS-D12	null	1.0199	5.72478	ApoE2(233)-ApoE2(242)/	Intra-Protein	0.25DSS
LH_C2206_116.38558.38558.4.0.dta	4	LDEVKEQVAEVR(5)-ELKAYK(3)	Cross-Linked	DSS-D12	null	1.04208	1112.42	ApoE2(233)-ApoE2(72)/	Intra-Protein	0.25DSS
LH_C2206_115.75609.75609.4.1.dta	4	QWAGLVEKVQAAVGTSAAPVPSDNH(8)-LSKELQAAQAR(3)	Cross-Linked	DSS-H12	null	1.0443	441964	ApoE2(282)-ApoE2(95)/	Intra-Protein	0.25DSS
LH_C2206_115.50388.50388.5.0.dta	5	DRLDEVKEQVAEVR(7)-LSKELQAAQAR(3)	Cross-Linked	DSS-H12	null	1.04481	633.156	ApoE2(233)-ApoE2(95)/	Intra-Protein	0.25DSS
LH_C2206_116.85408.85408.4.0.dta	4	LKSWFEPLVEDMQR(2)-LKSWFEPLVEDMQR(2)	Cross-Linked	DSS-H12	null	1.06261	162.253	ApoE2(262)-ApoE2(262)/	Inter-Protein	0.25DSS
LH_C2206_115.62293.62293.4.0.dta	4	DADDLQKCLAVYQAGAR(7)-GNTAKCTSTGWIPAPR(5)	Cross-Linked	DSS-H12	Carbamidomethyl[C](8);Carbamidomethyl[C](26)	1.10037	0.0182884	ApoE2(157)-FH5-7H(47)/	Inter-Protein	0.25DSS
LH_C2206_115.42447.42447.4.1.dta	4	LDEVKEQVAEVR(5)-AKLEEQAQQIR(2)	Cross-Linked	DSS-D12	null	1.14224	11612.6	ApoE2(233)-ApoE2(242)/	Intra-Protein	0.25DSS
LH_C2206_115.55656.55656.4.0.dta	4	DADDLQKCLAVYQAGAR(7)-LSKELQAAQAR(3)	Cross-Linked	DSS-H12	Carbamidomethyl[C](8)	1.15918	4.04915	ApoE2(157)-ApoE2(95)/	Intra-Protein	0.25DSS
LH_C2206_116.56979.56979.4.0.dta	4	KCYFPYLENGYNQNHGR(1)-GNTAKCTSTGWIPAPR(5)	Cross-Linked	DSS-D12	Carbamidomethyl[C](2);Carbamidomethyl[C](26)	1.16255	2054.33	FH5-7H(127)-FH5-7H(47)/	Intra-Protein	0.25DSS
LH_C2206_115.33311.33311.4.1.dta	4	LSKELQAAQAR(3)-LSKELQAAQAR(3)	Cross-Linked	DSS-D12	null	1.1688	13.0358	ApoE2(95)-ApoE2(95)/	Inter-Protein	0.25DSS
LH_C2206_116.29449.29449.3.0.dta	3	LSKELQAAQAR(3)-ELKAYK(3)	Cross-Linked	DSS-H12	null	1.17302	2405.52	ApoE2(95)-ApoE2(72)/	Intra-Protein	0.25DSS
LH_C2206_115.60230.60230.3.0.dta	3	DADDLQKCLAVYQAGAR(7)-LDEVKEQVAEVR(5)	Cross-Linked	DSS-D12	Carbamidomethyl[C](8)	1.18652	0.0486166	ApoE2(157)-ApoE2(233)/	Intra-Protein	0.25DSS
LH_C2206_116.41583.41583.4.0.dta	4	LDEVKEQVAEVR(5)-LSKELQAAQAR(3)	Cross-Linked	DSS-H12	null	1.19951	14.2977	ApoE2(233)-ApoE2(95)/	Intra-Protein	0.25DSS
LH_C2206_116.51787.51787.4.0.dta	4	DADDLQKCLAVYQAGAR(7)-AKLEEQAQQIR(2)	Cross-Linked	DSS-H12	Carbamidomethyl[C](8)	1.20779	3.78296	ApoE2(157)-ApoE2(242)/	Intra-Protein	0.25DSS
LH_C2206_115.42340.42340.4.1.dta	4	LDEVKEQVAEVR(5)-LSKELQAAQAR(3)	Cross-Linked	DSS-H12	null	1.21818	0.0972092	ApoE2(233)-ApoE2(95)/	Intra-Protein	0.25DSS
LH_C2206_115.47816.47816.4.0.dta	4	ALMDETMKELK(8)-LSKELQAAQAR(3)	Cross-Linked	DSS-H12	null	1.25468	6.1172	ApoE2(69)-ApoE2(95)/	Intra-Protein	0.25DSS
LH_C2206_115.66794.66794.5.0.dta	5	DRLDEVKEQVAEVR(7)-DRLDEVKEQVAEVR(7)	Cross-Linked	DSS-H12	null	1.28183	92.9357	ApoE2(233)-ApoE2(233)/	Inter-Protein	0.25DSS
LH_C2206_116.51429.51429.3.0.dta	3	DADDLQKCLAVYQAGAR(7)-AKLEEQAQQIR(2)	Cross-Linked	DSS-D12	Carbamidomethyl[C](8)	1.29854	0.857452	ApoE2(157)-ApoE2(242)/	Intra-Protein	0.25DSS
LH_C2206_116.47504.47504.4.2.dta	4	KCYFPYLENGYNQNHGR(1)-AKLEEQAQQIR(2)	Cross-Linked	DSS-D12	Carbamidomethyl[C](2)	1.31548	931.558	FH5-7H(127)-ApoE2(242)/	Inter-Protein	0.25DSS
LH_C2206_115.40987.40987.4.0.dta	4	LDEVKEQVAEVR(5)-AKLEEQAQQIR(2)	Cross-Linked	DSS-H12	null	1.33085	35.0185	ApoE2(233)-ApoE2(242)/	Intra-Protein	0.25DSS
LH_C2206_116.40935.40935.4.0.dta	4	LDEVKEQVAEVR(5)-AKLEEQAQQIR(2)	Cross-Linked	DSS-H12	null	1.3333	4349.78	ApoE2(233)-ApoE2(242)/	Intra-Protein	0.25DSS
LH_C2206_116.50480.50480.5.0.dta	5	DRLDEVKEQVAEVR(7)-LSKELQAAQAR(3)	Cross-Linked	DSS-H12	null	1.34422	8.67723	ApoE2(233)-ApoE2(95)/	Intra-Protein	0.25DSS
LH_C2206_116.33113.33113.4.0.dta	4	AKLEEQAQQIR(2)-AKLEEQAQQIR(2)	Cross-Linked	DSS-H12	null	1.36008	19.8061	ApoE2(242)-ApoE2(242)/	Inter-Protein	0.25DSS
LH_C2206_115.50991.50991.4.4.dta	4	DADDLQKCLAVYQAGAR(7)-LSKELQAAQAR(3)	Cross-Linked	DSS-H12	Carbamidomethyl[C](8)	1.36072	122.909	ApoE2(157)-ApoE2(95)/	Intra-Protein	0.25DSS
LH_C2206_115.42607.42607.4.1.dta	4	LDEVKEQVAEVR(5)-AKLEEQAQQIR(2)	Cross-Linked	DSS-H12	null	1.36645	0.284623	ApoE2(233)-ApoE2(242)/	Intra-Protein	0.25DSS
LH_C2206_115.59275.59275.6.5.dta	6	KCYFPYLENGYNQNHGR(1)-KCYFPYLENGYNQNHGR(1)	Cross-Linked	DSS-D12	Carbamidomethyl[C](2);Carbamidomethyl[C](22)	1.38586	0.987192	FH5-7H(127)-FH5-7H(127)/	Inter-Protein	0.25DSS
LH_C2206_116.41219.41219.5.0.dta	5	TRDRLDEVKEQVAEVR(9)-ELKAYK(3)	Cross-Linked	DSS-D12	null	1.40134	1580.88	ApoE2(233)-ApoE2(72)/	Intra-Protein	0.25DSS
LH_C2206_116.42264.42264.4.1.dta	4	LDEVKEQVAEVR(5)-LSKELQAAQAR(3)	Cross-Linked	DSS-H12	null	1.4079	73.2844	ApoE2(233)-ApoE2(95)/	Intra-Protein	0.25DSS
LH_C2206_116.42083.42083.4.1.dta	4	GNTAKCTSTGWIPAPR(5)-AKLEEQAQQIR(2)	Cross-Linked	DSS-D12	Carbamidomethyl[C](6)	1.43221	2.93882	FH5-7H(47)-ApoE2(242)/	Inter-Protein	0.25DSS
LH_C2206_115.41927.41927.3.0.dta	3	GNTAKCTSTGWIPAPR(5)-AKLEEQAQQIR(2)	Cross-Linked	DSS-D12	Carbamidomethyl[C](6)	1.43704	1.12247e-05	FH5-7H(47)-ApoE2(242)/	Inter-Protein	0.25DSS
LH_C2206_116.50963.50963.6.4.dta	6	TRDRLDEVKEQVAEVR(9)-GNTAKCTSTGWIPAPR(5)	Cross-Linked	DSS-D12	Carbamidomethyl[C](25)	1.47231	89313.2	ApoE2(233)-FH5-7H(47)/	Inter-Protein	0.25DSS
LH_C2206_116.33355.33355.3.0.dta	3	AKLEEQAQQIR(2)-AKLEEQAQQIR(2)	Cross-Linked	DSS-H12	null	1.4931	248.967	ApoE2(242)-ApoE2(242)/	Inter-Protein	0.25DSS
LH_C2206_116.75093.75093.3.0.dta	3	QWAGLVEKVQAAVGTSAAPVPSDNH(8)-LSKELQAAQAR(3)	Cross-Linked	DSS-D12	null	1.51517	118517	ApoE2(282)-ApoE2(95)/	Intra-Protein	0.25DSS
LH_C2206_116.74788.74788.4.0.dta	4	QWAGLVEKVQAAVGTSAAPVPSDNH(8)-AKLEEQAQQIR(2)	Cross-Linked	DSS-H12	null	1.52654	1233.59	ApoE2(282)-ApoE2(242)/	Intra-Protein	0.25DSS
LH_C2206_115.50116.50116.4.1.dta	4	DRLDEVKEQVAEVR(7)-AKLEEQAQQIR(2)	Cross-Linked	DSS-D12	null	1.57727	3175.69	ApoE2(233)-ApoE2(242)/	Intra-Protein	0.25DSS
LH_C2206_116.47720.47720.4.3.dta	4	KCYFPYLENGYNQNHGR(1)-LSKELQAAQAR(3)	Cross-Linked	DSS-H12	Carbamidomethyl[C](2)	1.58857	12462.1	FH5-7H(127)-ApoE2(95)/	Inter-Protein	0.25DSS
LH_C2206_115.50816.50816.4.1.dta	4	DRLDEVKEQVAEVR(7)-AKLEEQAQQIR(2)	Cross-Linked	DSS-H12	null	1.6605	5785.66	ApoE2(233)-ApoE2(242)/	Intra-Protein	0.25DSS
LH_C2206_115.40600.40600.4.0.dta	4	LDEVKEQVAEVR(5)-AKLEEQAQQIR(2)	Cross-Linked	DSS-H12	null	1.6833	1.76387	ApoE2(233)-ApoE2(242)/	Intra-Protein	0.25DSS
LH_C2206_116.42912.42912.4.0.dta	4	GNTAKCTSTGWIPAPR(5)-LSKELQAAQAR(3)	Cross-Linked	DSS-H12	Carbamidomethyl[C](6)	1.68711	59.3654	FH5-7H(47)-ApoE2(95)/	Inter-Protein	0.25DSS
LH_C2206_116.62565.62565.4.0.dta	4	LKSWFEPLVEDMQR(2)-LSKELQAAQAR(3)	Cross-Linked	DSS-H12	Oxidation[M](12)	1.72796	36.6925	ApoE2(262)-ApoE2(95)/	Intra-Protein	0.25DSS
LH_C2206_116.50094.50094.5.0.dta	5	LLRDADDLQKCLAVYQAGAR(10)-AKLEEQAQQIR(2)	Cross-Linked	DSS-D12	Carbamidomethyl[C](11)	1.73045	4618.67	ApoE2(157)-ApoE2(242)/	Intra-Protein	0.25DSS
LH_C2206_116.41376.41376.4.2.dta	4	CTLKPCDYPDIK(4)-AKLEEQAQQIR(2)	Cross-Linked	DSS-D12	Carbamidomethyl[C](1);Carbamidomethyl[C](6)	1.76283	10.6281	FH5-7H(62)-ApoE2(242)/	Inter-Protein	0.25DSS
LH_C2206_116.55268.55268.4.2.dta	4	DADDLQKCLAVYQAGAR(7)-LSKELQAAQAR(3)	Cross-Linked	DSS-D12	Carbamidomethyl[C](8)	1.76826	160.805	ApoE2(157)-ApoE2(95)/	Intra-Protein	0.25DSS
LH_C2206_115.51628.51628.4.2.dta	4	DADDLQKCLAVYQAGAR(7)-AKLEEQAQQIR(2)	Cross-Linked	DSS-D12	Carbamidomethyl[C](8)	1.78327	10.0986	ApoE2(157)-ApoE2(242)/	Intra-Protein	0.25DSS
LH_C2206_115.50545.50545.4.3.dta	4	DRLDEVKEQVAEVR(7)-LSKELQAAQAR(3)	Cross-Linked	DSS-D12	null	1.81489	1.99274	ApoE2(233)-ApoE2(95)/	Intra-Protein	0.25DSS
LH_C2206_116.86105.86105.3.0.dta	3	LKSWFEPLVEDMQR(2)-LSKELQAAQAR(3)	Cross-Linked	DSS-D12	null	1.84465	299.388	ApoE2(262)-ApoE2(95)/	Intra-Protein	0.25DSS
LH_C2206_115.81446.81446.3.1.dta	3	DADDLQKCLAVYQAGAR(7)-LKSWFEPLVEDMQR(2)	Cross-Linked	DSS-D12	Carbamidomethyl[C](8)	1.84954	3.61	ApoE2(157)-ApoE2(262)/	Intra-Protein	0.25DSS
LH_C2206_116.67502.67502.4.0.dta	4	LKSWFEPLVEDMQR(2)-AKLEEQAQQIR(2)	Cross-Linked	DSS-H12	Oxidation[M](12)	1.8563	232.553	ApoE2(262)-ApoE2(242)/	Intra-Protein	0.25DSS
LH_C2206_116.84143.84143.4.2.dta	4	QWAGLVEKVQAAVGTSAAPVPSDNH(8)-LKSWFEPLVEDMQR(2)	Cross-Linked	DSS-D12	Oxidation[M](40)	1.8654	1.88063	ApoE2(282)-ApoE2(262)/	Intra-Protein	0.25DSS
LH_C2206_116.41545.41545.4.1.dta	4	CTLKPCDYPDIK(4)-AKLEEQAQQIR(2)	Cross-Linked	DSS-H12	Carbamidomethyl[C](1);Carbamidomethyl[C](6)	1.88638	25.1406	FH5-7H(62)-ApoE2(242)/	Inter-Protein	0.25DSS
LH_C2206_116.52235.52235.4.0.dta	4	AYKSELEEQLTPVAEETR(3)-AKLEEQAQQIR(2)	Cross-Linked	DSS-D12	null	1.90573	17478	ApoE2(75)-ApoE2(242)/	Intra-Protein	0.25DSS
LH_C2206_116.42239.42239.4.0.dta	4	LDEVKEQVAEVR(5)-LSKELQAAQAR(3)	Cross-Linked	DSS-H12	null	1.93883	94.8888	ApoE2(233)-ApoE2(95)/	Intra-Protein	0.25DSS
LH_C2206_115.74907.74907.3.0.dta	3	QWAGLVEKVQAAVGTSAAPVPSDNH(8)-AKLEEQAQQIR(2)	Cross-Linked	DSS-D12	null	1.952	0.0500522	ApoE2(282)-ApoE2(242)/	Intra-Protein	0.25DSS
LH_C2206_116.58668.58668.5.0.dta	5	GNTAKCTSTGWIPAPR(5)-DRLDEVKEQVAEVR(7)	Cross-Linked	DSS-D12	Carbamidomethyl[C](6)	1.95344	1116.86	FH5-7H(47)-ApoE2(233)/	Inter-Protein	0.25DSS
LH_C2206_115.86181.86181.3.0.dta	3	DADDLQKCLAVYQAGAR(7)-ARLSKELQAAQAR(5)	Cross-Linked	DSS-H12	Carbamidomethyl[C](8)	2.0503	74.7849	ApoE2(157)-ApoE2(95)/	Intra-Protein	0.25DSS
LH_C2206_116.62539.62539.4.0.dta	4	LKSWFEPLVEDMQR(2)-LSKELQAAQAR(3)	Cross-Linked	DSS-H12	Oxidation[M](12)	2.06027	9.26646	ApoE2(262)-ApoE2(95)/	Intra-Protein	0.25DSS
LH_C2206_116.34432.34432.4.0.dta	4	AKLEEQAQQIR(2)-LSKELQAAQAR(3)	Cross-Linked	DSS-D12	null	2.0682	157.271	ApoE2(242)-ApoE2(95)/	Intra-Protein	0.25DSS
LH_C2206_116.47898.47898.4.0.dta	4	ALMDETMKELK(8)-LSKELQAAQAR(3)	Cross-Linked	DSS-H12	null	2.171	31.5786	ApoE2(69)-ApoE2(95)/	Intra-Protein	0.25DSS
LH_C2206_115.49897.49897.4.0.dta	4	DRLDEVKEQVAEVR(7)-AKLEEQAQQIR(2)	Cross-Linked	DSS-D12	null	2.20294	0.201939	ApoE2(233)-ApoE2(242)/	Intra-Protein	0.25DSS
LH_C2206_116.62418.62418.3.0.dta	3	LKSWFEPLVEDMQR(2)-LSKELQAAQAR(3)	Cross-Linked	DSS-D12	Oxidation[M](12)	2.21764	2.55335	ApoE2(262)-ApoE2(95)/	Intra-Protein	0.25DSS
LH_C2206_115.67689.67689.4.0.dta	4	DADDLQKCLAVYQAGAR(7)-DRLDEVKEQVAEVR(7)	Cross-Linked	DSS-H12	Carbamidomethyl[C](8)	2.2184	7.32581	ApoE2(157)-ApoE2(233)/	Intra-Protein	0.25DSS
LH_C2206_115.58512.58512.5.0.dta	5	DRLDEVKEQVAEVR(7)-LDEVKEQVAEVR(5)	Cross-Linked	DSS-D12	null	2.32259	94.739	ApoE2(233)-ApoE2(233)/	Intra-Protein	0.25DSS
LH_C2206_115.50370.50370.4.1.dta	4	LLRDADDLQKCLAVYQAGAR(10)-LSKELQAAQAR(3)	Cross-Linked	DSS-H12	Carbamidomethyl[C](11)	2.36549	0.143878	ApoE2(157)-ApoE2(95)/	Intra-Protein	0.25DSS
LH_C2206_115.52134.52134.4.1.dta	4	DADDLQKCLAVYQAGAR(7)-LSKELQAAQAR(3)	Cross-Linked	DSS-D12	Carbamidomethyl[C](8)	2.42275	120.492	ApoE2(157)-ApoE2(95)/	Intra-Protein	0.25DSS
LH_C2206_116.68468.68468.5.0.dta	5	DADDLQKCLAVYQAGAR(7)-DRLDEVKEQVAEVR(7)	Cross-Linked	DSS-D12	Carbamidomethyl[C](8)	2.46318	32435.8	ApoE2(157)-ApoE2(233)/	Intra-Protein	0.25DSS
LH_C2206_116.49756.49756.4.1.dta	4	DRLDEVKEQVAEVR(7)-AKLEEQAQQIR(2)	Cross-Linked	DSS-H12	null	2.48667	30.168	ApoE2(233)-ApoE2(242)/	Intra-Protein	0.25DSS
LH_C2206_116.41925.41925.3.0.dta	3	LDEVKEQVAEVR(5)-LSKELQAAQAR(3)	Cross-Linked	DSS-H12	null	2.50089	135.011	ApoE2(233)-ApoE2(95)/	Intra-Protein	0.25DSS
LH_C2206_115.44037.44037.5.1.dta	5	TRDRLDEVKEQVAEVR(9)-LSKELQAAQAR(3)	Cross-Linked	DSS-D12	null	2.57467	127.273	ApoE2(233)-ApoE2(95)/	Intra-Protein	0.25DSS
LH_C2206_116.46976.46976.5.2.dta	5	KCYFPYLENGYNQNHGR(1)-AKLEEQAQQIR(2)	Cross-Linked	DSS-H12	Carbamidomethyl[C](2)	2.62674	10415.6	FH5-7H(127)-ApoE2(242)/	Inter-Protein	0.25DSS
LH_C2206_115.50394.50394.4.0.dta	4	LLRDADDLQKCLAVYQAGAR(10)-LSKELQAAQAR(3)	Cross-Linked	DSS-H12	Carbamidomethyl[C](11)	2.62743	0.988971	ApoE2(157)-ApoE2(95)/	Intra-Protein	0.25DSS
LH_C2206_116.52483.52483.4.4.dta	4	AYKSELEEQLTPVAEETR(3)-AKLEEQAQQIR(2)	Cross-Linked	DSS-H12	null	2.62924	96061.7	ApoE2(75)-ApoE2(242)/	Intra-Protein	0.25DSS
LH_C2206_115.52404.52404.4.2.dta	4	DADDLQKCLAVYQAGAR(7)-LSKELQAAQAR(3)	Cross-Linked	DSS-D12	Carbamidomethyl[C](8)	2.64638	6.87783	ApoE2(157)-ApoE2(95)/	Intra-Protein	0.25DSS
LH_C2206_116.53114.53114.4.2.dta	4	AYKSELEEQLTPVAEETR(3)-LSKELQAAQAR(3)	Cross-Linked	DSS-D12	null	2.65934	122.161	ApoE2(75)-ApoE2(95)/	Intra-Protein	0.25DSS
LH_C2206_115.57646.57646.5.0.dta	5	KCYFPYLENGYNQNHGR(1)-GNTAKCTSTGWIPAPR(5)	Cross-Linked	DSS-D12	Carbamidomethyl[C](2);Carbamidomethyl[C](26)	2.78039	1238.32	FH5-7H(127)-FH5-7H(47)/	Intra-Protein	0.25DSS
LH_C2206_116.51084.51084.5.1.dta	5	ELKAYKSELEEQLTPVAEETR(3)-LSKELQAAQAR(3)	Cross-Linked	DSS-D12	null	2.78278	2829.22	ApoE2(72)-ApoE2(95)/	Intra-Protein	0.25DSS
LH_C2206_116.53919.53919.4.1.dta	4	DADDLQKCLAVYQAGAR(7)-LSKELQAAQAR(3)	Cross-Linked	DSS-D12	Carbamidomethyl[C](8)	2.82759	7332.57	ApoE2(157)-ApoE2(95)/	Intra-Protein	0.25DSS
LH_C2206_115.63877.63877.5.0.dta	5	LLRDADDLQKCLAVYQAGAR(10)-DRLDEVKEQVAEVR(7)	Cross-Linked	DSS-H12	Carbamidomethyl[C](11)	2.84862	3798.85	ApoE2(157)-ApoE2(233)/	Intra-Protein	0.25DSS
LH_C2206_116.53397.53397.4.0.dta	4	DADDLQKCLAVYQAGAR(7)-AKLEEQAQQIR(2)	Cross-Linked	DSS-H12	Carbamidomethyl[C](8)	2.87424	14392.9	ApoE2(157)-ApoE2(242)/	Intra-Protein	0.25DSS
LH_C2206_116.71014.71014.3.1.dta	3	LKSWFEPLVEDMQR(2)-AKLEEQAQQIR(2)	Cross-Linked	DSS-D12	null	2.933	4052.7	ApoE2(262)-ApoE2(242)/	Intra-Protein	0.25DSS
LH_C2206_115.71362.71362.3.0.dta	3	LKSWFEPLVEDMQR(2)-AKLEEQAQQIR(2)	Cross-Linked	DSS-D12	null	2.9591	0.00158244	ApoE2(262)-ApoE2(242)/	Intra-Protein	0.25DSS
LH_C2206_116.29266.29266.4.0.dta	4	LSKELQAAQAR(3)-ELKAYK(3)	Cross-Linked	DSS-H12	null	2.96388	1464	ApoE2(95)-ApoE2(72)/	Intra-Protein	0.25DSS
LH_C2206_116.43481.43481.6.0.dta	6	TRDRLDEVKEQVAEVR(9)-AKLEEQAQQIR(2)	Cross-Linked	DSS-H12	null	3.00468	15376.8	ApoE2(233)-ApoE2(242)/	Intra-Protein	0.25DSS
LH_C2206_116.43226.43226.6.0.dta	6	TRDRLDEVKEQVAEVR(9)-AKLEEQAQQIR(2)	Cross-Linked	DSS-H12	null	3.03177	1417.12	ApoE2(233)-ApoE2(242)/	Intra-Protein	0.25DSS
LH_C2206_116.49973.49973.6.3.dta	6	CTLKPCDYPDIKHGGLYHENMRR(4)-LSKELQAAQAR(3)	Cross-Linked	DSS-H12	Carbamidomethyl[C](1);Carbamidomethyl[C](6);Oxidation[M](21)	3.06502	121074	FH5-7H(62)-ApoE2(95)/	Inter-Protein	0.25DSS
LH_C2206_115.52384.52384.4.1.dta	4	DADDLQKCLAVYQAGAR(7)-LSKELQAAQAR(3)	Cross-Linked	DSS-D12	Carbamidomethyl[C](8)	3.14212	23.4152	ApoE2(157)-ApoE2(95)/	Intra-Protein	0.25DSS
LH_C2206_115.58839.58839.5.0.dta	5	GNTAKCTSTGWIPAPR(5)-DRLDEVKEQVAEVR(7)	Cross-Linked	DSS-H12	Carbamidomethyl[C](6)	3.19785	2.45152	FH5-7H(47)-ApoE2(233)/	Inter-Protein	0.25DSS
LH_C2206_115.53046.53046.4.1.dta	4	AYKSELEEQLTPVAEETR(3)-LSKELQAAQAR(3)	Cross-Linked	DSS-D12	null	3.23542	453.782	ApoE2(75)-ApoE2(95)/	Intra-Protein	0.25DSS
LH_C2206_115.34271.34271.4.0.dta	4	AKLEEQAQQIR(2)-LSKELQAAQAR(3)	Cross-Linked	DSS-D12	null	3.29947	425.738	ApoE2(242)-ApoE2(95)/	Intra-Protein	0.25DSS
LH_C2206_116.61625.61625.4.0.dta	4	LKSWFEPLVEDMQR(2)-ELKAYK(3)	Cross-Linked	DSS-H12	Oxidation[M](12)	3.34084	213.332	ApoE2(262)-ApoE2(72)/	Intra-Protein	0.25DSS
LH_C2206_115.87458.87458.4.3.dta	4	QWAGLVEKVQAAVGTSAAPVPSDNH(8)-LKSWFEPLVEDMQR(2)	Cross-Linked	DSS-D12	null	3.36608	46910.8	ApoE2(282)-ApoE2(262)/	Intra-Protein	0.25DSS
LH_C2206_116.48231.48231.3.0.dta	3	DRLDEVKEQVAEVR(7)-ELKAYK(3)	Cross-Linked	DSS-H12	null	3.58479	30427.2	ApoE2(233)-ApoE2(72)/	Intra-Protein	0.25DSS
LH_C2206_116.72789.72789.4.1.dta	4	LKSWFEPLVEDMQR(2)-LSKELQAAQAR(3)	Cross-Linked	DSS-D12	null	3.61455	4479.7	ApoE2(262)-ApoE2(95)/	Intra-Protein	0.25DSS
LH_C2206_116.54377.54377.4.0.dta	4	DADDLQKCLAVYQAGAR(7)-LSKELQAAQAR(3)	Cross-Linked	DSS-H12	Carbamidomethyl[C](8)	3.63725	112.844	ApoE2(157)-ApoE2(95)/	Intra-Protein	0.25DSS
LH_C2206_116.43955.43955.6.3.dta	6	TRDRLDEVKEQVAEVR(9)-LSKELQAAQAR(3)	Cross-Linked	DSS-H12	null	3.69019	5357.53	ApoE2(233)-ApoE2(95)/	Intra-Protein	0.25DSS
LH_C2206_115.52115.52115.4.1.dta	4	DADDLQKCLAVYQAGAR(7)-LSKELQAAQAR(3)	Cross-Linked	DSS-D12	Carbamidomethyl[C](8)	3.70557	0.40281	ApoE2(157)-ApoE2(95)/	Intra-Protein	0.25DSS
LH_C2206_115.51556.51556.3.0.dta	3	DADDLQKCLAVYQAGAR(7)-AKLEEQAQQIR(2)	Cross-Linked	DSS-H12	Carbamidomethyl[C](8)	3.87161	6.62424e-05	ApoE2(157)-ApoE2(242)/	Intra-Protein	0.25DSS
LH_C2206_115.50000.50000.4.3.dta	4	LLRDADDLQKCLAVYQAGAR(10)-LSKELQAAQAR(3)	Cross-Linked	DSS-D12	Carbamidomethyl[C](11)	3.9015	0.242928	ApoE2(157)-ApoE2(95)/	Intra-Protein	0.25DSS
LH_C2206_116.79675.79675.4.1.dta	4	DADDLQKCLAVYQAGAR(7)-LKSWFEPLVEDMQR(2)	Cross-Linked	DSS-H12	Carbamidomethyl[C](8);Oxidation[M](32)	3.92146	7839.65	ApoE2(157)-ApoE2(262)/	Intra-Protein	0.25DSS
LH_C2206_115.53184.53184.4.1.dta	4	DADDLQKCLAVYQAGAR(7)-LSKELQAAQAR(3)	Cross-Linked	DSS-H12	Carbamidomethyl[C](8)	3.96631	4.9744	ApoE2(157)-ApoE2(95)/	Intra-Protein	0.25DSS
LH_C2206_116.52900.52900.4.0.dta	4	DADDLQKCLAVYQAGAR(7)-LSKELQAAQAR(3)	Cross-Linked	DSS-H12	Carbamidomethyl[C](8)	4.10356	13939.8	ApoE2(157)-ApoE2(95)/	Intra-Protein	0.25DSS
LH_C2206_115.51719.51719.3.1.dta	3	DADDLQKCLAVYQAGAR(7)-LSKELQAAQAR(3)	Cross-Linked	DSS-D12	Carbamidomethyl[C](8)	4.11227	0.0281365	ApoE2(157)-ApoE2(95)/	Intra-Protein	0.25DSS
LH_C2206_115.67473.67473.4.3.dta	4	LKSWFEPLVEDMQR(2)-LSKELQAAQAR(3)	Cross-Linked	DSS-D12	Oxidation[M](12)	4.14883	11913.4	ApoE2(262)-ApoE2(95)/	Intra-Protein	0.25DSS
LH_C2206_116.41073.41073.3.2.dta	3	LDEVKEQVAEVR(5)-AKLEEQAQQIR(2)	Cross-Linked	DSS-D12	null	4.17089	9.59652	ApoE2(233)-ApoE2(242)/	Intra-Protein	0.25DSS
LH_C2206_115.84752.84752.4.1.dta	4	QWAGLVEKVQAAVGTSAAPVPSDNH(8)-LKSWFEPLVEDMQR(2)	Cross-Linked	DSS-H12	Oxidation[M](40)	4.21311	6.63663	ApoE2(282)-ApoE2(262)/	Intra-Protein	0.25DSS
LH_C2206_116.42063.42063.4.4.dta	4	CTLKPCDYPDIK(4)-LSKELQAAQAR(3)	Cross-Linked	DSS-D12	Carbamidomethyl[C](1);Carbamidomethyl[C](6)	4.27306	11667.9	FH5-7H(62)-ApoE2(95)/	Inter-Protein	0.25DSS
LH_C2206_116.77752.77752.5.0.dta	5	LLRDADDLQKCLAVYQAGAR(10)-LKSWFEPLVEDMQR(2)	Cross-Linked	DSS-D12	Carbamidomethyl[C](11)	4.2847	544.711	ApoE2(157)-ApoE2(262)/	Intra-Protein	0.25DSS
LH_C2206_116.43106.43106.6.1.dta	6	TRDRLDEVKEQVAEVR(9)-AKLEEQAQQIR(2)	Cross-Linked	DSS-D12	null	4.34013	14122.4	ApoE2(233)-ApoE2(242)/	Intra-Protein	0.25DSS
LH_C2206_115.60471.60471.4.0.dta	4	DADDLQKCLAVYQAGAR(7)-LDEVKEQVAEVR(5)	Cross-Linked	DSS-H12	Carbamidomethyl[C](8)	4.3983	3.23655	ApoE2(157)-ApoE2(233)/	Intra-Protein	0.25DSS
LH_C2206_116.86003.86003.5.0.dta	5	QWAGLVEKVQAAVGTSAAPVPSDNH(8)-LKSWFEPLVEDMQR(2)	Cross-Linked	DSS-D12	null	4.42255	499.606	ApoE2(282)-ApoE2(262)/	Intra-Protein	0.25DSS
LH_C2206_115.47848.47848.4.0.dta	4	DRLDEVKEQVAEVR(7)-ELKAYK(3)	Cross-Linked	DSS-D12	null	4.43029	7.32068	ApoE2(233)-ApoE2(72)/	Intra-Protein	0.25DSS
LH_C2206_116.74396.74396.6.2.dta	6	TRDRLDEVKEQVAEVR(9)-LKSWFEPLVEDMQR(2)	Cross-Linked	DSS-H12	null	4.47113	4068.76	ApoE2(233)-ApoE2(262)/	Intra-Protein	0.25DSS
LH_C2206_115.51630.51630.3.1.dta	3	DADDLQKCLAVYQAGAR(7)-AKLEEQAQQIR(2)	Cross-Linked	DSS-D12	Carbamidomethyl[C](8)	4.57487	0.00132865	ApoE2(157)-ApoE2(242)/	Intra-Protein	0.25DSS
LH_C2206_115.33342.33342.3.1.dta	3	LSKELQAAQAR(3)-LSKELQAAQAR(3)	Cross-Linked	DSS-D12	null	4.68987	0.260464	ApoE2(95)-ApoE2(95)/	Inter-Protein	0.25DSS
LH_C2206_115.55882.55882.4.0.dta	4	DADDLQKCLAVYQAGAR(7)-LSKELQAAQAR(3)	Cross-Linked	DSS-H12	Carbamidomethyl[C](8)	4.78775	21.385	ApoE2(157)-ApoE2(95)/	Intra-Protein	0.25DSS
LH_C2206_116.50638.50638.5.0.dta	5	DRLDEVKEQVAEVR(7)-LSKELQAAQAR(3)	Cross-Linked	DSS-D12	null	5.02609	1252.05	ApoE2(233)-ApoE2(95)/	Intra-Protein	0.25DSS
LH_C2206_116.51202.51202.5.1.dta	5	ELKAYKSELEEQLTPVAEETR(3)-LSKELQAAQAR(3)	Cross-Linked	DSS-H12	null	5.21688	106911	ApoE2(72)-ApoE2(95)/	Intra-Protein	0.25DSS
LH_C2206_116.51310.51310.5.0.dta	5	ELKAYKSELEEQLTPVAEETR(3)-LSKELQAAQAR(3)	Cross-Linked	DSS-H12	null	5.47134	1020.37	ApoE2(72)-ApoE2(95)/	Intra-Protein	0.25DSS
LH_C2206_115.84264.84264.4.0.dta	4	ALMDETMKELKAYKSELEEQLTPVAEETR(14)-ALMDETMKELK(8)	Cross-Linked	DSS-D12	Oxidation[M](3);Oxidation[M](7);Oxidation[M](39)	5.49414	11617.8	ApoE2(75)-ApoE2(69)/	Intra-Protein	0.25DSS
LH_C2206_116.33579.33579.3.0.dta	3	LSKELQAAQAR(3)-LSKELQAAQAR(3)	Cross-Linked	DSS-D12	null	5.49809	32.0174	ApoE2(95)-ApoE2(95)/	Inter-Protein	0.25DSS
LH_C2206_115.49671.49671.4.0.dta	4	DADDLQKCLAVYQAGAR(7)-ELKAYK(3)	Cross-Linked	DSS-D12	Carbamidomethyl[C](8)	5.5391	651.983	ApoE2(157)-ApoE2(72)/	Intra-Protein	0.25DSS
LH_C2206_115.42214.42214.4.2.dta	4	LDEVKEQVAEVR(5)-LSKELQAAQAR(3)	Cross-Linked	DSS-H12	null	5.70015	4.98735	ApoE2(233)-ApoE2(95)/	Intra-Protein	0.25DSS
LH_C2206_116.56705.56705.6.0.dta	6	CTLKPCDYPDIKHGGLYHENMRR(4)-GNTAKCTSTGWIPAPR(5)	Cross-Linked	DSS-H12	Carbamidomethyl[C](1);Carbamidomethyl[C](6);Oxidation[M](21);Carbamidomethyl[C](32)	5.90644	810754	FH5-7H(62)-FH5-7H(47)/	Intra-Protein	0.25DSS
LH_C2206_115.42922.42922.6.0.dta	6	TRDRLDEVKEQVAEVR(9)-AKLEEQAQQIR(2)	Cross-Linked	DSS-D12	null	5.93841	3547.25	ApoE2(233)-ApoE2(242)/	Intra-Protein	0.25DSS
LH_C2206_115.51196.51196.5.0.dta	5	TRDRLDEVKEQVAEVR(9)-GNTAKCTSTGWIPAPR(5)	Cross-Linked	DSS-H12	Carbamidomethyl[C](25)	5.98878	45.917	ApoE2(233)-FH5-7H(47)/	Inter-Protein	0.25DSS
LH_C2206_116.42660.42660.4.0.dta	4	LDEVKEQVAEVR(5)-AKLEEQAQQIR(2)	Cross-Linked	DSS-H12	null	6.08719	7212.01	ApoE2(233)-ApoE2(242)/	Intra-Protein	0.25DSS
LH_C2206_116.54024.54024.4.1.dta	4	DADDLQKCLAVYQAGAR(7)-LSKELQAAQAR(3)	Cross-Linked	DSS-D12	Carbamidomethyl[C](8)	6.21372	30.0475	ApoE2(157)-ApoE2(95)/	Intra-Protein	0.25DSS
LH_C2206_115.51007.51007.4.1.dta	4	TRDRLDEVKEQVAEVR(9)-LDEVKEQVAEVR(5)	Cross-Linked	DSS-H12	null	6.39217	9344.31	ApoE2(233)-ApoE2(233)/	Intra-Protein	0.25DSS
LH_C2206_116.68859.68859.4.0.dta	4	TRDRLDEVKEQVAEVR(9)-LKSWFEPLVEDMQR(2)	Cross-Linked	DSS-H12	Oxidation[M](31)	6.43269	122500	ApoE2(233)-ApoE2(262)/	Intra-Protein	0.25DSS
LH_C2206_115.42144.42144.4.0.dta	4	LDEVKEQVAEVR(5)-AKLEEQAQQIR(2)	Cross-Linked	DSS-H12	null	6.48002	0.040669	ApoE2(233)-ApoE2(242)/	Intra-Protein	0.25DSS
LH_C2206_116.66279.66279.4.2.dta	4	LKSWFEPLVEDMQR(2)-AKLEEQAQQIR(2)	Cross-Linked	DSS-H12	Oxidation[M](12)	6.5094	1801.38	ApoE2(262)-ApoE2(242)/	Intra-Protein	0.25DSS
LH_C2206_116.50341.50341.4.0.dta	4	LLRDADDLQKCLAVYQAGAR(10)-LSKELQAAQAR(3)	Cross-Linked	DSS-H12	Carbamidomethyl[C](11)	6.52385	1117.06	ApoE2(157)-ApoE2(95)/	Intra-Protein	0.25DSS
LH_C2206_116.72387.72387.4.1.dta	4	LKSWFEPLVEDMQR(2)-ELKAYK(3)	Cross-Linked	DSS-H12	null	6.5833	643.079	ApoE2(262)-ApoE2(72)/	Intra-Protein	0.25DSS
LH_C2206_116.49562.49562.4.0.dta	4	LDEVKEQVAEVR(5)-LDEVKEQVAEVR(5)	Cross-Linked	DSS-D12	null	6.60824	2489.3	ApoE2(233)-ApoE2(233)/	Inter-Protein	0.25DSS
LH_C2206_115.50576.50576.5.1.dta	5	DRLDEVKEQVAEVR(7)-LSKELQAAQAR(3)	Cross-Linked	DSS-D12	null	6.74163	17.6634	ApoE2(233)-ApoE2(95)/	Intra-Protein	0.25DSS
LH_C2206_116.51733.51733.3.0.dta	3	DADDLQKCLAVYQAGAR(7)-LSKELQAAQAR(3)	Cross-Linked	DSS-D12	Carbamidomethyl[C](8)	6.85618	48.1737	ApoE2(157)-ApoE2(95)/	Intra-Protein	0.25DSS
LH_C2206_115.42442.42442.4.2.dta	4	LDEVKEQVAEVR(5)-LSKELQAAQAR(3)	Cross-Linked	DSS-H12	null	6.93042	0.259398	ApoE2(233)-ApoE2(95)/	Intra-Protein	0.25DSS
LH_C2206_115.54146.54146.4.0.dta	4	KCYFPYLENGYNQNHGR(1)-GNTAKCTSTGWIPAPR(5)	Cross-Linked	DSS-H12	Carbamidomethyl[C](2);Carbamidomethyl[C](26)	6.93597	16300.9	FH5-7H(127)-FH5-7H(47)/	Intra-Protein	0.25DSS
LH_C2206_115.67985.67985.4.1.dta	4	DADDLQKCLAVYQAGAR(7)-DRLDEVKEQVAEVR(7)	Cross-Linked	DSS-D12	Carbamidomethyl[C](8)	7.07307	7.51877	ApoE2(157)-ApoE2(233)/	Intra-Protein	0.25DSS
LH_C2206_115.33561.33561.4.1.dta	4	LSKELQAAQAR(3)-LSKELQAAQAR(3)	Cross-Linked	DSS-D12	null	7.13405	25.1582	ApoE2(95)-ApoE2(95)/	Inter-Protein	0.25DSS
LH_C2206_115.52397.52397.3.0.dta	3	DADDLQKCLAVYQAGAR(7)-LSKELQAAQAR(3)	Cross-Linked	DSS-H12	Carbamidomethyl[C](8)	7.18455	0.0956089	ApoE2(157)-ApoE2(95)/	Intra-Protein	0.25DSS
LH_C2206_116.47886.47886.3.0.dta	3	ALMDETMKELK(8)-LSKELQAAQAR(3)	Cross-Linked	DSS-H12	null	7.54216	16.2891	ApoE2(69)-ApoE2(95)/	Intra-Protein	0.25DSS
LH_C2206_116.43444.43444.5.0.dta	5	TRDRLDEVKEQVAEVR(9)-LSKELQAAQAR(3)	Cross-Linked	DSS-D12	null	7.5792	4769.32	ApoE2(233)-ApoE2(95)/	Intra-Protein	0.25DSS
LH_C2206_115.50113.50113.5.2.dta	5	LLRDADDLQKCLAVYQAGAR(10)-AKLEEQAQQIR(2)	Cross-Linked	DSS-H12	Carbamidomethyl[C](11)	7.80316	26.6819	ApoE2(157)-ApoE2(242)/	Intra-Protein	0.25DSS
LH_C2206_115.71549.71549.3.0.dta	3	LKSWFEPLVEDMQR(2)-AKLEEQAQQIR(2)	Cross-Linked	DSS-H12	null	7.82599	4.45491	ApoE2(262)-ApoE2(242)/	Intra-Protein	0.25DSS
LH_C2206_116.54142.54142.4.0.dta	4	DADDLQKCLAVYQAGAR(7)-LSKELQAAQAR(3)	Cross-Linked	DSS-H12	Carbamidomethyl[C](8)	8.11648	60.9967	ApoE2(157)-ApoE2(95)/	Intra-Protein	0.25DSS
LH_C2206_116.42605.42605.4.1.dta	4	LDEVKEQVAEVR(5)-LSKELQAAQAR(3)	Cross-Linked	DSS-H12	null	8.13757	5091.64	ApoE2(233)-ApoE2(95)/	Intra-Protein	0.25DSS
LH_C2206_116.29338.29338.3.0.dta	3	AKLEEQAQQIR(2)-ELKAYK(3)	Cross-Linked	DSS-H12	null	8.15144	12655.7	ApoE2(242)-ApoE2(72)/	Intra-Protein	0.25DSS
LH_C2206_115.41059.41059.3.1.dta	3	LDEVKEQVAEVR(5)-AKLEEQAQQIR(2)	Cross-Linked	DSS-D12	null	8.17359	0.101511	ApoE2(233)-ApoE2(242)/	Intra-Protein	0.25DSS
LH_C2206_116.53669.53669.4.2.dta	4	DADDLQKCLAVYQAGAR(7)-LSKELQAAQAR(3)	Cross-Linked	DSS-D12	Carbamidomethyl[C](8)	8.34327	109.764	ApoE2(157)-ApoE2(95)/	Intra-Protein	0.25DSS
LH_C2206_116.67374.67374.4.1.dta	4	DADDLQKCLAVYQAGAR(7)-DRLDEVKEQVAEVR(7)	Cross-Linked	DSS-D12	Carbamidomethyl[C](8)	8.36947	7257.98	ApoE2(157)-ApoE2(233)/	Intra-Protein	0.25DSS
LH_C2206_116.66431.66431.5.1.dta	5	DRLDEVKEQVAEVR(7)-DRLDEVKEQVAEVR(7)	Cross-Linked	DSS-D12	null	8.48824	7671.14	ApoE2(233)-ApoE2(233)/	Inter-Protein	0.25DSS
LH_C2206_115.66632.66632.5.1.dta	5	DRLDEVKEQVAEVR(7)-DRLDEVKEQVAEVR(7)	Cross-Linked	DSS-D12	null	8.50175	62.9253	ApoE2(233)-ApoE2(233)/	Inter-Protein	0.25DSS
LH_C2206_115.58836.58836.6.2.dta	6	DADDLQKCLAVYQAGAR(7)-TRDRLDEVKEQVAEVR(9)	Cross-Linked	DSS-D12	Carbamidomethyl[C](8)	8.53704	4813.72	ApoE2(157)-ApoE2(233)/	Intra-Protein	0.25DSS
LH_C2206_115.47552.47552.4.2.dta	4	KCYFPYLENGYNQNHGR(1)-AKLEEQAQQIR(2)	Cross-Linked	DSS-D12	Carbamidomethyl[C](2)	8.56182	1.69963	FH5-7H(127)-ApoE2(242)/	Inter-Protein	0.25DSS
LH_C2206_116.74722.74722.4.0.dta	4	QWAGLVEKVQAAVGTSAAPVPSDNH(8)-AKLEEQAQQIR(2)	Cross-Linked	DSS-D12	null	8.70226	1363.77	ApoE2(282)-ApoE2(242)/	Intra-Protein	0.25DSS
LH_C2206_115.49295.49295.5.1.dta	5	DRLDEVKEQVAEVR(7)-AKLEEQAQQIR(2)	Cross-Linked	DSS-H12	null	9.14578	81.3426	ApoE2(233)-ApoE2(242)/	Intra-Protein	0.25DSS
LH_C2206_116.60231.60231.4.0.dta	4	DADDLQKCLAVYQAGAR(7)-LDEVKEQVAEVR(5)	Cross-Linked	DSS-D12	Carbamidomethyl[C](8)	9.20767	106.097	ApoE2(157)-ApoE2(233)/	Intra-Protein	0.25DSS
LH_C2206_115.85935.85935.4.2.dta	4	LKSWFEPLVEDMQR(2)-LKSWFEPLVEDMQR(2)	Cross-Linked	DSS-D12	null	9.28843	1.06664	ApoE2(262)-ApoE2(262)/	Inter-Protein	0.25DSS
LH_C2206_115.56666.56666.5.2.dta	5	KCYFPYLENGYNQNHGR(1)-GNTAKCTSTGWIPAPR(5)	Cross-Linked	DSS-D12	Carbamidomethyl[C](2);Carbamidomethyl[C](26)	9.32013	97722.5	FH5-7H(127)-FH5-7H(47)/	Intra-Protein	0.25DSS
LH_C2206_115.60425.60425.4.1.dta	4	DADDLQKCLAVYQAGAR(7)-LDEVKEQVAEVR(5)	Cross-Linked	DSS-H12	Carbamidomethyl[C](8)	9.39825	78.5356	ApoE2(157)-ApoE2(233)/	Intra-Protein	0.25DSS
LH_C2206_115.43994.43994.5.1.dta	5	TRDRLDEVKEQVAEVR(9)-AKLEEQAQQIR(2)	Cross-Linked	DSS-H12	null	9.61009	1009.93	ApoE2(233)-ApoE2(242)/	Intra-Protein	0.25DSS
LH_C2206_116.29187.29187.4.0.dta	4	LSKELQAAQAR(3)-ELKAYK(3)	Cross-Linked	DSS-H12	null	9.70089	3192.35	ApoE2(95)-ApoE2(72)/	Intra-Protein	0.25DSS
LH_C2206_116.50119.50119.5.2.dta	5	LLRDADDLQKCLAVYQAGAR(10)-AKLEEQAQQIR(2)	Cross-Linked	DSS-H12	Carbamidomethyl[C](11)	9.77306	209.885	ApoE2(157)-ApoE2(242)/	Intra-Protein	0.25DSS
LH_C2206_116.52767.52767.3.0.dta	3	DADDLQKCLAVYQAGAR(7)-LSKELQAAQAR(3)	Cross-Linked	DSS-H12	Carbamidomethyl[C](8)	9.82578	46.1531	ApoE2(157)-ApoE2(95)/	Intra-Protein	0.25DSS
LH_C2206_115.29018.29018.4.2.dta	4	AKLEEQAQQIR(2)-ELKAYK(3)	Cross-Linked	DSS-D12	null	10.0718	22.1356	ApoE2(242)-ApoE2(72)/	Intra-Protein	0.25DSS
LH_C2206_116.53318.53318.4.3.dta	4	DADDLQKCLAVYQAGAR(7)-LSKELQAAQAR(3)	Cross-Linked	DSS-H12	Carbamidomethyl[C](8)	10.1176	333.225	ApoE2(157)-ApoE2(95)/	Intra-Protein	0.25DSS
LH_C2206_116.58937.58937.6.0.dta	6	DADDLQKCLAVYQAGAR(7)-TRDRLDEVKEQVAEVR(9)	Cross-Linked	DSS-H12	Carbamidomethyl[C](8)	10.1339	17387.9	ApoE2(157)-ApoE2(233)/	Intra-Protein	0.25DSS
LH_C2206_116.51695.51695.4.2.dta	4	DADDLQKCLAVYQAGAR(7)-AKLEEQAQQIR(2)	Cross-Linked	DSS-D12	Carbamidomethyl[C](8)	10.1833	3491.52	ApoE2(157)-ApoE2(242)/	Intra-Protein	0.25DSS
LH_C2206_115.84700.84700.4.1.dta	4	QWAGLVEKVQAAVGTSAAPVPSDNH(8)-LKSWFEPLVEDMQR(2)	Cross-Linked	DSS-D12	Oxidation[M](40)	10.3775	0.384201	ApoE2(282)-ApoE2(262)/	Intra-Protein	0.25DSS
LH_C2206_116.49071.49071.5.0.dta	5	CTLKPCDYPDIKHGGLYHENMRR(4)-AKLEEQAQQIR(2)	Cross-Linked	DSS-D12	Carbamidomethyl[C](1);Carbamidomethyl[C](6);Oxidation[M](21)	10.8877	427022	FH5-7H(62)-ApoE2(242)/	Inter-Protein	0.25DSS
LH_C2206_115.51390.51390.4.3.dta	4	DRLDEVKEQVAEVR(7)-AKLEEQAQQIR(2)	Cross-Linked	DSS-H12	null	11.0063	1866.67	ApoE2(233)-ApoE2(242)/	Intra-Protein	0.25DSS
LH_C2206_115.71458.71458.3.0.dta	3	LKSWFEPLVEDMQR(2)-LDEVKEQVAEVR(5)	Cross-Linked	DSS-D12	Oxidation[M](12)	11.2544	3.92006	ApoE2(262)-ApoE2(233)/	Intra-Protein	0.25DSS
LH_C2206_115.33326.33326.3.0.dta	3	LSKELQAAQAR(3)-LSKELQAAQAR(3)	Cross-Linked	DSS-D12	null	11.2909	0.274065	ApoE2(95)-ApoE2(95)/	Inter-Protein	0.25DSS
LH_C2206_116.52142.52142.4.3.dta	4	DADDLQKCLAVYQAGAR(7)-AKLEEQAQQIR(2)	Cross-Linked	DSS-H12	Carbamidomethyl[C](8)	11.3015	1215.33	ApoE2(157)-ApoE2(242)/	Intra-Protein	0.25DSS
LH_C2206_115.66433.66433.4.1.dta	4	LKSWFEPLVEDMQR(2)-AKLEEQAQQIR(2)	Cross-Linked	DSS-H12	Oxidation[M](12)	11.3795	237.499	ApoE2(262)-ApoE2(242)/	Intra-Protein	0.25DSS
LH_C2206_116.83904.83904.4.1.dta	4	LDEVKEQVAEVRAKLEEQAQQIR(5)-ARLSKELQAAQAR(5)	Cross-Linked	DSS-H12	null	11.5182	53656.1	ApoE2(233)-ApoE2(95)/	Intra-Protein	0.25DSS
LH_C2206_116.70227.70227.4.0.dta	4	LKSWFEPLVEDMQR(2)-LSKELQAAQAR(3)	Cross-Linked	DSS-H12	Oxidation[M](12)	11.6939	28412	ApoE2(262)-ApoE2(95)/	Intra-Protein	0.25DSS
LH_C2206_115.43701.43701.5.0.dta	5	TRDRLDEVKEQVAEVR(9)-LSKELQAAQAR(3)	Cross-Linked	DSS-D12	null	11.774	53.4014	ApoE2(233)-ApoE2(95)/	Intra-Protein	0.25DSS
LH_C2206_116.71485.71485.3.0.dta	3	LKSWFEPLVEDMQR(2)-LDEVKEQVAEVR(5)	Cross-Linked	DSS-H12	Oxidation[M](12)	11.8561	9327.66	ApoE2(262)-ApoE2(233)/	Intra-Protein	0.25DSS
LH_C2206_115.66529.66529.5.1.dta	5	DRLDEVKEQVAEVR(7)-DRLDEVKEQVAEVR(7)	Cross-Linked	DSS-D12	null	11.8756	41.9832	ApoE2(233)-ApoE2(233)/	Inter-Protein	0.25DSS
LH_C2206_116.41379.41379.5.0.dta	5	TRDRLDEVKEQVAEVR(9)-ELKAYK(3)	Cross-Linked	DSS-H12	null	12.162	1149.69	ApoE2(233)-ApoE2(72)/	Intra-Protein	0.25DSS
LH_C2206_115.38678.38678.3.0.dta	3	LDEVKEQVAEVR(5)-ELKAYK(3)	Cross-Linked	DSS-H12	null	12.2922	3.57908	ApoE2(233)-ApoE2(72)/	Intra-Protein	0.25DSS
LH_C2206_116.63617.63617.6.1.dta	6	LLRDADDLQKCLAVYQAGAR(10)-DRLDEVKEQVAEVR(7)	Cross-Linked	DSS-D12	Carbamidomethyl[C](11)	12.4864	1447.02	ApoE2(157)-ApoE2(233)/	Intra-Protein	0.25DSS
LH_C2206_116.51515.51515.4.1.dta	4	DADDLQKCLAVYQAGAR(7)-AKLEEQAQQIR(2)	Cross-Linked	DSS-D12	Carbamidomethyl[C](8)	12.548	350.78	ApoE2(157)-ApoE2(242)/	Intra-Protein	0.25DSS
LH_C2206_115.55725.55725.5.0.dta	5	KCYFPYLENGYNQNHGR(1)-GNTAKCTSTGWIPAPR(5)	Cross-Linked	DSS-D12	Carbamidomethyl[C](2);Carbamidomethyl[C](26)	12.7283	2054.9	FH5-7H(127)-FH5-7H(47)/	Intra-Protein	0.25DSS
LH_C2206_115.41296.41296.5.0.dta	5	TRDRLDEVKEQVAEVR(9)-ELKAYK(3)	Cross-Linked	DSS-D12	null	12.8939	35.7652	ApoE2(233)-ApoE2(72)/	Intra-Protein	0.25DSS
LH_C2206_115.33060.33060.3.0.dta	3	AKLEEQAQQIR(2)-AKLEEQAQQIR(2)	Cross-Linked	DSS-H12	null	13.2971	3.40215	ApoE2(242)-ApoE2(242)/	Inter-Protein	0.25DSS
LH_C2206_116.33396.33396.3.0.dta	3	LSKELQAAQAR(3)-LSKELQAAQAR(3)	Cross-Linked	DSS-D12	null	13.3002	88.182	ApoE2(95)-ApoE2(95)/	Inter-Protein	0.25DSS
LH_C2206_116.58811.58811.5.2.dta	5	DADDLQKCLAVYQAGAR(7)-TRDRLDEVKEQVAEVR(9)	Cross-Linked	DSS-D12	Carbamidomethyl[C](8)	13.3599	8534.99	ApoE2(157)-ApoE2(233)/	Intra-Protein	0.25DSS
LH_C2206_115.29177.29177.4.0.dta	4	LSKELQAAQAR(3)-ELKAYK(3)	Cross-Linked	DSS-H12	null	13.3826	35.7795	ApoE2(95)-ApoE2(72)/	Intra-Protein	0.25DSS
LH_C2206_116.71309.71309.3.0.dta	3	LKSWFEPLVEDMQR(2)-AKLEEQAQQIR(2)	Cross-Linked	DSS-H12	null	13.8227	12403.9	ApoE2(262)-ApoE2(242)/	Intra-Protein	0.25DSS
LH_C2206_115.52057.52057.4.2.dta	4	DADDLQKCLAVYQAGAR(7)-AKLEEQAQQIR(2)	Cross-Linked	DSS-H12	Carbamidomethyl[C](8)	14.5701	229.323	ApoE2(157)-ApoE2(242)/	Intra-Protein	0.25DSS
LH_C2206_116.42053.42053.4.3.dta	4	CTLKPCDYPDIK(4)-LSKELQAAQAR(3)	Cross-Linked	DSS-D12	Carbamidomethyl[C](1);Carbamidomethyl[C](6)	14.5751	2814.17	FH5-7H(62)-ApoE2(95)/	Inter-Protein	0.25DSS
LH_C2206_115.53836.53836.4.2.dta	4	DRLDEVKEQVAEVR(7)-AKLEEQAQQIR(2)	Cross-Linked	DSS-H12	null	14.639	73.825	ApoE2(233)-ApoE2(242)/	Intra-Protein	0.25DSS
LH_C2206_115.57674.57674.5.0.dta	5	KCYFPYLENGYNQNHGR(1)-GNTAKCTSTGWIPAPR(5)	Cross-Linked	DSS-D12	Carbamidomethyl[C](2);Carbamidomethyl[C](26)	14.9504	34.3491	FH5-7H(127)-FH5-7H(47)/	Intra-Protein	0.25DSS
LH_C2206_115.42002.42002.4.0.dta	4	CTLKPCDYPDIK(4)-LSKELQAAQAR(3)	Cross-Linked	DSS-D12	Carbamidomethyl[C](1);Carbamidomethyl[C](6)	15.2813	9.29988	FH5-7H(62)-ApoE2(95)/	Inter-Protein	0.25DSS
LH_C2206_116.42114.42114.3.0.dta	3	GNTAKCTSTGWIPAPR(5)-AKLEEQAQQIR(2)	Cross-Linked	DSS-D12	Carbamidomethyl[C](6)	15.394	4.13095	FH5-7H(47)-ApoE2(242)/	Inter-Protein	0.25DSS
LH_C2206_115.51215.51215.4.2.dta	4	GNTAKCTSTGWIPAPR(5)-GNTAKCTSTGWIPAPR(5)	Cross-Linked	DSS-D12	Carbamidomethyl[C](6);Carbamidomethyl[C](25)	15.4399	43.5351	FH5-7H(47)-FH5-7H(47)/	Inter-Protein	0.25DSS
LH_C2206_116.30195.30195.4.0.dta	4	LSKELQAAQAR(3)-ELKAYK(3)	Cross-Linked	DSS-H12	null	15.6158	7263.24	ApoE2(95)-ApoE2(72)/	Intra-Protein	0.25DSS
LH_C2206_116.42094.42094.3.0.dta	3	CTLKPCDYPDIK(4)-LSKELQAAQAR(3)	Cross-Linked	DSS-D12	Carbamidomethyl[C](1);Carbamidomethyl[C](6)	15.8785	6010.19	FH5-7H(62)-ApoE2(95)/	Inter-Protein	0.25DSS
LH_C2206_115.67820.67820.4.1.dta	4	LKSWFEPLVEDMQR(2)-AKLEEQAQQIR(2)	Cross-Linked	DSS-H12	null	15.9673	33.76	ApoE2(262)-ApoE2(242)/	Intra-Protein	0.25DSS
LH_C2206_116.52179.52179.4.1.dta	4	DADDLQKCLAVYQAGAR(7)-LSKELQAAQAR(3)	Cross-Linked	DSS-D12	Carbamidomethyl[C](8)	16.2341	226.611	ApoE2(157)-ApoE2(95)/	Intra-Protein	0.25DSS
LH_C2206_116.68054.68054.4.0.dta	4	LKSWFEPLVEDMQR(2)-LSKELQAAQAR(3)	Cross-Linked	DSS-D12	Oxidation[M](12)	16.5724	26.9258	ApoE2(262)-ApoE2(95)/	Intra-Protein	0.25DSS
LH_C2206_115.51822.51822.4.0.dta	4	DADDLQKCLAVYQAGAR(7)-AKLEEQAQQIR(2)	Cross-Linked	DSS-H12	Carbamidomethyl[C](8)	16.9226	0.173741	ApoE2(157)-ApoE2(242)/	Intra-Protein	0.25DSS
LH_C2206_115.52093.52093.4.0.dta	4	DADDLQKCLAVYQAGAR(7)-LSKELQAAQAR(3)	Cross-Linked	DSS-H12	Carbamidomethyl[C](8)	17.5061	0.361284	ApoE2(157)-ApoE2(95)/	Intra-Protein	0.25DSS
LH_C2206_116.43122.43122.6.1.dta	6	TRDRLDEVKEQVAEVR(9)-AKLEEQAQQIR(2)	Cross-Linked	DSS-D12	null	18.0945	57597.1	ApoE2(233)-ApoE2(242)/	Intra-Protein	0.25DSS
LH_C2206_116.55984.55984.5.0.dta	5	KCYFPYLENGYNQNHGR(1)-LDEVKEQVAEVR(5)	Cross-Linked	DSS-D12	Carbamidomethyl[C](2)	18.2969	1242.66	FH5-7H(127)-ApoE2(233)/	Inter-Protein	0.25DSS
LH_C2206_116.59099.59099.6.4.dta	6	TRDRLDEVKEQVAEVR(9)-DRLDEVKEQVAEVR(7)	Cross-Linked	DSS-D12	null	18.3379	139866	ApoE2(233)-ApoE2(233)/	Intra-Protein	0.25DSS
LH_C2206_116.33778.33778.4.0.dta	4	LSKELQAAQAR(3)-LSKELQAAQAR(3)	Cross-Linked	DSS-H12	null	18.6274	623.144	ApoE2(95)-ApoE2(95)/	Inter-Protein	0.25DSS
LH_C2206_116.42163.42163.4.1.dta	4	CTLKPCDYPDIK(4)-LSKELQAAQAR(3)	Cross-Linked	DSS-H12	Carbamidomethyl[C](1);Carbamidomethyl[C](6)	18.7164	4483.36	FH5-7H(62)-ApoE2(95)/	Inter-Protein	0.25DSS
LH_C2206_115.50172.50172.4.4.dta	4	DRLDEVKEQVAEVR(7)-AKLEEQAQQIR(2)	Cross-Linked	DSS-D12	null	18.7912	28579.8	ApoE2(233)-ApoE2(242)/	Intra-Protein	0.25DSS
LH_C2206_116.33404.33404.3.0.dta	3	LSKELQAAQAR(3)-LSKELQAAQAR(3)	Cross-Linked	DSS-D12	null	18.8616	40.3088	ApoE2(95)-ApoE2(95)/	Inter-Protein	0.25DSS
LH_C2206_116.53777.53777.4.0.dta	4	AYKSELEEQLTPVAEETR(3)-LSKELQAAQAR(3)	Cross-Linked	DSS-D12	null	19.1736	19834.1	ApoE2(75)-ApoE2(95)/	Intra-Protein	0.25DSS
LH_C2206_116.64371.64371.5.2.dta	5	KCYFPYLENGYNQNHGR(1)-DRLDEVKEQVAEVR(7)	Cross-Linked	DSS-D12	Carbamidomethyl[C](2)	19.3977	64549.2	FH5-7H(127)-ApoE2(233)/	Inter-Protein	0.25DSS
LH_C2206_116.41112.41112.4.2.dta	4	KVEQAVETEPEPELR(1)-LSKELQAAQAR(3)	Cross-Linked	DSS-H12	null	19.6856	8925.92	ApoE2(1)-ApoE2(95)/	Intra-Protein	0.25DSS
LH_C2206_116.71153.71153.3.0.dta	3	LKSWFEPLVEDMQR(2)-LDEVKEQVAEVR(5)	Cross-Linked	DSS-D12	Oxidation[M](12)	19.787	22.1844	ApoE2(262)-ApoE2(233)/	Intra-Protein	0.25DSS
LH_C2206_115.29254.29254.3.1.dta	3	AKLEEQAQQIR(2)-ELKAYK(3)	Cross-Linked	DSS-H12	null	20.0877	1094.92	ApoE2(242)-ApoE2(72)/	Intra-Protein	0.25DSS
LH_C2206_116.42141.42141.4.0.dta	4	LDEVKEQVAEVR(5)-LSKELQAAQAR(3)	Cross-Linked	DSS-H12	null	20.5503	858.196	ApoE2(233)-ApoE2(95)/	Intra-Protein	0.25DSS
LH_C2206_116.52139.52139.4.1.dta	4	DADDLQKCLAVYQAGAR(7)-LSKELQAAQAR(3)	Cross-Linked	DSS-D12	Carbamidomethyl[C](8)	20.8784	175.965	ApoE2(157)-ApoE2(95)/	Intra-Protein	0.25DSS
LH_C2206_116.60425.60425.4.0.dta	4	DADDLQKCLAVYQAGAR(7)-LDEVKEQVAEVR(5)	Cross-Linked	DSS-H12	Carbamidomethyl[C](8)	20.9542	614.645	ApoE2(157)-ApoE2(233)/	Intra-Protein	0.25DSS
LH_C2206_116.38693.38693.4.0.dta	4	LDEVKEQVAEVR(5)-ELKAYK(3)	Cross-Linked	DSS-H12	null	21.965	681.086	ApoE2(233)-ApoE2(72)/	Intra-Protein	0.25DSS
LH_C2206_116.58537.58537.4.0.dta	4	DRLDEVKEQVAEVR(7)-LDEVKEQVAEVR(5)	Cross-Linked	DSS-H12	null	22.4522	1843.6	ApoE2(233)-ApoE2(233)/	Intra-Protein	0.25DSS
LH_C2206_116.53256.53256.4.0.dta	4	DADDLQKCLAVYQAGAR(7)-AKLEEQAQQIR(2)	Cross-Linked	DSS-H12	Carbamidomethyl[C](8)	23.4429	501.969	ApoE2(157)-ApoE2(242)/	Intra-Protein	0.25DSS
LH_C2206_116.55651.55651.4.0.dta	4	DADDLQKCLAVYQAGAR(7)-LSKELQAAQAR(3)	Cross-Linked	DSS-H12	Carbamidomethyl[C](8)	23.6224	285.332	ApoE2(157)-ApoE2(95)/	Intra-Protein	0.25DSS
LH_C2206_115.33640.33640.3.0.dta	3	AKLEEQAQQIR(2)-AKLEEQAQQIR(2)	Cross-Linked	DSS-D12	null	23.6258	4.33927	ApoE2(242)-ApoE2(242)/	Inter-Protein	0.25DSS
LH_C2206_115.52820.52820.4.3.dta	4	DADDLQKCLAVYQAGAR(7)-AKLEEQAQQIR(2)	Cross-Linked	DSS-D12	Carbamidomethyl[C](8)	23.9852	14.8931	ApoE2(157)-ApoE2(242)/	Intra-Protein	0.25DSS
LH_C2206_116.27055.27055.4.3.dta	4	AKLEEQAQQIR(2)-KFVQGK(1)	Cross-Linked	DSS-D12	null	24.1007	56.9181	ApoE2(242)-FH5-7H(144)/	Inter-Protein	0.25DSS
LH_C2206_115.42611.42611.4.0.dta	4	LDEVKEQVAEVR(5)-LSKELQAAQAR(3)	Cross-Linked	DSS-H12	null	24.1596	0.0699629	ApoE2(233)-ApoE2(95)/	Intra-Protein	0.25DSS
LH_C2206_115.32940.32940.4.1.dta	4	AKLEEQAQQIR(2)-AKLEEQAQQIR(2)	Cross-Linked	DSS-D12	null	24.3175	0.720154	ApoE2(242)-ApoE2(242)/	Inter-Protein	0.25DSS
LH_C2206_115.43605.43605.5.0.dta	5	TRDRLDEVKEQVAEVR(9)-AKLEEQAQQIR(2)	Cross-Linked	DSS-H12	null	24.3698	451.596	ApoE2(233)-ApoE2(242)/	Intra-Protein	0.25DSS
LH_C2206_115.27244.27244.4.3.dta	4	LSKELQAAQAR(3)-KFVQGK(1)	Cross-Linked	DSS-H12	null	25.0256	567.649	ApoE2(95)-FH5-7H(144)/	Inter-Protein	0.25DSS
LH_C2206_116.58889.58889.5.0.dta	5	GNTAKCTSTGWIPAPR(5)-DRLDEVKEQVAEVR(7)	Cross-Linked	DSS-H12	Carbamidomethyl[C](6)	25.1737	14140	FH5-7H(47)-ApoE2(233)/	Inter-Protein	0.25DSS
LH_C2206_116.61523.61523.3.0.dta	3	LKSWFEPLVEDMQR(2)-AKLEEQAQQIR(2)	Cross-Linked	DSS-D12	Oxidation[M](12)	25.2095	257.583	ApoE2(262)-ApoE2(242)/	Intra-Protein	0.25DSS
LH_C2206_116.50232.50232.4.1.dta	4	LLRDADDLQKCLAVYQAGAR(10)-AKLEEQAQQIR(2)	Cross-Linked	DSS-H12	Carbamidomethyl[C](11)	25.2465	20278.8	ApoE2(157)-ApoE2(242)/	Intra-Protein	0.25DSS
LH_C2206_116.38489.38489.4.0.dta	4	LDEVKEQVAEVR(5)-ELKAYK(3)	Cross-Linked	DSS-D12	null	25.3837	1266.75	ApoE2(233)-ApoE2(72)/	Intra-Protein	0.25DSS
LH_C2206_116.53389.53389.4.0.dta	4	DADDLQKCLAVYQAGAR(7)-LSKELQAAQAR(3)	Cross-Linked	DSS-H12	Carbamidomethyl[C](8)	26.1567	162.098	ApoE2(157)-ApoE2(95)/	Intra-Protein	0.25DSS
LH_C2206_116.33613.33613.3.0.dta	3	LSKELQAAQAR(3)-LSKELQAAQAR(3)	Cross-Linked	DSS-H12	null	26.7134	79.3923	ApoE2(95)-ApoE2(95)/	Inter-Protein	0.25DSS
LH_C2206_116.34098.34098.4.0.dta	4	LSKELQAAQAR(3)-LSKELQAAQAR(3)	Cross-Linked	DSS-H12	null	26.7535	1118.9	ApoE2(95)-ApoE2(95)/	Inter-Protein	0.25DSS
LH_C2206_115.51264.51264.5.0.dta	5	TRDRLDEVKEQVAEVR(9)-LDEVKEQVAEVR(5)	Cross-Linked	DSS-H12	null	26.7767	92978.3	ApoE2(233)-ApoE2(233)/	Intra-Protein	0.25DSS
LH_C2206_115.83949.83949.4.3.dta	4	LKSWFEPLVEDMQR(2)-LKSWFEPLVEDMQR(2)	Cross-Linked	DSS-D12	Oxidation[M](12)	26.8089	233.347	ApoE2(262)-ApoE2(262)/	Inter-Protein	0.25DSS
LH_C2206_115.75031.75031.3.0.dta	3	QWAGLVEKVQAAVGTSAAPVPSDNH(8)-AKLEEQAQQIR(2)	Cross-Linked	DSS-H12	null	26.814	4939.15	ApoE2(282)-ApoE2(242)/	Intra-Protein	0.25DSS
LH_C2206_115.91554.91554.4.4.dta	4	DADDLQKCLAVYQAGAR(7)-DADDLQKCLAVYQAGAR(7)	Cross-Linked	DSS-D12	Carbamidomethyl[C](8);Carbamidomethyl[C](28)	27.4881	233.189	ApoE2(157)-ApoE2(157)/	Inter-Protein	0.25DSS
LH_C2206_115.69144.69144.5.0.dta	5	TRDRLDEVKEQVAEVR(9)-LKSWFEPLVEDMQR(2)	Cross-Linked	DSS-H12	Oxidation[M](31)	29.4274	179.79	ApoE2(233)-ApoE2(262)/	Intra-Protein	0.25DSS
LH_C2206_115.50625.50625.4.0.dta	4	DADDLQKCLAVYQAGAR(7)-LSKELQAAQAR(3)	Cross-Linked	DSS-H12	Carbamidomethyl[C](8)	30.2151	4.94267	ApoE2(157)-ApoE2(95)/	Intra-Protein	0.25DSS
LH_C2206_115.43347.43347.6.2.dta	6	TRDRLDEVKEQVAEVR(9)-AKLEEQAQQIR(2)	Cross-Linked	DSS-H12	null	30.265	561.936	ApoE2(233)-ApoE2(242)/	Intra-Protein	0.25DSS
LH_C2206_116.50912.50912.4.1.dta	4	TRDRLDEVKEQVAEVR(9)-LDEVKEQVAEVR(5)	Cross-Linked	DSS-D12	null	30.3665	8487.56	ApoE2(233)-ApoE2(233)/	Intra-Protein	0.25DSS
LH_C2206_116.74789.74789.3.0.dta	3	QWAGLVEKVQAAVGTSAAPVPSDNH(8)-AKLEEQAQQIR(2)	Cross-Linked	DSS-H12	null	30.4724	236071	ApoE2(282)-ApoE2(242)/	Intra-Protein	0.25DSS
LH_C2206_116.68727.68727.4.2.dta	4	LKSWFEPLVEDMQR(2)-LSKELQAAQAR(3)	Cross-Linked	DSS-D12	Oxidation[M](12)	30.7922	24.1018	ApoE2(262)-ApoE2(95)/	Intra-Protein	0.25DSS
LH_C2206_115.51767.51767.4.0.dta	4	DADDLQKCLAVYQAGAR(7)-AKLEEQAQQIR(2)	Cross-Linked	DSS-H12	Carbamidomethyl[C](8)	31.1911	0.0958674	ApoE2(157)-ApoE2(242)/	Intra-Protein	0.25DSS
LH_C2206_115.50085.50085.4.1.dta	4	DRLDEVKEQVAEVR(7)-AKLEEQAQQIR(2)	Cross-Linked	DSS-D12	null	32.2278	9.80018	ApoE2(233)-ApoE2(242)/	Intra-Protein	0.25DSS
LH_C2206_115.47867.47867.4.0.dta	4	DRLDEVKEQVAEVR(7)-ELKAYK(3)	Cross-Linked	DSS-D12	null	34.1566	8.31368	ApoE2(233)-ApoE2(72)/	Intra-Protein	0.25DSS
LH_C2206_115.42084.42084.3.0.dta	3	GNTAKCTSTGWIPAPR(5)-AKLEEQAQQIR(2)	Cross-Linked	DSS-D12	Carbamidomethyl[C](6)	34.5675	0.0615818	FH5-7H(47)-ApoE2(242)/	Inter-Protein	0.25DSS
LH_C2206_116.67181.67181.4.1.dta	4	LKSWFEPLVEDMQR(2)-LSKELQAAQAR(3)	Cross-Linked	DSS-H12	Oxidation[M](12)	34.8269	114.576	ApoE2(262)-ApoE2(95)/	Intra-Protein	0.25DSS
LH_C2206_116.53235.53235.4.0.dta	4	AYKSELEEQLTPVAEETR(3)-LSKELQAAQAR(3)	Cross-Linked	DSS-H12	null	35.0993	37061.2	ApoE2(75)-ApoE2(95)/	Intra-Protein	0.25DSS
LH_C2206_116.74725.74725.3.0.dta	3	QWAGLVEKVQAAVGTSAAPVPSDNH(8)-AKLEEQAQQIR(2)	Cross-Linked	DSS-D12	null	35.1541	183913	ApoE2(282)-ApoE2(242)/	Intra-Protein	0.25DSS
LH_C2206_116.81330.81330.4.0.dta	4	DADDLQKCLAVYQAGAR(7)-LKSWFEPLVEDMQR(2)	Cross-Linked	DSS-H12	Carbamidomethyl[C](8)	35.8362	554.533	ApoE2(157)-ApoE2(262)/	Intra-Protein	0.25DSS
LH_C2206_115.58873.58873.5.0.dta	5	DADDLQKCLAVYQAGAR(7)-TRDRLDEVKEQVAEVR(9)	Cross-Linked	DSS-H12	Carbamidomethyl[C](8)	36.4316	11711.5	ApoE2(157)-ApoE2(233)/	Intra-Protein	0.25DSS
LH_C2206_115.52698.52698.3.0.dta	3	DADDLQKCLAVYQAGAR(7)-LSKELQAAQAR(3)	Cross-Linked	DSS-H12	Carbamidomethyl[C](8)	37.1829	0.0445079	ApoE2(157)-ApoE2(95)/	Intra-Protein	0.25DSS
LH_C2206_116.52962.52962.4.3.dta	4	DADDLQKCLAVYQAGAR(7)-AKLEEQAQQIR(2)	Cross-Linked	DSS-D12	Carbamidomethyl[C](8)	37.2749	592.925	ApoE2(157)-ApoE2(242)/	Intra-Protein	0.25DSS
LH_C2206_115.67819.67819.3.0.dta	3	DADDLQKCLAVYQAGAR(7)-DRLDEVKEQVAEVR(7)	Cross-Linked	DSS-H12	Carbamidomethyl[C](8)	37.301	248.895	ApoE2(157)-ApoE2(233)/	Intra-Protein	0.25DSS
LH_C2206_115.32415.32415.4.0.dta	4	AKLEEQAQQIR(2)-LSKELQAAQAR(3)	Cross-Linked	DSS-D12	null	38.5484	18.9934	ApoE2(242)-ApoE2(95)/	Intra-Protein	0.25DSS
LH_C2206_115.57781.57781.6.0.dta	6	NGFYPATRGNTAKCTSTGWIPAPR(13)-EFEKSCDNPYIPNGDYSPLR(1)	Cross-Linked	DSS-D12	Carbamidomethyl[C](14);Carbamidomethyl[C](33)	39.0305	379766	FH5-7H(47)-FH5-7H(1)/	Intra-Protein	0.25DSS
LH_C2206_116.85411.85411.3.0.dta	3	LKSWFEPLVEDMQR(2)-LKSWFEPLVEDMQR(2)	Cross-Linked	DSS-D12	null	39.8055	602.302	ApoE2(262)-ApoE2(262)/	Inter-Protein	0.25DSS
LH_C2206_116.50506.50506.4.0.dta	4	DRLDEVKEQVAEVR(7)-LSKELQAAQAR(3)	Cross-Linked	DSS-H12	null	39.9899	590.441	ApoE2(233)-ApoE2(95)/	Intra-Protein	0.25DSS
LH_C2206_116.33665.33665.4.1.dta	4	LSKELQAAQAR(3)-LSKELQAAQAR(3)	Cross-Linked	DSS-D12	null	40.0346	2244.04	ApoE2(95)-ApoE2(95)/	Inter-Protein	0.25DSS
LH_C2206_116.49640.49640.4.0.dta	4	DADDLQKCLAVYQAGAR(7)-ELKAYK(3)	Cross-Linked	DSS-D12	Carbamidomethyl[C](8)	40.8501	1966.05	ApoE2(157)-ApoE2(72)/	Intra-Protein	0.25DSS
LH_C2206_116.42436.42436.4.1.dta	4	LDEVKEQVAEVR(5)-AKLEEQAQQIR(2)	Cross-Linked	DSS-D12	null	40.9401	212300	ApoE2(233)-ApoE2(242)/	Intra-Protein	0.25DSS
LH_C2206_116.51040.51040.5.1.dta	5	TRDRLDEVKEQVAEVR(9)-GNTAKCTSTGWIPAPR(5)	Cross-Linked	DSS-H12	Carbamidomethyl[C](25)	41.3121	2016.22	ApoE2(233)-FH5-7H(47)/	Inter-Protein	0.25DSS
LH_C2206_115.28998.28998.3.0.dta	3	LSKELQAAQAR(3)-ELKAYK(3)	Cross-Linked	DSS-D12	null	42.0866	15.6927	ApoE2(95)-ApoE2(72)/	Intra-Protein	0.25DSS
LH_C2206_115.33066.33066.4.0.dta	4	AKLEEQAQQIR(2)-AKLEEQAQQIR(2)	Cross-Linked	DSS-H12	null	42.6064	0.0746019	ApoE2(242)-ApoE2(242)/	Inter-Protein	0.25DSS
LH_C2206_116.45097.45097.5.0.dta	5	FVQGKSIDVACHPGYALPK(5)-LSKELQAAQAR(3)	Cross-Linked	DSS-H12	Carbamidomethyl[C](11)	43.7995	21287.9	FH5-7H(149)-ApoE2(95)/	Inter-Protein	0.25DSS
LH_C2206_116.37505.37505.4.1.dta	4	GNTAKCTSTGWIPAPR(5)-KFVQGK(1)	Cross-Linked	DSS-D12	Carbamidomethyl[C](6)	43.8759	9914.73	FH5-7H(47)-FH5-7H(144)/	Intra-Protein	0.25DSS
LH_C2206_116.49631.49631.4.2.dta	4	DRLDEVKEQVAEVR(7)-AKLEEQAQQIR(2)	Cross-Linked	DSS-D12	null	47.6453	22.3023	ApoE2(233)-ApoE2(242)/	Intra-Protein	0.25DSS
LH_C2206_115.53759.53759.4.1.dta	4	DRLDEVKEQVAEVR(7)-AKLEEQAQQIR(2)	Cross-Linked	DSS-D12	null	47.8038	14857.4	ApoE2(233)-ApoE2(242)/	Intra-Protein	0.25DSS
LH_C2206_115.74399.74399.7.0.dta	7	RPYFPVAVGKYYSYYCDEHFETPSGSYWDHIHCTQDGWSPAVPCLR(10)-CTLKPCDYPDIK(4)	Cross-Linked	DSS-H12	Carbamidomethyl[C](16);Carbamidomethyl[C](33);Carbamidomethyl[C](44);Carbamidomethyl[C](50);Carbamidomethyl[C](55)	48.8739	302171	FH5-7H(90)-FH5-7H(62)/	Intra-Protein	0.25DSS
LH_C2206_115.63806.63806.5.0.dta	5	LLRDADDLQKCLAVYQAGAR(10)-DRLDEVKEQVAEVR(7)	Cross-Linked	DSS-H12	Carbamidomethyl[C](11)	49.1234	1231.51	ApoE2(157)-ApoE2(233)/	Intra-Protein	0.25DSS
LH_C2206_116.62645.62645.3.2.dta	3	LKSWFEPLVEDMQR(2)-LSKELQAAQAR(3)	Cross-Linked	DSS-H12	Oxidation[M](12)	49.5361	2588.67	ApoE2(262)-ApoE2(95)/	Intra-Protein	0.25DSS
LH_C2206_115.58974.58974.5.0.dta	5	DADDLQKCLAVYQAGAR(7)-TRDRLDEVKEQVAEVR(9)	Cross-Linked	DSS-H12	Carbamidomethyl[C](8)	50.5752	6243.69	ApoE2(157)-ApoE2(233)/	Intra-Protein	0.25DSS
LH_C2206_116.47833.47833.5.1.dta	5	KCYFPYLENGYNQNHGR(1)-AKLEEQAQQIR(2)	Cross-Linked	DSS-H12	Carbamidomethyl[C](2)	52.2504	433.615	FH5-7H(127)-ApoE2(242)/	Inter-Protein	0.25DSS
LH_C2206_115.54092.54092.4.1.dta	4	DADDLQKCLAVYQAGAR(7)-LSKELQAAQAR(3)	Cross-Linked	DSS-D12	Carbamidomethyl[C](8)	52.2682	0.909745	ApoE2(157)-ApoE2(95)/	Intra-Protein	0.25DSS
LH_C2206_115.43081.43081.6.4.dta	6	TRDRLDEVKEQVAEVR(9)-AKLEEQAQQIR(2)	Cross-Linked	DSS-D12	null	52.963	119.627	ApoE2(233)-ApoE2(242)/	Intra-Protein	0.25DSS
LH_C2206_115.43320.43320.5.0.dta	5	TRDRLDEVKEQVAEVR(9)-AKLEEQAQQIR(2)	Cross-Linked	DSS-D12	null	56.4671	1154.92	ApoE2(233)-ApoE2(242)/	Intra-Protein	0.25DSS
LH_C2206_115.50045.50045.4.2.dta	4	LLRDADDLQKCLAVYQAGAR(10)-LSKELQAAQAR(3)	Cross-Linked	DSS-D12	Carbamidomethyl[C](11)	56.8113	12.1472	ApoE2(157)-ApoE2(95)/	Intra-Protein	0.25DSS
LH_C2206_116.74723.74723.3.1.dta	3	QWAGLVEKVQAAVGTSAAPVPSDNH(8)-AKLEEQAQQIR(2)	Cross-Linked	DSS-H12	null	57.597	54132.4	ApoE2(282)-ApoE2(242)/	Intra-Protein	0.25DSS
LH_C2206_116.55784.55784.5.0.dta	5	KCYFPYLENGYNQNHGR(1)-GNTAKCTSTGWIPAPR(5)	Cross-Linked	DSS-D12	Carbamidomethyl[C](2);Carbamidomethyl[C](26)	58.0322	20241.1	FH5-7H(127)-FH5-7H(47)/	Intra-Protein	0.25DSS
LH_C2206_116.33746.33746.4.0.dta	4	LSKELQAAQAR(3)-LSKELQAAQAR(3)	Cross-Linked	DSS-H12	null	58.2798	525.713	ApoE2(95)-ApoE2(95)/	Inter-Protein	0.25DSS
LH_C2206_116.64263.64263.5.2.dta	5	KCYFPYLENGYNQNHGR(1)-DRLDEVKEQVAEVR(7)	Cross-Linked	DSS-D12	Carbamidomethyl[C](2)	58.3836	284631	FH5-7H(127)-ApoE2(233)/	Inter-Protein	0.25DSS
LH_C2206_115.63643.63643.6.0.dta	6	LLRDADDLQKCLAVYQAGAR(10)-DRLDEVKEQVAEVR(7)	Cross-Linked	DSS-D12	Carbamidomethyl[C](11)	59.4796	61.6072	ApoE2(157)-ApoE2(233)/	Intra-Protein	0.25DSS
LH_C2206_116.52127.52127.4.1.dta	4	DADDLQKCLAVYQAGAR(7)-AKLEEQAQQIR(2)	Cross-Linked	DSS-H12	Carbamidomethyl[C](8)	60.1832	1319.49	ApoE2(157)-ApoE2(242)/	Intra-Protein	0.25DSS
LH_C2206_115.85983.85983.4.0.dta	4	LKSWFEPLVEDMQR(2)-LKSWFEPLVEDMQR(2)	Cross-Linked	DSS-H12	null	62.3362	0.668252	ApoE2(262)-ApoE2(262)/	Inter-Protein	0.25DSS
LH_C2206_115.72512.72512.3.0.dta	3	DADDLQKCLAVYQAGAR(7)-DADDLQKCLAVYQAGAR(7)	Cross-Linked	DSS-D12	Carbamidomethyl[C](8);Carbamidomethyl[C](28)	62.6665	37.8516	ApoE2(157)-ApoE2(157)/	Inter-Protein	0.25DSS
LH_C2206_116.61333.61333.3.2.dta	3	LKSWFEPLVEDMQR(2)-AKLEEQAQQIR(2)	Cross-Linked	DSS-D12	Oxidation[M](12)	64.7721	662.929	ApoE2(262)-ApoE2(242)/	Intra-Protein	0.25DSS
LH_C2206_116.67802.67802.5.0.dta	5	LLRDADDLQKCLAVYQAGAR(10)-DADDLQKCLAVYQAGAR(7)	Cross-Linked	DSS-D12	Carbamidomethyl[C](11);Carbamidomethyl[C](31)	66.7435	3747.8	ApoE2(157)-ApoE2(157)/	Intra-Protein	0.25DSS
LH_C2206_116.52697.52697.3.0.dta	3	DADDLQKCLAVYQAGAR(7)-LSKELQAAQAR(3)	Cross-Linked	DSS-H12	Carbamidomethyl[C](8)	67.0749	29.2676	ApoE2(157)-ApoE2(95)/	Intra-Protein	0.25DSS
LH_C2206_116.49729.49729.4.3.dta	4	DRLDEVKEQVAEVR(7)-AKLEEQAQQIR(2)	Cross-Linked	DSS-D12	null	68.7314	368.261	ApoE2(233)-ApoE2(242)/	Intra-Protein	0.25DSS
LH_C2206_116.37442.37442.4.0.dta	4	GNTAKCTSTGWIPAPR(5)-KFVQGK(1)	Cross-Linked	DSS-D12	Carbamidomethyl[C](6)	70.2761	4018.02	FH5-7H(47)-FH5-7H(144)/	Intra-Protein	0.25DSS
LH_C2206_115.58656.58656.4.0.dta	4	DRLDEVKEQVAEVR(7)-LDEVKEQVAEVR(5)	Cross-Linked	DSS-H12	null	70.992	82.6114	ApoE2(233)-ApoE2(233)/	Intra-Protein	0.25DSS
LH_C2206_115.56024.56024.5.0.dta	5	KCYFPYLENGYNQNHGR(1)-GNTAKCTSTGWIPAPR(5)	Cross-Linked	DSS-D12	Carbamidomethyl[C](2);Carbamidomethyl[C](26)	72.2992	3004.04	FH5-7H(127)-FH5-7H(47)/	Intra-Protein	0.25DSS
LH_C2206_116.29098.29098.3.0.dta	3	AKLEEQAQQIR(2)-ELKAYK(3)	Cross-Linked	DSS-D12	null	73.2815	636.074	ApoE2(242)-ApoE2(72)/	Intra-Protein	0.25DSS
LH_C2206_116.50829.50829.5.0.dta	5	TRDRLDEVKEQVAEVR(9)-LDEVKEQVAEVR(5)	Cross-Linked	DSS-D12	null	73.3985	18169.6	ApoE2(233)-ApoE2(233)/	Intra-Protein	0.25DSS
LH_C2206_116.51218.51218.5.1.dta	5	ELKAYKSELEEQLTPVAEETR(3)-LSKELQAAQAR(3)	Cross-Linked	DSS-H12	null	73.4459	2732.48	ApoE2(72)-ApoE2(95)/	Intra-Protein	0.25DSS
LH_C2206_115.79884.79884.5.0.dta	5	QWAGLVEKVQAAVGTSAAPVPSDNH(8)-DRLDEVKEQVAEVR(7)	Cross-Linked	DSS-H12	null	73.815	600.036	ApoE2(282)-ApoE2(233)/	Intra-Protein	0.25DSS
LH_C2206_115.72854.72854.8.0.dta	8	RPYFPVAVGKYYSYYCDEHFETPSGSYWDHIHCTQDGWSPAVPCLR(10)-AKLEEQAQQIR(2)	Cross-Linked	DSS-H12	Carbamidomethyl[C](16);Carbamidomethyl[C](33);Carbamidomethyl[C](44)	76.3071	19737.9	FH5-7H(90)-ApoE2(242)/	Inter-Protein	0.25DSS
LH_C2206_116.32655.32655.4.0.dta	4	AKLEEQAQQIR(2)-LSKELQAAQAR(3)	Cross-Linked	DSS-H12	null	76.5118	4492.6	ApoE2(242)-ApoE2(95)/	Intra-Protein	0.25DSS
LH_C2206_115.33213.33213.4.1.dta	4	AKLEEQAQQIR(2)-AKLEEQAQQIR(2)	Cross-Linked	DSS-D12	null	79.1909	0.659291	ApoE2(242)-ApoE2(242)/	Inter-Protein	0.25DSS
LH_C2206_116.50644.50644.5.0.dta	5	ELKAYKSELEEQLTPVAEETR(3)-AKLEEQAQQIR(2)	Cross-Linked	DSS-H12	null	79.3578	154503	ApoE2(72)-ApoE2(242)/	Intra-Protein	0.25DSS
LH_C2206_115.37822.37822.4.1.dta	4	KVEQAVETEPEPELR(1)-LSKELQAAQAR(3)	Cross-Linked	DSS-H12	null	83.7964	90.5679	ApoE2(1)-ApoE2(95)/	Intra-Protein	0.25DSS
LH_C2206_116.76724.76724.3.1.dta	3	LKSWFEPLVEDMQR(2)-LDEVKEQVAEVR(5)	Cross-Linked	DSS-H12	null	84.1384	6723.1	ApoE2(262)-ApoE2(233)/	Intra-Protein	0.25DSS
LH_C2206_115.68701.68701.5.0.dta	5	DADDLQKCLAVYQAGAR(7)-DRLDEVKEQVAEVR(7)	Cross-Linked	DSS-D12	Carbamidomethyl[C](8)	84.3386	6495.04	ApoE2(157)-ApoE2(233)/	Intra-Protein	0.25DSS
LH_C2206_115.43274.43274.4.0.dta	4	TRDRLDEVKEQVAEVR(9)-AKLEEQAQQIR(2)	Cross-Linked	DSS-H12	null	84.812	71.7407	ApoE2(233)-ApoE2(242)/	Intra-Protein	0.25DSS
LH_C2206_116.29436.29436.3.1.dta	3	AKLEEQAQQIR(2)-ELKAYK(3)	Cross-Linked	DSS-H12	null	84.9162	5764.76	ApoE2(242)-ApoE2(72)/	Intra-Protein	0.25DSS
LH_C2206_115.33548.33548.3.0.dta	3	LSKELQAAQAR(3)-LSKELQAAQAR(3)	Cross-Linked	DSS-H12	null	86.9998	0.418998	ApoE2(95)-ApoE2(95)/	Inter-Protein	0.25DSS
LH_C2206_116.47882.47882.4.0.dta	4	DRLDEVKEQVAEVR(7)-ELKAYK(3)	Cross-Linked	DSS-D12	null	87.0277	797.278	ApoE2(233)-ApoE2(72)/	Intra-Protein	0.25DSS
LH_C2206_116.43091.43091.4.1.dta	4	TRDRLDEVKEQVAEVR(9)-AKLEEQAQQIR(2)	Cross-Linked	DSS-D12	null	87.6585	21.1659	ApoE2(233)-ApoE2(242)/	Intra-Protein	0.25DSS
LH_C2206_116.60185.60185.4.0.dta	4	AYKSELEEQLTPVAEETR(3)-ALMDETMKELK(8)	Cross-Linked	DSS-H12	Oxidation[M](24)	87.8482	50705.7	ApoE2(75)-ApoE2(69)/	Intra-Protein	0.25DSS
LH_C2206_116.44108.44108.5.0.dta	5	TRDRLDEVKEQVAEVR(9)-LSKELQAAQAR(3)	Cross-Linked	DSS-H12	null	88.1743	2257.4	ApoE2(233)-ApoE2(95)/	Intra-Protein	0.25DSS
LH_C2206_116.29190.29190.4.0.dta	4	LSKELQAAQAR(3)-ELKAYK(3)	Cross-Linked	DSS-H12	null	88.3208	5623.45	ApoE2(95)-ApoE2(72)/	Intra-Protein	0.25DSS
LH_C2206_115.55674.55674.4.0.dta	4	DADDLQKCLAVYQAGAR(7)-LSKELQAAQAR(3)	Cross-Linked	DSS-H12	Carbamidomethyl[C](8)	91.0773	383.327	ApoE2(157)-ApoE2(95)/	Intra-Protein	0.25DSS
LH_C2206_116.66998.66998.4.3.dta	4	KCYFPYLENGYNQNHGR(1)-DADDLQKCLAVYQAGAR(7)	Cross-Linked	DSS-D12	Carbamidomethyl[C](2);Carbamidomethyl[C](28)	92.4714	2778.2	FH5-7H(127)-ApoE2(157)/	Inter-Protein	0.25DSS
LH_C2206_116.29032.29032.4.1.dta	4	AKLEEQAQQIR(2)-ELKAYK(3)	Cross-Linked	DSS-D12	null	93.5272	6339.66	ApoE2(242)-ApoE2(72)/	Intra-Protein	0.25DSS
LH_C2206_116.90822.90822.4.4.dta	4	QWAGLVEKVQAAVGTSAAPVPSDNH(8)-LKSWFEPLVEDMQR(2)	Cross-Linked	DSS-H12	Oxidation[M](40)	93.5603	1624.48	ApoE2(282)-ApoE2(262)/	Intra-Protein	0.25DSS
LH_C2206_116.68750.68750.5.0.dta	5	TRDRLDEVKEQVAEVR(9)-LKSWFEPLVEDMQR(2)	Cross-Linked	DSS-H12	Oxidation[M](31)	95.463	108.708	ApoE2(233)-ApoE2(262)/	Intra-Protein	0.25DSS
LH_C2206_116.54070.54070.4.0.dta	4	DADDLQKCLAVYQAGAR(7)-LSKELQAAQAR(3)	Cross-Linked	DSS-H12	Carbamidomethyl[C](8)	96.4354	87.644	ApoE2(157)-ApoE2(95)/	Intra-Protein	0.25DSS
LH_C2206_115.86551.86551.4.0.dta	4	QWAGLVEKVQAAVGTSAAPVPSDNH(8)-LKSWFEPLVEDMQR(2)	Cross-Linked	DSS-H12	null	96.4477	52451.5	ApoE2(282)-ApoE2(262)/	Intra-Protein	0.25DSS
LH_C2206_115.53049.53049.4.0.dta	4	DADDLQKCLAVYQAGAR(7)-LSKELQAAQAR(3)	Cross-Linked	DSS-H12	Carbamidomethyl[C](8)	96.9945	728.438	ApoE2(157)-ApoE2(95)/	Intra-Protein	0.25DSS
LH_C2206_115.41423.41423.4.1.dta	4	DRLDEVKEQVAEVR(7)-AKLEEQAQQIR(2)	Cross-Linked	DSS-D12	null	102.647	17.563	ApoE2(233)-ApoE2(242)/	Intra-Protein	0.25DSS
LH_C2206_115.68306.68306.4.0.dta	4	LKSWFEPLVEDMQR(2)-LSKELQAAQAR(3)	Cross-Linked	DSS-D12	Oxidation[M](12)	104.631	2.73111	ApoE2(262)-ApoE2(95)/	Intra-Protein	0.25DSS
LH_C2206_116.29065.29065.4.1.dta	4	LSKELQAAQAR(3)-ELKAYK(3)	Cross-Linked	DSS-D12	null	104.909	5351.99	ApoE2(95)-ApoE2(72)/	Intra-Protein	0.25DSS
LH_C2206_115.72162.72162.4.0.dta	4	LKSWFEPLVEDMQR(2)-AKLEEQAQQIR(2)	Cross-Linked	DSS-D12	null	108.6	3.77956	ApoE2(262)-ApoE2(242)/	Intra-Protein	0.25DSS
LH_C2206_115.43960.43960.5.0.dta	5	TRDRLDEVKEQVAEVR(9)-AKLEEQAQQIR(2)	Cross-Linked	DSS-D12	null	112.638	1544.59	ApoE2(233)-ApoE2(242)/	Intra-Protein	0.25DSS
LH_C2206_116.68648.68648.6.4.dta	6	TRDRLDEVKEQVAEVR(9)-LKSWFEPLVEDMQR(2)	Cross-Linked	DSS-D12	Oxidation[M](31)	113.098	536.853	ApoE2(233)-ApoE2(262)/	Intra-Protein	0.25DSS
LH_C2206_115.79819.79819.4.0.dta	4	QWAGLVEKVQAAVGTSAAPVPSDNH(8)-DRLDEVKEQVAEVR(7)	Cross-Linked	DSS-D12	null	113.592	1722.66	ApoE2(282)-ApoE2(233)/	Intra-Protein	0.25DSS
LH_C2206_116.59058.59058.5.0.dta	5	GNTAKCTSTGWIPAPR(5)-DRLDEVKEQVAEVR(7)	Cross-Linked	DSS-H12	Carbamidomethyl[C](6)	114.444	19234.5	FH5-7H(47)-ApoE2(233)/	Inter-Protein	0.25DSS
LH_C2206_115.70317.70317.4.2.dta	4	LKSWFEPLVEDMQR(2)-LSKELQAAQAR(3)	Cross-Linked	DSS-D12	Oxidation[M](12)	115.427	800688	ApoE2(262)-ApoE2(95)/	Intra-Protein	0.25DSS
LH_C2206_115.33128.33128.3.0.dta	3	AKLEEQAQQIR(2)-LSKELQAAQAR(3)	Cross-Linked	DSS-D12	null	115.908	0.0819792	ApoE2(242)-ApoE2(95)/	Intra-Protein	0.25DSS
LH_C2206_115.58933.58933.5.0.dta	5	DADDLQKCLAVYQAGAR(7)-TRDRLDEVKEQVAEVR(9)	Cross-Linked	DSS-H12	Carbamidomethyl[C](8)	121.244	1335.02	ApoE2(157)-ApoE2(233)/	Intra-Protein	0.25DSS
LH_C2206_116.54363.54363.5.3.dta	5	KCYFPYLENGYNQNHGR(1)-GNTAKCTSTGWIPAPR(5)	Cross-Linked	DSS-H12	Carbamidomethyl[C](2);Carbamidomethyl[C](26)	121.873	269291	FH5-7H(127)-FH5-7H(47)/	Intra-Protein	0.25DSS
LH_C2206_115.71466.71466.3.0.dta	3	LKSWFEPLVEDMQR(2)-AKLEEQAQQIR(2)	Cross-Linked	DSS-H12	null	123.468	2371	ApoE2(262)-ApoE2(242)/	Intra-Protein	0.25DSS
LH_C2206_116.27236.27236.4.4.dta	4	AKLEEQAQQIR(2)-KFVQGK(1)	Cross-Linked	DSS-H12	null	123.727	1229.41	ApoE2(242)-FH5-7H(144)/	Inter-Protein	0.25DSS
LH_C2206_116.33357.33357.4.0.dta	4	LSKELQAAQAR(3)-LSKELQAAQAR(3)	Cross-Linked	DSS-D12	null	127.379	2068.65	ApoE2(95)-ApoE2(95)/	Inter-Protein	0.25DSS
LH_C2206_116.48173.48173.4.0.dta	4	DRLDEVKEQVAEVR(7)-ELKAYK(3)	Cross-Linked	DSS-D12	null	128.123	393.137	ApoE2(233)-ApoE2(72)/	Intra-Protein	0.25DSS
LH_C2206_115.50891.50891.5.1.dta	5	TRDRLDEVKEQVAEVR(9)-LDEVKEQVAEVR(5)	Cross-Linked	DSS-D12	null	134.465	2267.54	ApoE2(233)-ApoE2(233)/	Intra-Protein	0.25DSS
LH_C2206_116.60798.60798.4.2.dta	4	DADDLQKCLAVYQAGAR(7)-CTLKPCDYPDIK(4)	Cross-Linked	DSS-H12	Carbamidomethyl[C](8);Carbamidomethyl[C](21);Carbamidomethyl[C](26)	136.473	251805	ApoE2(157)-FH5-7H(62)/	Inter-Protein	0.25DSS
LH_C2206_116.29872.29872.4.0.dta	4	LSKELQAAQAR(3)-ELKAYK(3)	Cross-Linked	DSS-H12	null	138.527	2363.54	ApoE2(95)-ApoE2(72)/	Intra-Protein	0.25DSS
LH_C2206_116.42461.42461.4.2.dta	4	LDEVKEQVAEVR(5)-AKLEEQAQQIR(2)	Cross-Linked	DSS-D12	null	143.609	155918	ApoE2(233)-ApoE2(242)/	Intra-Protein	0.25DSS
LH_C2206_115.38638.38638.4.0.dta	4	LDEVKEQVAEVR(5)-ELKAYK(3)	Cross-Linked	DSS-H12	null	148.272	39.0238	ApoE2(233)-ApoE2(72)/	Intra-Protein	0.25DSS
LH_C2206_116.51324.51324.4.2.dta	4	GNTAKCTSTGWIPAPR(5)-GNTAKCTSTGWIPAPR(5)	Cross-Linked	DSS-D12	Carbamidomethyl[C](6);Carbamidomethyl[C](25)	148.721	2654.16	FH5-7H(47)-FH5-7H(47)/	Inter-Protein	0.25DSS
LH_C2206_115.33097.33097.4.0.dta	4	AKLEEQAQQIR(2)-AKLEEQAQQIR(2)	Cross-Linked	DSS-H12	null	152.737	0.0673273	ApoE2(242)-ApoE2(242)/	Inter-Protein	0.25DSS
LH_C2206_115.33684.33684.4.1.dta	4	AKLEEQAQQIR(2)-AKLEEQAQQIR(2)	Cross-Linked	DSS-D12	null	152.986	2.06124	ApoE2(242)-ApoE2(242)/	Inter-Protein	0.25DSS
LH_C2206_115.58987.58987.6.2.dta	6	DADDLQKCLAVYQAGAR(7)-TRDRLDEVKEQVAEVR(9)	Cross-Linked	DSS-H12	Carbamidomethyl[C](8)	154.038	85.5965	ApoE2(157)-ApoE2(233)/	Intra-Protein	0.25DSS
LH_C2206_116.40913.40913.4.1.dta	4	ALMDETMKELK(8)-LSKELQAAQAR(3)	Cross-Linked	DSS-H12	Oxidation[M](7)	154.622	18524.2	ApoE2(69)-ApoE2(95)/	Intra-Protein	0.25DSS
LH_C2206_116.51328.51328.4.0.dta	4	GNTAKCTSTGWIPAPR(5)-GNTAKCTSTGWIPAPR(5)	Cross-Linked	DSS-H12	Carbamidomethyl[C](6);Carbamidomethyl[C](25)	158.231	1596.83	FH5-7H(47)-FH5-7H(47)/	Inter-Protein	0.25DSS
LH_C2206_115.40390.40390.4.1.dta	4	LDEVKEQVAEVR(5)-AKLEEQAQQIR(2)	Cross-Linked	DSS-D12	null	158.562	54.9441	ApoE2(233)-ApoE2(242)/	Intra-Protein	0.25DSS
LH_C2206_116.89334.89334.4.0.dta	4	ALMDETMKELKAYKSELEEQLTPVAEETR(14)-ALMDETMKELK(8)	Cross-Linked	DSS-D12	Oxidation[M](3);Oxidation[M](7)	160.075	14439.4	ApoE2(75)-ApoE2(69)/	Intra-Protein	0.25DSS
LH_C2206_115.42036.42036.4.1.dta	4	CTLKPCDYPDIK(4)-LSKELQAAQAR(3)	Cross-Linked	DSS-D12	Carbamidomethyl[C](1);Carbamidomethyl[C](6)	167.244	52.7423	FH5-7H(62)-ApoE2(95)/	Inter-Protein	0.25DSS
LH_C2206_115.55830.55830.4.0.dta	4	KCYFPYLENGYNQNHGR(1)-GNTAKCTSTGWIPAPR(5)	Cross-Linked	DSS-D12	Carbamidomethyl[C](2);Carbamidomethyl[C](26)	170.937	71.3558	FH5-7H(127)-FH5-7H(47)/	Intra-Protein	0.25DSS
LH_C2206_115.56636.56636.5.3.dta	5	KCYFPYLENGYNQNHGR(1)-GNTAKCTSTGWIPAPR(5)	Cross-Linked	DSS-D12	Carbamidomethyl[C](2);Carbamidomethyl[C](26)	174.935	7676.39	FH5-7H(127)-FH5-7H(47)/	Intra-Protein	0.25DSS
LH_C2206_115.56724.56724.4.0.dta	4	KCYFPYLENGYNQNHGR(1)-GNTAKCTSTGWIPAPR(5)	Cross-Linked	DSS-D12	Carbamidomethyl[C](2);Carbamidomethyl[C](26)	184.281	62.6396	FH5-7H(127)-FH5-7H(47)/	Intra-Protein	0.25DSS
LH_C2206_115.34090.34090.4.0.dta	4	LSKELQAAQAR(3)-LSKELQAAQAR(3)	Cross-Linked	DSS-H12	null	184.75	8.21698	ApoE2(95)-ApoE2(95)/	Inter-Protein	0.25DSS
LH_C2206_115.55901.55901.4.0.dta	4	KCYFPYLENGYNQNHGR(1)-GNTAKCTSTGWIPAPR(5)	Cross-Linked	DSS-D12	Carbamidomethyl[C](2);Carbamidomethyl[C](26)	186.208	45.2121	FH5-7H(127)-FH5-7H(47)/	Intra-Protein	0.25DSS
LH_C2206_116.68619.68619.6.3.dta	6	TRDRLDEVKEQVAEVR(9)-LKSWFEPLVEDMQR(2)	Cross-Linked	DSS-D12	Oxidation[M](31)	190.412	2619.57	ApoE2(233)-ApoE2(262)/	Intra-Protein	0.25DSS
LH_C2206_115.48717.48717.5.2.dta	5	KCYFPYLENGYNQNHGR(1)-LSKELQAAQAR(3)	Cross-Linked	DSS-H12	Carbamidomethyl[C](2)	193.296	5523.14	FH5-7H(127)-ApoE2(95)/	Inter-Protein	0.25DSS
LH_C2206_115.75806.75806.4.2.dta	4	LKSWFEPLVEDMQR(2)-DRLDEVKEQVAEVR(7)	Cross-Linked	DSS-D12	Oxidation[M](12)	198.634	1376.09	ApoE2(262)-ApoE2(233)/	Intra-Protein	0.25DSS
LH_C2206_115.51274.51274.4.0.dta	4	GNTAKCTSTGWIPAPR(5)-GNTAKCTSTGWIPAPR(5)	Cross-Linked	DSS-H12	Carbamidomethyl[C](6);Carbamidomethyl[C](25)	199.827	9.9692	FH5-7H(47)-FH5-7H(47)/	Inter-Protein	0.25DSS
LH_C2206_115.33033.33033.4.0.dta	4	AKLEEQAQQIR(2)-AKLEEQAQQIR(2)	Cross-Linked	DSS-H12	null	199.989	0.0876863	ApoE2(242)-ApoE2(242)/	Inter-Protein	0.25DSS
LH_C2206_116.29031.29031.3.0.dta	3	LSKELQAAQAR(3)-ELKAYK(3)	Cross-Linked	DSS-D12	null	200.69	1683.71	ApoE2(95)-ApoE2(72)/	Intra-Protein	0.25DSS
LH_C2206_115.52937.52937.4.0.dta	4	DADDLQKCLAVYQAGAR(7)-LSKELQAAQAR(3)	Cross-Linked	DSS-D12	Carbamidomethyl[C](8)	202.797	0.600562	ApoE2(157)-ApoE2(95)/	Intra-Protein	0.25DSS
LH_C2206_116.63098.63098.4.1.dta	4	LKSWFEPLVEDMQR(2)-LSKELQAAQAR(3)	Cross-Linked	DSS-H12	Oxidation[M](12)	203.976	38463.6	ApoE2(262)-ApoE2(95)/	Intra-Protein	0.25DSS
LH_C2206_116.62910.62910.4.0.dta	4	LKSWFEPLVEDMQR(2)-LSKELQAAQAR(3)	Cross-Linked	DSS-H12	Oxidation[M](12)	205.302	18621.7	ApoE2(262)-ApoE2(95)/	Intra-Protein	0.25DSS
LH_C2206_116.33155.33155.4.0.dta	4	AKLEEQAQQIR(2)-AKLEEQAQQIR(2)	Cross-Linked	DSS-H12	null	206.698	24.6551	ApoE2(242)-ApoE2(242)/	Inter-Protein	0.25DSS
LH_C2206_115.70210.70210.4.1.dta	4	LKSWFEPLVEDMQR(2)-LSKELQAAQAR(3)	Cross-Linked	DSS-D12	Oxidation[M](12)	214.01	727077	ApoE2(262)-ApoE2(95)/	Intra-Protein	0.25DSS
LH_C2206_116.50060.50060.4.1.dta	4	LLRDADDLQKCLAVYQAGAR(10)-LSKELQAAQAR(3)	Cross-Linked	DSS-D12	Carbamidomethyl[C](11)	215.141	17567.9	ApoE2(157)-ApoE2(95)/	Intra-Protein	0.25DSS
LH_C2206_116.43905.43905.5.1.dta	5	TRDRLDEVKEQVAEVR(9)-LSKELQAAQAR(3)	Cross-Linked	DSS-D12	null	221.911	1737.95	ApoE2(233)-ApoE2(95)/	Intra-Protein	0.25DSS
LH_C2206_116.33242.33242.3.1.dta	3	AKLEEQAQQIR(2)-LSKELQAAQAR(3)	Cross-Linked	DSS-D12	null	223.24	38.3967	ApoE2(242)-ApoE2(95)/	Intra-Protein	0.25DSS
LH_C2206_116.33102.33102.4.0.dta	4	AKLEEQAQQIR(2)-AKLEEQAQQIR(2)	Cross-Linked	DSS-H12	null	223.73	51.3985	ApoE2(242)-ApoE2(242)/	Inter-Protein	0.25DSS
LH_C2206_115.51234.51234.4.2.dta	4	ELKAYKSELEEQLTPVAEETR(3)-LSKELQAAQAR(3)	Cross-Linked	DSS-H12	null	224.308	21.5094	ApoE2(72)-ApoE2(95)/	Intra-Protein	0.25DSS
LH_C2206_116.55021.55021.4.1.dta	4	AYKSELEEQLTPVAEETR(3)-ALMDETMKELK(8)	Cross-Linked	DSS-H12	Oxidation[M](24);Oxidation[M](28)	228.579	44481.5	ApoE2(75)-ApoE2(69)/	Intra-Protein	0.25DSS
LH_C2206_116.66635.66635.5.0.dta	5	DRLDEVKEQVAEVR(7)-DRLDEVKEQVAEVR(7)	Cross-Linked	DSS-H12	null	232.131	1674.29	ApoE2(233)-ApoE2(233)/	Inter-Protein	0.25DSS
LH_C2206_115.29155.29155.4.0.dta	4	LSKELQAAQAR(3)-ELKAYK(3)	Cross-Linked	DSS-H12	null	232.308	52.9595	ApoE2(95)-ApoE2(72)/	Intra-Protein	0.25DSS
LH_C2206_116.60357.60357.4.2.dta	4	DADDLQKCLAVYQAGAR(7)-LDEVKEQVAEVR(5)	Cross-Linked	DSS-H12	Carbamidomethyl[C](8)	233.501	3341.3	ApoE2(157)-ApoE2(233)/	Intra-Protein	0.25DSS
LH_C2206_116.34770.34770.4.0.dta	4	AKLEEQAQQIR(2)-LSKELQAAQAR(3)	Cross-Linked	DSS-D12	null	233.893	1385.87	ApoE2(242)-ApoE2(95)/	Intra-Protein	0.25DSS
LH_C2206_116.60578.60578.4.0.dta	4	DADDLQKCLAVYQAGAR(7)-LDEVKEQVAEVR(5)	Cross-Linked	DSS-H12	Carbamidomethyl[C](8)	235.219	3280.64	ApoE2(157)-ApoE2(233)/	Intra-Protein	0.25DSS
LH_C2206_116.42139.42139.4.3.dta	4	CTLKPCDYPDIK(4)-LSKELQAAQAR(3)	Cross-Linked	DSS-H12	Carbamidomethyl[C](1);Carbamidomethyl[C](6)	235.741	111086	FH5-7H(62)-ApoE2(95)/	Inter-Protein	0.25DSS
LH_C2206_116.83413.83413.4.2.dta	4	LKSWFEPLVEDMQR(2)-LKSWFEPLVEDMQR(2)	Cross-Linked	DSS-D12	Oxidation[M](12)	235.976	90015.1	ApoE2(262)-ApoE2(262)/	Inter-Protein	0.25DSS
LH_C2206_115.62619.62619.4.1.dta	4	LKSWFEPLVEDMQR(2)-LSKELQAAQAR(3)	Cross-Linked	DSS-H12	Oxidation[M](12)	237.257	25.9555	ApoE2(262)-ApoE2(95)/	Intra-Protein	0.25DSS
LH_C2206_116.53762.53762.5.0.dta	5	AYKSELEEQLTPVAEETR(3)-LSKELQAAQAR(3)	Cross-Linked	DSS-D12	null	242.214	300177	ApoE2(75)-ApoE2(95)/	Intra-Protein	0.25DSS
LH_C2206_116.33651.33651.3.0.dta	3	LSKELQAAQAR(3)-LSKELQAAQAR(3)	Cross-Linked	DSS-D12	null	243.508	57.0361	ApoE2(95)-ApoE2(95)/	Inter-Protein	0.25DSS
LH_C2206_116.52989.52989.4.3.dta	4	DADDLQKCLAVYQAGAR(7)-AKLEEQAQQIR(2)	Cross-Linked	DSS-D12	Carbamidomethyl[C](8)	246.209	978.208	ApoE2(157)-ApoE2(242)/	Intra-Protein	0.25DSS
LH_C2206_116.51303.51303.4.0.dta	4	GNTAKCTSTGWIPAPR(5)-GNTAKCTSTGWIPAPR(5)	Cross-Linked	DSS-H12	Carbamidomethyl[C](6);Carbamidomethyl[C](25)	250.934	1053.47	FH5-7H(47)-FH5-7H(47)/	Inter-Protein	0.25DSS
LH_C2206_116.67751.67751.5.2.dta	5	LLRDADDLQKCLAVYQAGAR(10)-DADDLQKCLAVYQAGAR(7)	Cross-Linked	DSS-H12	Carbamidomethyl[C](11);Carbamidomethyl[C](31)	251.031	9256.5	ApoE2(157)-ApoE2(157)/	Intra-Protein	0.25DSS
LH_C2206_116.33564.33564.4.0.dta	4	LSKELQAAQAR(3)-LSKELQAAQAR(3)	Cross-Linked	DSS-H12	null	251.343	402.356	ApoE2(95)-ApoE2(95)/	Inter-Protein	0.25DSS
LH_C2206_116.27262.27262.4.1.dta	4	LSKELQAAQAR(3)-KFVQGK(1)	Cross-Linked	DSS-H12	null	251.559	1760.44	ApoE2(95)-FH5-7H(144)/	Inter-Protein	0.25DSS
LH_C2206_116.33374.33374.4.1.dta	4	LSKELQAAQAR(3)-LSKELQAAQAR(3)	Cross-Linked	DSS-D12	null	260.387	511.071	ApoE2(95)-ApoE2(95)/	Inter-Protein	0.25DSS
LH_C2206_116.62325.62325.4.0.dta	4	DADDLQKCLAVYQAGAR(7)-GNTAKCTSTGWIPAPR(5)	Cross-Linked	DSS-H12	Carbamidomethyl[C](8);Carbamidomethyl[C](26)	262.437	52.7893	ApoE2(157)-FH5-7H(47)/	Inter-Protein	0.25DSS
LH_C2206_115.48347.48347.4.2.dta	4	KCYFPYLENGYNQNHGR(1)-LSKELQAAQAR(3)	Cross-Linked	DSS-H12	Carbamidomethyl[C](2)	276.731	849.596	FH5-7H(127)-ApoE2(95)/	Inter-Protein	0.25DSS
LH_C2206_116.43224.43224.6.1.dta	6	TRDRLDEVKEQVAEVR(9)-AKLEEQAQQIR(2)	Cross-Linked	DSS-H12	null	277.149	2382.09	ApoE2(233)-ApoE2(242)/	Intra-Protein	0.25DSS
LH_C2206_116.68286.68286.4.0.dta	4	DADDLQKCLAVYQAGAR(7)-DRLDEVKEQVAEVR(7)	Cross-Linked	DSS-H12	Carbamidomethyl[C](8)	279.989	80178.8	ApoE2(157)-ApoE2(233)/	Intra-Protein	0.25DSS
LH_C2206_115.66748.66748.5.0.dta	5	DRLDEVKEQVAEVR(7)-DRLDEVKEQVAEVR(7)	Cross-Linked	DSS-H12	null	280.382	108.327	ApoE2(233)-ApoE2(233)/	Inter-Protein	0.25DSS
LH_C2206_116.71414.71414.3.0.dta	3	LKSWFEPLVEDMQR(2)-AKLEEQAQQIR(2)	Cross-Linked	DSS-D12	null	280.784	8733.56	ApoE2(262)-ApoE2(242)/	Intra-Protein	0.25DSS
LH_C2206_115.59113.59113.5.0.dta	5	TRDRLDEVKEQVAEVR(9)-DRLDEVKEQVAEVR(7)	Cross-Linked	DSS-D12	null	282.86	5519.08	ApoE2(233)-ApoE2(233)/	Intra-Protein	0.25DSS
LH_C2206_115.32833.32833.4.1.dta	4	AKLEEQAQQIR(2)-AKLEEQAQQIR(2)	Cross-Linked	DSS-D12	null	288.705	0.350011	ApoE2(242)-ApoE2(242)/	Inter-Protein	0.25DSS
LH_C2206_116.40407.40407.4.0.dta	4	LDEVKEQVAEVR(5)-AKLEEQAQQIR(2)	Cross-Linked	DSS-D12	null	295.837	1294.55	ApoE2(233)-ApoE2(242)/	Intra-Protein	0.25DSS
LH_C2206_115.75501.75501.3.0.dta	3	QWAGLVEKVQAAVGTSAAPVPSDNH(8)-LSKELQAAQAR(3)	Cross-Linked	DSS-H12	null	298.827	0.0898252	ApoE2(282)-ApoE2(95)/	Intra-Protein	0.25DSS
LH_C2206_116.47234.47234.5.1.dta	5	EQVAEVRAKLEEQAQQIR(9)-ARLSKELQAAQAR(5)	Cross-Linked	DSS-D12	null	300.788	379786	ApoE2(242)-ApoE2(95)/	Intra-Protein	0.25DSS
LH_C2206_115.42975.42975.4.2.dta	4	LDEVKEQVAEVR(5)-AKLEEQAQQIR(2)	Cross-Linked	DSS-H12	null	313.574	30.2889	ApoE2(233)-ApoE2(242)/	Intra-Protein	0.25DSS
LH_C2206_115.67817.67817.5.0.dta	5	LLRDADDLQKCLAVYQAGAR(10)-DADDLQKCLAVYQAGAR(7)	Cross-Linked	DSS-H12	Carbamidomethyl[C](11);Carbamidomethyl[C](31)	330.565	1450.23	ApoE2(157)-ApoE2(157)/	Intra-Protein	0.25DSS
LH_C2206_116.55869.55869.4.3.dta	4	KCYFPYLENGYNQNHGR(1)-GNTAKCTSTGWIPAPR(5)	Cross-Linked	DSS-D12	Carbamidomethyl[C](2);Carbamidomethyl[C](26)	333.969	5178.23	FH5-7H(127)-FH5-7H(47)/	Intra-Protein	0.25DSS
LH_C2206_116.47397.47397.4.1.dta	4	AKLEEQAQQIR(2)-ALMDETMKELK(8)	Cross-Linked	DSS-H12	null	334.318	10737.8	ApoE2(242)-ApoE2(69)/	Intra-Protein	0.25DSS
LH_C2206_116.67532.67532.4.3.dta	4	LKSWFEPLVEDMQR(2)-LSKELQAAQAR(3)	Cross-Linked	DSS-H12	Oxidation[M](12)	349.653	101284	ApoE2(262)-ApoE2(95)/	Intra-Protein	0.25DSS
LH_C2206_116.58595.58595.5.0.dta	5	GNTAKCTSTGWIPAPR(5)-DRLDEVKEQVAEVR(7)	Cross-Linked	DSS-D12	Carbamidomethyl[C](6)	352.918	5221.58	FH5-7H(47)-ApoE2(233)/	Inter-Protein	0.25DSS
LH_C2206_116.49352.49352.5.0.dta	5	DRLDEVKEQVAEVR(7)-AKLEEQAQQIR(2)	Cross-Linked	DSS-H12	null	358.168	24489.7	ApoE2(233)-ApoE2(242)/	Intra-Protein	0.25DSS
LH_C2206_115.61498.61498.3.1.dta	3	LKSWFEPLVEDMQR(2)-AKLEEQAQQIR(2)	Cross-Linked	DSS-H12	Oxidation[M](12)	369.75	56108.2	ApoE2(262)-ApoE2(242)/	Intra-Protein	0.25DSS
LH_C2206_115.33712.33712.4.0.dta	4	LSKELQAAQAR(3)-LSKELQAAQAR(3)	Cross-Linked	DSS-H12	null	390.359	5.1857	ApoE2(95)-ApoE2(95)/	Inter-Protein	0.25DSS
LH_C2206_115.41340.41340.4.0.dta	4	CTLKPCDYPDIK(4)-AKLEEQAQQIR(2)	Cross-Linked	DSS-D12	Carbamidomethyl[C](1);Carbamidomethyl[C](6)	390.998	9156.25	FH5-7H(62)-ApoE2(242)/	Inter-Protein	0.25DSS
LH_C2206_115.54613.54613.4.1.dta	4	DADDLQKCLAVYQAGAR(7)-LSKELQAAQAR(3)	Cross-Linked	DSS-H12	Carbamidomethyl[C](8)	394.887	6.93308	ApoE2(157)-ApoE2(95)/	Intra-Protein	0.25DSS
LH_C2206_116.41507.41507.4.1.dta	4	CTLKPCDYPDIK(4)-AKLEEQAQQIR(2)	Cross-Linked	DSS-H12	Carbamidomethyl[C](1);Carbamidomethyl[C](6)	397.384	220718	FH5-7H(62)-ApoE2(242)/	Inter-Protein	0.25DSS
LH_C2206_116.51320.51320.4.0.dta	4	GNTAKCTSTGWIPAPR(5)-GNTAKCTSTGWIPAPR(5)	Cross-Linked	DSS-H12	Carbamidomethyl[C](6);Carbamidomethyl[C](25)	399.076	1282.31	FH5-7H(47)-FH5-7H(47)/	Inter-Protein	0.25DSS
LH_C2206_116.74676.74676.5.0.dta	5	QWAGLVEKVQAAVGTSAAPVPSDNH(8)-AKLEEQAQQIR(2)	Cross-Linked	DSS-D12	null	403.054	60235.3	ApoE2(282)-ApoE2(242)/	Intra-Protein	0.25DSS
LH_C2206_115.57281.57281.4.1.dta	4	LLRDADDLQKCLAVYQAGAR(10)-LDEVKEQVAEVR(5)	Cross-Linked	DSS-H12	Carbamidomethyl[C](11)	420.607	1285.07	ApoE2(157)-ApoE2(233)/	Intra-Protein	0.25DSS
LH_C2206_115.52616.52616.4.2.dta	4	DADDLQKCLAVYQAGAR(7)-LSKELQAAQAR(3)	Cross-Linked	DSS-D12	Carbamidomethyl[C](8)	435.579	24267.5	ApoE2(157)-ApoE2(95)/	Intra-Protein	0.25DSS
LH_C2206_116.42132.42132.4.2.dta	4	CTLKPCDYPDIK(4)-LSKELQAAQAR(3)	Cross-Linked	DSS-H12	Carbamidomethyl[C](1);Carbamidomethyl[C](6)	436.63	11111.8	FH5-7H(62)-ApoE2(95)/	Inter-Protein	0.25DSS
LH_C2206_116.41350.41350.5.0.dta	5	TRDRLDEVKEQVAEVR(9)-ELKAYK(3)	Cross-Linked	DSS-H12	null	440.123	5140.66	ApoE2(233)-ApoE2(72)/	Intra-Protein	0.25DSS
LH_C2206_116.67185.67185.5.2.dta	5	KCYFPYLENGYNQNHGR(1)-DADDLQKCLAVYQAGAR(7)	Cross-Linked	DSS-D12	Carbamidomethyl[C](2);Carbamidomethyl[C](28)	447.367	30742.6	FH5-7H(127)-ApoE2(157)/	Inter-Protein	0.25DSS
LH_C2206_115.67247.67247.4.3.dta	4	LKSWFEPLVEDMQR(2)-LSKELQAAQAR(3)	Cross-Linked	DSS-D12	Oxidation[M](12)	451.819	65305.1	ApoE2(262)-ApoE2(95)/	Intra-Protein	0.25DSS
LH_C2206_115.72182.72182.4.4.dta	4	GNTAKCTSTGWIPAPR(5)-LKSWFEPLVEDMQR(2)	Cross-Linked	DSS-D12	Carbamidomethyl[C](6);Oxidation[M](31)	457.376	203878	FH5-7H(47)-ApoE2(262)/	Inter-Protein	0.25DSS
LH_C2206_115.41545.41545.4.1.dta	4	LDEVKEQVAEVR(5)-AKLEEQAQQIR(2)	Cross-Linked	DSS-D12	null	462.366	7.0252	ApoE2(233)-ApoE2(242)/	Intra-Protein	0.25DSS
LH_C2206_116.72508.72508.3.1.dta	3	DADDLQKCLAVYQAGAR(7)-DADDLQKCLAVYQAGAR(7)	Cross-Linked	DSS-D12	Carbamidomethyl[C](8);Carbamidomethyl[C](28)	476.858	10111.5	ApoE2(157)-ApoE2(157)/	Inter-Protein	0.25DSS
LH_C2206_116.68565.68565.4.0.dta	4	LKSWFEPLVEDMQR(2)-LSKELQAAQAR(3)	Cross-Linked	DSS-D12	null	487.654	77.8172	ApoE2(262)-ApoE2(95)/	Intra-Protein	0.25DSS
LH_C2206_115.44088.44088.5.0.dta	5	TRDRLDEVKEQVAEVR(9)-LSKELQAAQAR(3)	Cross-Linked	DSS-H12	null	500.06	158.793	ApoE2(233)-ApoE2(95)/	Intra-Protein	0.25DSS
LH_C2206_115.41391.41391.5.0.dta	5	TRDRLDEVKEQVAEVR(9)-ELKAYK(3)	Cross-Linked	DSS-H12	null	500.399	86.487	ApoE2(233)-ApoE2(72)/	Intra-Protein	0.25DSS
LH_C2206_115.51918.51918.4.1.dta	4	DADDLQKCLAVYQAGAR(7)-AKLEEQAQQIR(2)	Cross-Linked	DSS-D12	Carbamidomethyl[C](8)	501.582	216.533	ApoE2(157)-ApoE2(242)/	Intra-Protein	0.25DSS
LH_C2206_115.72250.72250.4.4.dta	4	GNTAKCTSTGWIPAPR(5)-LKSWFEPLVEDMQR(2)	Cross-Linked	DSS-D12	Carbamidomethyl[C](6);Oxidation[M](31)	511.495	274202	FH5-7H(47)-ApoE2(262)/	Inter-Protein	0.25DSS
LH_C2206_115.41286.41286.5.1.dta	5	LDEVKEQVAEVRAKLEEQAQQIR(5)-AKLEEQAQQIR(2)	Cross-Linked	DSS-D12	null	512.524	3184.76	ApoE2(233)-ApoE2(242)/	Intra-Protein	0.25DSS
LH_C2206_115.52755.52755.4.0.dta	4	DADDLQKCLAVYQAGAR(7)-LSKELQAAQAR(3)	Cross-Linked	DSS-H12	Carbamidomethyl[C](8)	536.891	0.147329	ApoE2(157)-ApoE2(95)/	Intra-Protein	0.25DSS
LH_C2206_115.72479.72479.3.0.dta	3	LKSWFEPLVEDMQR(2)-LSKELQAAQAR(3)	Cross-Linked	DSS-H12	null	542.277	4097.92	ApoE2(262)-ApoE2(95)/	Intra-Protein	0.25DSS
LH_C2206_116.67226.67226.4.0.dta	4	LKSWFEPLVEDMQR(2)-AKLEEQAQQIR(2)	Cross-Linked	DSS-H12	Oxidation[M](12)	545.817	387551	ApoE2(262)-ApoE2(242)/	Intra-Protein	0.25DSS
LH_C2206_116.41461.41461.5.2.dta	5	TRDRLDEVKEQVAEVR(9)-ELKAYK(3)	Cross-Linked	DSS-D12	null	555.055	5266.02	ApoE2(233)-ApoE2(72)/	Intra-Protein	0.25DSS
LH_C2206_116.50892.50892.4.1.dta	4	TRDRLDEVKEQVAEVR(9)-LDEVKEQVAEVR(5)	Cross-Linked	DSS-D12	null	559.421	12298.8	ApoE2(233)-ApoE2(233)/	Intra-Protein	0.25DSS
LH_C2206_116.49866.49866.4.0.dta	4	DADDLQKCLAVYQAGAR(7)-ELKAYK(3)	Cross-Linked	DSS-H12	Carbamidomethyl[C](8)	560.95	3869.7	ApoE2(157)-ApoE2(72)/	Intra-Protein	0.25DSS
LH_C2206_116.34643.34643.4.2.dta	4	LSKELQAAQAR(3)-LSKELQAAQAR(3)	Cross-Linked	DSS-H12	null	565.423	1079.69	ApoE2(95)-ApoE2(95)/	Inter-Protein	0.25DSS
LH_C2206_115.68894.68894.5.0.dta	5	TRDRLDEVKEQVAEVR(9)-LKSWFEPLVEDMQR(2)	Cross-Linked	DSS-H12	Oxidation[M](31)	575.275	6.76393	ApoE2(233)-ApoE2(262)/	Intra-Protein	0.25DSS
LH_C2206_115.34489.34489.4.0.dta	4	LSKELQAAQAR(3)-LSKELQAAQAR(3)	Cross-Linked	DSS-H12	null	575.65	9.00699	ApoE2(95)-ApoE2(95)/	Inter-Protein	0.25DSS
LH_C2206_116.62898.62898.3.0.dta	3	LKSWFEPLVEDMQR(2)-LSKELQAAQAR(3)	Cross-Linked	DSS-H12	Oxidation[M](12)	576.152	230146	ApoE2(262)-ApoE2(95)/	Intra-Protein	0.25DSS
LH_C2206_115.63748.63748.5.0.dta	5	LLRDADDLQKCLAVYQAGAR(10)-DRLDEVKEQVAEVR(7)	Cross-Linked	DSS-H12	Carbamidomethyl[C](11)	579.302	6112.25	ApoE2(157)-ApoE2(233)/	Intra-Protein	0.25DSS
LH_C2206_116.60431.60431.4.0.dta	4	DADDLQKCLAVYQAGAR(7)-LDEVKEQVAEVR(5)	Cross-Linked	DSS-H12	Carbamidomethyl[C](8)	602.048	1404.85	ApoE2(157)-ApoE2(233)/	Intra-Protein	0.25DSS
LH_C2206_116.60391.60391.4.1.dta	4	DADDLQKCLAVYQAGAR(7)-LDEVKEQVAEVR(5)	Cross-Linked	DSS-D12	Carbamidomethyl[C](8)	602.625	145.093	ApoE2(157)-ApoE2(233)/	Intra-Protein	0.25DSS
LH_C2206_116.58351.58351.5.0.dta	5	DRLDEVKEQVAEVR(7)-LDEVKEQVAEVR(5)	Cross-Linked	DSS-D12	null	616.639	2629.42	ApoE2(233)-ApoE2(233)/	Intra-Protein	0.25DSS
LH_C2206_116.67955.67955.5.1.dta	5	DADDLQKCLAVYQAGAR(7)-DRLDEVKEQVAEVR(7)	Cross-Linked	DSS-D12	Carbamidomethyl[C](8)	624.773	354.967	ApoE2(157)-ApoE2(233)/	Intra-Protein	0.25DSS
LH_C2206_116.55588.55588.4.0.dta	4	DADDLQKCLAVYQAGAR(7)-LSKELQAAQAR(3)	Cross-Linked	DSS-H12	Carbamidomethyl[C](8)	627.563	1985.34	ApoE2(157)-ApoE2(95)/	Intra-Protein	0.25DSS
LH_C2206_116.29323.29323.4.4.dta	4	LSKELQAAQAR(3)-ELKAYK(3)	Cross-Linked	DSS-D12	null	638.073	2838.46	ApoE2(95)-ApoE2(72)/	Intra-Protein	0.25DSS
LH_C2206_115.49559.49559.4.1.dta	4	LDEVKEQVAEVR(5)-LDEVKEQVAEVR(5)	Cross-Linked	DSS-D12	null	650.023	24.2905	ApoE2(233)-ApoE2(233)/	Inter-Protein	0.25DSS
LH_C2206_115.43271.43271.4.0.dta	4	TRDRLDEVKEQVAEVR(9)-AKLEEQAQQIR(2)	Cross-Linked	DSS-D12	null	658.174	27599.8	ApoE2(233)-ApoE2(242)/	Intra-Protein	0.25DSS
LH_C2206_116.52417.52417.4.1.dta	4	DADDLQKCLAVYQAGAR(7)-LSKELQAAQAR(3)	Cross-Linked	DSS-D12	Carbamidomethyl[C](8)	658.492	508.747	ApoE2(157)-ApoE2(95)/	Intra-Protein	0.25DSS
LH_C2206_116.72455.72455.4.0.dta	4	DADDLQKCLAVYQAGAR(7)-DADDLQKCLAVYQAGAR(7)	Cross-Linked	DSS-H12	Carbamidomethyl[C](8);Carbamidomethyl[C](28)	688.653	51735.9	ApoE2(157)-ApoE2(157)/	Inter-Protein	0.25DSS
LH_C2206_115.53781.53781.5.4.dta	5	KCYFPYLENGYNQNHGR(1)-GNTAKCTSTGWIPAPR(5)	Cross-Linked	DSS-D12	Carbamidomethyl[C](2);Carbamidomethyl[C](26)	690.426	130244	FH5-7H(127)-FH5-7H(47)/	Intra-Protein	0.25DSS
LH_C2206_116.66469.66469.5.1.dta	5	DRLDEVKEQVAEVR(7)-DRLDEVKEQVAEVR(7)	Cross-Linked	DSS-D12	null	693.625	4179.48	ApoE2(233)-ApoE2(233)/	Inter-Protein	0.25DSS
LH_C2206_116.33772.33772.4.0.dta	4	LSKELQAAQAR(3)-LSKELQAAQAR(3)	Cross-Linked	DSS-H12	null	699.025	668.317	ApoE2(95)-ApoE2(95)/	Inter-Protein	0.25DSS
LH_C2206_115.47239.47239.5.1.dta	5	EQVAEVRAKLEEQAQQIR(9)-ARLSKELQAAQAR(5)	Cross-Linked	DSS-H12	null	699.154	460946	ApoE2(242)-ApoE2(95)/	Intra-Protein	0.25DSS
LH_C2206_115.34045.34045.4.0.dta	4	LSKELQAAQAR(3)-LSKELQAAQAR(3)	Cross-Linked	DSS-H12	null	709.223	16.2565	ApoE2(95)-ApoE2(95)/	Inter-Protein	0.25DSS
LH_C2206_115.44394.44394.5.1.dta	5	TRDRLDEVKEQVAEVR(9)-LSKELQAAQAR(3)	Cross-Linked	DSS-H12	null	709.294	1500.84	ApoE2(233)-ApoE2(95)/	Intra-Protein	0.25DSS
LH_C2206_116.41450.41450.4.4.dta	4	LDEVKEQVAEVR(5)-AKLEEQAQQIR(2)	Cross-Linked	DSS-H12	null	718.796	31822.2	ApoE2(233)-ApoE2(242)/	Intra-Protein	0.25DSS
LH_C2206_116.61532.61532.4.0.dta	4	LKSWFEPLVEDMQR(2)-ELKAYK(3)	Cross-Linked	DSS-D12	Oxidation[M](12)	722.322	1327.57	ApoE2(262)-ApoE2(72)/	Intra-Protein	0.25DSS
LH_C2206_115.33145.33145.3.0.dta	3	AKLEEQAQQIR(2)-AKLEEQAQQIR(2)	Cross-Linked	DSS-H12	null	722.405	50.9003	ApoE2(242)-ApoE2(242)/	Inter-Protein	0.25DSS
LH_C2206_116.72362.72362.4.0.dta	4	DADDLQKCLAVYQAGAR(7)-DADDLQKCLAVYQAGAR(7)	Cross-Linked	DSS-H12	Carbamidomethyl[C](8);Carbamidomethyl[C](28)	759.786	2653.6	ApoE2(157)-ApoE2(157)/	Inter-Protein	0.25DSS
LH_C2206_116.86211.86211.4.0.dta	4	QWAGLVEKVQAAVGTSAAPVPSDNH(8)-LKSWFEPLVEDMQR(2)	Cross-Linked	DSS-H12	null	760.658	798353	ApoE2(282)-ApoE2(262)/	Intra-Protein	0.25DSS
LH_C2206_115.33923.33923.4.1.dta	4	LSKELQAAQAR(3)-LSKELQAAQAR(3)	Cross-Linked	DSS-H12	null	772.212	13.3711	ApoE2(95)-ApoE2(95)/	Inter-Protein	0.25DSS
LH_C2206_115.33417.33417.4.2.dta	4	LSKELQAAQAR(3)-LSKELQAAQAR(3)	Cross-Linked	DSS-H12	null	775.158	16.8339	ApoE2(95)-ApoE2(95)/	Inter-Protein	0.25DSS
LH_C2206_116.33088.33088.4.1.dta	4	AKLEEQAQQIR(2)-AKLEEQAQQIR(2)	Cross-Linked	DSS-D12	null	777.288	399.539	ApoE2(242)-ApoE2(242)/	Inter-Protein	0.25DSS
LH_C2206_115.49670.49670.3.1.dta	3	DRLDEVKEQVAEVR(7)-AKLEEQAQQIR(2)	Cross-Linked	DSS-D12	null	807.42	15019.8	ApoE2(233)-ApoE2(242)/	Intra-Protein	0.25DSS
LH_C2206_116.83323.83323.4.1.dta	4	LDEVKEQVAEVRAKLEEQAQQIR(14)-ARLSKELQAAQAR(5)	Cross-Linked	DSS-H12	null	816.459	56784.6	ApoE2(242)-ApoE2(95)/	Intra-Protein	0.25DSS
LH_C2206_115.42456.42456.4.0.dta	4	LDEVKEQVAEVR(5)-AKLEEQAQQIR(2)	Cross-Linked	DSS-H12	null	825.776	1782.6	ApoE2(233)-ApoE2(242)/	Intra-Protein	0.25DSS
LH_C2206_115.48030.48030.4.0.dta	4	DRLDEVKEQVAEVR(7)-ELKAYK(3)	Cross-Linked	DSS-D12	null	826.481	10.9759	ApoE2(233)-ApoE2(72)/	Intra-Protein	0.25DSS
LH_C2206_116.34044.34044.4.1.dta	4	LSKELQAAQAR(3)-LSKELQAAQAR(3)	Cross-Linked	DSS-H12	null	827.418	1776.31	ApoE2(95)-ApoE2(95)/	Inter-Protein	0.25DSS
LH_C2206_116.33794.33794.4.2.dta	4	AKLEEQAQQIR(2)-AKLEEQAQQIR(2)	Cross-Linked	DSS-D12	null	833.33	713.582	ApoE2(242)-ApoE2(242)/	Inter-Protein	0.25DSS
LH_C2206_116.29279.29279.3.1.dta	3	AKLEEQAQQIR(2)-ELKAYK(3)	Cross-Linked	DSS-H12	null	865.691	12173.7	ApoE2(242)-ApoE2(72)/	Intra-Protein	0.25DSS
LH_C2206_115.34078.34078.4.0.dta	4	LSKELQAAQAR(3)-LSKELQAAQAR(3)	Cross-Linked	DSS-H12	null	867.629	14.2762	ApoE2(95)-ApoE2(95)/	Inter-Protein	0.25DSS
LH_C2206_116.59194.59194.6.4.dta	6	TRDRLDEVKEQVAEVR(9)-DRLDEVKEQVAEVR(7)	Cross-Linked	DSS-D12	null	868.409	123319	ApoE2(233)-ApoE2(233)/	Intra-Protein	0.25DSS
LH_C2206_115.43500.43500.4.0.dta	4	TRDRLDEVKEQVAEVR(9)-AKLEEQAQQIR(2)	Cross-Linked	DSS-D12	null	869.651	346574	ApoE2(233)-ApoE2(242)/	Intra-Protein	0.25DSS
LH_C2206_116.49841.49841.4.0.dta	4	DADDLQKCLAVYQAGAR(7)-ELKAYK(3)	Cross-Linked	DSS-D12	Carbamidomethyl[C](8)	871.142	20627.4	ApoE2(157)-ApoE2(72)/	Intra-Protein	0.25DSS
LH_C2206_115.42072.42072.4.1.dta	4	CTLKPCDYPDIK(4)-LSKELQAAQAR(3)	Cross-Linked	DSS-D12	Carbamidomethyl[C](1);Carbamidomethyl[C](6)	908.951	135.921	FH5-7H(62)-ApoE2(95)/	Inter-Protein	0.25DSS
LH_C2206_116.74204.74204.5.0.dta	5	RPYFPVAVGKYYSYYCDEHFETPSGSYWDHIHCTQDGWSPAVPCLR(10)-CTLKPCDYPDIK(4)	Cross-Linked	DSS-H12	Carbamidomethyl[C](16);Carbamidomethyl[C](33);Carbamidomethyl[C](44);Carbamidomethyl[C](50);Carbamidomethyl[C](55)	920.642	688386	FH5-7H(90)-FH5-7H(62)/	Intra-Protein	0.25DSS
LH_C2206_116.44036.44036.5.0.dta	5	TRDRLDEVKEQVAEVR(9)-LSKELQAAQAR(3)	Cross-Linked	DSS-H12	null	937.728	4910.48	ApoE2(233)-ApoE2(95)/	Intra-Protein	0.25DSS
LH_C2206_116.64649.64649.5.2.dta	5	KCYFPYLENGYNQNHGR(1)-ALMDETMKELKAYK(8)	Cross-Linked	DSS-H12	Carbamidomethyl[C](2);Oxidation[M](27)	956.068	288538	FH5-7H(127)-ApoE2(69)/	Inter-Protein	0.25DSS
LH_C2206_115.59318.59318.6.1.dta	6	TRDRLDEVKEQVAEVR(9)-DRLDEVKEQVAEVR(7)	Cross-Linked	DSS-H12	null	980.487	5443.58	ApoE2(233)-ApoE2(233)/	Intra-Protein	0.25DSS
LH_C2206_115.47649.47649.4.1.dta	4	ALMDETMKELK(8)-LSKELQAAQAR(3)	Cross-Linked	DSS-D12	null	984.032	2456.76	ApoE2(69)-ApoE2(95)/	Intra-Protein	0.25DSS
LH_C2206_115.71689.71689.4.3.dta	4	LKSWFEPLVEDMQR(2)-LDEVKEQVAEVR(5)	Cross-Linked	DSS-D12	Oxidation[M](12)	987.183	780030	ApoE2(262)-ApoE2(233)/	Intra-Protein	0.25DSS
LH_C2206_116.32876.32876.4.2.dta	4	AKLEEQAQQIR(2)-AKLEEQAQQIR(2)	Cross-Linked	DSS-D12	null	991.68	470.563	ApoE2(242)-ApoE2(242)/	Inter-Protein	0.25DSS
LH_C2206_115.33742.33742.4.0.dta	4	LSKELQAAQAR(3)-LSKELQAAQAR(3)	Cross-Linked	DSS-H12	null	1001.81	15.0037	ApoE2(95)-ApoE2(95)/	Inter-Protein	0.25DSS
LH_C2206_115.53788.53788.4.2.dta	4	DADDLQKCLAVYQAGAR(7)-LSKELQAAQAR(3)	Cross-Linked	DSS-D12	Carbamidomethyl[C](8)	1007.67	0.312675	ApoE2(157)-ApoE2(95)/	Intra-Protein	0.25DSS
LH_C2206_116.54808.54808.4.1.dta	4	AYKSELEEQLTPVAEETR(3)-ALMDETMKELK(8)	Cross-Linked	DSS-H12	Oxidation[M](24);Oxidation[M](28)	1020.5	68153.9	ApoE2(75)-ApoE2(69)/	Intra-Protein	0.25DSS
LH_C2206_116.66616.66616.5.0.dta	5	DRLDEVKEQVAEVR(7)-DRLDEVKEQVAEVR(7)	Cross-Linked	DSS-D12	null	1025.28	5761.1	ApoE2(233)-ApoE2(233)/	Inter-Protein	0.25DSS
LH_C2206_115.33105.33105.3.0.dta	3	AKLEEQAQQIR(2)-AKLEEQAQQIR(2)	Cross-Linked	DSS-H12	null	1027.15	6.48443	ApoE2(242)-ApoE2(242)/	Inter-Protein	0.25DSS
LH_C2206_116.51543.51543.4.0.dta	4	GNTAKCTSTGWIPAPR(5)-GNTAKCTSTGWIPAPR(5)	Cross-Linked	DSS-H12	Carbamidomethyl[C](6);Carbamidomethyl[C](25)	1037.02	2095.22	FH5-7H(47)-FH5-7H(47)/	Inter-Protein	0.25DSS
LH_C2206_116.58763.58763.4.0.dta	4	DADDLQKCLAVYQAGAR(7)-TRDRLDEVKEQVAEVR(9)	Cross-Linked	DSS-D12	Carbamidomethyl[C](8)	1074.55	27433.9	ApoE2(157)-ApoE2(233)/	Intra-Protein	0.25DSS
LH_C2206_116.51278.51278.4.1.dta	4	GNTAKCTSTGWIPAPR(5)-GNTAKCTSTGWIPAPR(5)	Cross-Linked	DSS-H12	Carbamidomethyl[C](6);Carbamidomethyl[C](25)	1082.09	1694.42	FH5-7H(47)-FH5-7H(47)/	Inter-Protein	0.25DSS
LH_C2206_115.29184.29184.4.0.dta	4	LSKELQAAQAR(3)-ELKAYK(3)	Cross-Linked	DSS-H12	null	1084.59	388.437	ApoE2(95)-ApoE2(72)/	Intra-Protein	0.25DSS
LH_C2206_115.78287.78287.5.1.dta	5	KCYFPYLENGYNQNHGR(1)-LKSWFEPLVEDMQR(2)	Cross-Linked	DSS-D12	Carbamidomethyl[C](2)	1089.1	6.1991	FH5-7H(127)-ApoE2(262)/	Inter-Protein	0.25DSS
LH_C2206_115.61811.61811.3.0.dta	3	LKSWFEPLVEDMQR(2)-AKLEEQAQQIR(2)	Cross-Linked	DSS-H12	Oxidation[M](12)	1092.5	28145.7	ApoE2(262)-ApoE2(242)/	Intra-Protein	0.25DSS
LH_C2206_115.51368.51368.5.2.dta	5	ELKAYKSELEEQLTPVAEETR(3)-LSKELQAAQAR(3)	Cross-Linked	DSS-H12	null	1095.27	751495	ApoE2(72)-ApoE2(95)/	Intra-Protein	0.25DSS
LH_C2206_115.53669.53669.4.1.dta	4	DRLDEVKEQVAEVR(7)-AKLEEQAQQIR(2)	Cross-Linked	DSS-D12	null	1098.18	14170.5	ApoE2(233)-ApoE2(242)/	Intra-Protein	0.25DSS
LH_C2206_116.33565.33565.4.1.dta	4	LSKELQAAQAR(3)-LSKELQAAQAR(3)	Cross-Linked	DSS-D12	null	1113.66	3369.22	ApoE2(95)-ApoE2(95)/	Inter-Protein	0.25DSS
LH_C2206_115.41319.41319.3.0.dta	3	LDEVKEQVAEVR(5)-AKLEEQAQQIR(2)	Cross-Linked	DSS-D12	null	1117.3	670.009	ApoE2(233)-ApoE2(242)/	Intra-Protein	0.25DSS
LH_C2206_116.29078.29078.3.1.dta	3	AKLEEQAQQIR(2)-ELKAYK(3)	Cross-Linked	DSS-D12	null	1121.57	1136.12	ApoE2(242)-ApoE2(72)/	Intra-Protein	0.25DSS
LH_C2206_116.29914.29914.4.2.dta	4	LSKELQAAQAR(3)-ELKAYK(3)	Cross-Linked	DSS-H12	null	1131.69	3312.22	ApoE2(95)-ApoE2(72)/	Intra-Protein	0.25DSS
LH_C2206_116.90784.90784.4.0.dta	4	DADDLQKCLAVYQAGAR(7)-DADDLQKCLAVYQAGAR(7)	Cross-Linked	DSS-H12	Carbamidomethyl[C](8);Carbamidomethyl[C](28)	1136.37	4467.45	ApoE2(157)-ApoE2(157)/	Inter-Protein	0.25DSS
LH_C2206_116.72491.72491.4.2.dta	4	DADDLQKCLAVYQAGAR(7)-DADDLQKCLAVYQAGAR(7)	Cross-Linked	DSS-D12	Carbamidomethyl[C](8);Carbamidomethyl[C](28)	1143.01	4383	ApoE2(157)-ApoE2(157)/	Inter-Protein	0.25DSS
LH_C2206_115.50623.50623.4.2.dta	4	DRLDEVKEQVAEVR(7)-LSKELQAAQAR(3)	Cross-Linked	DSS-D12	null	1147.69	1085.26	ApoE2(233)-ApoE2(95)/	Intra-Protein	0.25DSS
LH_C2206_115.33943.33943.4.0.dta	4	AKLEEQAQQIR(2)-AKLEEQAQQIR(2)	Cross-Linked	DSS-H12	null	1148.22	12.3295	ApoE2(242)-ApoE2(242)/	Inter-Protein	0.25DSS
LH_C2206_115.33562.33562.3.0.dta	3	LSKELQAAQAR(3)-LSKELQAAQAR(3)	Cross-Linked	DSS-D12	null	1154.17	2.47121	ApoE2(95)-ApoE2(95)/	Inter-Protein	0.25DSS
LH_C2206_115.72596.72596.3.0.dta	3	DADDLQKCLAVYQAGAR(7)-DADDLQKCLAVYQAGAR(7)	Cross-Linked	DSS-H12	Carbamidomethyl[C](8);Carbamidomethyl[C](28)	1169.7	49.8282	ApoE2(157)-ApoE2(157)/	Inter-Protein	0.25DSS
LH_C2206_116.85364.85364.4.1.dta	4	LKSWFEPLVEDMQR(2)-LKSWFEPLVEDMQR(2)	Cross-Linked	DSS-D12	null	1183.72	65.9353	ApoE2(262)-ApoE2(262)/	Inter-Protein	0.25DSS
LH_C2206_116.47422.47422.5.1.dta	5	KCYFPYLENGYNQNHGR(1)-LSKELQAAQAR(3)	Cross-Linked	DSS-D12	Carbamidomethyl[C](2)	1186.35	265144	FH5-7H(127)-ApoE2(95)/	Inter-Protein	0.25DSS
LH_C2206_115.73126.73126.4.0.dta	4	DADDLQKCLAVYQAGAR(7)-DADDLQKCLAVYQAGAR(7)	Cross-Linked	DSS-H12	Carbamidomethyl[C](8);Carbamidomethyl[C](28)	1186.7	128.278	ApoE2(157)-ApoE2(157)/	Inter-Protein	0.25DSS
LH_C2206_115.67839.67839.5.2.dta	5	LLRDADDLQKCLAVYQAGAR(10)-DADDLQKCLAVYQAGAR(7)	Cross-Linked	DSS-H12	Carbamidomethyl[C](11);Carbamidomethyl[C](31)	1216.17	3058.4	ApoE2(157)-ApoE2(157)/	Intra-Protein	0.25DSS
LH_C2206_116.55118.55118.4.1.dta	4	DADDLQKCLAVYQAGAR(7)-LSKELQAAQAR(3)	Cross-Linked	DSS-H12	Carbamidomethyl[C](8)	1253.45	926.74	ApoE2(157)-ApoE2(95)/	Intra-Protein	0.25DSS
LH_C2206_115.68706.68706.5.0.dta	5	TRDRLDEVKEQVAEVR(9)-LKSWFEPLVEDMQR(2)	Cross-Linked	DSS-D12	Oxidation[M](31)	1256.82	3469.91	ApoE2(233)-ApoE2(262)/	Intra-Protein	0.25DSS
LH_C2206_116.43116.43116.3.1.dta	3	TRDRLDEVKEQVAEVR(9)-AKLEEQAQQIR(2)	Cross-Linked	DSS-D12	null	1261.54	766875	ApoE2(233)-ApoE2(242)/	Intra-Protein	0.25DSS
LH_C2206_116.67202.67202.4.1.dta	4	KCYFPYLENGYNQNHGR(1)-DADDLQKCLAVYQAGAR(7)	Cross-Linked	DSS-D12	Carbamidomethyl[C](2);Carbamidomethyl[C](28)	1270.78	76567.1	FH5-7H(127)-ApoE2(157)/	Inter-Protein	0.25DSS
LH_C2206_116.33022.33022.4.1.dta	4	AKLEEQAQQIR(2)-AKLEEQAQQIR(2)	Cross-Linked	DSS-D12	null	1273.21	428.968	ApoE2(242)-ApoE2(242)/	Inter-Protein	0.25DSS
LH_C2206_116.86765.86765.4.0.dta	4	QWAGLVEKVQAAVGTSAAPVPSDNH(8)-LKSWFEPLVEDMQR(2)	Cross-Linked	DSS-D12	null	1275.82	476857	ApoE2(282)-ApoE2(262)/	Intra-Protein	0.25DSS
LH_C2206_115.33410.33410.4.2.dta	4	AKLEEQAQQIR(2)-AKLEEQAQQIR(2)	Cross-Linked	DSS-D12	null	1330.45	6.931	ApoE2(242)-ApoE2(242)/	Inter-Protein	0.25DSS
LH_C2206_115.66766.66766.4.3.dta	4	DRLDEVKEQVAEVR(7)-DRLDEVKEQVAEVR(7)	Cross-Linked	DSS-H12	null	1332.77	2853.76	ApoE2(233)-ApoE2(233)/	Inter-Protein	0.25DSS
LH_C2206_116.51919.51919.5.1.dta	5	DADDLQKCLAVYQAGAR(7)-LSKELQAAQAR(3)	Cross-Linked	DSS-D12	Carbamidomethyl[C](8)	1338.54	96.2611	ApoE2(157)-ApoE2(95)/	Intra-Protein	0.25DSS
LH_C2206_116.54193.54193.4.2.dta	4	KCYFPYLENGYNQNHGR(1)-GNTAKCTSTGWIPAPR(5)	Cross-Linked	DSS-H12	Carbamidomethyl[C](2);Carbamidomethyl[C](26)	1345.6	128953	FH5-7H(127)-FH5-7H(47)/	Intra-Protein	0.25DSS
LH_C2206_115.32836.32836.4.2.dta	4	LSKELQAAQAR(3)-LSKELQAAQAR(3)	Cross-Linked	DSS-H12	null	1365.77	15.9538	ApoE2(95)-ApoE2(95)/	Inter-Protein	0.25DSS
LH_C2206_116.54448.54448.4.0.dta	4	DADDLQKCLAVYQAGAR(7)-LSKELQAAQAR(3)	Cross-Linked	DSS-H12	Carbamidomethyl[C](8)	1374.98	95.0845	ApoE2(157)-ApoE2(95)/	Intra-Protein	0.25DSS
LH_C2206_115.33604.33604.4.1.dta	4	LSKELQAAQAR(3)-LSKELQAAQAR(3)	Cross-Linked	DSS-D12	null	1383.29	11.1942	ApoE2(95)-ApoE2(95)/	Inter-Protein	0.25DSS
LH_C2206_116.84955.84955.5.2.dta	5	ELKAYKSELEEQLTPVAEETR(3)-ELKAYKSELEEQLTPVAEETR(6)	Cross-Linked	DSS-D12	null	1388.37	11511	ApoE2(72)-ApoE2(75)/	Inter-Protein	0.25DSS
LH_C2206_116.68537.68537.5.1.dta	5	TRDRLDEVKEQVAEVR(9)-LKSWFEPLVEDMQR(2)	Cross-Linked	DSS-D12	Oxidation[M](31)	1396.9	997.7	ApoE2(233)-ApoE2(262)/	Intra-Protein	0.25DSS
LH_C2206_116.29011.29011.4.1.dta	4	LSKELQAAQAR(3)-ELKAYK(3)	Cross-Linked	DSS-D12	null	1397.04	7584.69	ApoE2(95)-ApoE2(72)/	Intra-Protein	0.25DSS
LH_C2206_116.33603.33603.4.0.dta	4	LSKELQAAQAR(3)-LSKELQAAQAR(3)	Cross-Linked	DSS-H12	null	1432.49	579.648	ApoE2(95)-ApoE2(95)/	Inter-Protein	0.25DSS
LH_C2206_115.34005.34005.4.0.dta	4	AKLEEQAQQIR(2)-AKLEEQAQQIR(2)	Cross-Linked	DSS-H12	null	1441.59	2.99399	ApoE2(242)-ApoE2(242)/	Inter-Protein	0.25DSS
LH_C2206_115.29217.29217.3.0.dta	3	LSKELQAAQAR(3)-ELKAYK(3)	Cross-Linked	DSS-D12	null	1459.7	20.1376	ApoE2(95)-ApoE2(72)/	Intra-Protein	0.25DSS
LH_C2206_116.51437.51437.4.0.dta	4	GNTAKCTSTGWIPAPR(5)-GNTAKCTSTGWIPAPR(5)	Cross-Linked	DSS-H12	Carbamidomethyl[C](6);Carbamidomethyl[C](25)	1481.15	2085.54	FH5-7H(47)-FH5-7H(47)/	Inter-Protein	0.25DSS
LH_C2206_116.33136.33136.3.0.dta	3	AKLEEQAQQIR(2)-AKLEEQAQQIR(2)	Cross-Linked	DSS-H12	null	1506.57	196.196	ApoE2(242)-ApoE2(242)/	Inter-Protein	0.25DSS
LH_C2206_115.59251.59251.6.1.dta	6	TRDRLDEVKEQVAEVR(9)-DRLDEVKEQVAEVR(7)	Cross-Linked	DSS-H12	null	1523.04	6469.92	ApoE2(233)-ApoE2(233)/	Intra-Protein	0.25DSS
LH_C2206_116.50517.50517.5.0.dta	5	DRLDEVKEQVAEVR(7)-LSKELQAAQAR(3)	Cross-Linked	DSS-D12	null	1526.74	1547.26	ApoE2(233)-ApoE2(95)/	Intra-Protein	0.25DSS
LH_C2206_116.42853.42853.5.1.dta	5	TRDRLDEVKEQVAEVR(9)-AKLEEQAQQIR(2)	Cross-Linked	DSS-D12	null	1536.98	1886.94	ApoE2(233)-ApoE2(242)/	Intra-Protein	0.25DSS
LH_C2206_116.43764.43764.5.1.dta	5	TRDRLDEVKEQVAEVR(9)-AKLEEQAQQIR(2)	Cross-Linked	DSS-D12	null	1559.06	81824.6	ApoE2(233)-ApoE2(242)/	Intra-Protein	0.25DSS
LH_C2206_116.42016.42016.3.0.dta	3	LDEVKEQVAEVR(5)-LSKELQAAQAR(3)	Cross-Linked	DSS-H12	null	1578.47	1024.57	ApoE2(233)-ApoE2(95)/	Intra-Protein	0.25DSS
LH_C2206_116.32834.32834.4.1.dta	4	LSKELQAAQAR(3)-LSKELQAAQAR(3)	Cross-Linked	DSS-H12	null	1591.58	563.635	ApoE2(95)-ApoE2(95)/	Inter-Protein	0.25DSS
LH_C2206_116.41334.41334.4.3.dta	4	LDEVKEQVAEVR(5)-AKLEEQAQQIR(2)	Cross-Linked	DSS-H12	null	1602.4	202145	ApoE2(233)-ApoE2(242)/	Intra-Protein	0.25DSS
LH_C2206_115.59324.59324.6.0.dta	6	TRDRLDEVKEQVAEVR(9)-DRLDEVKEQVAEVR(7)	Cross-Linked	DSS-H12	null	1623.1	2506.5	ApoE2(233)-ApoE2(233)/	Intra-Protein	0.25DSS
LH_C2206_116.87445.87445.5.0.dta	5	ALMDETMKELKAYKSELEEQLTPVAEETR(8)-ALMDETMKELK(8)	Cross-Linked	DSS-D12	Oxidation[M](3);Oxidation[M](7)	1678.48	108160	ApoE2(69)-ApoE2(69)/	Intra-Protein	0.25DSS
LH_C2206_116.33162.33162.3.0.dta	3	AKLEEQAQQIR(2)-AKLEEQAQQIR(2)	Cross-Linked	DSS-H12	null	1689.68	225.262	ApoE2(242)-ApoE2(242)/	Inter-Protein	0.25DSS
LH_C2206_115.35557.35557.4.0.dta	4	AKLEEQAQQIR(2)-LSKELQAAQAR(3)	Cross-Linked	DSS-D12	null	1780.99	2364.1	ApoE2(242)-ApoE2(95)/	Intra-Protein	0.25DSS
LH_C2206_115.50665.50665.4.2.dta	4	DRLDEVKEQVAEVR(7)-AKLEEQAQQIR(2)	Cross-Linked	DSS-H12	null	1784.61	3319.29	ApoE2(233)-ApoE2(242)/	Intra-Protein	0.25DSS
LH_C2206_115.33426.33426.4.0.dta	4	LSKELQAAQAR(3)-LSKELQAAQAR(3)	Cross-Linked	DSS-D12	null	1785.88	33.032	ApoE2(95)-ApoE2(95)/	Inter-Protein	0.25DSS
LH_C2206_116.41997.41997.4.1.dta	4	LDEVKEQVAEVR(5)-LSKELQAAQAR(3)	Cross-Linked	DSS-D12	null	1795.75	185.719	ApoE2(233)-ApoE2(95)/	Intra-Protein	0.25DSS
LH_C2206_115.66930.66930.6.1.dta	6	DRLDEVKEQVAEVR(7)-DRLDEVKEQVAEVR(7)	Cross-Linked	DSS-H12	null	1806.18	211.036	ApoE2(233)-ApoE2(233)/	Inter-Protein	0.25DSS
LH_C2206_116.29503.29503.4.4.dta	4	LSKELQAAQAR(3)-ELKAYK(3)	Cross-Linked	DSS-D12	null	1811.85	7590.26	ApoE2(95)-ApoE2(72)/	Intra-Protein	0.25DSS
LH_C2206_116.61136.61136.4.0.dta	4	LKSWFEPLVEDMQR(2)-AKLEEQAQQIR(2)	Cross-Linked	DSS-D12	Oxidation[M](12)	1824.81	3316.84	ApoE2(262)-ApoE2(242)/	Intra-Protein	0.25DSS
LH_C2206_115.53773.53773.4.1.dta	4	DRLDEVKEQVAEVR(7)-AKLEEQAQQIR(2)	Cross-Linked	DSS-D12	null	1826.65	151.154	ApoE2(233)-ApoE2(242)/	Intra-Protein	0.25DSS
LH_C2206_116.57185.57185.4.0.dta	4	DADDLQKCLAVYQAGAR(7)-LSKELQAAQAR(3)	Cross-Linked	DSS-H12	Carbamidomethyl[C](8)	1843.73	5630.78	ApoE2(157)-ApoE2(95)/	Intra-Protein	0.25DSS
LH_C2206_115.74608.74608.6.2.dta	6	TRDRLDEVKEQVAEVR(9)-LKSWFEPLVEDMQR(2)	Cross-Linked	DSS-D12	null	1857.81	116.117	ApoE2(233)-ApoE2(262)/	Intra-Protein	0.25DSS
LH_C2206_116.54854.54854.4.3.dta	4	AYKSELEEQLTPVAEETR(3)-ALMDETMKELK(8)	Cross-Linked	DSS-H12	Oxidation[M](24);Oxidation[M](28)	1876.64	57583	ApoE2(75)-ApoE2(69)/	Intra-Protein	0.25DSS
LH_C2206_115.53419.53419.4.1.dta	4	DADDLQKCLAVYQAGAR(7)-LSKELQAAQAR(3)	Cross-Linked	DSS-D12	Carbamidomethyl[C](8)	1937.21	949.932	ApoE2(157)-ApoE2(95)/	Intra-Protein	0.25DSS
LH_C2206_116.67827.67827.4.3.dta	4	LKSWFEPLVEDMQR(2)-LSKELQAAQAR(3)	Cross-Linked	DSS-H12	Oxidation[M](12)	1945.7	138493	ApoE2(262)-ApoE2(95)/	Intra-Protein	0.25DSS
LH_C2206_116.41423.41423.4.0.dta	4	TRDRLDEVKEQVAEVR(9)-ELKAYK(3)	Cross-Linked	DSS-H12	null	1967.13	328746	ApoE2(233)-ApoE2(72)/	Intra-Protein	0.25DSS
LH_C2206_116.64553.64553.5.1.dta	5	KCYFPYLENGYNQNHGR(1)-ALMDETMKELKAYK(11)	Cross-Linked	DSS-H12	Carbamidomethyl[C](2);Oxidation[M](23)	1976.59	425507	FH5-7H(127)-ApoE2(72)/	Inter-Protein	0.25DSS
LH_C2206_115.29307.29307.4.1.dta	4	LSKELQAAQAR(3)-ELKAYK(3)	Cross-Linked	DSS-D12	null	1982.36	11.2099	ApoE2(95)-ApoE2(72)/	Intra-Protein	0.25DSS
LH_C2206_116.77871.77871.4.1.dta	4	QWAGLVEKVQAAVGTSAAPVPSDNH(8)-LDEVKEQVAEVR(5)	Cross-Linked	DSS-H12	null	1993.72	623920	ApoE2(282)-ApoE2(233)/	Intra-Protein	0.25DSS
LH_C2206_115.58440.58440.5.0.dta	5	DRLDEVKEQVAEVR(7)-LDEVKEQVAEVR(5)	Cross-Linked	DSS-H12	null	1996.83	670.779	ApoE2(233)-ApoE2(233)/	Intra-Protein	0.25DSS
LH_C2206_116.29824.29824.4.0.dta	4	LSKELQAAQAR(3)-ELKAYK(3)	Cross-Linked	DSS-H12	null	2002.52	1843.56	ApoE2(95)-ApoE2(72)/	Intra-Protein	0.25DSS
LH_C2206_116.51463.51463.4.0.dta	4	GNTAKCTSTGWIPAPR(5)-GNTAKCTSTGWIPAPR(5)	Cross-Linked	DSS-H12	Carbamidomethyl[C](6);Carbamidomethyl[C](25)	2032.48	1176.32	FH5-7H(47)-FH5-7H(47)/	Inter-Protein	0.25DSS
LH_C2206_116.52850.52850.4.0.dta	4	DADDLQKCLAVYQAGAR(7)-LSKELQAAQAR(3)	Cross-Linked	DSS-H12	Carbamidomethyl[C](8)	2087.36	21025.3	ApoE2(157)-ApoE2(95)/	Intra-Protein	0.25DSS
LH_C2206_115.77122.77122.4.1.dta	4	LKSWFEPLVEDMQR(2)-LDEVKEQVAEVR(5)	Cross-Linked	DSS-H12	null	2117.83	413698	ApoE2(262)-ApoE2(233)/	Intra-Protein	0.25DSS
LH_C2206_115.33679.33679.4.0.dta	4	AKLEEQAQQIR(2)-AKLEEQAQQIR(2)	Cross-Linked	DSS-D12	null	2118.28	5.48329	ApoE2(242)-ApoE2(242)/	Inter-Protein	0.25DSS
LH_C2206_116.74888.74888.5.0.dta	5	KCYFPYLENGYNQNHGR(1)-LKSWFEPLVEDMQR(2)	Cross-Linked	DSS-H12	Carbamidomethyl[C](2);Oxidation[M](32)	2198.77	304446	FH5-7H(127)-ApoE2(262)/	Inter-Protein	0.25DSS
LH_C2206_115.58835.58835.5.1.dta	5	DADDLQKCLAVYQAGAR(7)-TRDRLDEVKEQVAEVR(9)	Cross-Linked	DSS-D12	Carbamidomethyl[C](8)	2202.88	30.9471	ApoE2(157)-ApoE2(233)/	Intra-Protein	0.25DSS
LH_C2206_116.29186.29186.4.1.dta	4	LSKELQAAQAR(3)-ELKAYK(3)	Cross-Linked	DSS-D12	null	2207.41	2558.51	ApoE2(95)-ApoE2(72)/	Intra-Protein	0.25DSS
LH_C2206_115.53747.53747.4.2.dta	4	DADDLQKCLAVYQAGAR(7)-LSKELQAAQAR(3)	Cross-Linked	DSS-D12	Carbamidomethyl[C](8)	2237.31	31.3803	ApoE2(157)-ApoE2(95)/	Intra-Protein	0.25DSS
LH_C2206_115.50244.50244.5.2.dta	5	LLRDADDLQKCLAVYQAGAR(10)-AKLEEQAQQIR(2)	Cross-Linked	DSS-H12	Carbamidomethyl[C](11)	2269.8	123452	ApoE2(157)-ApoE2(242)/	Intra-Protein	0.25DSS
LH_C2206_116.67114.67114.5.0.dta	5	DRLDEVKEQVAEVR(7)-DRLDEVKEQVAEVR(7)	Cross-Linked	DSS-H12	null	2281.43	6271.55	ApoE2(233)-ApoE2(233)/	Inter-Protein	0.25DSS
LH_C2206_115.59030.59030.6.3.dta	6	TRDRLDEVKEQVAEVR(9)-DRLDEVKEQVAEVR(7)	Cross-Linked	DSS-D12	null	2316.57	24828.5	ApoE2(233)-ApoE2(233)/	Intra-Protein	0.25DSS
LH_C2206_116.72296.72296.4.2.dta	4	DADDLQKCLAVYQAGAR(7)-DADDLQKCLAVYQAGAR(7)	Cross-Linked	DSS-D12	Carbamidomethyl[C](8);Carbamidomethyl[C](28)	2356.98	2659.01	ApoE2(157)-ApoE2(157)/	Inter-Protein	0.25DSS
LH_C2206_115.52254.52254.4.2.dta	4	DRLDEVKEQVAEVR(7)-LDEVKEQVAEVR(5)	Cross-Linked	DSS-H12	null	2363.43	35306.9	ApoE2(233)-ApoE2(233)/	Intra-Protein	0.25DSS
LH_C2206_116.58842.58842.5.2.dta	5	DADDLQKCLAVYQAGAR(7)-TRDRLDEVKEQVAEVR(9)	Cross-Linked	DSS-H12	Carbamidomethyl[C](8)	2388.97	116798	ApoE2(157)-ApoE2(233)/	Intra-Protein	0.25DSS
LH_C2206_115.88216.88216.5.0.dta	5	ALMDETMKELKAYKSELEEQLTPVAEETR(14)-ALMDETMKELK(8)	Cross-Linked	DSS-D12	Oxidation[M](3);Oxidation[M](7)	2397.38	5300.55	ApoE2(75)-ApoE2(69)/	Intra-Protein	0.25DSS
LH_C2206_115.32995.32995.4.0.dta	4	AKLEEQAQQIR(2)-AKLEEQAQQIR(2)	Cross-Linked	DSS-H12	null	2399.43	3.83323	ApoE2(242)-ApoE2(242)/	Inter-Protein	0.25DSS
LH_C2206_115.41910.41910.4.1.dta	4	LDEVKEQVAEVR(5)-LSKELQAAQAR(3)	Cross-Linked	DSS-D12	null	2430.89	41.3871	ApoE2(233)-ApoE2(95)/	Intra-Protein	0.25DSS
LH_C2206_115.38406.38406.4.1.dta	4	LDEVKEQVAEVR(5)-ELKAYK(3)	Cross-Linked	DSS-D12	null	2543.61	48.6962	ApoE2(233)-ApoE2(72)/	Intra-Protein	0.25DSS
LH_C2206_116.50744.50744.4.1.dta	4	GNTAKCTSTGWIPAPR(5)-LDEVKEQVAEVR(5)	Cross-Linked	DSS-H12	Carbamidomethyl[C](6)	2603	7758.25	FH5-7H(47)-ApoE2(233)/	Inter-Protein	0.25DSS
LH_C2206_115.50363.50363.4.0.dta	4	LLRDADDLQKCLAVYQAGAR(10)-LSKELQAAQAR(3)	Cross-Linked	DSS-H12	Carbamidomethyl[C](11)	2677.82	40240.4	ApoE2(157)-ApoE2(95)/	Intra-Protein	0.25DSS
LH_C2206_116.33039.33039.4.2.dta	4	AKLEEQAQQIR(2)-AKLEEQAQQIR(2)	Cross-Linked	DSS-D12	null	2863.24	742.229	ApoE2(242)-ApoE2(242)/	Inter-Protein	0.25DSS
LH_C2206_116.55026.55026.4.1.dta	4	DADDLQKCLAVYQAGAR(7)-LSKELQAAQAR(3)	Cross-Linked	DSS-H12	Carbamidomethyl[C](8)	2868.24	498.161	ApoE2(157)-ApoE2(95)/	Intra-Protein	0.25DSS
LH_C2206_115.68253.68253.4.0.dta	4	DADDLQKCLAVYQAGAR(7)-DRLDEVKEQVAEVR(7)	Cross-Linked	DSS-H12	Carbamidomethyl[C](8)	2989.08	219165	ApoE2(157)-ApoE2(233)/	Intra-Protein	0.25DSS
LH_C2206_116.82920.82920.4.0.dta	4	ALMDETMKELKAYKSELEEQLTPVAEETR(8)-ALMDETMKELK(8)	Cross-Linked	DSS-D12	Oxidation[M](3);Oxidation[M](7);Oxidation[M](39)	3037.48	176611	ApoE2(69)-ApoE2(69)/	Intra-Protein	0.25DSS
LH_C2206_115.53678.53678.4.2.dta	4	DRLDEVKEQVAEVR(7)-AKLEEQAQQIR(2)	Cross-Linked	DSS-D12	null	3064.86	15147.7	ApoE2(233)-ApoE2(242)/	Intra-Protein	0.25DSS
LH_C2206_115.54191.54191.4.0.dta	4	DRLDEVKEQVAEVR(7)-AKLEEQAQQIR(2)	Cross-Linked	DSS-H12	null	3105.91	10295.5	ApoE2(233)-ApoE2(242)/	Intra-Protein	0.25DSS
LH_C2206_115.88317.88317.5.0.dta	5	ALMDETMKELKAYKSELEEQLTPVAEETR(14)-ALMDETMKELK(8)	Cross-Linked	DSS-D12	Oxidation[M](3);Oxidation[M](7)	3186.87	6947.23	ApoE2(75)-ApoE2(69)/	Intra-Protein	0.25DSS
LH_C2206_116.45896.45896.5.1.dta	5	EQVAEVRAKLEEQAQQIR(9)-ARLSKELQAAQAR(5)	Cross-Linked	DSS-H12	null	3220.22	307737	ApoE2(242)-ApoE2(95)/	Intra-Protein	0.25DSS
LH_C2206_115.84804.84804.4.1.dta	4	QWAGLVEKVQAAVGTSAAPVPSDNH(8)-LKSWFEPLVEDMQR(2)	Cross-Linked	DSS-D12	Oxidation[M](40)	3221.08	245648	ApoE2(282)-ApoE2(262)/	Intra-Protein	0.25DSS
LH_C2206_115.72548.72548.3.0.dta	3	LKSWFEPLVEDMQR(2)-LSKELQAAQAR(3)	Cross-Linked	DSS-H12	null	3257.64	141222	ApoE2(262)-ApoE2(95)/	Intra-Protein	0.25DSS
LH_C2206_115.43485.43485.5.0.dta	5	TRDRLDEVKEQVAEVR(9)-LSKELQAAQAR(3)	Cross-Linked	DSS-D12	null	3273.64	593.191	ApoE2(233)-ApoE2(95)/	Intra-Protein	0.25DSS
LH_C2206_116.51038.51038.5.1.dta	5	ELKAYKSELEEQLTPVAEETR(3)-LSKELQAAQAR(3)	Cross-Linked	DSS-D12	null	3413.1	69410.5	ApoE2(72)-ApoE2(95)/	Intra-Protein	0.25DSS
LH_C2206_115.59187.59187.6.3.dta	6	TRDRLDEVKEQVAEVR(9)-DRLDEVKEQVAEVR(7)	Cross-Linked	DSS-D12	null	3430.08	53712	ApoE2(233)-ApoE2(233)/	Intra-Protein	0.25DSS
LH_C2206_115.33002.33002.4.1.dta	4	AKLEEQAQQIR(2)-AKLEEQAQQIR(2)	Cross-Linked	DSS-D12	null	3494.92	2.38574	ApoE2(242)-ApoE2(242)/	Inter-Protein	0.25DSS
LH_C2206_116.55417.55417.4.1.dta	4	DADDLQKCLAVYQAGAR(7)-LSKELQAAQAR(3)	Cross-Linked	DSS-H12	Carbamidomethyl[C](8)	3522.87	12778.4	ApoE2(157)-ApoE2(95)/	Intra-Protein	0.25DSS
LH_C2206_116.45075.45075.4.1.dta	4	LDEVKEQVAEVR(5)-AKLEEQAQQIR(2)	Cross-Linked	DSS-D12	null	3614.4	18528.2	ApoE2(233)-ApoE2(242)/	Intra-Protein	0.25DSS
LH_C2206_116.45817.45817.5.2.dta	5	EQVAEVRAKLEEQAQQIR(9)-ARLSKELQAAQAR(5)	Cross-Linked	DSS-D12	null	3641.2	669845	ApoE2(242)-ApoE2(95)/	Intra-Protein	0.25DSS
LH_C2206_116.91347.91347.4.1.dta	4	DADDLQKCLAVYQAGAR(7)-DADDLQKCLAVYQAGAR(7)	Cross-Linked	DSS-H12	Carbamidomethyl[C](8);Carbamidomethyl[C](28)	3644.6	2666.82	ApoE2(157)-ApoE2(157)/	Inter-Protein	0.25DSS
LH_C2206_116.83206.83206.4.2.dta	4	AYKSELEEQLTPVAEETR(3)-KVEQAVETEPEPELR(1)	Cross-Linked	DSS-D12	null	3645.18	325600	ApoE2(75)-ApoE2(1)/	Intra-Protein	0.25DSS
LH_C2206_116.42997.42997.5.0.dta	5	TRDRLDEVKEQVAEVR(9)-AKLEEQAQQIR(2)	Cross-Linked	DSS-H12	null	3687.17	8167.75	ApoE2(233)-ApoE2(242)/	Intra-Protein	0.25DSS
LH_C2206_116.58799.58799.5.1.dta	5	DADDLQKCLAVYQAGAR(7)-TRDRLDEVKEQVAEVR(9)	Cross-Linked	DSS-D12	Carbamidomethyl[C](8)	3715.14	5411.84	ApoE2(157)-ApoE2(233)/	Intra-Protein	0.25DSS
LH_C2206_115.51075.51075.6.2.dta	6	TRDRLDEVKEQVAEVR(9)-GNTAKCTSTGWIPAPR(5)	Cross-Linked	DSS-D12	Carbamidomethyl[C](25)	3721.09	32184.4	ApoE2(233)-FH5-7H(47)/	Inter-Protein	0.25DSS
LH_C2206_116.68137.68137.4.0.dta	4	DADDLQKCLAVYQAGAR(7)-DRLDEVKEQVAEVR(7)	Cross-Linked	DSS-H12	Carbamidomethyl[C](8)	3778.15	168189	ApoE2(157)-ApoE2(233)/	Intra-Protein	0.25DSS
LH_C2206_115.61951.61951.4.0.dta	4	LKSWFEPLVEDMQR(2)-AKLEEQAQQIR(2)	Cross-Linked	DSS-H12	Oxidation[M](12)	3781.56	731220	ApoE2(262)-ApoE2(242)/	Intra-Protein	0.25DSS
LH_C2206_115.44075.44075.5.0.dta	5	TRDRLDEVKEQVAEVR(9)-LSKELQAAQAR(3)	Cross-Linked	DSS-H12	null	3832.47	414.22	ApoE2(233)-ApoE2(95)/	Intra-Protein	0.25DSS
LH_C2206_116.55840.55840.4.1.dta	4	DADDLQKCLAVYQAGAR(7)-LSKELQAAQAR(3)	Cross-Linked	DSS-H12	Carbamidomethyl[C](8)	3839.1	50113.6	ApoE2(157)-ApoE2(95)/	Intra-Protein	0.25DSS
LH_C2206_115.65654.65654.5.0.dta	5	LLRDADDLQKCLAVYQAGAR(10)-LLRDADDLQKCLAVYQAGAR(10)	Cross-Linked	DSS-H12	Carbamidomethyl[C](11);Carbamidomethyl[C](34)	3849.51	784.86	ApoE2(157)-ApoE2(157)/	Inter-Protein	0.25DSS
LH_C2206_115.32098.32098.4.4.dta	4	AKLEEQAQQIR(2)-AKLEEQAQQIR(2)	Cross-Linked	DSS-H12	null	3871.98	46.7654	ApoE2(242)-ApoE2(242)/	Inter-Protein	0.25DSS
LH_C2206_115.62060.62060.4.0.dta	4	DADDLQKCLAVYQAGAR(7)-GNTAKCTSTGWIPAPR(5)	Cross-Linked	DSS-D12	Carbamidomethyl[C](8);Carbamidomethyl[C](26)	3950.92	2.20959	ApoE2(157)-FH5-7H(47)/	Inter-Protein	0.25DSS
LH_C2206_115.60625.60625.4.1.dta	4	DADDLQKCLAVYQAGAR(7)-LDEVKEQVAEVR(5)	Cross-Linked	DSS-H12	Carbamidomethyl[C](8)	3966.65	471.269	ApoE2(157)-ApoE2(233)/	Intra-Protein	0.25DSS
LH_C2206_116.85436.85436.3.0.dta	3	LKSWFEPLVEDMQR(2)-LKSWFEPLVEDMQR(2)	Cross-Linked	DSS-H12	null	3976.48	723.75	ApoE2(262)-ApoE2(262)/	Inter-Protein	0.25DSS
LH_C2206_115.37334.37334.4.1.dta	4	GNTAKCTSTGWIPAPR(5)-KFVQGK(1)	Cross-Linked	DSS-D12	Carbamidomethyl[C](6)	4009.31	18334.6	FH5-7H(47)-FH5-7H(144)/	Intra-Protein	0.25DSS
LH_C2206_115.53235.53235.6.2.dta	6	CTLKPCDYPDIKHGGLYHENMRR(4)-GNTAKCTSTGWIPAPR(5)	Cross-Linked	DSS-H12	Carbamidomethyl[C](1);Carbamidomethyl[C](6);Oxidation[M](21);Carbamidomethyl[C](32)	4049.55	261579	FH5-7H(62)-FH5-7H(47)/	Intra-Protein	0.25DSS
LH_C2206_116.74663.74663.4.3.dta	4	QWAGLVEKVQAAVGTSAAPVPSDNH(8)-AKLEEQAQQIR(2)	Cross-Linked	DSS-H12	null	4130.98	531933	ApoE2(282)-ApoE2(242)/	Intra-Protein	0.25DSS
LH_C2206_115.55626.55626.5.1.dta	5	KCYFPYLENGYNQNHGR(1)-GNTAKCTSTGWIPAPR(5)	Cross-Linked	DSS-D12	Carbamidomethyl[C](2);Carbamidomethyl[C](26)	4146.63	484622	FH5-7H(127)-FH5-7H(47)/	Intra-Protein	0.25DSS
LH_C2206_116.62685.62685.3.1.dta	3	LKSWFEPLVEDMQR(2)-LSKELQAAQAR(3)	Cross-Linked	DSS-D12	Oxidation[M](12)	4181	56569.7	ApoE2(262)-ApoE2(95)/	Intra-Protein	0.25DSS
LH_C2206_115.58309.58309.4.4.dta	4	DRLDEVKEQVAEVR(7)-LDEVKEQVAEVR(5)	Cross-Linked	DSS-D12	null	4201.32	1832.28	ApoE2(233)-ApoE2(233)/	Intra-Protein	0.25DSS
LH_C2206_116.70177.70177.5.0.dta	5	ELKAYKSELEEQLTPVAEETR(3)-PCDYPDIKHGGLYHENMR(8)	Cross-Linked	DSS-H12	Carbamidomethyl[C](26)	4316.01	620710	ApoE2(72)-FH5-7H(70)/	Inter-Protein	0.25DSS
LH_C2206_116.33714.33714.4.1.dta	4	AKLEEQAQQIR(2)-AKLEEQAQQIR(2)	Cross-Linked	DSS-D12	null	4323.47	933.067	ApoE2(242)-ApoE2(242)/	Inter-Protein	0.25DSS
LH_C2206_115.49503.49503.4.1.dta	4	LDEVKEQVAEVR(5)-LDEVKEQVAEVR(5)	Cross-Linked	DSS-D12	null	4564.11	43.0072	ApoE2(233)-ApoE2(233)/	Inter-Protein	0.25DSS
LH_C2206_115.77506.77506.4.0.dta	4	PCDYPDIKHGGLYHENMR(8)-KVEQAVETEPEPELR(1)	Cross-Linked	DSS-H12	Carbamidomethyl[C](2)	4569.31	82935.9	FH5-7H(70)-ApoE2(1)/	Inter-Protein	0.25DSS
LH_C2206_116.50687.50687.4.0.dta	4	DRLDEVKEQVAEVR(7)-AKLEEQAQQIR(2)	Cross-Linked	DSS-H12	null	4674.78	80886.7	ApoE2(233)-ApoE2(242)/	Intra-Protein	0.25DSS
LH_C2206_116.45181.45181.4.0.dta	4	GNTAKCTSTGWIPAPR(5)-GNTAKCTSTGWIPAPR(5)	Cross-Linked	DSS-H12	Carbamidomethyl[C](6);Carbamidomethyl[C](25)	4737.85	7527.77	FH5-7H(47)-FH5-7H(47)/	Inter-Protein	0.25DSS
LH_C2206_115.58534.58534.5.0.dta	5	DRLDEVKEQVAEVR(7)-LDEVKEQVAEVR(5)	Cross-Linked	DSS-H12	null	4801.36	11814.5	ApoE2(233)-ApoE2(233)/	Intra-Protein	0.25DSS
LH_C2206_116.72386.72386.3.0.dta	3	DADDLQKCLAVYQAGAR(7)-DADDLQKCLAVYQAGAR(7)	Cross-Linked	DSS-H12	Carbamidomethyl[C](8);Carbamidomethyl[C](28)	4819.2	4113.78	ApoE2(157)-ApoE2(157)/	Inter-Protein	0.25DSS
LH_C2206_115.61897.61897.6.0.dta	6	CTLKPCDYPDIKHGGLYHENMR(4)-RLLRDADDLQKCLAVYQAGAR(11)	Cross-Linked	DSS-H12	Carbamidomethyl[C](1);Carbamidomethyl[C](6);Carbamidomethyl[C](37)	4843.21	626774	FH5-7H(62)-ApoE2(157)/	Inter-Protein	0.25DSS
LH_C2206_115.43319.43319.6.1.dta	6	TRDRLDEVKEQVAEVR(9)-AKLEEQAQQIR(2)	Cross-Linked	DSS-H12	null	4865.93	23118.1	ApoE2(233)-ApoE2(242)/	Intra-Protein	0.25DSS
LH_C2206_115.63917.63917.5.0.dta	5	LLRDADDLQKCLAVYQAGAR(10)-DRLDEVKEQVAEVR(7)	Cross-Linked	DSS-H12	Carbamidomethyl[C](11)	4902.72	86038	ApoE2(157)-ApoE2(233)/	Intra-Protein	0.25DSS
LH_C2206_116.45077.45077.4.0.dta	4	GNTAKCTSTGWIPAPR(5)-GNTAKCTSTGWIPAPR(5)	Cross-Linked	DSS-D12	Carbamidomethyl[C](6);Carbamidomethyl[C](25)	5017.08	7624.46	FH5-7H(47)-FH5-7H(47)/	Inter-Protein	0.25DSS
LH_C2206_115.34334.34334.4.1.dta	4	LSKELQAAQAR(3)-LSKELQAAQAR(3)	Cross-Linked	DSS-D12	null	5035.87	19.1651	ApoE2(95)-ApoE2(95)/	Inter-Protein	0.25DSS
LH_C2206_115.84163.84163.4.0.dta	4	ALMDETMKELKAYKSELEEQLTPVAEETR(11)-ALMDETMKELK(8)	Cross-Linked	DSS-D12	Oxidation[M](3);Oxidation[M](7);Oxidation[M](39)	5041.26	3179.08	ApoE2(72)-ApoE2(69)/	Intra-Protein	0.25DSS
LH_C2206_115.43851.43851.5.2.dta	5	TRDRLDEVKEQVAEVR(9)-LSKELQAAQAR(3)	Cross-Linked	DSS-D12	null	5191.75	886.795	ApoE2(233)-ApoE2(95)/	Intra-Protein	0.25DSS
LH_C2206_116.60148.60148.4.0.dta	4	AYKSELEEQLTPVAEETR(3)-ALMDETMKELK(8)	Cross-Linked	DSS-H12	Oxidation[M](24)	5323.87	30154.9	ApoE2(75)-ApoE2(69)/	Intra-Protein	0.25DSS
LH_C2206_116.43611.43611.4.0.dta	4	TRDRLDEVKEQVAEVR(9)-AKLEEQAQQIR(2)	Cross-Linked	DSS-H12	null	5344.43	459207	ApoE2(233)-ApoE2(242)/	Intra-Protein	0.25DSS
LH_C2206_116.29835.29835.4.0.dta	4	LSKELQAAQAR(3)-ELKAYK(3)	Cross-Linked	DSS-D12	null	5420.59	1584.72	ApoE2(95)-ApoE2(72)/	Intra-Protein	0.25DSS
LH_C2206_115.45922.45922.5.1.dta	5	EQVAEVRAKLEEQAQQIR(9)-ARLSKELQAAQAR(5)	Cross-Linked	DSS-H12	null	5492.15	445092	ApoE2(242)-ApoE2(95)/	Intra-Protein	0.25DSS
LH_C2206_115.33040.33040.4.1.dta	4	AKLEEQAQQIR(2)-AKLEEQAQQIR(2)	Cross-Linked	DSS-D12	null	5510.67	2.78545	ApoE2(242)-ApoE2(242)/	Inter-Protein	0.25DSS
LH_C2206_115.66402.66402.4.1.dta	4	LKSWFEPLVEDMQR(2)-AKLEEQAQQIR(2)	Cross-Linked	DSS-H12	Oxidation[M](12)	5579.49	10042.1	ApoE2(262)-ApoE2(242)/	Intra-Protein	0.25DSS
LH_C2206_115.29130.29130.4.2.dta	4	LSKELQAAQAR(3)-ELKAYK(3)	Cross-Linked	DSS-D12	null	5726.13	470.897	ApoE2(95)-ApoE2(72)/	Intra-Protein	0.25DSS
LH_C2206_116.90782.90782.4.2.dta	4	DADDLQKCLAVYQAGAR(7)-DADDLQKCLAVYQAGAR(7)	Cross-Linked	DSS-D12	Carbamidomethyl[C](8);Carbamidomethyl[C](28)	5754.79	37822.7	ApoE2(157)-ApoE2(157)/	Inter-Protein	0.25DSS
LH_C2206_115.51377.51377.4.0.dta	4	GNTAKCTSTGWIPAPR(5)-GNTAKCTSTGWIPAPR(5)	Cross-Linked	DSS-H12	Carbamidomethyl[C](6);Carbamidomethyl[C](25)	6038.85	38.6355	FH5-7H(47)-FH5-7H(47)/	Inter-Protein	0.25DSS
LH_C2206_115.55776.55776.5.2.dta	5	PCDYPDIKHGGLYHENMRR(8)-AKLEEQAQQIR(2)	Cross-Linked	DSS-H12	Carbamidomethyl[C](2)	6086.69	102226	FH5-7H(70)-ApoE2(242)/	Inter-Protein	0.25DSS
LH_C2206_116.66603.66603.5.0.dta	5	DRLDEVKEQVAEVR(7)-DRLDEVKEQVAEVR(7)	Cross-Linked	DSS-H12	null	6187.13	2709.79	ApoE2(233)-ApoE2(233)/	Inter-Protein	0.25DSS
LH_C2206_115.50951.50951.5.0.dta	5	TRDRLDEVKEQVAEVR(9)-LDEVKEQVAEVR(5)	Cross-Linked	DSS-H12	null	6288.34	3563.68	ApoE2(233)-ApoE2(233)/	Intra-Protein	0.25DSS
LH_C2206_116.51008.51008.4.0.dta	4	DRLDEVKEQVAEVR(7)-LSKELQAAQAR(3)	Cross-Linked	DSS-D12	null	6297.53	1543.5	ApoE2(233)-ApoE2(95)/	Intra-Protein	0.25DSS
LH_C2206_116.37430.37430.4.0.dta	4	GNTAKCTSTGWIPAPR(5)-KFVQGK(1)	Cross-Linked	DSS-D12	Carbamidomethyl[C](6)	6337.32	358550	FH5-7H(47)-FH5-7H(144)/	Intra-Protein	0.25DSS
LH_C2206_115.72559.72559.4.0.dta	4	DADDLQKCLAVYQAGAR(7)-DADDLQKCLAVYQAGAR(7)	Cross-Linked	DSS-H12	Carbamidomethyl[C](8);Carbamidomethyl[C](28)	6469.38	101.956	ApoE2(157)-ApoE2(157)/	Inter-Protein	0.25DSS
LH_C2206_115.56778.56778.6.0.dta	6	CTLKPCDYPDIKHGGLYHENMRR(4)-GNTAKCTSTGWIPAPR(5)	Cross-Linked	DSS-H12	Carbamidomethyl[C](1);Carbamidomethyl[C](6);Oxidation[M](21);Carbamidomethyl[C](32)	6545.19	218391	FH5-7H(62)-FH5-7H(47)/	Intra-Protein	0.25DSS
LH_C2206_115.37395.37395.4.2.dta	4	GNTAKCTSTGWIPAPR(5)-KFVQGK(1)	Cross-Linked	DSS-D12	Carbamidomethyl[C](6)	6562.38	25048.6	FH5-7H(47)-FH5-7H(144)/	Intra-Protein	0.25DSS
LH_C2206_116.82764.82764.3.0.dta	3	DADDLQKCLAVYQAGAR(7)-ARLSKELQAAQAR(5)	Cross-Linked	DSS-H12	Carbamidomethyl[C](8)	6679.4	10417.5	ApoE2(157)-ApoE2(95)/	Intra-Protein	0.25DSS
LH_C2206_116.29731.29731.4.0.dta	4	LSKELQAAQAR(3)-ELKAYK(3)	Cross-Linked	DSS-D12	null	6681.81	1093.84	ApoE2(95)-ApoE2(72)/	Intra-Protein	0.25DSS
LH_C2206_116.54181.54181.4.0.dta	4	DRLDEVKEQVAEVR(7)-AKLEEQAQQIR(2)	Cross-Linked	DSS-H12	null	6698.78	90243.9	ApoE2(233)-ApoE2(242)/	Intra-Protein	0.25DSS
LH_C2206_116.53529.53529.4.1.dta	4	DADDLQKCLAVYQAGAR(7)-LSKELQAAQAR(3)	Cross-Linked	DSS-H12	Carbamidomethyl[C](8)	6753.54	9137.94	ApoE2(157)-ApoE2(95)/	Intra-Protein	0.25DSS
LH_C2206_116.34066.34066.3.0.dta	3	AKLEEQAQQIR(2)-AKLEEQAQQIR(2)	Cross-Linked	DSS-H12	null	6866.74	2126.94	ApoE2(242)-ApoE2(242)/	Inter-Protein	0.25DSS
LH_C2206_116.68662.68662.4.2.dta	4	DADDLQKCLAVYQAGAR(7)-ALMDETMKELK(8)	Cross-Linked	DSS-H12	Carbamidomethyl[C](8)	6951.59	467051	ApoE2(157)-ApoE2(69)/	Intra-Protein	0.25DSS
LH_C2206_115.68990.68990.5.0.dta	5	TRDRLDEVKEQVAEVR(9)-LKSWFEPLVEDMQR(2)	Cross-Linked	DSS-H12	Oxidation[M](31)	6954.63	709.89	ApoE2(233)-ApoE2(262)/	Intra-Protein	0.25DSS
LH_C2206_116.56672.56672.6.3.dta	6	CTLKPCDYPDIKHGGLYHENMRR(4)-GNTAKCTSTGWIPAPR(5)	Cross-Linked	DSS-H12	Carbamidomethyl[C](1);Carbamidomethyl[C](6);Oxidation[M](21);Carbamidomethyl[C](32)	7112.39	805138	FH5-7H(62)-FH5-7H(47)/	Intra-Protein	0.25DSS
LH_C2206_116.43076.43076.5.1.dta	5	TRDRLDEVKEQVAEVR(9)-AKLEEQAQQIR(2)	Cross-Linked	DSS-D12	null	7140.98	5135.14	ApoE2(233)-ApoE2(242)/	Intra-Protein	0.25DSS
LH_C2206_115.33625.33625.3.0.dta	3	AKLEEQAQQIR(2)-AKLEEQAQQIR(2)	Cross-Linked	DSS-D12	null	7141.52	1.59282	ApoE2(242)-ApoE2(242)/	Inter-Protein	0.25DSS
LH_C2206_115.49197.49197.4.3.dta	4	DRLDEVKEQVAEVR(7)-AKLEEQAQQIR(2)	Cross-Linked	DSS-D12	null	7198.65	3058.49	ApoE2(233)-ApoE2(242)/	Intra-Protein	0.25DSS
LH_C2206_116.59072.59072.6.4.dta	6	TRDRLDEVKEQVAEVR(9)-DRLDEVKEQVAEVR(7)	Cross-Linked	DSS-D12	null	7200.29	123691	ApoE2(233)-ApoE2(233)/	Intra-Protein	0.25DSS
LH_C2206_116.44037.44037.4.4.dta	4	TRDRLDEVKEQVAEVR(9)-LSKELQAAQAR(3)	Cross-Linked	DSS-H12	null	7493.61	787983	ApoE2(233)-ApoE2(95)/	Intra-Protein	0.25DSS
LH_C2206_116.75585.75585.5.1.dta	5	QWAGLVEKVQAAVGTSAAPVPSDNH(8)-TRDRLDEVKEQVAEVR(9)	Cross-Linked	DSS-H12	null	7496.58	748323	ApoE2(282)-ApoE2(233)/	Intra-Protein	0.25DSS
LH_C2206_116.33043.33043.4.0.dta	4	AKLEEQAQQIR(2)-AKLEEQAQQIR(2)	Cross-Linked	DSS-H12	null	7661.65	406.447	ApoE2(242)-ApoE2(242)/	Inter-Protein	0.25DSS
LH_C2206_115.46410.46410.5.1.dta	5	TRDRLDEVKEQVAEVR(9)-AKLEEQAQQIR(2)	Cross-Linked	DSS-H12	null	8034.15	249811	ApoE2(233)-ApoE2(242)/	Intra-Protein	0.25DSS
LH_C2206_116.49809.49809.4.0.dta	4	DADDLQKCLAVYQAGAR(7)-ELKAYK(3)	Cross-Linked	DSS-H12	Carbamidomethyl[C](8)	8066.82	5315.23	ApoE2(157)-ApoE2(72)/	Intra-Protein	0.25DSS
LH_C2206_115.49599.49599.3.0.dta	3	LDEVKEQVAEVR(5)-LDEVKEQVAEVR(5)	Cross-Linked	DSS-D12	null	8124.32	4.22368	ApoE2(233)-ApoE2(233)/	Inter-Protein	0.25DSS
LH_C2206_115.43197.43197.5.0.dta	5	TRDRLDEVKEQVAEVR(9)-AKLEEQAQQIR(2)	Cross-Linked	DSS-H12	null	8215.6	1586.24	ApoE2(233)-ApoE2(242)/	Intra-Protein	0.25DSS
LH_C2206_116.33864.33864.4.0.dta	4	LSKELQAAQAR(3)-LSKELQAAQAR(3)	Cross-Linked	DSS-H12	null	8327.81	682.804	ApoE2(95)-ApoE2(95)/	Inter-Protein	0.25DSS
LH_C2206_116.64446.64446.5.0.dta	5	KCYFPYLENGYNQNHGR(1)-ALMDETMKELKAYK(11)	Cross-Linked	DSS-H12	Carbamidomethyl[C](2);Oxidation[M](23)	8460.26	426626	FH5-7H(127)-ApoE2(72)/	Inter-Protein	0.25DSS
LH_C2206_116.51141.51141.4.2.dta	4	GNTAKCTSTGWIPAPR(5)-GNTAKCTSTGWIPAPR(5)	Cross-Linked	DSS-D12	Carbamidomethyl[C](6);Carbamidomethyl[C](25)	8686.07	6422.21	FH5-7H(47)-FH5-7H(47)/	Inter-Protein	0.25DSS
LH_C2206_116.58800.58800.4.5.dta	4	NGFYPATRGNTAKCTSTGWIPAPR(13)-LSKELQAAQAR(3)	Cross-Linked	DSS-D12	Carbamidomethyl[C](14)	8866	723616	FH5-7H(47)-ApoE2(95)/	Inter-Protein	0.25DSS
LH_C2206_115.74527.74527.4.3.dta	4	TRDRLDEVKEQVAEVR(9)-LKSWFEPLVEDMQR(2)	Cross-Linked	DSS-D12	null	8898.94	478169	ApoE2(233)-ApoE2(262)/	Intra-Protein	0.25DSS
LH_C2206_115.67803.67803.4.0.dta	4	LLRDADDLQKCLAVYQAGAR(10)-DADDLQKCLAVYQAGAR(7)	Cross-Linked	DSS-D12	Carbamidomethyl[C](11);Carbamidomethyl[C](31)	8901.36	5589.89	ApoE2(157)-ApoE2(157)/	Intra-Protein	0.25DSS
LH_C2206_115.43153.43153.5.1.dta	5	TRDRLDEVKEQVAEVR(9)-AKLEEQAQQIR(2)	Cross-Linked	DSS-D12	null	9083.2	404.3	ApoE2(233)-ApoE2(242)/	Intra-Protein	0.25DSS
LH_C2206_115.68229.68229.4.2.dta	4	AYKSELEEQLTPVAEETR(3)-ALMDETMKELK(8)	Cross-Linked	DSS-D12	null	9089.86	264434	ApoE2(75)-ApoE2(69)/	Intra-Protein	0.25DSS
LH_C2206_116.67055.67055.5.1.dta	5	KCYFPYLENGYNQNHGR(1)-DADDLQKCLAVYQAGAR(7)	Cross-Linked	DSS-D12	Carbamidomethyl[C](2);Carbamidomethyl[C](28)	9229.45	314795	FH5-7H(127)-ApoE2(157)/	Inter-Protein	0.25DSS
LH_C2206_115.47256.47256.5.1.dta	5	EQVAEVRAKLEEQAQQIR(9)-ARLSKELQAAQAR(5)	Cross-Linked	DSS-H12	null	9316.71	810750	ApoE2(242)-ApoE2(95)/	Intra-Protein	0.25DSS
LH_C2206_115.43673.43673.5.1.dta	5	TRDRLDEVKEQVAEVR(9)-AKLEEQAQQIR(2)	Cross-Linked	DSS-D12	null	9453.75	172.673	ApoE2(233)-ApoE2(242)/	Intra-Protein	0.25DSS
LH_C2206_115.45409.45409.4.4.dta	4	LDEVKEQVAEVR(5)-AKLEEQAQQIR(2)	Cross-Linked	DSS-H12	null	9588.26	4051.21	ApoE2(233)-ApoE2(242)/	Intra-Protein	0.25DSS
LH_C2206_115.58764.58764.6.3.dta	6	DADDLQKCLAVYQAGAR(7)-TRDRLDEVKEQVAEVR(9)	Cross-Linked	DSS-D12	Carbamidomethyl[C](8)	9955.84	8188.11	ApoE2(157)-ApoE2(233)/	Intra-Protein	0.25DSS
LH_C2206_115.82187.82187.3.0.dta	3	PCDYPDIKHGGLYHENMR(8)-ARLSKELQAAQAR(5)	Cross-Linked	DSS-H12	Carbamidomethyl[C](2)	9962.08	247219	FH5-7H(70)-ApoE2(95)/	Inter-Protein	0.25DSS
LH_C2206_116.32654.32654.4.1.dta	4	LSKELQAAQAR(3)-LSKELQAAQAR(3)	Cross-Linked	DSS-D12	null	9978.06	1002.52	ApoE2(95)-ApoE2(95)/	Inter-Protein	0.25DSS
LH_C2206_116.34846.34846.4.0.dta	4	LSKELQAAQAR(3)-LSKELQAAQAR(3)	Cross-Linked	DSS-H12	null	10027.7	1027.87	ApoE2(95)-ApoE2(95)/	Inter-Protein	0.25DSS
LH_C2206_115.59083.59083.6.0.dta	6	TRDRLDEVKEQVAEVR(9)-DRLDEVKEQVAEVR(7)	Cross-Linked	DSS-D12	null	10310.9	9721.85	ApoE2(233)-ApoE2(233)/	Intra-Protein	0.25DSS
LH_C2206_115.74558.74558.4.1.dta	4	TRDRLDEVKEQVAEVR(9)-LKSWFEPLVEDMQR(2)	Cross-Linked	DSS-D12	null	10370.1	210559	ApoE2(233)-ApoE2(262)/	Intra-Protein	0.25DSS
LH_C2206_116.68414.68414.4.0.dta	4	LKSWFEPLVEDMQR(2)-LSKELQAAQAR(3)	Cross-Linked	DSS-D12	Oxidation[M](12)	10427.6	47821.8	ApoE2(262)-ApoE2(95)/	Intra-Protein	0.25DSS
LH_C2206_116.58962.58962.4.3.dta	4	NGFYPATRGNTAKCTSTGWIPAPR(13)-LSKELQAAQAR(3)	Cross-Linked	DSS-H12	Carbamidomethyl[C](14)	10492.5	666969	FH5-7H(47)-ApoE2(95)/	Inter-Protein	0.25DSS
LH_C2206_116.42994.42994.5.2.dta	5	TRDRLDEVKEQVAEVR(9)-AKLEEQAQQIR(2)	Cross-Linked	DSS-H12	null	10658.2	527892	ApoE2(233)-ApoE2(242)/	Intra-Protein	0.25DSS
LH_C2206_115.45153.45153.4.1.dta	4	LDEVKEQVAEVR(5)-AKLEEQAQQIR(2)	Cross-Linked	DSS-D12	null	10808.7	166257	ApoE2(233)-ApoE2(242)/	Intra-Protein	0.25DSS
LH_C2206_115.58313.58313.5.1.dta	5	DRLDEVKEQVAEVR(7)-LDEVKEQVAEVR(5)	Cross-Linked	DSS-D12	null	10846.1	191.719	ApoE2(233)-ApoE2(233)/	Intra-Protein	0.25DSS
LH_C2206_116.87461.87461.5.0.dta	5	ALMDETMKELKAYKSELEEQLTPVAEETR(14)-ALMDETMKELK(8)	Cross-Linked	DSS-D12	Oxidation[M](3);Oxidation[M](7)	10902.2	22086.8	ApoE2(75)-ApoE2(69)/	Intra-Protein	0.25DSS
LH_C2206_115.68251.68251.6.0.dta	6	TGDEITYQCRNGFYPATRGNTAKCTSTGWIPAPR(23)-AKLEEQAQQIR(2)	Cross-Linked	DSS-H12	Carbamidomethyl[C](9);Carbamidomethyl[C](24)	11103.8	288920	FH5-7H(47)-ApoE2(242)/	Inter-Protein	0.25DSS
LH_C2206_115.75749.75749.5.0.dta	5	QWAGLVEKVQAAVGTSAAPVPSDNH(8)-TRDRLDEVKEQVAEVR(9)	Cross-Linked	DSS-H12	null	11505	96498.5	ApoE2(282)-ApoE2(233)/	Intra-Protein	0.25DSS
LH_C2206_116.58825.58825.4.2.dta	4	GNTAKCTSTGWIPAPR(5)-DRLDEVKEQVAEVR(7)	Cross-Linked	DSS-H12	Carbamidomethyl[C](6)	11788.5	222129	FH5-7H(47)-ApoE2(233)/	Inter-Protein	0.25DSS
LH_C2206_116.47048.47048.5.0.dta	5	EQVAEVRAKLEEQAQQIR(9)-ARLSKELQAAQAR(5)	Cross-Linked	DSS-D12	null	12269.1	339329	ApoE2(242)-ApoE2(95)/	Intra-Protein	0.25DSS
LH_C2206_116.72458.72458.4.2.dta	4	DADDLQKCLAVYQAGAR(7)-DADDLQKCLAVYQAGAR(7)	Cross-Linked	DSS-D12	Carbamidomethyl[C](8);Carbamidomethyl[C](28)	12607.6	21214	ApoE2(157)-ApoE2(157)/	Inter-Protein	0.25DSS
LH_C2206_115.45803.45803.5.0.dta	5	EQVAEVRAKLEEQAQQIR(9)-ARLSKELQAAQAR(5)	Cross-Linked	DSS-D12	null	12841.3	429583	ApoE2(242)-ApoE2(95)/	Intra-Protein	0.25DSS
LH_C2206_116.43550.43550.4.2.dta	4	TRDRLDEVKEQVAEVR(9)-AKLEEQAQQIR(2)	Cross-Linked	DSS-H12	null	13209.1	473777	ApoE2(233)-ApoE2(242)/	Intra-Protein	0.25DSS
LH_C2206_115.47158.47158.5.0.dta	5	EQVAEVRAKLEEQAQQIR(9)-ARLSKELQAAQAR(5)	Cross-Linked	DSS-D12	null	14150	685044	ApoE2(242)-ApoE2(95)/	Intra-Protein	0.25DSS
LH_C2206_115.54040.54040.4.0.dta	4	DRLDEVKEQVAEVR(7)-AKLEEQAQQIR(2)	Cross-Linked	DSS-H12	null	14250.1	4666.31	ApoE2(233)-ApoE2(242)/	Intra-Protein	0.25DSS
LH_C2206_115.44982.44982.4.1.dta	4	LDEVKEQVAEVR(5)-AKLEEQAQQIR(2)	Cross-Linked	DSS-H12	null	14330.3	238240	ApoE2(233)-ApoE2(242)/	Intra-Protein	0.25DSS
LH_C2206_116.62736.62736.5.0.dta	5	NGFYPATRGNTAKCTSTGWIPAPR(13)-PCDYPDIKHGGLYHENMRR(8)	Cross-Linked	DSS-D12	Carbamidomethyl[C](14);Carbamidomethyl[C](29);Oxidation[M](44)	14501	735269	FH5-7H(47)-FH5-7H(70)/	Intra-Protein	0.25DSS
LH_C2206_116.38914.38914.4.1.dta	4	LDEVKEQVAEVR(5)-ELKAYK(3)	Cross-Linked	DSS-H12	null	14609.3	309942	ApoE2(233)-ApoE2(72)/	Intra-Protein	0.25DSS
LH_C2206_116.75524.75524.6.2.dta	6	QWAGLVEKVQAAVGTSAAPVPSDNH(8)-TRDRLDEVKEQVAEVR(9)	Cross-Linked	DSS-D12	null	14707.9	503686	ApoE2(282)-ApoE2(233)/	Intra-Protein	0.25DSS
LH_C2206_115.34774.34774.4.0.dta	4	LSKELQAAQAR(3)-LSKELQAAQAR(3)	Cross-Linked	DSS-H12	null	14816.3	521.458	ApoE2(95)-ApoE2(95)/	Inter-Protein	0.25DSS
LH_C2206_116.50774.50774.5.0.dta	5	TRDRLDEVKEQVAEVR(9)-LDEVKEQVAEVR(5)	Cross-Linked	DSS-D12	null	14909.1	31938.3	ApoE2(233)-ApoE2(233)/	Intra-Protein	0.25DSS
LH_C2206_115.72278.72278.5.1.dta	5	RLLRDADDLQKCLAVYQAGAR(11)-PCDYPDIKHGGLYHENMRR(8)	Cross-Linked	DSS-H12	Carbamidomethyl[C](12);Carbamidomethyl[C](26)	15055.1	636945	ApoE2(157)-FH5-7H(70)/	Inter-Protein	0.25DSS
LH_C2206_116.50785.50785.4.1.dta	4	DRLDEVKEQVAEVR(7)-LSKELQAAQAR(3)	Cross-Linked	DSS-D12	null	15165.4	244192	ApoE2(233)-ApoE2(95)/	Intra-Protein	0.25DSS
LH_C2206_116.83710.83710.5.0.dta	5	ALMDETMKELKAYKSELEEQLTPVAEETR(11)-ALMDETMKELK(8)	Cross-Linked	DSS-D12	Oxidation[M](3);Oxidation[M](7);Oxidation[M](39)	15473.2	55772.3	ApoE2(72)-ApoE2(69)/	Intra-Protein	0.25DSS
LH_C2206_115.33805.33805.4.1.dta	4	LSKELQAAQAR(3)-LSKELQAAQAR(3)	Cross-Linked	DSS-D12	null	15878.4	12.0287	ApoE2(95)-ApoE2(95)/	Inter-Protein	0.25DSS
LH_C2206_115.66129.66129.5.1.dta	5	KCYFPYLENGYNQNHGR(1)-DADDLQKCLAVYQAGAR(7)	Cross-Linked	DSS-D12	Carbamidomethyl[C](2);Carbamidomethyl[C](28)	15929.3	8028.95	FH5-7H(127)-ApoE2(157)/	Inter-Protein	0.25DSS
LH_C2206_116.42131.42131.3.0.dta	3	CTLKPCDYPDIK(4)-LSKELQAAQAR(3)	Cross-Linked	DSS-D12	Carbamidomethyl[C](1);Carbamidomethyl[C](6)	15938	22594.8	FH5-7H(62)-ApoE2(95)/	Inter-Protein	0.25DSS
LH_C2206_116.83215.83215.4.2.dta	4	AYKSELEEQLTPVAEETR(3)-KVEQAVETEPEPELR(1)	Cross-Linked	DSS-D12	null	15993.8	714723	ApoE2(75)-ApoE2(1)/	Intra-Protein	0.25DSS
LH_C2206_116.72201.72201.4.2.dta	4	DADDLQKCLAVYQAGAR(7)-DADDLQKCLAVYQAGAR(7)	Cross-Linked	DSS-D12	Carbamidomethyl[C](8);Carbamidomethyl[C](28)	16200.8	2987.43	ApoE2(157)-ApoE2(157)/	Inter-Protein	0.25DSS
LH_C2206_116.69965.69965.5.0.dta	5	SIDVACHPGYALPKAQTTVTCMENGWSPTPR(14)-KVEQAVETEPEPELR(1)	Cross-Linked	DSS-H12	Carbamidomethyl[C](6);Carbamidomethyl[C](21);Oxidation[M](22)	16458.9	698673	FH5-7H(163)-ApoE2(1)/	Inter-Protein	0.25DSS
LH_C2206_116.67911.67911.4.0.dta	4	LLRDADDLQKCLAVYQAGAR(10)-DADDLQKCLAVYQAGAR(7)	Cross-Linked	DSS-H12	Carbamidomethyl[C](11);Carbamidomethyl[C](31)	16608.4	35205.3	ApoE2(157)-ApoE2(157)/	Intra-Protein	0.25DSS
LH_C2206_115.43705.43705.5.1.dta	5	TRDRLDEVKEQVAEVR(9)-AKLEEQAQQIR(2)	Cross-Linked	DSS-D12	null	16641.4	34192.8	ApoE2(233)-ApoE2(242)/	Intra-Protein	0.25DSS
LH_C2206_116.34298.34298.4.0.dta	4	ALMDETMKELK(8)-LSKELQAAQAR(3)	Cross-Linked	DSS-H12	Oxidation[M](3);Oxidation[M](7)	16990.4	337602	ApoE2(69)-ApoE2(95)/	Intra-Protein	0.25DSS
LH_C2206_115.61883.61883.4.1.dta	4	LKSWFEPLVEDMQR(2)-AKLEEQAQQIR(2)	Cross-Linked	DSS-D12	Oxidation[M](12)	17279.7	68077.7	ApoE2(262)-ApoE2(242)/	Intra-Protein	0.25DSS
LH_C2206_115.59433.59433.6.2.dta	6	TRDRLDEVKEQVAEVR(9)-DRLDEVKEQVAEVR(7)	Cross-Linked	DSS-D12	null	17362.1	43086.2	ApoE2(233)-ApoE2(233)/	Intra-Protein	0.25DSS
LH_C2206_116.67957.67957.4.0.dta	4	DADDLQKCLAVYQAGAR(7)-DRLDEVKEQVAEVR(7)	Cross-Linked	DSS-D12	Carbamidomethyl[C](8)	17504.2	85046.1	ApoE2(157)-ApoE2(233)/	Intra-Protein	0.25DSS
LH_C2206_116.71500.71500.4.1.dta	4	LKSWFEPLVEDMQR(2)-LDEVKEQVAEVR(5)	Cross-Linked	DSS-D12	Oxidation[M](12)	17567.4	465699	ApoE2(262)-ApoE2(233)/	Intra-Protein	0.25DSS
LH_C2206_115.35328.35328.4.0.dta	4	LSKELQAAQAR(3)-LSKELQAAQAR(3)	Cross-Linked	DSS-D12	null	18357.1	51.3723	ApoE2(95)-ApoE2(95)/	Inter-Protein	0.25DSS
LH_C2206_116.34614.34614.4.1.dta	4	LSKELQAAQAR(3)-LSKELQAAQAR(3)	Cross-Linked	DSS-D12	null	18379.3	14361.1	ApoE2(95)-ApoE2(95)/	Inter-Protein	0.25DSS
LH_C2206_116.86092.86092.4.0.dta	4	QWAGLVEKVQAAVGTSAAPVPSDNH(8)-LKSWFEPLVEDMQR(2)	Cross-Linked	DSS-H12	null	18475.1	482808	ApoE2(282)-ApoE2(262)/	Intra-Protein	0.25DSS
LH_C2206_116.29643.29643.4.1.dta	4	LSKELQAAQAR(3)-ELKAYK(3)	Cross-Linked	DSS-D12	null	18492.1	1173.01	ApoE2(95)-ApoE2(72)/	Intra-Protein	0.25DSS
LH_C2206_116.50571.50571.5.3.dta	5	DRLDEVKEQVAEVR(7)-LSKELQAAQAR(3)	Cross-Linked	DSS-D12	null	18513.4	363694	ApoE2(233)-ApoE2(95)/	Intra-Protein	0.25DSS
LH_C2206_116.43168.43168.5.0.dta	5	TRDRLDEVKEQVAEVR(9)-AKLEEQAQQIR(2)	Cross-Linked	DSS-D12	null	18743	7167.75	ApoE2(233)-ApoE2(242)/	Intra-Protein	0.25DSS
LH_C2206_116.56710.56710.5.0.dta	5	CTLKPCDYPDIKHGGLYHENMRR(4)-GNTAKCTSTGWIPAPR(5)	Cross-Linked	DSS-H12	Carbamidomethyl[C](1);Carbamidomethyl[C](6);Oxidation[M](21);Carbamidomethyl[C](32)	18952.7	659033	FH5-7H(62)-FH5-7H(47)/	Intra-Protein	0.25DSS
LH_C2206_115.43978.43978.5.0.dta	5	TRDRLDEVKEQVAEVR(9)-AKLEEQAQQIR(2)	Cross-Linked	DSS-D12	null	18968	32876.8	ApoE2(233)-ApoE2(242)/	Intra-Protein	0.25DSS
LH_C2206_116.33832.33832.4.0.dta	4	LSKELQAAQAR(3)-LSKELQAAQAR(3)	Cross-Linked	DSS-H12	null	19013.7	1451.88	ApoE2(95)-ApoE2(95)/	Inter-Protein	0.25DSS
LH_C2206_116.56322.56322.4.0.dta	4	GNTAKCTSTGWIPAPR(5)-GNTAKCTSTGWIPAPR(5)	Cross-Linked	DSS-D12	Carbamidomethyl[C](6);Carbamidomethyl[C](25)	19290.3	6757.98	FH5-7H(47)-FH5-7H(47)/	Inter-Protein	0.25DSS
LH_C2206_115.58959.58959.4.1.dta	4	DADDLQKCLAVYQAGAR(7)-TRDRLDEVKEQVAEVR(9)	Cross-Linked	DSS-H12	Carbamidomethyl[C](8)	19348	664737	ApoE2(157)-ApoE2(233)/	Intra-Protein	0.25DSS
LH_C2206_116.58551.58551.5.0.dta	5	DRLDEVKEQVAEVR(7)-LDEVKEQVAEVR(5)	Cross-Linked	DSS-H12	null	19797.1	86586.1	ApoE2(233)-ApoE2(233)/	Intra-Protein	0.25DSS
LH_C2206_115.72824.72824.6.0.dta	6	RPYFPVAVGKYYSYYCDEHFETPSGSYWDHIHCTQDGWSPAVPCLR(10)-AKLEEQAQQIR(2)	Cross-Linked	DSS-H12	Carbamidomethyl[C](16);Carbamidomethyl[C](33);Carbamidomethyl[C](44)	20028.7	338846	FH5-7H(90)-ApoE2(242)/	Inter-Protein	0.25DSS
LH_C2206_116.69543.69543.4.0.dta	4	LKSWFEPLVEDMQR(2)-AKLEEQAQQIR(2)	Cross-Linked	DSS-H12	Oxidation[M](12)	20207.3	187166	ApoE2(262)-ApoE2(242)/	Intra-Protein	0.25DSS
LH_C2206_116.33790.33790.4.1.dta	4	LSKELQAAQAR(3)-LSKELQAAQAR(3)	Cross-Linked	DSS-D12	null	20223	1511.32	ApoE2(95)-ApoE2(95)/	Inter-Protein	0.25DSS
LH_C2206_115.68315.68315.4.0.dta	4	DADDLQKCLAVYQAGAR(7)-DRLDEVKEQVAEVR(7)	Cross-Linked	DSS-H12	Carbamidomethyl[C](8)	20276.4	306064	ApoE2(157)-ApoE2(233)/	Intra-Protein	0.25DSS
LH_C2206_115.34728.34728.4.0.dta	4	LSKELQAAQAR(3)-LSKELQAAQAR(3)	Cross-Linked	DSS-H12	null	20525.6	22.2688	ApoE2(95)-ApoE2(95)/	Inter-Protein	0.25DSS
LH_C2206_115.73350.73350.4.1.dta	4	AYKSELEEQLTPVAEETR(3)-LRKRLLR(3)	Cross-Linked	DSS-H12	null	20558	696976	ApoE2(75)-ApoE2(146)/	Intra-Protein	0.25DSS
LH_C2206_115.51809.51809.4.2.dta	4	GNTAKCTSTGWIPAPR(5)-GNTAKCTSTGWIPAPR(5)	Cross-Linked	DSS-H12	Carbamidomethyl[C](6);Carbamidomethyl[C](25)	20984.5	225.968	FH5-7H(47)-FH5-7H(47)/	Inter-Protein	0.25DSS
LH_C2206_115.35170.35170.4.1.dta	4	LSKELQAAQAR(3)-LSKELQAAQAR(3)	Cross-Linked	DSS-H12	null	21048.2	74.8634	ApoE2(95)-ApoE2(95)/	Inter-Protein	0.25DSS
LH_C2206_115.50914.50914.5.0.dta	5	TRDRLDEVKEQVAEVR(9)-LDEVKEQVAEVR(5)	Cross-Linked	DSS-D12	null	21079.5	9766.82	ApoE2(233)-ApoE2(233)/	Intra-Protein	0.25DSS
LH_C2206_116.33942.33942.4.1.dta	4	AKLEEQAQQIR(2)-AKLEEQAQQIR(2)	Cross-Linked	DSS-D12	null	21182.8	7421.02	ApoE2(242)-ApoE2(242)/	Inter-Protein	0.25DSS
LH_C2206_116.59045.59045.5.0.dta	5	TRDRLDEVKEQVAEVR(9)-DRLDEVKEQVAEVR(7)	Cross-Linked	DSS-D12	null	21336	88777	ApoE2(233)-ApoE2(233)/	Intra-Protein	0.25DSS
LH_C2206_115.74649.74649.5.0.dta	5	RLLRDADDLQKCLAVYQAGAR(11)-PCDYPDIKHGGLYHENMRR(8)	Cross-Linked	DSS-D12	Carbamidomethyl[C](12);Carbamidomethyl[C](26)	21359.3	545101	ApoE2(157)-FH5-7H(70)/	Inter-Protein	0.25DSS
LH_C2206_115.42814.42814.5.1.dta	5	TRDRLDEVKEQVAEVR(9)-AKLEEQAQQIR(2)	Cross-Linked	DSS-D12	null	21368.7	120475	ApoE2(233)-ApoE2(242)/	Intra-Protein	0.25DSS
LH_C2206_116.52305.52305.4.0.dta	4	AYKSELEEQLTPVAEETR(3)-AKLEEQAQQIR(2)	Cross-Linked	DSS-D12	null	21410.8	146742	ApoE2(75)-ApoE2(242)/	Intra-Protein	0.25DSS
LH_C2206_116.69112.69112.5.0.dta	5	TRDRLDEVKEQVAEVR(9)-LKSWFEPLVEDMQR(2)	Cross-Linked	DSS-H12	Oxidation[M](31)	21515.8	37564.1	ApoE2(233)-ApoE2(262)/	Intra-Protein	0.25DSS
LH_C2206_115.62911.62911.5.0.dta	5	NGFYPATRGNTAKCTSTGWIPAPR(13)-EQVAEVRAKLEEQAQQIR(9)	Cross-Linked	DSS-D12	Carbamidomethyl[C](14)	21652.5	438124	FH5-7H(47)-ApoE2(242)/	Inter-Protein	0.25DSS
LH_C2206_115.46289.46289.5.1.dta	5	TRDRLDEVKEQVAEVR(9)-AKLEEQAQQIR(2)	Cross-Linked	DSS-H12	null	21959.9	419905	ApoE2(233)-ApoE2(242)/	Intra-Protein	0.25DSS
LH_C2206_115.54157.54157.4.0.dta	4	DRLDEVKEQVAEVR(7)-AKLEEQAQQIR(2)	Cross-Linked	DSS-H12	null	22372.7	171896	ApoE2(233)-ApoE2(242)/	Intra-Protein	0.25DSS
LH_C2206_116.77974.77974.3.0.dta	3	DADDLQKCLAVYQAGAR(7)-LKSWFEPLVEDMQR(2)	Cross-Linked	DSS-D12	Carbamidomethyl[C](8);Oxidation[M](32)	22688.8	55914.7	ApoE2(157)-ApoE2(262)/	Intra-Protein	0.25DSS
LH_C2206_116.33894.33894.4.1.dta	4	LSKELQAAQAR(3)-LSKELQAAQAR(3)	Cross-Linked	DSS-D12	null	22720.4	1422	ApoE2(95)-ApoE2(95)/	Inter-Protein	0.25DSS
LH_C2206_115.74881.74881.7.0.dta	7	RPYFPVAVGKYYSYYCDEHFETPSGSYWDHIHCTQDGWSPAVPCLR(10)-CTLKPCDYPDIKHGGLYHENMRR(4)	Cross-Linked	DSS-H12	Carbamidomethyl[C](16);Carbamidomethyl[C](33);Carbamidomethyl[C](44);Carbamidomethyl[C](50);Carbamidomethyl[C](55)	23304.8	754686	FH5-7H(90)-FH5-7H(62)/	Intra-Protein	0.25DSS
LH_C2206_116.70116.70116.4.0.dta	4	LKSWFEPLVEDMQR(2)-LSKELQAAQAR(3)	Cross-Linked	DSS-D12	Oxidation[M](12)	23497.9	100415	ApoE2(262)-ApoE2(95)/	Intra-Protein	0.25DSS
LH_C2206_115.72490.72490.4.2.dta	4	DADDLQKCLAVYQAGAR(7)-DADDLQKCLAVYQAGAR(7)	Cross-Linked	DSS-D12	Carbamidomethyl[C](8);Carbamidomethyl[C](28)	23602.9	168.745	ApoE2(157)-ApoE2(157)/	Inter-Protein	0.25DSS
LH_C2206_115.48222.48222.3.0.dta	3	DRLDEVKEQVAEVR(7)-ELKAYK(3)	Cross-Linked	DSS-H12	null	24231.1	565614	ApoE2(233)-ApoE2(72)/	Intra-Protein	0.25DSS
LH_C2206_116.34176.34176.4.0.dta	4	LSKELQAAQAR(3)-LSKELQAAQAR(3)	Cross-Linked	DSS-H12	null	24477.4	1643.72	ApoE2(95)-ApoE2(95)/	Inter-Protein	0.25DSS
LH_C2206_116.47695.47695.5.0.dta	5	KCYFPYLENGYNQNHGR(1)-LSKELQAAQAR(3)	Cross-Linked	DSS-D12	Carbamidomethyl[C](2)	25399.4	466568	FH5-7H(127)-ApoE2(95)/	Inter-Protein	0.25DSS
LH_C2206_116.54083.54083.4.0.dta	4	DRLDEVKEQVAEVR(7)-AKLEEQAQQIR(2)	Cross-Linked	DSS-H12	null	25472.4	88697.8	ApoE2(233)-ApoE2(242)/	Intra-Protein	0.25DSS
LH_C2206_115.35112.35112.4.1.dta	4	LSKELQAAQAR(3)-LSKELQAAQAR(3)	Cross-Linked	DSS-H12	null	25562.5	130.514	ApoE2(95)-ApoE2(95)/	Inter-Protein	0.25DSS
LH_C2206_116.68844.68844.4.0.dta	4	LKSWFEPLVEDMQR(2)-LSKELQAAQAR(3)	Cross-Linked	DSS-H12	null	25861.3	68490.6	ApoE2(262)-ApoE2(95)/	Intra-Protein	0.25DSS
LH_C2206_115.69736.69736.4.0.dta	4	LKSWFEPLVEDMQR(2)-AKLEEQAQQIR(2)	Cross-Linked	DSS-H12	Oxidation[M](12)	26329.1	744380	ApoE2(262)-ApoE2(242)/	Intra-Protein	0.25DSS
LH_C2206_116.54412.54412.6.3.dta	6	CTLKPCDYPDIKHGGLYHENMRR(12)-DADDLQKCLAVYQAGAR(7)	Cross-Linked	DSS-H12	Carbamidomethyl[C](1);Carbamidomethyl[C](6);Carbamidomethyl[C](34)	26351	536993	FH5-7H(70)-ApoE2(157)/	Inter-Protein	0.25DSS
LH_C2206_116.34139.34139.4.1.dta	4	LSKELQAAQAR(3)-LSKELQAAQAR(3)	Cross-Linked	DSS-D12	null	26813.5	2316.36	ApoE2(95)-ApoE2(95)/	Inter-Protein	0.25DSS
LH_C2206_116.91042.91042.4.2.dta	4	DADDLQKCLAVYQAGAR(7)-DADDLQKCLAVYQAGAR(7)	Cross-Linked	DSS-D12	Carbamidomethyl[C](8);Carbamidomethyl[C](28)	26894.9	60367.4	ApoE2(157)-ApoE2(157)/	Inter-Protein	0.25DSS
LH_C2206_116.52573.52573.4.3.dta	4	DADDLQKCLAVYQAGAR(7)-LSKELQAAQAR(3)	Cross-Linked	DSS-D12	Carbamidomethyl[C](8)	27136.2	85853.4	ApoE2(157)-ApoE2(95)/	Intra-Protein	0.25DSS
LH_C2206_115.53744.53744.4.4.dta	4	DRLDEVKEQVAEVR(7)-AKLEEQAQQIR(2)	Cross-Linked	DSS-D12	null	27749.6	137953	ApoE2(233)-ApoE2(242)/	Intra-Protein	0.25DSS
LH_C2206_115.49387.49387.6.1.dta	6	PCDYPDIKHGGLYHENMRR(8)-DRLDEVKEQVAEVR(7)	Cross-Linked	DSS-H12	Carbamidomethyl[C](2)	27836.4	113318	FH5-7H(70)-ApoE2(233)/	Inter-Protein	0.25DSS
LH_C2206_116.51321.51321.5.0.dta	5	ELKAYKSELEEQLTPVAEETR(3)-LSKELQAAQAR(3)	Cross-Linked	DSS-H12	null	28632.5	381313	ApoE2(72)-ApoE2(95)/	Intra-Protein	0.25DSS
LH_C2206_116.50803.50803.5.1.dta	5	TRDRLDEVKEQVAEVR(9)-LDEVKEQVAEVR(5)	Cross-Linked	DSS-D12	null	29033.2	18898.9	ApoE2(233)-ApoE2(233)/	Intra-Protein	0.25DSS
LH_C2206_116.33971.33971.4.1.dta	4	LSKELQAAQAR(3)-LSKELQAAQAR(3)	Cross-Linked	DSS-D12	null	29186.6	5706.42	ApoE2(95)-ApoE2(95)/	Inter-Protein	0.25DSS
LH_C2206_115.32658.32658.4.0.dta	4	LSKELQAAQAR(3)-LSKELQAAQAR(3)	Cross-Linked	DSS-D12	null	29772.6	9.57448	ApoE2(95)-ApoE2(95)/	Inter-Protein	0.25DSS
LH_C2206_115.50735.50735.5.0.dta	5	TRDRLDEVKEQVAEVR(9)-LDEVKEQVAEVR(5)	Cross-Linked	DSS-D12	null	29910.4	1935.33	ApoE2(233)-ApoE2(233)/	Intra-Protein	0.25DSS
LH_C2206_116.42059.42059.4.1.dta	4	LDEVKEQVAEVR(5)-LSKELQAAQAR(3)	Cross-Linked	DSS-H12	null	30250.8	1522.25	ApoE2(233)-ApoE2(95)/	Intra-Protein	0.25DSS
LH_C2206_115.67599.67599.5.1.dta	5	DADDLQKCLAVYQAGAR(7)-DRLDEVKEQVAEVR(7)	Cross-Linked	DSS-H12	Carbamidomethyl[C](8)	30465.2	196116	ApoE2(157)-ApoE2(233)/	Intra-Protein	0.25DSS
LH_C2206_116.43634.43634.5.1.dta	5	TRDRLDEVKEQVAEVR(9)-AKLEEQAQQIR(2)	Cross-Linked	DSS-H12	null	30538	314072	ApoE2(233)-ApoE2(242)/	Intra-Protein	0.25DSS
LH_C2206_115.43408.43408.4.1.dta	4	TRDRLDEVKEQVAEVR(9)-AKLEEQAQQIR(2)	Cross-Linked	DSS-D12	null	30663.1	691354	ApoE2(233)-ApoE2(242)/	Intra-Protein	0.25DSS
LH_C2206_115.41492.41492.4.0.dta	4	LDEVKEQVAEVR(5)-LSKELQAAQAR(3)	Cross-Linked	DSS-H12	null	30729.4	79576.9	ApoE2(233)-ApoE2(95)/	Intra-Protein	0.25DSS
LH_C2206_116.53718.53718.4.2.dta	4	DRLDEVKEQVAEVR(7)-AKLEEQAQQIR(2)	Cross-Linked	DSS-D12	null	30956	328184	ApoE2(233)-ApoE2(242)/	Intra-Protein	0.25DSS
LH_C2206_116.60811.60811.6.0.dta	6	CTLKPCDYPDIKHGGLYHENMRR(4)-DADDLQKCLAVYQAGAR(7)	Cross-Linked	DSS-H12	Carbamidomethyl[C](1);Carbamidomethyl[C](6);Oxidation[M](21);Carbamidomethyl[C](34)	31493.5	711482	FH5-7H(62)-ApoE2(157)/	Inter-Protein	0.25DSS
LH_C2206_115.28972.28972.4.2.dta	4	LSKELQAAQAR(3)-ELKAYK(3)	Cross-Linked	DSS-D12	null	31611.9	3537.54	ApoE2(95)-ApoE2(72)/	Intra-Protein	0.25DSS
LH_C2206_116.32730.32730.4.1.dta	4	LSKELQAAQAR(3)-LSKELQAAQAR(3)	Cross-Linked	DSS-D12	null	31999.7	704.991	ApoE2(95)-ApoE2(95)/	Inter-Protein	0.25DSS
LH_C2206_116.31750.31750.4.0.dta	4	LSKELQAAQAR(3)-ELKAYK(3)	Cross-Linked	DSS-D12	null	32556.4	86688.2	ApoE2(95)-ApoE2(72)/	Intra-Protein	0.25DSS
LH_C2206_116.40630.40630.4.1.dta	4	ALMDETMKELK(8)-LSKELQAAQAR(3)	Cross-Linked	DSS-D12	Oxidation[M](3)	32683.5	29971.2	ApoE2(69)-ApoE2(95)/	Intra-Protein	0.25DSS
LH_C2206_116.64597.64597.5.4.dta	5	KCYFPYLENGYNQNHGR(1)-ALMDETMKELKAYK(11)	Cross-Linked	DSS-H12	Carbamidomethyl[C](2);Oxidation[M](27)	32800.4	491327	FH5-7H(127)-ApoE2(72)/	Inter-Protein	0.25DSS
LH_C2206_115.68869.68869.5.0.dta	5	TRDRLDEVKEQVAEVR(9)-LKSWFEPLVEDMQR(2)	Cross-Linked	DSS-D12	Oxidation[M](31)	33104.1	22092.7	ApoE2(233)-ApoE2(262)/	Intra-Protein	0.25DSS
LH_C2206_116.59953.59953.4.1.dta	4	AYKSELEEQLTPVAEETR(3)-ALMDETMKELK(8)	Cross-Linked	DSS-D12	Oxidation[M](24)	33471.9	393978	ApoE2(75)-ApoE2(69)/	Intra-Protein	0.25DSS
LH_C2206_116.53862.53862.5.1.dta	5	AYKSELEEQLTPVAEETR(3)-LSKELQAAQAR(3)	Cross-Linked	DSS-D12	null	34119.1	777449	ApoE2(75)-ApoE2(95)/	Intra-Protein	0.25DSS
LH_C2206_115.43224.43224.5.0.dta	5	TRDRLDEVKEQVAEVR(9)-AKLEEQAQQIR(2)	Cross-Linked	DSS-D12	null	35670.4	2541.31	ApoE2(233)-ApoE2(242)/	Intra-Protein	0.25DSS
LH_C2206_115.57017.57017.5.1.dta	5	CTLKPCDYPDIKHGGLYHENMR(4)-GNTAKCTSTGWIPAPR(5)	Cross-Linked	DSS-H12	Carbamidomethyl[C](1);Carbamidomethyl[C](6);Carbamidomethyl[C](31)	36665.2	814139	FH5-7H(62)-FH5-7H(47)/	Intra-Protein	0.25DSS
LH_C2206_115.45503.45503.4.3.dta	4	CTLKPCDYPDIK(4)-LASHLRKLR(7)	Cross-Linked	DSS-H12	Carbamidomethyl[C](1);Carbamidomethyl[C](6)	37041.2	648601	FH5-7H(62)-ApoE2(143)/	Inter-Protein	0.25DSS
LH_C2206_116.33567.33567.3.0.dta	3	LSKELQAAQAR(3)-LSKELQAAQAR(3)	Cross-Linked	DSS-H12	null	37130.4	2384.54	ApoE2(95)-ApoE2(95)/	Inter-Protein	0.25DSS
LH_C2206_116.34049.34049.3.1.dta	3	AKLEEQAQQIR(2)-AKLEEQAQQIR(2)	Cross-Linked	DSS-H12	null	39309.8	3106.68	ApoE2(242)-ApoE2(242)/	Inter-Protein	0.25DSS
LH_C2206_116.33552.33552.3.1.dta	3	LSKELQAAQAR(3)-LSKELQAAQAR(3)	Cross-Linked	DSS-H12	null	39558.4	3090.83	ApoE2(95)-ApoE2(95)/	Inter-Protein	0.25DSS
LH_C2206_116.67374.67374.5.0.dta	5	RLLRDADDLQKCLAVYQAGAR(11)-FVQGKSIDVACHPGYALPK(5)	Cross-Linked	DSS-H12	Carbamidomethyl[C](12);Carbamidomethyl[C](35)	40918.5	654532	ApoE2(157)-FH5-7H(149)/	Inter-Protein	0.25DSS
LH_C2206_115.29835.29835.4.1.dta	4	LSKELQAAQAR(3)-ELKAYK(3)	Cross-Linked	DSS-H12	null	40940	1409.04	ApoE2(95)-ApoE2(72)/	Intra-Protein	0.25DSS
LH_C2206_115.66433.66433.4.3.dta	4	DADDLQKCLAVYQAGAR(7)-LSKELQAAQAR(3)	Cross-Linked	DSS-H12	Carbamidomethyl[C](8)	40980	673453	ApoE2(157)-ApoE2(95)/	Intra-Protein	0.25DSS
LH_C2206_116.50996.50996.5.0.dta	5	TRDRLDEVKEQVAEVR(9)-LDEVKEQVAEVR(5)	Cross-Linked	DSS-H12	null	41174.7	26305.5	ApoE2(233)-ApoE2(233)/	Intra-Protein	0.25DSS
LH_C2206_115.54862.54862.3.2.dta	3	LSKELQAAQAR(3)-LSKELQAAQAR(3)	Cross-Linked	DSS-H12	null	41651.4	465.571	ApoE2(95)-ApoE2(95)/	Inter-Protein	0.25DSS
LH_C2206_115.53455.53455.4.0.dta	4	DADDLQKCLAVYQAGAR(7)-LSKELQAAQAR(3)	Cross-Linked	DSS-D12	Carbamidomethyl[C](8)	41879.3	386241	ApoE2(157)-ApoE2(95)/	Intra-Protein	0.25DSS
LH_C2206_116.44799.44799.4.0.dta	4	ALMDETMKELK(8)-ELKAYK(3)	Cross-Linked	DSS-D12	null	42856.1	234569	ApoE2(69)-ApoE2(72)/	Intra-Protein	0.25DSS
LH_C2206_115.43340.43340.5.0.dta	5	TRDRLDEVKEQVAEVR(9)-AKLEEQAQQIR(2)	Cross-Linked	DSS-D12	null	43182.5	40576.2	ApoE2(233)-ApoE2(242)/	Intra-Protein	0.25DSS
LH_C2206_116.33463.33463.4.2.dta	4	LSKELQAAQAR(3)-LSKELQAAQAR(3)	Cross-Linked	DSS-H12	null	43795.3	10143	ApoE2(95)-ApoE2(95)/	Inter-Protein	0.25DSS
LH_C2206_116.66620.66620.4.2.dta	4	DRLDEVKEQVAEVR(7)-DRLDEVKEQVAEVR(7)	Cross-Linked	DSS-D12	null	44710.4	594392	ApoE2(233)-ApoE2(233)/	Inter-Protein	0.25DSS
LH_C2206_116.71897.71897.4.2.dta	4	GNTAKCTSTGWIPAPR(5)-LKSWFEPLVEDMQR(2)	Cross-Linked	DSS-H12	Carbamidomethyl[C](6);Oxidation[M](31)	45116.1	273734	FH5-7H(47)-ApoE2(262)/	Inter-Protein	0.25DSS
LH_C2206_116.58571.58571.5.0.dta	5	DRLDEVKEQVAEVR(7)-LDEVKEQVAEVR(5)	Cross-Linked	DSS-D12	null	45518.6	5341.14	ApoE2(233)-ApoE2(233)/	Intra-Protein	0.25DSS
LH_C2206_115.78434.78434.4.0.dta	4	DADDLQKCLAVYQAGAR(7)-LKSWFEPLVEDMQR(2)	Cross-Linked	DSS-H12	Carbamidomethyl[C](8);Oxidation[M](32)	46393.9	733525	ApoE2(157)-ApoE2(262)/	Intra-Protein	0.25DSS
LH_C2206_115.32646.32646.4.0.dta	4	LSKELQAAQAR(3)-LSKELQAAQAR(3)	Cross-Linked	DSS-D12	null	47584.3	7.95422	ApoE2(95)-ApoE2(95)/	Inter-Protein	0.25DSS
LH_C2206_115.75943.75943.4.2.dta	4	PCDYPDIKHGGLYHENMRR(8)-ARLSKELQAAQAR(5)	Cross-Linked	DSS-D12	Carbamidomethyl[C](2);Oxidation[M](17)	47737.9	666969	FH5-7H(70)-ApoE2(95)/	Inter-Protein	0.25DSS
LH_C2206_116.35148.35148.4.0.dta	4	LSKELQAAQAR(3)-LSKELQAAQAR(3)	Cross-Linked	DSS-H12	null	50162.4	1049.01	ApoE2(95)-ApoE2(95)/	Inter-Protein	0.25DSS
LH_C2206_116.53502.53502.5.1.dta	5	CTLKPCDYPDIKHGGLYHENMRR(4)-GNTAKCTSTGWIPAPR(5)	Cross-Linked	DSS-H12	Carbamidomethyl[C](1);Carbamidomethyl[C](6);Oxidation[M](21);Carbamidomethyl[C](32)	50644.9	424858	FH5-7H(62)-FH5-7H(47)/	Intra-Protein	0.25DSS
LH_C2206_116.52512.52512.4.3.dta	4	DADDLQKCLAVYQAGAR(7)-LSKELQAAQAR(3)	Cross-Linked	DSS-D12	Carbamidomethyl[C](8)	52317.5	157000	ApoE2(157)-ApoE2(95)/	Intra-Protein	0.25DSS
LH_C2206_116.72908.72908.5.0.dta	5	FVQGKSIDVACHPGYALPKAQTTVTCMENGWSPTPR(5)-CIRVKT(5)	Cross-Linked	DSS-D12	Carbamidomethyl[C](11);Carbamidomethyl[C](26);Oxidation[M](27);Carbamidomethyl[C](40)	52429.6	633136	FH5-7H(149)-FH5-7H(185)/	Intra-Protein	0.25DSS
LH_C2206_116.43571.43571.5.1.dta	5	TRDRLDEVKEQVAEVR(9)-AKLEEQAQQIR(2)	Cross-Linked	DSS-D12	null	53342.2	30850.4	ApoE2(233)-ApoE2(242)/	Intra-Protein	0.25DSS
LH_C2206_116.71692.71692.4.0.dta	4	LKSWFEPLVEDMQR(2)-AKLEEQAQQIR(2)	Cross-Linked	DSS-H12	null	54090.4	546991	ApoE2(262)-ApoE2(242)/	Intra-Protein	0.25DSS
LH_C2206_115.42513.42513.5.0.dta	5	TRDRLDEVKEQVAEVR(9)-AKLEEQAQQIR(2)	Cross-Linked	DSS-D12	null	54185.7	1383.46	ApoE2(233)-ApoE2(242)/	Intra-Protein	0.25DSS
LH_C2206_116.34421.34421.4.0.dta	4	LSKELQAAQAR(3)-LSKELQAAQAR(3)	Cross-Linked	DSS-H12	null	55144.5	11378.6	ApoE2(95)-ApoE2(95)/	Inter-Protein	0.25DSS
LH_C2206_116.71393.71393.4.0.dta	4	AYKSELEEQLTPVAEETR(3)-LRKRLLR(3)	Cross-Linked	DSS-H12	null	55320.4	424695	ApoE2(75)-ApoE2(146)/	Intra-Protein	0.25DSS
LH_C2206_116.47205.47205.5.1.dta	5	EQVAEVRAKLEEQAQQIR(9)-ARLSKELQAAQAR(5)	Cross-Linked	DSS-H12	null	56164.2	465752	ApoE2(242)-ApoE2(95)/	Intra-Protein	0.25DSS
LH_C2206_116.33992.33992.4.3.dta	4	AKLEEQAQQIR(2)-AKLEEQAQQIR(2)	Cross-Linked	DSS-H12	null	56699.8	931.26	ApoE2(242)-ApoE2(242)/	Inter-Protein	0.25DSS
LH_C2206_116.85841.85841.4.0.dta	4	ALMDETMKELKAYKSELEEQLTPVAEETR(8)-ALMDETMKELK(8)	Cross-Linked	DSS-D12	Oxidation[M](3);Oxidation[M](7);Oxidation[M](35)	56888.9	35376.8	ApoE2(69)-ApoE2(69)/	Intra-Protein	0.25DSS
LH_C2206_115.33911.33911.4.2.dta	4	AKLEEQAQQIR(2)-AKLEEQAQQIR(2)	Cross-Linked	DSS-H12	null	57039.6	47.3191	ApoE2(242)-ApoE2(242)/	Inter-Protein	0.25DSS
LH_C2206_115.84731.84731.5.0.dta	5	ALMDETMKELKAYKSELEEQLTPVAEETR(14)-ALMDETMKELK(8)	Cross-Linked	DSS-D12	Oxidation[M](3);Oxidation[M](7);Oxidation[M](35)	57102.1	17355	ApoE2(75)-ApoE2(69)/	Intra-Protein	0.25DSS
LH_C2206_115.28980.28980.4.3.dta	4	LSKELQAAQAR(3)-ELKAYK(3)	Cross-Linked	DSS-D12	null	57571.8	7175.87	ApoE2(95)-ApoE2(72)/	Intra-Protein	0.25DSS
LH_C2206_115.34794.34794.4.3.dta	4	LSKELQAAQAR(3)-LSKELQAAQAR(3)	Cross-Linked	DSS-D12	null	57626.3	113.974	ApoE2(95)-ApoE2(95)/	Inter-Protein	0.25DSS
LH_C2206_115.34539.34539.4.0.dta	4	LSKELQAAQAR(3)-LSKELQAAQAR(3)	Cross-Linked	DSS-H12	null	58002.4	26.1954	ApoE2(95)-ApoE2(95)/	Inter-Protein	0.25DSS
LH_C2206_115.67537.67537.4.1.dta	4	DADDLQKCLAVYQAGAR(7)-LSKELQAAQAR(3)	Cross-Linked	DSS-H12	Carbamidomethyl[C](8)	59131.7	652736	ApoE2(157)-ApoE2(95)/	Intra-Protein	0.25DSS
LH_C2206_115.35174.35174.4.0.dta	4	LSKELQAAQAR(3)-LSKELQAAQAR(3)	Cross-Linked	DSS-H12	null	60107.1	21.5158	ApoE2(95)-ApoE2(95)/	Inter-Protein	0.25DSS
LH_C2206_116.51104.51104.6.0.dta	6	TRDRLDEVKEQVAEVR(9)-LDEVKEQVAEVR(5)	Cross-Linked	DSS-H12	null	62636.4	21007.6	ApoE2(233)-ApoE2(233)/	Intra-Protein	0.25DSS
LH_C2206_116.29341.29341.3.1.dta	3	LSKELQAAQAR(3)-ELKAYK(3)	Cross-Linked	DSS-D12	null	63690.6	27255.7	ApoE2(95)-ApoE2(72)/	Intra-Protein	0.25DSS
LH_C2206_116.67126.67126.4.0.dta	4	LKSWFEPLVEDMQR(2)-AKLEEQAQQIR(2)	Cross-Linked	DSS-H12	Oxidation[M](12)	65932.9	347636	ApoE2(262)-ApoE2(242)/	Intra-Protein	0.25DSS
LH_C2206_116.71633.71633.4.1.dta	4	LKSWFEPLVEDMQR(2)-AKLEEQAQQIR(2)	Cross-Linked	DSS-D12	null	66642.3	26650.4	ApoE2(262)-ApoE2(242)/	Intra-Protein	0.25DSS
LH_C2206_115.68933.68933.5.0.dta	5	TRDRLDEVKEQVAEVR(9)-LKSWFEPLVEDMQR(2)	Cross-Linked	DSS-D12	Oxidation[M](31)	67553.6	259302	ApoE2(233)-ApoE2(262)/	Intra-Protein	0.25DSS
LH_C2206_115.35494.35494.4.1.dta	4	LSKELQAAQAR(3)-LSKELQAAQAR(3)	Cross-Linked	DSS-D12	null	67616.2	1404.65	ApoE2(95)-ApoE2(95)/	Inter-Protein	0.25DSS
LH_C2206_116.39529.39529.4.1.dta	4	ALMDETMKELK(8)-AKLEEQAQQIR(2)	Cross-Linked	DSS-D12	Oxidation[M](3)	69188.1	486322	ApoE2(69)-ApoE2(242)/	Intra-Protein	0.25DSS
LH_C2206_115.44723.44723.5.0.dta	5	GNTAKCTSTGWIPAPR(5)-GNTAKCTSTGWIPAPR(5)	Cross-Linked	DSS-D12	Carbamidomethyl[C](6);Carbamidomethyl[C](25)	69609.5	8554.73	FH5-7H(47)-FH5-7H(47)/	Inter-Protein	0.25DSS
LH_C2206_115.45311.45311.4.0.dta	4	LDEVKEQVAEVR(5)-AKLEEQAQQIR(2)	Cross-Linked	DSS-H12	null	70707.3	25097.5	ApoE2(233)-ApoE2(242)/	Intra-Protein	0.25DSS
LH_C2206_115.43680.43680.4.3.dta	4	LDEVKEQVAEVR(5)-LDEVKEQVAEVR(5)	Cross-Linked	DSS-D12	null	73118.8	1712.09	ApoE2(233)-ApoE2(233)/	Inter-Protein	0.25DSS
LH_C2206_116.53446.53446.5.2.dta	5	CTLKPCDYPDIKHGGLYHENMRR(4)-GNTAKCTSTGWIPAPR(5)	Cross-Linked	DSS-H12	Carbamidomethyl[C](1);Carbamidomethyl[C](6);Oxidation[M](21);Carbamidomethyl[C](32)	73593.3	576967	FH5-7H(62)-FH5-7H(47)/	Intra-Protein	0.25DSS
LH_C2206_116.45511.45511.4.3.dta	4	CTLKPCDYPDIK(4)-LASHLRKLR(7)	Cross-Linked	DSS-H12	Carbamidomethyl[C](1);Carbamidomethyl[C](6)	74011.3	310050	FH5-7H(62)-ApoE2(143)/	Inter-Protein	0.25DSS
LH_C2206_115.49701.49701.4.3.dta	4	LDEVKEQVAEVR(5)-LDEVKEQVAEVR(5)	Cross-Linked	DSS-H12	null	74238.2	1113.71	ApoE2(233)-ApoE2(233)/	Inter-Protein	0.25DSS
LH_C2206_116.79303.79303.4.0.dta	4	DADDLQKCLAVYQAGAR(7)-LKSWFEPLVEDMQR(2)	Cross-Linked	DSS-H12	Carbamidomethyl[C](8);Oxidation[M](32)	74334.9	637725	ApoE2(157)-ApoE2(262)/	Intra-Protein	0.25DSS
LH_C2206_116.62319.62319.5.0.dta	5	FVQGKSIDVACHPGYALPKAQTTVTCMENGWSPTPR(5)-CIRVKT(5)	Cross-Linked	DSS-D12	Carbamidomethyl[C](11);Carbamidomethyl[C](26);Oxidation[M](27);Carbamidomethyl[C](40)	74455.8	788934	FH5-7H(149)-FH5-7H(185)/	Intra-Protein	0.25DSS
LH_C2206_116.72824.72824.4.0.dta	4	DADDLQKCLAVYQAGAR(7)-DADDLQKCLAVYQAGAR(7)	Cross-Linked	DSS-H12	Carbamidomethyl[C](8);Carbamidomethyl[C](28)	74793.6	18822.3	ApoE2(157)-ApoE2(157)/	Inter-Protein	0.25DSS
LH_C2206_116.49742.49742.4.1.dta	4	LDEVKEQVAEVR(5)-LDEVKEQVAEVR(5)	Cross-Linked	DSS-H12	null	77746.6	13873	ApoE2(233)-ApoE2(233)/	Inter-Protein	0.25DSS
LH_C2206_116.59397.59397.5.1.dta	5	DADDLQKCLAVYQAGAR(7)-TRDRLDEVKEQVAEVR(9)	Cross-Linked	DSS-H12	Carbamidomethyl[C](8)	83508.4	739758	ApoE2(157)-ApoE2(233)/	Intra-Protein	0.25DSS
LH_C2206_115.67267.67267.5.1.dta	5	KCYFPYLENGYNQNHGR(1)-DADDLQKCLAVYQAGAR(7)	Cross-Linked	DSS-D12	Carbamidomethyl[C](2);Carbamidomethyl[C](28)	83942.1	104725	FH5-7H(127)-ApoE2(157)/	Inter-Protein	0.25DSS
LH_C2206_116.43321.43321.5.0.dta	5	TRDRLDEVKEQVAEVR(9)-AKLEEQAQQIR(2)	Cross-Linked	DSS-H12	null	84628.2	148806	ApoE2(233)-ApoE2(242)/	Intra-Protein	0.25DSS
LH_C2206_116.56818.56818.6.1.dta	6	LLRDADDLQKCLAVYQAGAR(10)-TRDRLDEVKEQVAEVR(9)	Cross-Linked	DSS-H12	Carbamidomethyl[C](11)	87173.7	338622	ApoE2(157)-ApoE2(233)/	Intra-Protein	0.25DSS
LH_C2206_116.60653.60653.4.0.dta	4	DADDLQKCLAVYQAGAR(7)-LDEVKEQVAEVR(5)	Cross-Linked	DSS-H12	Carbamidomethyl[C](8)	87995.3	186542	ApoE2(157)-ApoE2(233)/	Intra-Protein	0.25DSS
LH_C2206_116.49800.49800.4.0.dta	4	ELKAYKSELEEQLTPVAEETR(3)-ELKAYK(3)	Cross-Linked	DSS-H12	null	90968.7	708593	ApoE2(72)-ApoE2(72)/	Intra-Protein	0.25DSS
LH_C2206_115.33392.33392.4.0.dta	4	LSKELQAAQAR(3)-LSKELQAAQAR(3)	Cross-Linked	DSS-H12	null	91063.8	135.053	ApoE2(95)-ApoE2(95)/	Inter-Protein	0.25DSS
LH_C2206_115.52007.52007.4.2.dta	4	DADDLQKCLAVYQAGAR(7)-AKLEEQAQQIR(2)	Cross-Linked	DSS-H12	Carbamidomethyl[C](8)	91812.1	160786	ApoE2(157)-ApoE2(242)/	Intra-Protein	0.25DSS
LH_C2206_116.61553.61553.4.1.dta	4	FVQGKSIDVACHPGYALPK(5)-CTLKPCDYPDIK(4)	Cross-Linked	DSS-H12	Carbamidomethyl[C](11);Carbamidomethyl[C](23);Carbamidomethyl[C](28)	92926	708531	FH5-7H(149)-FH5-7H(62)/	Intra-Protein	0.25DSS
LH_C2206_115.35485.35485.4.0.dta	4	AKLEEQAQQIR(2)-LSKELQAAQAR(3)	Cross-Linked	DSS-D12	null	93962	21192.5	ApoE2(242)-ApoE2(95)/	Intra-Protein	0.25DSS
LH_C2206_116.78789.78789.3.1.dta	3	LKSWFEPLVEDMQR(2)-DRLDEVKEQVAEVR(7)	Cross-Linked	DSS-H12	null	98083.7	480344	ApoE2(262)-ApoE2(233)/	Intra-Protein	0.25DSS
LH_C2206_116.50981.50981.5.0.dta	5	TRDRLDEVKEQVAEVR(9)-LDEVKEQVAEVR(5)	Cross-Linked	DSS-D12	null	100467	51763.4	ApoE2(233)-ApoE2(233)/	Intra-Protein	0.25DSS
LH_C2206_116.75889.75889.5.1.dta	5	LKSWFEPLVEDMQR(2)-DRLDEVKEQVAEVR(7)	Cross-Linked	DSS-H12	Oxidation[M](12)	104807	514168	ApoE2(262)-ApoE2(233)/	Intra-Protein	0.25DSS
LH_C2206_116.84520.84520.4.0.dta	4	ALMDETMKELKAYKSELEEQLTPVAEETR(11)-ALMDETMKELK(8)	Cross-Linked	DSS-D12	Oxidation[M](3);Oxidation[M](7);Oxidation[M](35)	106193	49884.7	ApoE2(72)-ApoE2(69)/	Intra-Protein	0.25DSS
LH_C2206_115.53326.53326.4.2.dta	4	PCDYPDIKHGGLYHENMRR(8)-LRKRLLR(3)	Cross-Linked	DSS-D12	Carbamidomethyl[C](2)	110189	744528	FH5-7H(70)-ApoE2(146)/	Inter-Protein	0.25DSS
LH_C2206_116.75400.75400.6.0.dta	6	CTLKPCDYPDIKHGGLYHENMRR(4)-LKSWFEPLVEDMQR(2)	Cross-Linked	DSS-D12	Carbamidomethyl[C](1);Carbamidomethyl[C](6);Oxidation[M](21)	110292	651906	FH5-7H(62)-ApoE2(262)/	Inter-Protein	0.25DSS
LH_C2206_115.73355.73355.5.0.dta	5	TGDEITYQCRNGFYPATRGNTAKCTSTGWIPAPR(23)-LSKELQAAQAR(3)	Cross-Linked	DSS-D12	Carbamidomethyl[C](9);Carbamidomethyl[C](24)	112310	397260	FH5-7H(47)-ApoE2(95)/	Inter-Protein	0.25DSS
LH_C2206_116.34264.34264.4.1.dta	4	ALMDETMKELK(8)-LSKELQAAQAR(3)	Cross-Linked	DSS-H12	Oxidation[M](3);Oxidation[M](7)	113844	352090	ApoE2(69)-ApoE2(95)/	Intra-Protein	0.25DSS
LH_C2206_115.66561.66561.4.2.dta	4	DRLDEVKEQVAEVR(7)-DRLDEVKEQVAEVR(7)	Cross-Linked	DSS-D12	null	114882	49322.7	ApoE2(233)-ApoE2(233)/	Inter-Protein	0.25DSS
LH_C2206_116.73105.73105.5.0.dta	5	FVQGKSIDVACHPGYALPKAQTTVTCMENGWSPTPR(19)-CIRVKT(5)	Cross-Linked	DSS-D12	Carbamidomethyl[C](11);Carbamidomethyl[C](26);Oxidation[M](27);Carbamidomethyl[C](40)	119422	780112	FH5-7H(163)-FH5-7H(185)/	Intra-Protein	0.25DSS
LH_C2206_115.49800.49800.4.1.dta	4	DRLDEVKEQVAEVR(7)-AKLEEQAQQIR(2)	Cross-Linked	DSS-D12	null	120267	554150	ApoE2(233)-ApoE2(242)/	Intra-Protein	0.25DSS
LH_C2206_116.72735.72735.4.1.dta	4	DADDLQKCLAVYQAGAR(7)-DADDLQKCLAVYQAGAR(7)	Cross-Linked	DSS-D12	Carbamidomethyl[C](8);Carbamidomethyl[C](28)	123381	35422.3	ApoE2(157)-ApoE2(157)/	Inter-Protein	0.25DSS
LH_C2206_115.73250.73250.4.0.dta	4	DADDLQKCLAVYQAGAR(7)-DADDLQKCLAVYQAGAR(7)	Cross-Linked	DSS-H12	Carbamidomethyl[C](8);Carbamidomethyl[C](28)	127767	11131	ApoE2(157)-ApoE2(157)/	Inter-Protein	0.25DSS
LH_C2206_115.60850.60850.4.1.dta	4	DADDLQKCLAVYQAGAREGAERGLSAIR(7)-LSKELQAAQAR(3)	Cross-Linked	DSS-H12	Carbamidomethyl[C](8)	132186	427781	ApoE2(157)-ApoE2(95)/	Intra-Protein	0.25DSS
LH_C2206_116.34419.34419.4.0.dta	4	LSKELQAAQAR(3)-LSKELQAAQAR(3)	Cross-Linked	DSS-D12	null	137331	1025.18	ApoE2(95)-ApoE2(95)/	Inter-Protein	0.25DSS
LH_C2206_116.66598.66598.6.1.dta	6	DRLDEVKEQVAEVR(7)-DRLDEVKEQVAEVR(7)	Cross-Linked	DSS-D12	null	138733	8836.23	ApoE2(233)-ApoE2(233)/	Inter-Protein	0.25DSS
LH_C2206_116.83637.83637.3.0.dta	3	LKSWFEPLVEDMQR(2)-LKSWFEPLVEDMQR(2)	Cross-Linked	DSS-H12	Oxidation[M](12)	143106	430278	ApoE2(262)-ApoE2(262)/	Inter-Protein	0.25DSS
LH_C2206_115.44693.44693.5.0.dta	5	GNTAKCTSTGWIPAPR(5)-GNTAKCTSTGWIPAPR(5)	Cross-Linked	DSS-D12	Carbamidomethyl[C](6);Carbamidomethyl[C](25)	144176	1528.01	FH5-7H(47)-FH5-7H(47)/	Inter-Protein	0.25DSS
LH_C2206_116.29470.29470.3.0.dta	3	LSKELQAAQAR(3)-ELKAYK(3)	Cross-Linked	DSS-H12	null	148983	61789.6	ApoE2(95)-ApoE2(72)/	Intra-Protein	0.25DSS
LH_C2206_116.67991.67991.4.4.dta	4	AYKSELEEQLTPVAEETR(3)-LRKRLLR(3)	Cross-Linked	DSS-H12	null	156901	789157	ApoE2(75)-ApoE2(146)/	Intra-Protein	0.25DSS
LH_C2206_115.84393.84393.4.0.dta	4	AYKSELEEQLTPVAEETR(3)-CTLKPCDYPDIK(4)	Cross-Linked	DSS-D12	Carbamidomethyl[C](22);Carbamidomethyl[C](27)	158169	640047	ApoE2(75)-FH5-7H(62)/	Inter-Protein	0.25DSS
LH_C2206_115.52321.52321.5.0.dta	5	LLRDADDLQKCLAVYQAGAR(10)-GNTAKCTSTGWIPAPR(5)	Cross-Linked	DSS-H12	Carbamidomethyl[C](11);Carbamidomethyl[C](29)	160629	415898	ApoE2(157)-FH5-7H(47)/	Inter-Protein	0.25DSS
LH_C2206_116.58695.58695.4.1.dta	4	DRLDEVKEQVAEVR(7)-LDEVKEQVAEVR(5)	Cross-Linked	DSS-H12	null	161493	52598.3	ApoE2(233)-ApoE2(233)/	Intra-Protein	0.25DSS
LH_C2206_115.50808.50808.4.2.dta	4	GNTAKCTSTGWIPAPR(5)-LDEVKEQVAEVR(5)	Cross-Linked	DSS-H12	Carbamidomethyl[C](6)	164435	357391	FH5-7H(47)-ApoE2(233)/	Inter-Protein	0.25DSS
LH_C2206_115.72656.72656.4.0.dta	4	PCDYPDIKHGGLYHENMR(8)-PCDYPDIKHGGLYHENMR(8)	Cross-Linked	DSS-H12	Carbamidomethyl[C](2);Oxidation[M](17);Carbamidomethyl[C](23)	165456	531535	FH5-7H(70)-FH5-7H(70)/	Inter-Protein	0.25DSS
LH_C2206_115.55238.55238.5.0.dta	5	SELEEQLTPVAEETRARLSKELQAAQAR(20)-AKLEEQAQQIR(2)	Cross-Linked	DSS-D12	null	167854	462878	ApoE2(95)-ApoE2(242)/	Intra-Protein	0.25DSS
LH_C2206_116.60906.60906.4.3.dta	4	DADDLQKCLAVYQAGAREGAERGLSAIR(7)-LSKELQAAQAR(3)	Cross-Linked	DSS-H12	Carbamidomethyl[C](8)	168645	792442	ApoE2(157)-ApoE2(95)/	Intra-Protein	0.25DSS
LH_C2206_116.55244.55244.5.1.dta	5	SELEEQLTPVAEETRARLSKELQAAQAR(20)-AKLEEQAQQIR(2)	Cross-Linked	DSS-D12	null	168988	561857	ApoE2(95)-ApoE2(242)/	Intra-Protein	0.25DSS
LH_C2206_116.35722.35722.4.0.dta	4	AKLEEQAQQIR(2)-LSKELQAAQAR(3)	Cross-Linked	DSS-H12	null	171306	393304	ApoE2(242)-ApoE2(95)/	Intra-Protein	0.25DSS
LH_C2206_115.53981.53981.5.0.dta	5	EFEKSCDNPYIPNGDYSPLR(1)-KVEQAVETEPEPELR(1)	Cross-Linked	DSS-H12	Carbamidomethyl[C](6)	176209	646369	FH5-7H(1)-ApoE2(1)/	Inter-Protein	0.25DSS
LH_C2206_116.66985.66985.4.2.dta	4	GNTAKCTSTGWIPAPR(5)-GNTAKCTSTGWIPAPR(5)	Cross-Linked	DSS-H12	Carbamidomethyl[C](6);Carbamidomethyl[C](25)	176374	113830	FH5-7H(47)-FH5-7H(47)/	Inter-Protein	0.25DSS
LH_C2206_116.83116.83116.5.0.dta	5	LEEQAQQIRLQAEAFQARLKSWFEPLVEDMQR(20)-GNTAKCTSTGWIPAPR(5)	Cross-Linked	DSS-D12	Oxidation[M](30);Carbamidomethyl[C](41)	179099	478501	ApoE2(262)-FH5-7H(47)/	Inter-Protein	0.25DSS
LH_C2206_115.42551.42551.5.1.dta	5	TRDRLDEVKEQVAEVR(9)-AKLEEQAQQIR(2)	Cross-Linked	DSS-D12	null	179584	776655	ApoE2(233)-ApoE2(242)/	Intra-Protein	0.25DSS
LH_C2206_115.85142.85142.4.0.dta	4	ALMDETMKELKAYKSELEEQLTPVAEETR(8)-ALMDETMKELK(8)	Cross-Linked	DSS-D12	Oxidation[M](3);Oxidation[M](7);Oxidation[M](35)	185610	567114	ApoE2(69)-ApoE2(69)/	Intra-Protein	0.25DSS
LH_C2206_116.68835.68835.4.0.dta	4	TRDRLDEVKEQVAEVR(9)-LKSWFEPLVEDMQR(2)	Cross-Linked	DSS-H12	Oxidation[M](31)	187295	620299	ApoE2(233)-ApoE2(262)/	Intra-Protein	0.25DSS
LH_C2206_116.85549.85549.4.1.dta	4	LKSWFEPLVEDMQR(2)-LKSWFEPLVEDMQR(2)	Cross-Linked	DSS-D12	null	188674	3773.88	ApoE2(262)-ApoE2(262)/	Inter-Protein	0.25DSS
LH_C2206_115.77114.77114.5.0.dta	5	GNTAKCTSTGWIPAPR(5)-LKSWFEPLVEDMQR(2)	Cross-Linked	DSS-H12	Carbamidomethyl[C](6)	191932	423781	FH5-7H(47)-ApoE2(262)/	Inter-Protein	0.25DSS
LH_C2206_116.62243.62243.5.0.dta	5	FVQGKSIDVACHPGYALPKAQTTVTCMENGWSPTPR(5)-CIRVKT(5)	Cross-Linked	DSS-H12	Carbamidomethyl[C](11);Carbamidomethyl[C](26);Oxidation[M](27);Carbamidomethyl[C](40)	197412	813872	FH5-7H(149)-FH5-7H(185)/	Intra-Protein	0.25DSS
LH_C2206_115.61100.61100.4.0.dta	4	PCDYPDIKHGGLYHENMR(8)-ALMDETMKELK(8)	Cross-Linked	DSS-H12	Carbamidomethyl[C](2)	199894	811055	FH5-7H(70)-ApoE2(69)/	Inter-Protein	0.25DSS
LH_C2206_115.74986.74986.4.0.dta	4	NGFYPATRGNTAKCTSTGWIPAPR(13)-DADDLQKCLAVYQAGAR(7)	Cross-Linked	DSS-D12	Carbamidomethyl[C](14);Carbamidomethyl[C](35)	200358	633075	FH5-7H(47)-ApoE2(157)/	Inter-Protein	0.25DSS
LH_C2206_116.29093.29093.4.1.dta	4	LSKELQAAQAR(3)-ELKAYK(3)	Cross-Linked	DSS-D12	null	204643	69852.3	ApoE2(95)-ApoE2(72)/	Intra-Protein	0.25DSS
LH_C2206_115.66709.66709.6.1.dta	6	DRLDEVKEQVAEVR(7)-DRLDEVKEQVAEVR(7)	Cross-Linked	DSS-D12	null	210732	1401.77	ApoE2(233)-ApoE2(233)/	Inter-Protein	0.25DSS
LH_C2206_116.34910.34910.4.0.dta	4	LSKELQAAQAR(3)-LSKELQAAQAR(3)	Cross-Linked	DSS-H12	null	211869	23483.1	ApoE2(95)-ApoE2(95)/	Inter-Protein	0.25DSS
LH_C2206_115.79851.79851.5.0.dta	5	SIDVACHPGYALPKAQTTVTCMENGWSPTPR(14)-KVEQAVETEPEPELR(1)	Cross-Linked	DSS-D12	Carbamidomethyl[C](6);Carbamidomethyl[C](21)	215032	609068	FH5-7H(163)-ApoE2(1)/	Inter-Protein	0.25DSS
LH_C2206_115.34571.34571.4.3.dta	4	LSKELQAAQAR(3)-LSKELQAAQAR(3)	Cross-Linked	DSS-D12	null	219071	577.808	ApoE2(95)-ApoE2(95)/	Inter-Protein	0.25DSS
LH_C2206_115.58654.58654.4.3.dta	4	DRLDEVKEQVAEVR(7)-LDEVKEQVAEVR(5)	Cross-Linked	DSS-D12	null	221147	448769	ApoE2(233)-ApoE2(233)/	Intra-Protein	0.25DSS
LH_C2206_115.37140.37140.4.1.dta	4	LSKELQAAQAR(3)-LSKELQAAQAR(3)	Cross-Linked	DSS-H12	null	222228	203891	ApoE2(95)-ApoE2(95)/	Inter-Protein	0.25DSS
LH_C2206_116.51057.51057.4.0.dta	4	TRDRLDEVKEQVAEVR(9)-LDEVKEQVAEVR(5)	Cross-Linked	DSS-H12	null	227730	618957	ApoE2(233)-ApoE2(233)/	Intra-Protein	0.25DSS
LH_C2206_116.66682.66682.4.1.dta	4	DRLDEVKEQVAEVR(7)-DRLDEVKEQVAEVR(7)	Cross-Linked	DSS-H12	null	237400	222411	ApoE2(233)-ApoE2(233)/	Inter-Protein	0.25DSS
LH_C2206_116.53363.53363.6.0.dta	6	TRDRLDEVKEQVAEVR(9)-TRDRLDEVKEQVAEVR(9)	Cross-Linked	DSS-D12	null	258253	158632	ApoE2(233)-ApoE2(233)/	Inter-Protein	0.25DSS
LH_C2206_115.88172.88172.5.0.dta	5	ALMDETMKELKAYKSELEEQLTPVAEETR(11)-ALMDETMKELK(8)	Cross-Linked	DSS-D12	Oxidation[M](7);Oxidation[M](39)	271583	159743	ApoE2(72)-ApoE2(69)/	Intra-Protein	0.25DSS
LH_C2206_115.71091.71091.4.0.dta	4	PCDYPDIKHGGLYHENMR(8)-LKSWFEPLVEDMQR(2)	Cross-Linked	DSS-D12	Carbamidomethyl[C](2)	279656	518437	FH5-7H(70)-ApoE2(262)/	Inter-Protein	0.25DSS
LH_C2206_116.51347.51347.5.1.dta	5	TRDRLDEVKEQVAEVR(9)-LDEVKEQVAEVR(5)	Cross-Linked	DSS-H12	null	283023	54004.5	ApoE2(233)-ApoE2(233)/	Intra-Protein	0.25DSS
LH_C2206_116.87463.87463.5.0.dta	5	ALMDETMKELKAYKSELEEQLTPVAEETR(11)-ALMDETMKELK(8)	Cross-Linked	DSS-D12	Oxidation[M](7);Oxidation[M](39)	293159	146001	ApoE2(72)-ApoE2(69)/	Intra-Protein	0.25DSS
LH_C2206_115.50679.50679.4.1.dta	4	GNTAKCTSTGWIPAPR(5)-LDEVKEQVAEVR(5)	Cross-Linked	DSS-H12	Carbamidomethyl[C](6)	294266	613495	FH5-7H(47)-ApoE2(233)/	Inter-Protein	0.25DSS
LH_C2206_116.66267.66267.4.3.dta	4	GNTAKCTSTGWIPAPR(5)-GNTAKCTSTGWIPAPR(5)	Cross-Linked	DSS-H12	Carbamidomethyl[C](6);Carbamidomethyl[C](25)	306624	23672.4	FH5-7H(47)-FH5-7H(47)/	Inter-Protein	0.25DSS
LH_C2206_116.85658.85658.4.0.dta	4	LKSWFEPLVEDMQR(2)-LKSWFEPLVEDMQR(2)	Cross-Linked	DSS-H12	null	311904	15391.5	ApoE2(262)-ApoE2(262)/	Inter-Protein	0.25DSS
LH_C2206_116.35780.35780.4.0.dta	4	ARLSKELQAAQAR(5)-LSKELQAAQAR(3)	Cross-Linked	DSS-H12	null	317984	198111	ApoE2(95)-ApoE2(95)/	Intra-Protein	0.25DSS
LH_C2206_115.91786.91786.4.0.dta	4	DADDLQKCLAVYQAGAR(7)-DADDLQKCLAVYQAGAR(7)	Cross-Linked	DSS-D12	Carbamidomethyl[C](8);Carbamidomethyl[C](28)	329951	4888.59	ApoE2(157)-ApoE2(157)/	Inter-Protein	0.25DSS
LH_C2206_116.85364.85364.4.5.dta	4	LQAEAFQARLKSWFEPLVEDMQR(11)-CIRVKT(5)	Cross-Linked	DSS-H12	Carbamidomethyl[C](27)	331246	709223	ApoE2(262)-FH5-7H(185)/	Inter-Protein	0.25DSS
LH_C2206_115.24467.24467.3.0.dta	3	ELKAYK(3)-ELKAYK(3)	Cross-Linked	DSS-D12	null	334700	80.5816	ApoE2(72)-ApoE2(72)/	Inter-Protein	0.25DSS
LH_C2206_115.90842.90842.2.3.dta	2	DADDLQKCLAVYQAGAR(7)-ELKAYK(3)	Cross-Linked	DSS-H12	Carbamidomethyl[C](8)	339003	539251	ApoE2(157)-ApoE2(72)/	Intra-Protein	0.25DSS
LH_C2206_115.34161.34161.4.1.dta	4	AKLEEQAQQIR(2)-AKLEEQAQQIR(2)	Cross-Linked	DSS-H12	null	345467	7672.05	ApoE2(242)-ApoE2(242)/	Inter-Protein	0.25DSS
LH_C2206_116.62092.62092.5.0.dta	5	FVQGKSIDVACHPGYALPKAQTTVTCMENGWSPTPR(19)-CIRVKT(5)	Cross-Linked	DSS-D12	Carbamidomethyl[C](11);Carbamidomethyl[C](26);Oxidation[M](27);Carbamidomethyl[C](40)	345972	780722	FH5-7H(163)-FH5-7H(185)/	Intra-Protein	0.25DSS
LH_C2206_116.49655.49655.5.0.dta	5	ELKAYKSELEEQLTPVAEETR(3)-ELKAYK(3)	Cross-Linked	DSS-D12	null	350848	202120	ApoE2(72)-ApoE2(72)/	Intra-Protein	0.25DSS
LH_C2206_115.75730.75730.3.0.dta	3	PCDYPDIKHGGLYHENMR(8)-LSKELQAAQAR(3)	Cross-Linked	DSS-H12	Carbamidomethyl[C](2)	362121	756606	FH5-7H(70)-ApoE2(95)/	Inter-Protein	0.25DSS
LH_C2206_116.84007.84007.4.0.dta	4	LDEVKEQVAEVRAKLEEQAQQIR(14)-ARLSKELQAAQAR(5)	Cross-Linked	DSS-H12	null	365485	812572	ApoE2(242)-ApoE2(95)/	Intra-Protein	0.25DSS
LH_C2206_115.35041.35041.4.3.dta	4	LSKELQAAQAR(3)-LSKELQAAQAR(3)	Cross-Linked	DSS-D12	null	371384	549.693	ApoE2(95)-ApoE2(95)/	Inter-Protein	0.25DSS
LH_C2206_115.35833.35833.4.2.dta	4	LSKELQAAQAR(3)-LSKELQAAQAR(3)	Cross-Linked	DSS-H12	null	372577	910.241	ApoE2(95)-ApoE2(95)/	Inter-Protein	0.25DSS
LH_C2206_116.61763.61763.4.2.dta	4	FVQGKSIDVACHPGYALPKAQTTVTCMENGWSPTPR(5)-CIRVKT(5)	Cross-Linked	DSS-D12	Carbamidomethyl[C](11);Carbamidomethyl[C](26);Oxidation[M](27);Carbamidomethyl[C](40)	385968	521716	FH5-7H(149)-FH5-7H(185)/	Intra-Protein	0.25DSS
LH_C2206_115.42851.42851.5.1.dta	5	TRDRLDEVKEQVAEVR(9)-AKLEEQAQQIR(2)	Cross-Linked	DSS-H12	null	389252	715688	ApoE2(233)-ApoE2(242)/	Intra-Protein	0.25DSS
LH_C2206_116.33937.33937.4.0.dta	4	LSKELQAAQAR(3)-LSKELQAAQAR(3)	Cross-Linked	DSS-H12	null	409436	26626.5	ApoE2(95)-ApoE2(95)/	Inter-Protein	0.25DSS
LH_C2206_115.34631.34631.4.2.dta	4	AKLEEQAQQIR(2)-AKLEEQAQQIR(2)	Cross-Linked	DSS-H12	null	410352	330120	ApoE2(242)-ApoE2(242)/	Inter-Protein	0.25DSS
LH_C2206_115.74132.74132.4.2.dta	4	FVQGKSIDVACHPGYALPKAQTTVTCMENGWSPTPR(5)-LRKRLLR(3)	Cross-Linked	DSS-D12	Carbamidomethyl[C](11);Carbamidomethyl[C](26);Oxidation[M](27)	414381	737621	FH5-7H(149)-ApoE2(146)/	Inter-Protein	0.25DSS
LH_C2206_116.60834.60834.4.2.dta	4	PCDYPDIKHGGLYHENMR(8)-KFVQGK(1)	Cross-Linked	DSS-H12	Carbamidomethyl[C](2)	419751	816450	FH5-7H(70)-FH5-7H(144)/	Intra-Protein	0.25DSS
LH_C2206_116.65224.65224.4.1.dta	4	PCDYPDIKHGGLYHENMR(8)-ELKAYK(3)	Cross-Linked	DSS-D12	Carbamidomethyl[C](2);Oxidation[M](17)	425010	722900	FH5-7H(70)-ApoE2(72)/	Inter-Protein	0.25DSS
LH_C2206_116.29874.29874.4.0.dta	4	LSKELQAAQAR(3)-ELKAYK(3)	Cross-Linked	DSS-H12	null	434892	247390	ApoE2(95)-ApoE2(72)/	Intra-Protein	0.25DSS
LH_C2206_115.66772.66772.6.2.dta	6	DRLDEVKEQVAEVR(7)-DRLDEVKEQVAEVR(7)	Cross-Linked	DSS-D12	null	445277	4751.75	ApoE2(233)-ApoE2(233)/	Inter-Protein	0.25DSS
LH_C2206_116.43269.43269.4.3.dta	4	DRLDEVKEQVAEVR(7)-LDEVKEQVAEVR(5)	Cross-Linked	DSS-D12	null	452174	234386	ApoE2(233)-ApoE2(233)/	Intra-Protein	0.25DSS
LH_C2206_115.91244.91244.2.1.dta	2	DADDLQKCLAVYQAGAR(7)-ELKAYK(3)	Cross-Linked	DSS-H12	Carbamidomethyl[C](8)	456722	299120	ApoE2(157)-ApoE2(72)/	Intra-Protein	0.25DSS
LH_C2206_115.35892.35892.4.0.dta	4	LSKELQAAQAR(3)-LSKELQAAQAR(3)	Cross-Linked	DSS-D12	null	476071	215342	ApoE2(95)-ApoE2(95)/	Inter-Protein	0.25DSS
LH_C2206_116.60791.60791.4.4.dta	4	FVQGKSIDVACHPGYALPKAQTTVTCMENGWSPTPR(5)-CIRVKT(5)	Cross-Linked	DSS-D12	Carbamidomethyl[C](11);Carbamidomethyl[C](26);Oxidation[M](27);Carbamidomethyl[C](40)	487686	815340	FH5-7H(149)-FH5-7H(185)/	Intra-Protein	0.25DSS
LH_C2206_116.75466.75466.4.0.dta	4	PCDYPDIKHGGLYHENMR(8)-PCDYPDIKHGGLYHENMR(8)	Cross-Linked	DSS-D12	Carbamidomethyl[C](2);Carbamidomethyl[C](23)	492108	782147	FH5-7H(70)-FH5-7H(70)/	Inter-Protein	0.25DSS
LH_C2206_115.37720.37720.4.0.dta	4	KVEQAVETEPEPELR(1)-LSKELQAAQAR(3)	Cross-Linked	DSS-D12	null	495882	778511	ApoE2(1)-ApoE2(95)/	Intra-Protein	0.25DSS
LH_C2206_116.64445.64445.5.1.dta	5	CTLKPCDYPDIKHGGLYHENMR(4)-LKSWFEPLVEDMQR(2)	Cross-Linked	DSS-H12	Carbamidomethyl[C](1);Carbamidomethyl[C](6);Oxidation[M](37)	506021	782377	FH5-7H(62)-ApoE2(262)/	Inter-Protein	0.25DSS
LH_C2206_115.64909.64909.4.0.dta	4	DRLDEVKEQVAEVR(7)-DRLDEVKEQVAEVR(7)	Cross-Linked	DSS-H12	null	531988	15091.6	ApoE2(233)-ApoE2(233)/	Inter-Protein	0.25DSS
LH_C2206_115.59519.59519.5.0.dta	5	KCYFPYLENGYNQNHGR(1)-KCYFPYLENGYNQNHGR(1)	Cross-Linked	DSS-D12	Carbamidomethyl[C](2);Carbamidomethyl[C](22)	552200	104186	FH5-7H(127)-FH5-7H(127)/	Inter-Protein	0.25DSS
LH_C2206_116.32216.32216.4.1.dta	4	AKLEEQAQQIR(2)-AKLEEQAQQIR(2)	Cross-Linked	DSS-H12	null	560617	156192	ApoE2(242)-ApoE2(242)/	Inter-Protein	0.25DSS
LH_C2206_116.64304.64304.5.1.dta	5	LQAEAFQARLKSWFEPLVEDMQR(11)-GNTAKCTSTGWIPAPR(5)	Cross-Linked	DSS-H12	Carbamidomethyl[C](32)	561161	651710	ApoE2(262)-FH5-7H(47)/	Inter-Protein	0.25DSS
LH_C2206_115.35264.35264.4.0.dta	4	LSKELQAAQAR(3)-LSKELQAAQAR(3)	Cross-Linked	DSS-D12	null	563100	528.5	ApoE2(95)-ApoE2(95)/	Inter-Protein	0.25DSS
LH_C2206_115.35017.35017.4.3.dta	4	AKLEEQAQQIR(2)-AKLEEQAQQIR(2)	Cross-Linked	DSS-H12	null	598555	30660.5	ApoE2(242)-ApoE2(242)/	Inter-Protein	0.25DSS
LH_C2206_116.45001.45001.4.1.dta	4	LDEVKEQVAEVR(5)-AKLEEQAQQIR(2)	Cross-Linked	DSS-H12	null	604288	466968	ApoE2(233)-ApoE2(242)/	Intra-Protein	0.25DSS
LH_C2206_115.30002.30002.5.0.dta	5	ARLSKELQAAQAR(5)-LSKELQAAQAR(3)	Cross-Linked	DSS-D12	null	606106	35647.4	ApoE2(95)-ApoE2(95)/	Intra-Protein	0.25DSS
LH_C2206_115.35555.35555.4.0.dta	4	LSKELQAAQAR(3)-LSKELQAAQAR(3)	Cross-Linked	DSS-D12	null	618632	18247.5	ApoE2(95)-ApoE2(95)/	Inter-Protein	0.25DSS
LH_C2206_116.71109.71109.4.3.dta	4	DADDLQKCLAVYQAGAR(7)-AKLEEQAQQIR(2)	Cross-Linked	DSS-D12	Carbamidomethyl[C](8)	619934	613199	ApoE2(157)-ApoE2(242)/	Intra-Protein	0.25DSS
LH_C2206_116.64418.64418.5.1.dta	5	CTLKPCDYPDIKHGGLYHENMR(4)-TRDRLDEVKEQVAEVR(9)	Cross-Linked	DSS-H12	Carbamidomethyl[C](1);Carbamidomethyl[C](6);Oxidation[M](21)	649437	683132	FH5-7H(62)-ApoE2(233)/	Inter-Protein	0.25DSS
LH_C2206_116.62190.62190.4.0.dta	4	FVQGKSIDVACHPGYALPKAQTTVTCMENGWSPTPR(19)-CIRVKT(5)	Cross-Linked	DSS-H12	Carbamidomethyl[C](11);Carbamidomethyl[C](26);Oxidation[M](27);Carbamidomethyl[C](40)	650174	783951	FH5-7H(163)-FH5-7H(185)/	Intra-Protein	0.25DSS
LH_C2206_115.84686.84686.5.0.dta	5	ALMDETMKELKAYKSELEEQLTPVAEETR(11)-ALMDETMKELK(8)	Cross-Linked	DSS-D12	Oxidation[M](3);Oxidation[M](35);Oxidation[M](39)	665133	85489.1	ApoE2(72)-ApoE2(69)/	Intra-Protein	0.25DSS
LH_C2206_115.71625.71625.3.0.dta	3	LKSWFEPLVEDMQR(2)-AKLEEQAQQIR(2)	Cross-Linked	DSS-D12	null	676608	780409	ApoE2(262)-ApoE2(242)/	Intra-Protein	0.25DSS
LH_C2206_116.34585.34585.4.0.dta	4	LSKELQAAQAR(3)-LSKELQAAQAR(3)	Cross-Linked	DSS-H12	null	681799	101498	ApoE2(95)-ApoE2(95)/	Inter-Protein	0.25DSS
LH_C2206_115.55394.55394.5.0.dta	5	SELEEQLTPVAEETRARLSKELQAAQAR(20)-AKLEEQAQQIR(2)	Cross-Linked	DSS-H12	null	693620	476200	ApoE2(95)-ApoE2(242)/	Intra-Protein	0.25DSS
LH_C2206_116.24448.24448.3.0.dta	3	ELKAYK(3)-ELKAYK(3)	Cross-Linked	DSS-D12	null	706101	764.411	ApoE2(72)-ApoE2(72)/	Inter-Protein	0.25DSS
LH_C2206_116.24476.24476.3.0.dta	3	ELKAYK(3)-ELKAYK(3)	Cross-Linked	DSS-D12	null	731831	1624	ApoE2(72)-ApoE2(72)/	Inter-Protein	0.25DSS
LH_C2206_115.89004.89004.4.1.dta	4	DADDLQKCLAVYQAGAR(7)-DADDLQKCLAVYQAGAR(7)	Cross-Linked	DSS-D12	Carbamidomethyl[C](8);Carbamidomethyl[C](28)	768525	241193	ApoE2(157)-ApoE2(157)/	Inter-Protein	0.25DSS
LH_C2206_115.33630.33630.4.0.dta	4	AKLEEQAQQIR(2)-AKLEEQAQQIR(2)	Cross-Linked	DSS-D12	null	867386	6581.1	ApoE2(242)-ApoE2(242)/	Inter-Protein	0.25DSS
LH_C2206_115.77688.77688.4.0.dta	4	FVQGKSIDVACHPGYALPKAQTTVTCMENGWSPTPR(5)-LRKRLLR(3)	Cross-Linked	DSS-H12	Carbamidomethyl[C](11);Carbamidomethyl[C](26)	880928	640418	FH5-7H(149)-ApoE2(146)/	Inter-Protein	0.25DSS
LH_C2206_116.54825.54825.4.0.dta	4	AYKSELEEQLTPVAEETR(3)-LSKELQAAQAR(3)	Cross-Linked	DSS-H12	null	969075	716659	ApoE2(75)-ApoE2(95)/	Intra-Protein	0.25DSS
LH_C2206_115.52768.52768.3.0.dta	3	DADDLQKCLAVYQAGAR(7)-LSKELQAAQAR(3)	Cross-Linked	DSS-H12	Carbamidomethyl[C](8)	1000000	0.0140338	ApoE2(157)-ApoE2(95)/	Intra-Protein	0.25DSS
LH_C2206_115.49679.49679.4.0.dta	4	DRLDEVKEQVAEVR(7)-AKLEEQAQQIR(2)	Cross-Linked	DSS-D12	null	1000000	0.036309	ApoE2(233)-ApoE2(242)/	Intra-Protein	0.25DSS
LH_C2206_115.81380.81380.3.0.dta	3	DADDLQKCLAVYQAGAR(7)-LKSWFEPLVEDMQR(2)	Cross-Linked	DSS-H12	Carbamidomethyl[C](8)	1000000	0.0389846	ApoE2(157)-ApoE2(262)/	Intra-Protein	0.25DSS
LH_C2206_115.49646.49646.4.0.dta	4	DRLDEVKEQVAEVR(7)-AKLEEQAQQIR(2)	Cross-Linked	DSS-D12	null	1000000	0.114786	ApoE2(233)-ApoE2(242)/	Intra-Protein	0.25DSS
LH_C2206_115.52670.52670.4.0.dta	4	DADDLQKCLAVYQAGAR(7)-LSKELQAAQAR(3)	Cross-Linked	DSS-D12	Carbamidomethyl[C](8)	1000000	0.187348	ApoE2(157)-ApoE2(95)/	Intra-Protein	0.25DSS
LH_C2206_115.52030.52030.4.2.dta	4	DADDLQKCLAVYQAGAR(7)-LSKELQAAQAR(3)	Cross-Linked	DSS-D12	Carbamidomethyl[C](8)	1000000	0.188909	ApoE2(157)-ApoE2(95)/	Intra-Protein	0.25DSS
LH_C2206_115.33761.33761.3.0.dta	3	AKLEEQAQQIR(2)-AKLEEQAQQIR(2)	Cross-Linked	DSS-H12	null	1000000	0.507789	ApoE2(242)-ApoE2(242)/	Inter-Protein	0.25DSS
LH_C2206_115.33629.33629.3.0.dta	3	AKLEEQAQQIR(2)-AKLEEQAQQIR(2)	Cross-Linked	DSS-D12	null	1000000	0.849769	ApoE2(242)-ApoE2(242)/	Inter-Protein	0.25DSS
LH_C2206_115.67908.67908.5.2.dta	5	DADDLQKCLAVYQAGAR(7)-DRLDEVKEQVAEVR(7)	Cross-Linked	DSS-D12	Carbamidomethyl[C](8)	1000000	1.0708	ApoE2(157)-ApoE2(233)/	Intra-Protein	0.25DSS
LH_C2206_115.33157.33157.3.0.dta	3	AKLEEQAQQIR(2)-AKLEEQAQQIR(2)	Cross-Linked	DSS-D12	null	1000000	1.26593	ApoE2(242)-ApoE2(242)/	Inter-Protein	0.25DSS
LH_C2206_115.32936.32936.3.1.dta	3	AKLEEQAQQIR(2)-AKLEEQAQQIR(2)	Cross-Linked	DSS-D12	null	1000000	1.28661	ApoE2(242)-ApoE2(242)/	Inter-Protein	0.25DSS
LH_C2206_115.42276.42276.3.0.dta	3	CTLKPCDYPDIK(4)-LSKELQAAQAR(3)	Cross-Linked	DSS-H12	Carbamidomethyl[C](1);Carbamidomethyl[C](6)	1000000	30847.1	FH5-7H(62)-ApoE2(95)/	Inter-Protein	0.25DSS
LH_C2206_115.42113.42113.4.1.dta	4	CTLKPCDYPDIK(4)-LSKELQAAQAR(3)	Cross-Linked	DSS-D12	Carbamidomethyl[C](1);Carbamidomethyl[C](6)	1000000	119709	FH5-7H(62)-ApoE2(95)/	Inter-Protein	0.25DSS
LH_C2206_115.42131.42131.3.0.dta	3	CTLKPCDYPDIK(4)-LSKELQAAQAR(3)	Cross-Linked	DSS-D12	Carbamidomethyl[C](1);Carbamidomethyl[C](6)	1000000	416562	FH5-7H(62)-ApoE2(95)/	Inter-Protein	0.25DSS
LH_C2206_115.35137.35137.4.1.dta	4	AKLEEQAQQIR(2)-AKLEEQAQQIR(2)	Cross-Linked	DSS-D12	null	1000000	2.10015	ApoE2(242)-ApoE2(242)/	Inter-Protein	0.25DSS
LH_C2206_115.52502.52502.3.0.dta	3	DADDLQKCLAVYQAGAR(7)-LSKELQAAQAR(3)	Cross-Linked	DSS-H12	Carbamidomethyl[C](8)	1000000	2.50255	ApoE2(157)-ApoE2(95)/	Intra-Protein	0.25DSS
LH_C2206_115.32867.32867.3.0.dta	3	AKLEEQAQQIR(2)-AKLEEQAQQIR(2)	Cross-Linked	DSS-D12	null	1000000	3.75544	ApoE2(242)-ApoE2(242)/	Inter-Protein	0.25DSS
LH_C2206_115.53367.53367.3.0.dta	3	AYKSELEEQLTPVAEETR(3)-LSKELQAAQAR(3)	Cross-Linked	DSS-D12	null	1000000	3.99605	ApoE2(75)-ApoE2(95)/	Intra-Protein	0.25DSS
LH_C2206_115.51762.51762.4.2.dta	4	DADDLQKCLAVYQAGAR(7)-AKLEEQAQQIR(2)	Cross-Linked	DSS-D12	Carbamidomethyl[C](8)	1000000	5.23416	ApoE2(157)-ApoE2(242)/	Intra-Protein	0.25DSS
LH_C2206_115.50278.50278.3.0.dta	3	DRLDEVKEQVAEVR(7)-LSKELQAAQAR(3)	Cross-Linked	DSS-D12	null	1000000	5.8084	ApoE2(233)-ApoE2(95)/	Intra-Protein	0.25DSS
LH_C2206_115.33367.33367.3.0.dta	3	AKLEEQAQQIR(2)-AKLEEQAQQIR(2)	Cross-Linked	DSS-H12	null	1000000	6.21835	ApoE2(242)-ApoE2(242)/	Inter-Protein	0.25DSS
LH_C2206_115.30091.30091.3.1.dta	3	AKLEEQAQQIR(2)-AKLEEQAQQIR(2)	Cross-Linked	DSS-H12	null	1000000	8.27221	ApoE2(242)-ApoE2(242)/	Inter-Protein	0.25DSS
LH_C2206_115.51312.51312.3.0.dta	3	GNTAKCTSTGWIPAPR(5)-GNTAKCTSTGWIPAPR(5)	Cross-Linked	DSS-D12	Carbamidomethyl[C](6);Carbamidomethyl[C](25)	1000000	8.36957	FH5-7H(47)-FH5-7H(47)/	Inter-Protein	0.25DSS
LH_C2206_115.33205.33205.3.1.dta	3	AKLEEQAQQIR(2)-AKLEEQAQQIR(2)	Cross-Linked	DSS-D12	null	1000000	8.40647	ApoE2(242)-ApoE2(242)/	Inter-Protein	0.25DSS
LH_C2206_115.68040.68040.5.1.dta	5	DADDLQKCLAVYQAGAR(7)-DRLDEVKEQVAEVR(7)	Cross-Linked	DSS-D12	Carbamidomethyl[C](8)	1000000	9.02954	ApoE2(157)-ApoE2(233)/	Intra-Protein	0.25DSS
LH_C2206_115.71800.71800.3.0.dta	3	LKSWFEPLVEDMQR(2)-AKLEEQAQQIR(2)	Cross-Linked	DSS-H12	null	1000000	10.8298	ApoE2(262)-ApoE2(242)/	Intra-Protein	0.25DSS
LH_C2206_115.54038.54038.4.2.dta	4	DADDLQKCLAVYQAGAR(7)-LSKELQAAQAR(3)	Cross-Linked	DSS-D12	Carbamidomethyl[C](8)	1000000	14.8455	ApoE2(157)-ApoE2(95)/	Intra-Protein	0.25DSS
LH_C2206_116.52471.52471.3.0.dta	3	DADDLQKCLAVYQAGAR(7)-LSKELQAAQAR(3)	Cross-Linked	DSS-H12	Carbamidomethyl[C](8)	1000000	15.3543	ApoE2(157)-ApoE2(95)/	Intra-Protein	0.25DSS
LH_C2206_115.81441.81441.4.1.dta	4	DADDLQKCLAVYQAGAR(7)-LKSWFEPLVEDMQR(2)	Cross-Linked	DSS-D12	Carbamidomethyl[C](8)	1000000	15.4004	ApoE2(157)-ApoE2(262)/	Intra-Protein	0.25DSS
LH_C2206_115.51490.51490.4.0.dta	4	GNTAKCTSTGWIPAPR(5)-GNTAKCTSTGWIPAPR(5)	Cross-Linked	DSS-H12	Carbamidomethyl[C](6);Carbamidomethyl[C](25)	1000000	16.0434	FH5-7H(47)-FH5-7H(47)/	Inter-Protein	0.25DSS
LH_C2206_115.53174.53174.4.0.dta	4	DADDLQKCLAVYQAGAR(7)-AKLEEQAQQIR(2)	Cross-Linked	DSS-H12	Carbamidomethyl[C](8)	1000000	17.4806	ApoE2(157)-ApoE2(242)/	Intra-Protein	0.25DSS
LH_C2206_115.51629.51629.4.1.dta	4	GNTAKCTSTGWIPAPR(5)-GNTAKCTSTGWIPAPR(5)	Cross-Linked	DSS-H12	Carbamidomethyl[C](6);Carbamidomethyl[C](25)	1000000	19.7093	FH5-7H(47)-FH5-7H(47)/	Inter-Protein	0.25DSS
LH_C2206_115.33708.33708.3.1.dta	3	AKLEEQAQQIR(2)-AKLEEQAQQIR(2)	Cross-Linked	DSS-D12	null	1000000	19.9512	ApoE2(242)-ApoE2(242)/	Inter-Protein	0.25DSS
LH_C2206_115.50076.50076.4.1.dta	4	LLRDADDLQKCLAVYQAGAR(10)-LSKELQAAQAR(3)	Cross-Linked	DSS-D12	Carbamidomethyl[C](11)	1000000	21.1341	ApoE2(157)-ApoE2(95)/	Intra-Protein	0.25DSS
LH_C2206_116.52020.52020.3.1.dta	3	DADDLQKCLAVYQAGAR(7)-LSKELQAAQAR(3)	Cross-Linked	DSS-D12	Carbamidomethyl[C](8)	1000000	21.1426	ApoE2(157)-ApoE2(95)/	Intra-Protein	0.25DSS
LH_C2206_115.76376.76376.4.0.dta	4	CTLKPCDYPDIKHGGLYHENMR(4)-LRKRLLR(3)	Cross-Linked	DSS-H12	Carbamidomethyl[C](1);Carbamidomethyl[C](6);Oxidation[M](21)	1000000	340632	FH5-7H(62)-ApoE2(146)/	Inter-Protein	0.25DSS
LH_C2206_116.49862.49862.4.0.dta	4	DRLDEVKEQVAEVR(7)-AKLEEQAQQIR(2)	Cross-Linked	DSS-H12	null	1000000	25.7101	ApoE2(233)-ApoE2(242)/	Intra-Protein	0.25DSS
LH_C2206_116.86027.86027.4.0.dta	4	QWAGLVEKVQAAVGTSAAPVPSDNH(8)-LKSWFEPLVEDMQR(2)	Cross-Linked	DSS-D12	null	1000000	26.2374	ApoE2(282)-ApoE2(262)/	Intra-Protein	0.25DSS
LH_C2206_115.51148.51148.4.0.dta	4	GNTAKCTSTGWIPAPR(5)-GNTAKCTSTGWIPAPR(5)	Cross-Linked	DSS-D12	Carbamidomethyl[C](6);Carbamidomethyl[C](25)	1000000	32.0366	FH5-7H(47)-FH5-7H(47)/	Inter-Protein	0.25DSS
LH_C2206_115.49615.49615.4.0.dta	4	DRLDEVKEQVAEVR(7)-AKLEEQAQQIR(2)	Cross-Linked	DSS-D12	null	1000000	34.4041	ApoE2(233)-ApoE2(242)/	Intra-Protein	0.25DSS
LH_C2206_116.52437.52437.4.0.dta	4	DADDLQKCLAVYQAGAR(7)-LSKELQAAQAR(3)	Cross-Linked	DSS-H12	Carbamidomethyl[C](8)	1000000	34.4558	ApoE2(157)-ApoE2(95)/	Intra-Protein	0.25DSS
LH_C2206_115.72626.72626.3.0.dta	3	DADDLQKCLAVYQAGAR(7)-DADDLQKCLAVYQAGAR(7)	Cross-Linked	DSS-D12	Carbamidomethyl[C](8);Carbamidomethyl[C](28)	1000000	34.7742	ApoE2(157)-ApoE2(157)/	Inter-Protein	0.25DSS
LH_C2206_115.36706.36706.4.0.dta	4	LSKELQAAQAR(3)-LSKELQAAQAR(3)	Cross-Linked	DSS-H12	null	1000000	36.484	ApoE2(95)-ApoE2(95)/	Inter-Protein	0.25DSS
LH_C2206_115.51492.51492.3.1.dta	3	GNTAKCTSTGWIPAPR(5)-GNTAKCTSTGWIPAPR(5)	Cross-Linked	DSS-H12	Carbamidomethyl[C](6);Carbamidomethyl[C](25)	1000000	44.1047	FH5-7H(47)-FH5-7H(47)/	Inter-Protein	0.25DSS
LH_C2206_116.54380.54380.6.4.dta	6	CTLKPCDYPDIKHGGLYHENMRR(12)-DADDLQKCLAVYQAGAR(7)	Cross-Linked	DSS-H12	Carbamidomethyl[C](1);Carbamidomethyl[C](6);Carbamidomethyl[C](34)	1000000	428962	FH5-7H(70)-ApoE2(157)/	Inter-Protein	0.25DSS
LH_C2206_116.52185.52185.3.0.dta	3	DADDLQKCLAVYQAGAR(7)-LSKELQAAQAR(3)	Cross-Linked	DSS-D12	Carbamidomethyl[C](8)	1000000	49.1566	ApoE2(157)-ApoE2(95)/	Intra-Protein	0.25DSS
LH_C2206_116.52004.52004.4.3.dta	4	DADDLQKCLAVYQAGAR(7)-LSKELQAAQAR(3)	Cross-Linked	DSS-D12	Carbamidomethyl[C](8)	1000000	52.7365	ApoE2(157)-ApoE2(95)/	Intra-Protein	0.25DSS
LH_C2206_115.51449.51449.3.1.dta	3	GNTAKCTSTGWIPAPR(5)-GNTAKCTSTGWIPAPR(5)	Cross-Linked	DSS-H12	Carbamidomethyl[C](6);Carbamidomethyl[C](25)	1000000	53.2085	FH5-7H(47)-FH5-7H(47)/	Inter-Protein	0.25DSS
LH_C2206_115.51250.51250.3.0.dta	3	GNTAKCTSTGWIPAPR(5)-GNTAKCTSTGWIPAPR(5)	Cross-Linked	DSS-D12	Carbamidomethyl[C](6);Carbamidomethyl[C](25)	1000000	56.1605	FH5-7H(47)-FH5-7H(47)/	Inter-Protein	0.25DSS
LH_C2206_115.87873.87873.4.0.dta	4	QWAGLVEKVQAAVGTSAAPVPSDNH(8)-QWAGLVEKVQAAVGTSAAPVPSDNH(8)	Cross-Linked	DSS-H12	null	1000000	58.0058	ApoE2(282)-ApoE2(282)/	Inter-Protein	0.25DSS
LH_C2206_115.24586.24586.3.0.dta	3	ELKAYK(3)-ELKAYK(3)	Cross-Linked	DSS-D12	null	1000000	76.1835	ApoE2(72)-ApoE2(72)/	Inter-Protein	0.25DSS
LH_C2206_115.72619.72619.4.2.dta	4	DADDLQKCLAVYQAGAR(7)-DADDLQKCLAVYQAGAR(7)	Cross-Linked	DSS-D12	Carbamidomethyl[C](8);Carbamidomethyl[C](28)	1000000	81.3377	ApoE2(157)-ApoE2(157)/	Inter-Protein	0.25DSS
LH_C2206_115.50959.50959.6.2.dta	6	CTLKPCDYPDIKHGGLYHENMRR(4)-DADDLQKCLAVYQAGAR(7)	Cross-Linked	DSS-D12	Carbamidomethyl[C](1);Carbamidomethyl[C](6);Carbamidomethyl[C](34)	1000000	301270	FH5-7H(62)-ApoE2(157)/	Inter-Protein	0.25DSS
LH_C2206_116.52125.52125.4.1.dta	4	DADDLQKCLAVYQAGAR(7)-LSKELQAAQAR(3)	Cross-Linked	DSS-D12	Carbamidomethyl[C](8)	1000000	118.659	ApoE2(157)-ApoE2(95)/	Intra-Protein	0.25DSS
LH_C2206_115.50284.50284.4.1.dta	4	LLRDADDLQKCLAVYQAGAR(10)-LSKELQAAQAR(3)	Cross-Linked	DSS-D12	Carbamidomethyl[C](11)	1000000	134.096	ApoE2(157)-ApoE2(95)/	Intra-Protein	0.25DSS
LH_C2206_116.67984.67984.4.0.dta	4	DADDLQKCLAVYQAGAR(7)-DRLDEVKEQVAEVR(7)	Cross-Linked	DSS-H12	Carbamidomethyl[C](8)	1000000	142.569	ApoE2(157)-ApoE2(233)/	Intra-Protein	0.25DSS
LH_C2206_116.33141.33141.3.0.dta	3	AKLEEQAQQIR(2)-AKLEEQAQQIR(2)	Cross-Linked	DSS-D12	null	1000000	148.733	ApoE2(242)-ApoE2(242)/	Inter-Protein	0.25DSS
LH_C2206_116.85455.85455.4.0.dta	4	LKSWFEPLVEDMQR(2)-LKSWFEPLVEDMQR(2)	Cross-Linked	DSS-D12	null	1000000	161.386	ApoE2(262)-ApoE2(262)/	Inter-Protein	0.25DSS
LH_C2206_116.32981.32981.3.0.dta	3	AKLEEQAQQIR(2)-AKLEEQAQQIR(2)	Cross-Linked	DSS-D12	null	1000000	195.204	ApoE2(242)-ApoE2(242)/	Inter-Protein	0.25DSS
LH_C2206_115.37235.37235.4.0.dta	4	KVEQAVETEPEPELR(1)-AKLEEQAQQIR(2)	Cross-Linked	DSS-D12	null	1000000	203.789	ApoE2(1)-ApoE2(242)/	Intra-Protein	0.25DSS
LH_C2206_116.61383.61383.3.0.dta	3	LKSWFEPLVEDMQR(2)-AKLEEQAQQIR(2)	Cross-Linked	DSS-D12	Oxidation[M](12)	1000000	214.221	ApoE2(262)-ApoE2(242)/	Intra-Protein	0.25DSS
LH_C2206_115.52988.52988.3.0.dta	3	DADDLQKCLAVYQAGAR(7)-LSKELQAAQAR(3)	Cross-Linked	DSS-H12	Carbamidomethyl[C](8)	1000000	239.792	ApoE2(157)-ApoE2(95)/	Intra-Protein	0.25DSS
LH_C2206_115.59210.59210.5.0.dta	5	DADDLQKCLAVYQAGAR(7)-TRDRLDEVKEQVAEVR(9)	Cross-Linked	DSS-H12	Carbamidomethyl[C](8)	1000000	257.743	ApoE2(157)-ApoE2(233)/	Intra-Protein	0.25DSS
LH_C2206_115.91711.91711.4.0.dta	4	DADDLQKCLAVYQAGAR(7)-DADDLQKCLAVYQAGAR(7)	Cross-Linked	DSS-H12	Carbamidomethyl[C](8);Carbamidomethyl[C](28)	1000000	272.252	ApoE2(157)-ApoE2(157)/	Inter-Protein	0.25DSS
LH_C2206_116.33752.33752.3.0.dta	3	AKLEEQAQQIR(2)-AKLEEQAQQIR(2)	Cross-Linked	DSS-D12	null	1000000	304.416	ApoE2(242)-ApoE2(242)/	Inter-Protein	0.25DSS
LH_C2206_116.52976.52976.3.0.dta	3	DADDLQKCLAVYQAGAR(7)-LSKELQAAQAR(3)	Cross-Linked	DSS-D12	Carbamidomethyl[C](8)	1000000	311.329	ApoE2(157)-ApoE2(95)/	Intra-Protein	0.25DSS
LH_C2206_116.68099.68099.4.0.dta	4	DADDLQKCLAVYQAGAR(7)-DRLDEVKEQVAEVR(7)	Cross-Linked	DSS-H12	Carbamidomethyl[C](8)	1000000	332.732	ApoE2(157)-ApoE2(233)/	Intra-Protein	0.25DSS
LH_C2206_115.34769.34769.4.0.dta	4	AKLEEQAQQIR(2)-LSKELQAAQAR(3)	Cross-Linked	DSS-H12	null	1000000	396.313	ApoE2(242)-ApoE2(95)/	Intra-Protein	0.25DSS
LH_C2206_116.33884.33884.3.0.dta	3	AKLEEQAQQIR(2)-AKLEEQAQQIR(2)	Cross-Linked	DSS-D12	null	1000000	397.889	ApoE2(242)-ApoE2(242)/	Inter-Protein	0.25DSS
LH_C2206_116.52349.52349.3.0.dta	3	AYKSELEEQLTPVAEETR(3)-AKLEEQAQQIR(2)	Cross-Linked	DSS-H12	null	1000000	428.565	ApoE2(75)-ApoE2(242)/	Intra-Protein	0.25DSS
LH_C2206_116.33346.33346.3.0.dta	3	AKLEEQAQQIR(2)-AKLEEQAQQIR(2)	Cross-Linked	DSS-H12	null	1000000	501.473	ApoE2(242)-ApoE2(242)/	Inter-Protein	0.25DSS
LH_C2206_115.50760.50760.4.2.dta	4	DRLDEVKEQVAEVR(7)-AKLEEQAQQIR(2)	Cross-Linked	DSS-D12	null	1000000	503.763	ApoE2(233)-ApoE2(242)/	Intra-Protein	0.25DSS
LH_C2206_115.49640.49640.3.0.dta	3	DRLDEVKEQVAEVR(7)-AKLEEQAQQIR(2)	Cross-Linked	DSS-D12	null	1000000	505.645	ApoE2(233)-ApoE2(242)/	Intra-Protein	0.25DSS
LH_C2206_116.33423.33423.3.0.dta	3	AKLEEQAQQIR(2)-AKLEEQAQQIR(2)	Cross-Linked	DSS-H12	null	1000000	551.35	ApoE2(242)-ApoE2(242)/	Inter-Protein	0.25DSS
LH_C2206_115.91733.91733.4.0.dta	4	DADDLQKCLAVYQAGAR(7)-DADDLQKCLAVYQAGAR(7)	Cross-Linked	DSS-D12	Carbamidomethyl[C](8);Carbamidomethyl[C](28)	1000000	570.487	ApoE2(157)-ApoE2(157)/	Inter-Protein	0.25DSS
LH_C2206_115.92038.92038.4.0.dta	4	DADDLQKCLAVYQAGAR(7)-DADDLQKCLAVYQAGAR(7)	Cross-Linked	DSS-D12	Carbamidomethyl[C](8);Carbamidomethyl[C](28)	1000000	599.833	ApoE2(157)-ApoE2(157)/	Inter-Protein	0.25DSS
LH_C2206_116.32926.32926.3.1.dta	3	AKLEEQAQQIR(2)-AKLEEQAQQIR(2)	Cross-Linked	DSS-D12	null	1000000	676.264	ApoE2(242)-ApoE2(242)/	Inter-Protein	0.25DSS
LH_C2206_116.35592.35592.4.1.dta	4	LSKELQAAQAR(3)-LSKELQAAQAR(3)	Cross-Linked	DSS-H12	null	1000000	715.352	ApoE2(95)-ApoE2(95)/	Inter-Protein	0.25DSS
LH_C2206_116.33886.33886.3.0.dta	3	AKLEEQAQQIR(2)-AKLEEQAQQIR(2)	Cross-Linked	DSS-H12	null	1000000	752.934	ApoE2(242)-ApoE2(242)/	Inter-Protein	0.25DSS
LH_C2206_115.49268.49268.3.0.dta	3	DRLDEVKEQVAEVR(7)-AKLEEQAQQIR(2)	Cross-Linked	DSS-D12	null	1000000	760.982	ApoE2(233)-ApoE2(242)/	Intra-Protein	0.25DSS
LH_C2206_115.91946.91946.4.0.dta	4	DADDLQKCLAVYQAGAR(7)-DADDLQKCLAVYQAGAR(7)	Cross-Linked	DSS-D12	Carbamidomethyl[C](8);Carbamidomethyl[C](28)	1000000	766.806	ApoE2(157)-ApoE2(157)/	Inter-Protein	0.25DSS
LH_C2206_115.51524.51524.4.0.dta	4	GNTAKCTSTGWIPAPR(5)-GNTAKCTSTGWIPAPR(5)	Cross-Linked	DSS-H12	Carbamidomethyl[C](6);Carbamidomethyl[C](25)	1000000	769.515	FH5-7H(47)-FH5-7H(47)/	Inter-Protein	0.25DSS
LH_C2206_115.87944.87944.4.0.dta	4	QWAGLVEKVQAAVGTSAAPVPSDNH(8)-QWAGLVEKVQAAVGTSAAPVPSDNH(8)	Cross-Linked	DSS-H12	null	1000000	776.676	ApoE2(282)-ApoE2(282)/	Inter-Protein	0.25DSS
LH_C2206_116.33392.33392.3.0.dta	3	AKLEEQAQQIR(2)-AKLEEQAQQIR(2)	Cross-Linked	DSS-H12	null	1000000	843.447	ApoE2(242)-ApoE2(242)/	Inter-Protein	0.25DSS
LH_C2206_115.24478.24478.4.0.dta	4	ELKAYK(3)-ELKAYK(3)	Cross-Linked	DSS-D12	null	1000000	864.443	ApoE2(72)-ApoE2(72)/	Inter-Protein	0.25DSS
LH_C2206_115.58761.58761.4.0.dta	4	DADDLQKCLAVYQAGAR(7)-TRDRLDEVKEQVAEVR(9)	Cross-Linked	DSS-D12	Carbamidomethyl[C](8)	1000000	931.716	ApoE2(157)-ApoE2(233)/	Intra-Protein	0.25DSS
LH_C2206_116.30194.30194.3.1.dta	3	AKLEEQAQQIR(2)-AKLEEQAQQIR(2)	Cross-Linked	DSS-H12	null	1000000	1005.83	ApoE2(242)-ApoE2(242)/	Inter-Protein	0.25DSS
LH_C2206_115.85521.85521.4.1.dta	4	ELKAYKSELEEQLTPVAEETR(3)-ELKAYKSELEEQLTPVAEETR(6)	Cross-Linked	DSS-H12	null	1000000	1009.48	ApoE2(72)-ApoE2(75)/	Inter-Protein	0.25DSS
LH_C2206_116.52372.52372.3.1.dta	3	AYKSELEEQLTPVAEETR(3)-AKLEEQAQQIR(2)	Cross-Linked	DSS-H12	null	1000000	1043.94	ApoE2(75)-ApoE2(242)/	Intra-Protein	0.25DSS
LH_C2206_116.30163.30163.3.1.dta	3	AKLEEQAQQIR(2)-AKLEEQAQQIR(2)	Cross-Linked	DSS-H12	null	1000000	1044.4	ApoE2(242)-ApoE2(242)/	Inter-Protein	0.25DSS
LH_C2206_115.49766.49766.5.0.dta	5	CTLKPCDYPDIKHGGLYHENMRR(4)-LSKELQAAQAR(3)	Cross-Linked	DSS-D12	Carbamidomethyl[C](1);Carbamidomethyl[C](6);Oxidation[M](21)	1000000	232903	FH5-7H(62)-ApoE2(95)/	Inter-Protein	0.25DSS
LH_C2206_116.51375.51375.3.0.dta	3	GNTAKCTSTGWIPAPR(5)-GNTAKCTSTGWIPAPR(5)	Cross-Linked	DSS-D12	Carbamidomethyl[C](6);Carbamidomethyl[C](25)	1000000	1130.8	FH5-7H(47)-FH5-7H(47)/	Inter-Protein	0.25DSS
LH_C2206_116.49796.49796.5.2.dta	5	CTLKPCDYPDIKHGGLYHENMRR(4)-LSKELQAAQAR(3)	Cross-Linked	DSS-D12	Carbamidomethyl[C](1);Carbamidomethyl[C](6);Oxidation[M](21)	1000000	389644	FH5-7H(62)-ApoE2(95)/	Inter-Protein	0.25DSS
LH_C2206_115.49793.49793.5.0.dta	5	CTLKPCDYPDIKHGGLYHENMRR(4)-LSKELQAAQAR(3)	Cross-Linked	DSS-D12	Carbamidomethyl[C](1);Carbamidomethyl[C](6);Oxidation[M](21)	1000000	619729	FH5-7H(62)-ApoE2(95)/	Inter-Protein	0.25DSS
LH_C2206_115.33439.33439.4.2.dta	4	LSKELQAAQAR(3)-LSKELQAAQAR(3)	Cross-Linked	DSS-H12	null	1000000	1357.29	ApoE2(95)-ApoE2(95)/	Inter-Protein	0.25DSS
LH_C2206_115.52456.52456.3.0.dta	3	DADDLQKCLAVYQAGAR(7)-LSKELQAAQAR(3)	Cross-Linked	DSS-D12	Carbamidomethyl[C](8)	1000000	1420.83	ApoE2(157)-ApoE2(95)/	Intra-Protein	0.25DSS
LH_C2206_116.51557.51557.4.0.dta	4	GNTAKCTSTGWIPAPR(5)-GNTAKCTSTGWIPAPR(5)	Cross-Linked	DSS-H12	Carbamidomethyl[C](6);Carbamidomethyl[C](25)	1000000	1421.64	FH5-7H(47)-FH5-7H(47)/	Inter-Protein	0.25DSS
LH_C2206_116.24466.24466.3.0.dta	3	ELKAYK(3)-ELKAYK(3)	Cross-Linked	DSS-D12	null	1000000	1547.56	ApoE2(72)-ApoE2(72)/	Inter-Protein	0.25DSS
LH_C2206_116.51468.51468.3.0.dta	3	GNTAKCTSTGWIPAPR(5)-GNTAKCTSTGWIPAPR(5)	Cross-Linked	DSS-H12	Carbamidomethyl[C](6);Carbamidomethyl[C](25)	1000000	1631.86	FH5-7H(47)-FH5-7H(47)/	Inter-Protein	0.25DSS
LH_C2206_115.91336.91336.4.2.dta	4	DADDLQKCLAVYQAGAR(7)-DADDLQKCLAVYQAGAR(7)	Cross-Linked	DSS-D12	Carbamidomethyl[C](8);Carbamidomethyl[C](28)	1000000	1703.02	ApoE2(157)-ApoE2(157)/	Inter-Protein	0.25DSS
LH_C2206_116.49634.49634.3.1.dta	3	DRLDEVKEQVAEVR(7)-AKLEEQAQQIR(2)	Cross-Linked	DSS-D12	null	1000000	1711.9	ApoE2(233)-ApoE2(242)/	Intra-Protein	0.25DSS
LH_C2206_116.72450.72450.4.0.dta	4	DADDLQKCLAVYQAGAR(7)-DADDLQKCLAVYQAGAR(7)	Cross-Linked	DSS-H12	Carbamidomethyl[C](8);Carbamidomethyl[C](28)	1000000	1783.29	ApoE2(157)-ApoE2(157)/	Inter-Protein	0.25DSS
LH_C2206_116.33450.33450.4.0.dta	4	LSKELQAAQAR(3)-LSKELQAAQAR(3)	Cross-Linked	DSS-H12	null	1000000	2003.65	ApoE2(95)-ApoE2(95)/	Inter-Protein	0.25DSS
LH_C2206_115.91084.91084.4.1.dta	4	DADDLQKCLAVYQAGAR(7)-DADDLQKCLAVYQAGAR(7)	Cross-Linked	DSS-H12	Carbamidomethyl[C](8);Carbamidomethyl[C](28)	1000000	2017.35	ApoE2(157)-ApoE2(157)/	Inter-Protein	0.25DSS
LH_C2206_116.87069.87069.4.0.dta	4	QWAGLVEKVQAAVGTSAAPVPSDNH(8)-QWAGLVEKVQAAVGTSAAPVPSDNH(8)	Cross-Linked	DSS-D12	null	1000000	2357.27	ApoE2(282)-ApoE2(282)/	Inter-Protein	0.25DSS
LH_C2206_116.33979.33979.3.0.dta	3	AKLEEQAQQIR(2)-AKLEEQAQQIR(2)	Cross-Linked	DSS-D12	null	1000000	2358.54	ApoE2(242)-ApoE2(242)/	Inter-Protein	0.25DSS
LH_C2206_115.53158.53158.3.0.dta	3	DADDLQKCLAVYQAGAR(7)-LSKELQAAQAR(3)	Cross-Linked	DSS-D12	Carbamidomethyl[C](8)	1000000	2517.3	ApoE2(157)-ApoE2(95)/	Intra-Protein	0.25DSS
LH_C2206_116.36784.36784.4.0.dta	4	LSKELQAAQAR(3)-LSKELQAAQAR(3)	Cross-Linked	DSS-H12	null	1000000	2976.93	ApoE2(95)-ApoE2(95)/	Inter-Protein	0.25DSS
LH_C2206_115.24515.24515.4.1.dta	4	ELKAYK(3)-ELKAYK(3)	Cross-Linked	DSS-D12	null	1000000	3004.28	ApoE2(72)-ApoE2(72)/	Inter-Protein	0.25DSS
LH_C2206_115.24585.24585.4.0.dta	4	ELKAYK(3)-ELKAYK(3)	Cross-Linked	DSS-D12	null	1000000	3013.09	ApoE2(72)-ApoE2(72)/	Inter-Protein	0.25DSS
LH_C2206_116.87037.87037.4.0.dta	4	QWAGLVEKVQAAVGTSAAPVPSDNH(8)-QWAGLVEKVQAAVGTSAAPVPSDNH(8)	Cross-Linked	DSS-D12	null	1000000	3056.97	ApoE2(282)-ApoE2(282)/	Inter-Protein	0.25DSS
LH_C2206_115.41864.41864.3.0.dta	3	LDEVKEQVAEVR(5)-AKLEEQAQQIR(2)	Cross-Linked	DSS-D12	null	1000000	3076.32	ApoE2(233)-ApoE2(242)/	Intra-Protein	0.25DSS
LH_C2206_116.52167.52167.4.2.dta	4	DADDLQKCLAVYQAGAR(7)-LSKELQAAQAR(3)	Cross-Linked	DSS-D12	Carbamidomethyl[C](8)	1000000	3175.15	ApoE2(157)-ApoE2(95)/	Intra-Protein	0.25DSS
LH_C2206_116.87110.87110.4.0.dta	4	QWAGLVEKVQAAVGTSAAPVPSDNH(8)-QWAGLVEKVQAAVGTSAAPVPSDNH(8)	Cross-Linked	DSS-H12	null	1000000	3368.58	ApoE2(282)-ApoE2(282)/	Inter-Protein	0.25DSS
LH_C2206_115.41341.41341.5.1.dta	5	LDEVKEQVAEVRAKLEEQAQQIR(5)-AKLEEQAQQIR(2)	Cross-Linked	DSS-D12	null	1000000	3454.39	ApoE2(233)-ApoE2(242)/	Intra-Protein	0.25DSS
LH_C2206_115.24471.24471.4.0.dta	4	ELKAYK(3)-ELKAYK(3)	Cross-Linked	DSS-D12	null	1000000	3653.5	ApoE2(72)-ApoE2(72)/	Inter-Protein	0.25DSS
LH_C2206_115.58903.58903.3.0.dta	3	DADDLQKCLAVYQAGAR(7)-TRDRLDEVKEQVAEVR(9)	Cross-Linked	DSS-D12	Carbamidomethyl[C](8)	1000000	3833.1	ApoE2(157)-ApoE2(233)/	Intra-Protein	0.25DSS
LH_C2206_116.33819.33819.3.0.dta	3	AKLEEQAQQIR(2)-AKLEEQAQQIR(2)	Cross-Linked	DSS-D12	null	1000000	4281.46	ApoE2(242)-ApoE2(242)/	Inter-Protein	0.25DSS
LH_C2206_115.33000.33000.3.0.dta	3	AKLEEQAQQIR(2)-AKLEEQAQQIR(2)	Cross-Linked	DSS-H12	null	1000000	4288.07	ApoE2(242)-ApoE2(242)/	Inter-Protein	0.25DSS
LH_C2206_116.68039.68039.4.0.dta	4	DADDLQKCLAVYQAGAR(7)-DRLDEVKEQVAEVR(7)	Cross-Linked	DSS-H12	Carbamidomethyl[C](8)	1000000	4498.78	ApoE2(157)-ApoE2(233)/	Intra-Protein	0.25DSS
LH_C2206_115.36460.36460.4.1.dta	4	LSKELQAAQAR(3)-LSKELQAAQAR(3)	Cross-Linked	DSS-D12	null	1000000	4634.42	ApoE2(95)-ApoE2(95)/	Inter-Protein	0.25DSS
LH_C2206_115.50946.50946.4.0.dta	4	TRDRLDEVKEQVAEVR(9)-LDEVKEQVAEVR(5)	Cross-Linked	DSS-D12	null	1000000	5014.12	ApoE2(233)-ApoE2(233)/	Intra-Protein	0.25DSS
LH_C2206_116.52926.52926.3.0.dta	3	DADDLQKCLAVYQAGAR(7)-LSKELQAAQAR(3)	Cross-Linked	DSS-H12	Carbamidomethyl[C](8)	1000000	5553.71	ApoE2(157)-ApoE2(95)/	Intra-Protein	0.25DSS
LH_C2206_116.72454.72454.3.0.dta	3	LKSWFEPLVEDMQR(2)-LSKELQAAQAR(3)	Cross-Linked	DSS-H12	null	1000000	5590	ApoE2(262)-ApoE2(95)/	Intra-Protein	0.25DSS
LH_C2206_115.59268.59268.5.1.dta	5	TRDRLDEVKEQVAEVR(9)-DRLDEVKEQVAEVR(7)	Cross-Linked	DSS-D12	null	1000000	5714.71	ApoE2(233)-ApoE2(233)/	Intra-Protein	0.25DSS
LH_C2206_116.72309.72309.3.1.dta	3	DADDLQKCLAVYQAGAR(7)-DADDLQKCLAVYQAGAR(7)	Cross-Linked	DSS-D12	Carbamidomethyl[C](8);Carbamidomethyl[C](28)	1000000	6240.41	ApoE2(157)-ApoE2(157)/	Inter-Protein	0.25DSS
LH_C2206_115.61978.61978.5.0.dta	5	NGFYPATRGNTAKCTSTGWIPAPR(13)-NGFYPATRGNTAKCTSTGWIPAPR(13)	Cross-Linked	DSS-H12	Carbamidomethyl[C](14);Carbamidomethyl[C](41)	1000000	6704.76	FH5-7H(47)-FH5-7H(47)/	Inter-Protein	0.25DSS
LH_C2206_116.85801.85801.4.0.dta	4	ELKAYKSELEEQLTPVAEETR(3)-ELKAYKSELEEQLTPVAEETR(6)	Cross-Linked	DSS-D12	null	1000000	7011.76	ApoE2(72)-ApoE2(75)/	Inter-Protein	0.25DSS
LH_C2206_115.61870.61870.5.0.dta	5	NGFYPATRGNTAKCTSTGWIPAPR(13)-NGFYPATRGNTAKCTSTGWIPAPR(13)	Cross-Linked	DSS-H12	Carbamidomethyl[C](14);Carbamidomethyl[C](41)	1000000	7021.03	FH5-7H(47)-FH5-7H(47)/	Inter-Protein	0.25DSS
LH_C2206_115.49805.49805.3.0.dta	3	DRLDEVKEQVAEVR(7)-AKLEEQAQQIR(2)	Cross-Linked	DSS-H12	null	1000000	7324.42	ApoE2(233)-ApoE2(242)/	Intra-Protein	0.25DSS
LH_C2206_116.24470.24470.4.0.dta	4	ELKAYK(3)-ELKAYK(3)	Cross-Linked	DSS-D12	null	1000000	7673.11	ApoE2(72)-ApoE2(72)/	Inter-Protein	0.25DSS
LH_C2206_116.71629.71629.3.0.dta	3	LKSWFEPLVEDMQR(2)-AKLEEQAQQIR(2)	Cross-Linked	DSS-H12	null	1000000	7699.96	ApoE2(262)-ApoE2(242)/	Intra-Protein	0.25DSS
LH_C2206_115.73828.73828.4.0.dta	4	DADDLQKCLAVYQAGAR(7)-DADDLQKCLAVYQAGAR(7)	Cross-Linked	DSS-D12	Carbamidomethyl[C](8);Carbamidomethyl[C](28)	1000000	8851.04	ApoE2(157)-ApoE2(157)/	Inter-Protein	0.25DSS
LH_C2206_115.85995.85995.3.0.dta	3	LKSWFEPLVEDMQR(2)-LKSWFEPLVEDMQR(2)	Cross-Linked	DSS-D12	null	1000000	9113.17	ApoE2(262)-ApoE2(262)/	Inter-Protein	0.25DSS
LH_C2206_115.62244.62244.3.0.dta	3	DADDLQKCLAVYQAGAR(7)-GNTAKCTSTGWIPAPR(5)	Cross-Linked	DSS-D12	Carbamidomethyl[C](8);Carbamidomethyl[C](26)	1000000	0.00187211	ApoE2(157)-FH5-7H(47)/	Inter-Protein	0.25DSS
LH_C2206_115.59222.59222.5.0.dta	5	TRDRLDEVKEQVAEVR(9)-DRLDEVKEQVAEVR(7)	Cross-Linked	DSS-D12	null	1000000	10212.7	ApoE2(233)-ApoE2(233)/	Intra-Protein	0.25DSS
LH_C2206_115.62439.62439.3.0.dta	3	DADDLQKCLAVYQAGAR(7)-GNTAKCTSTGWIPAPR(5)	Cross-Linked	DSS-H12	Carbamidomethyl[C](8);Carbamidomethyl[C](26)	1000000	0.0251779	ApoE2(157)-FH5-7H(47)/	Inter-Protein	0.25DSS
LH_C2206_116.91172.91172.4.2.dta	4	DADDLQKCLAVYQAGAR(7)-DADDLQKCLAVYQAGAR(7)	Cross-Linked	DSS-D12	Carbamidomethyl[C](8);Carbamidomethyl[C](28)	1000000	10901.3	ApoE2(157)-ApoE2(157)/	Inter-Protein	0.25DSS
LH_C2206_115.62363.62363.3.0.dta	3	DADDLQKCLAVYQAGAR(7)-GNTAKCTSTGWIPAPR(5)	Cross-Linked	DSS-D12	Carbamidomethyl[C](8);Carbamidomethyl[C](26)	1000000	0.277401	ApoE2(157)-FH5-7H(47)/	Inter-Protein	0.25DSS
LH_C2206_116.37228.37228.4.1.dta	4	LSKELQAAQAR(3)-LSKELQAAQAR(3)	Cross-Linked	DSS-H12	null	1000000	11923.6	ApoE2(95)-ApoE2(95)/	Inter-Protein	0.25DSS
LH_C2206_116.24482.24482.4.0.dta	4	ELKAYK(3)-ELKAYK(3)	Cross-Linked	DSS-D12	null	1000000	12706.5	ApoE2(72)-ApoE2(72)/	Inter-Protein	0.25DSS
LH_C2206_115.62465.62465.3.0.dta	3	DADDLQKCLAVYQAGAR(7)-GNTAKCTSTGWIPAPR(5)	Cross-Linked	DSS-H12	Carbamidomethyl[C](8);Carbamidomethyl[C](26)	1000000	2.07468	ApoE2(157)-FH5-7H(47)/	Inter-Protein	0.25DSS
LH_C2206_116.35282.35282.4.2.dta	4	LSKELQAAQAR(3)-LSKELQAAQAR(3)	Cross-Linked	DSS-H12	null	1000000	14210.2	ApoE2(95)-ApoE2(95)/	Inter-Protein	0.25DSS
LH_C2206_115.57008.57008.5.0.dta	5	KCYFPYLENGYNQNHGR(1)-GNTAKCTSTGWIPAPR(5)	Cross-Linked	DSS-D12	Carbamidomethyl[C](2);Carbamidomethyl[C](26)	1000000	15817	FH5-7H(127)-FH5-7H(47)/	Intra-Protein	0.25DSS
LH_C2206_116.59066.59066.5.0.dta	5	DADDLQKCLAVYQAGAR(7)-TRDRLDEVKEQVAEVR(9)	Cross-Linked	DSS-D12	Carbamidomethyl[C](8)	1000000	16939.2	ApoE2(157)-ApoE2(233)/	Intra-Protein	0.25DSS
LH_C2206_116.53459.53459.4.1.dta	4	AYKSELEEQLTPVAEETR(3)-LSKELQAAQAR(3)	Cross-Linked	DSS-D12	null	1000000	18707.2	ApoE2(75)-ApoE2(95)/	Intra-Protein	0.25DSS
LH_C2206_116.62297.62297.3.1.dta	3	DADDLQKCLAVYQAGAR(7)-GNTAKCTSTGWIPAPR(5)	Cross-Linked	DSS-D12	Carbamidomethyl[C](8);Carbamidomethyl[C](26)	1000000	23.1823	ApoE2(157)-FH5-7H(47)/	Inter-Protein	0.25DSS
LH_C2206_115.34657.34657.4.1.dta	4	LSKELQAAQAR(3)-LSKELQAAQAR(3)	Cross-Linked	DSS-H12	null	1000000	20350.5	ApoE2(95)-ApoE2(95)/	Inter-Protein	0.25DSS
LH_C2206_116.62371.62371.3.0.dta	3	DADDLQKCLAVYQAGAR(7)-GNTAKCTSTGWIPAPR(5)	Cross-Linked	DSS-H12	Carbamidomethyl[C](8);Carbamidomethyl[C](26)	1000000	72.364	ApoE2(157)-FH5-7H(47)/	Inter-Protein	0.25DSS
LH_C2206_115.86370.86370.4.0.dta	4	ELKAYKSELEEQLTPVAEETR(3)-ELKAYKSELEEQLTPVAEETR(6)	Cross-Linked	DSS-H12	null	1000000	23808.4	ApoE2(72)-ApoE2(75)/	Inter-Protein	0.25DSS
LH_C2206_116.87238.87238.4.0.dta	4	QWAGLVEKVQAAVGTSAAPVPSDNH(8)-QWAGLVEKVQAAVGTSAAPVPSDNH(8)	Cross-Linked	DSS-H12	null	1000000	25368	ApoE2(282)-ApoE2(282)/	Inter-Protein	0.25DSS
LH_C2206_116.53488.53488.3.0.dta	3	AYKSELEEQLTPVAEETR(3)-LSKELQAAQAR(3)	Cross-Linked	DSS-D12	null	1000000	26714.5	ApoE2(75)-ApoE2(95)/	Intra-Protein	0.25DSS
LH_C2206_116.62353.62353.3.1.dta	3	DADDLQKCLAVYQAGAR(7)-GNTAKCTSTGWIPAPR(5)	Cross-Linked	DSS-D12	Carbamidomethyl[C](8);Carbamidomethyl[C](26)	1000000	157.331	ApoE2(157)-FH5-7H(47)/	Inter-Protein	0.25DSS
LH_C2206_116.62343.62343.4.3.dta	4	DADDLQKCLAVYQAGAR(7)-GNTAKCTSTGWIPAPR(5)	Cross-Linked	DSS-D12	Carbamidomethyl[C](8);Carbamidomethyl[C](26)	1000000	159.538	ApoE2(157)-FH5-7H(47)/	Inter-Protein	0.25DSS
LH_C2206_116.62529.62529.3.0.dta	3	DADDLQKCLAVYQAGAR(7)-GNTAKCTSTGWIPAPR(5)	Cross-Linked	DSS-H12	Carbamidomethyl[C](8);Carbamidomethyl[C](26)	1000000	21067.1	ApoE2(157)-FH5-7H(47)/	Inter-Protein	0.25DSS
LH_C2206_116.32895.32895.3.0.dta	3	AKLEEQAQQIR(2)-AKLEEQAQQIR(2)	Cross-Linked	DSS-D12	null	1000000	31276.9	ApoE2(242)-ApoE2(242)/	Inter-Protein	0.25DSS
LH_C2206_116.24451.24451.4.1.dta	4	ELKAYK(3)-ELKAYK(3)	Cross-Linked	DSS-D12	null	1000000	31547.3	ApoE2(72)-ApoE2(72)/	Inter-Protein	0.25DSS
LH_C2206_116.62226.62226.3.0.dta	3	DADDLQKCLAVYQAGAR(7)-GNTAKCTSTGWIPAPR(5)	Cross-Linked	DSS-H12	Carbamidomethyl[C](8);Carbamidomethyl[C](26)	1000000	79797.6	ApoE2(157)-FH5-7H(47)/	Inter-Protein	0.25DSS
LH_C2206_116.90680.90680.4.3.dta	4	DADDLQKCLAVYQAGAR(7)-DADDLQKCLAVYQAGAR(7)	Cross-Linked	DSS-D12	Carbamidomethyl[C](8);Carbamidomethyl[C](28)	1000000	34967.6	ApoE2(157)-ApoE2(157)/	Inter-Protein	0.25DSS
LH_C2206_116.35132.35132.4.2.dta	4	LSKELQAAQAR(3)-LSKELQAAQAR(3)	Cross-Linked	DSS-H12	null	1000000	35232.8	ApoE2(95)-ApoE2(95)/	Inter-Protein	0.25DSS
LH_C2206_115.59080.59080.5.0.dta	5	TRDRLDEVKEQVAEVR(9)-DRLDEVKEQVAEVR(7)	Cross-Linked	DSS-D12	null	1000000	36127.7	ApoE2(233)-ApoE2(233)/	Intra-Protein	0.25DSS
LH_C2206_115.81939.81939.4.0.dta	4	QWAGLVEKVQAAVGTSAAPVPSDNH(8)-DADDLQKCLAVYQAGAR(7)	Cross-Linked	DSS-D12	Carbamidomethyl[C](36)	1000000	38260.7	ApoE2(282)-ApoE2(157)/	Intra-Protein	0.25DSS
LH_C2206_115.54094.54094.4.0.dta	4	KCYFPYLENGYNQNHGR(1)-GNTAKCTSTGWIPAPR(5)	Cross-Linked	DSS-D12	Carbamidomethyl[C](2);Carbamidomethyl[C](26)	1000000	40262.1	FH5-7H(127)-FH5-7H(47)/	Intra-Protein	0.25DSS
LH_C2206_115.41407.41407.5.1.dta	5	LDEVKEQVAEVRAKLEEQAQQIR(5)-AKLEEQAQQIR(2)	Cross-Linked	DSS-D12	null	1000000	40881.4	ApoE2(233)-ApoE2(242)/	Intra-Protein	0.25DSS
LH_C2206_116.86216.86216.4.0.dta	4	QWAGLVEKVQAAVGTSAAPVPSDNH(8)-LKSWFEPLVEDMQR(2)	Cross-Linked	DSS-H12	null	1000000	46326.4	ApoE2(282)-ApoE2(262)/	Intra-Protein	0.25DSS
LH_C2206_115.34006.34006.3.1.dta	3	AKLEEQAQQIR(2)-AKLEEQAQQIR(2)	Cross-Linked	DSS-H12	null	1000000	50897.2	ApoE2(242)-ApoE2(242)/	Inter-Protein	0.25DSS
LH_C2206_115.91868.91868.4.0.dta	4	DADDLQKCLAVYQAGAR(7)-DADDLQKCLAVYQAGAR(7)	Cross-Linked	DSS-D12	Carbamidomethyl[C](8);Carbamidomethyl[C](28)	1000000	54924.8	ApoE2(157)-ApoE2(157)/	Inter-Protein	0.25DSS
LH_C2206_116.41447.41447.4.0.dta	4	DRLDEVKEQVAEVR(7)-AKLEEQAQQIR(2)	Cross-Linked	DSS-D12	null	1000000	55249.6	ApoE2(233)-ApoE2(242)/	Intra-Protein	0.25DSS
LH_C2206_116.85055.85055.5.1.dta	5	ELKAYKSELEEQLTPVAEETR(3)-ELKAYKSELEEQLTPVAEETR(6)	Cross-Linked	DSS-H12	null	1000000	63433.4	ApoE2(72)-ApoE2(75)/	Inter-Protein	0.25DSS
LH_C2206_115.36005.36005.4.2.dta	4	LSKELQAAQAR(3)-LSKELQAAQAR(3)	Cross-Linked	DSS-D12	null	1000000	107043	ApoE2(95)-ApoE2(95)/	Inter-Protein	0.25DSS
LH_C2206_115.86215.86215.4.0.dta	4	ELKAYKSELEEQLTPVAEETR(3)-ELKAYKSELEEQLTPVAEETR(6)	Cross-Linked	DSS-H12	null	1000000	128854	ApoE2(72)-ApoE2(75)/	Inter-Protein	0.25DSS
LH_C2206_115.81864.81864.3.0.dta	3	EFEKSCDNPYIPNGDYSPLR(1)-KVEQAVETEPEPELR(1)	Cross-Linked	DSS-H12	Carbamidomethyl[C](6)	1000000	529098	FH5-7H(1)-ApoE2(1)/	Inter-Protein	0.25DSS
LH_C2206_116.53775.53775.7.0.dta	7	TRDRLDEVKEQVAEVR(9)-TRDRLDEVKEQVAEVR(9)	Cross-Linked	DSS-H12	null	1000000	130342	ApoE2(233)-ApoE2(233)/	Inter-Protein	0.25DSS
LH_C2206_115.55252.55252.5.0.dta	5	EFEKSCDNPYIPNGDYSPLR(1)-KVEQAVETEPEPELR(1)	Cross-Linked	DSS-H12	Carbamidomethyl[C](6)	1000000	577309	FH5-7H(1)-ApoE2(1)/	Inter-Protein	0.25DSS
LH_C2206_116.33489.33489.2.0.dta	2	LSKELQAAQAR(3)-LSKELQAAQAR(3)	Cross-Linked	DSS-D12	null	1000000	191226	ApoE2(95)-ApoE2(95)/	Inter-Protein	0.25DSS
LH_C2206_116.72548.72548.3.1.dta	3	DADDLQKCLAVYQAGAR(7)-DADDLQKCLAVYQAGAR(7)	Cross-Linked	DSS-D12	Carbamidomethyl[C](8);Carbamidomethyl[C](28)	1000000	216578	ApoE2(157)-ApoE2(157)/	Inter-Protein	0.25DSS
LH_C2206_116.85542.85542.4.4.dta	4	ELKAYKSELEEQLTPVAEETR(3)-ELKAYKSELEEQLTPVAEETR(6)	Cross-Linked	DSS-D12	null	1000000	276186	ApoE2(72)-ApoE2(75)/	Inter-Protein	0.25DSS
LH_C2206_115.53928.53928.6.2.dta	6	TRDRLDEVKEQVAEVR(9)-TRDRLDEVKEQVAEVR(9)	Cross-Linked	DSS-H12	null	1000000	278876	ApoE2(233)-ApoE2(233)/	Inter-Protein	0.25DSS
LH_C2206_116.66901.66901.4.0.dta	4	GNTAKCTSTGWIPAPR(5)-GNTAKCTSTGWIPAPR(5)	Cross-Linked	DSS-H12	Carbamidomethyl[C](6);Carbamidomethyl[C](25)	1000000	283981	FH5-7H(47)-FH5-7H(47)/	Inter-Protein	0.25DSS
LH_C2206_116.83571.83571.4.2.dta	4	LKSWFEPLVEDMQR(2)-LKSWFEPLVEDMQR(2)	Cross-Linked	DSS-D12	Oxidation[M](12)	1000000	291266	ApoE2(262)-ApoE2(262)/	Inter-Protein	0.25DSS
LH_C2206_116.62011.62011.5.0.dta	5	NGFYPATRGNTAKCTSTGWIPAPR(13)-NGFYPATRGNTAKCTSTGWIPAPR(13)	Cross-Linked	DSS-D12	Carbamidomethyl[C](14);Carbamidomethyl[C](41)	1000000	299335	FH5-7H(47)-FH5-7H(47)/	Inter-Protein	0.25DSS
LH_C2206_115.51318.51318.3.0.dta	3	ELKAYKSELEEQLTPVAEETR(3)-LSKELQAAQAR(3)	Cross-Linked	DSS-H12	null	1000000	64716.7	ApoE2(72)-ApoE2(95)/	Intra-Protein	0.25DSS
LH_C2206_116.59510.59510.5.0.dta	5	NGFYPATRGNTAKCTSTGWIPAPR(13)-EFEKSCDNPYIPNGDYSPLR(1)	Cross-Linked	DSS-D12	Carbamidomethyl[C](14);Carbamidomethyl[C](33)	1000000	79054	FH5-7H(47)-FH5-7H(1)/	Intra-Protein	0.25DSS
LH_C2206_115.86857.86857.4.1.dta	4	QWAGLVEKVQAAVGTSAAPVPSDNH(8)-LKSWFEPLVEDMQR(2)	Cross-Linked	DSS-D12	null	1000000	80567.6	ApoE2(282)-ApoE2(262)/	Intra-Protein	0.25DSS
LH_C2206_116.59185.59185.5.0.dta	5	DADDLQKCLAVYQAGAR(7)-TRDRLDEVKEQVAEVR(9)	Cross-Linked	DSS-D12	Carbamidomethyl[C](8)	1000000	82336.2	ApoE2(157)-ApoE2(233)/	Intra-Protein	0.25DSS
LH_C2206_116.43023.43023.3.1.dta	3	TRDRLDEVKEQVAEVR(9)-AKLEEQAQQIR(2)	Cross-Linked	DSS-D12	null	1000000	85312.6	ApoE2(233)-ApoE2(242)/	Intra-Protein	0.25DSS
LH_C2206_116.59197.59197.6.0.dta	6	TRDRLDEVKEQVAEVR(9)-DRLDEVKEQVAEVR(7)	Cross-Linked	DSS-H12	null	1000000	106868	ApoE2(233)-ApoE2(233)/	Intra-Protein	0.25DSS
LH_C2206_115.43057.43057.4.1.dta	4	TRDRLDEVKEQVAEVR(9)-AKLEEQAQQIR(2)	Cross-Linked	DSS-H12	null	1000000	118755	ApoE2(233)-ApoE2(242)/	Intra-Protein	0.25DSS
LH_C2206_115.43852.43852.4.2.dta	4	TRDRLDEVKEQVAEVR(9)-LSKELQAAQAR(3)	Cross-Linked	DSS-D12	null	1000000	127001	ApoE2(233)-ApoE2(95)/	Intra-Protein	0.25DSS
LH_C2206_116.43121.43121.3.0.dta	3	TRDRLDEVKEQVAEVR(9)-AKLEEQAQQIR(2)	Cross-Linked	DSS-D12	null	1000000	146584	ApoE2(233)-ApoE2(242)/	Intra-Protein	0.25DSS
LH_C2206_116.78875.78875.5.1.dta	5	LKSWFEPLVEDMQR(2)-DRLDEVKEQVAEVR(7)	Cross-Linked	DSS-D12	null	1000000	172091	ApoE2(262)-ApoE2(233)/	Intra-Protein	0.25DSS
LH_C2206_115.57152.57152.5.1.dta	5	KCYFPYLENGYNQNHGR(1)-GNTAKCTSTGWIPAPR(5)	Cross-Linked	DSS-D12	Carbamidomethyl[C](2);Carbamidomethyl[C](26)	1000000	174867	FH5-7H(127)-FH5-7H(47)/	Intra-Protein	0.25DSS
LH_C2206_116.75237.75237.4.2.dta	4	QWAGLVEKVQAAVGTSAAPVPSDNH(8)-LSKELQAAQAR(3)	Cross-Linked	DSS-D12	null	1000000	181500	ApoE2(282)-ApoE2(95)/	Intra-Protein	0.25DSS
LH_C2206_115.54193.54193.4.0.dta	4	DRLDEVKEQVAEVR(7)-AKLEEQAQQIR(2)	Cross-Linked	DSS-H12	null	1000000	183460	ApoE2(233)-ApoE2(242)/	Intra-Protein	0.25DSS
LH_C2206_116.54186.54186.5.3.dta	5	KCYFPYLENGYNQNHGR(1)-GNTAKCTSTGWIPAPR(5)	Cross-Linked	DSS-D12	Carbamidomethyl[C](2);Carbamidomethyl[C](26)	1000000	190197	FH5-7H(127)-FH5-7H(47)/	Intra-Protein	0.25DSS
LH_C2206_115.50903.50903.4.0.dta	4	TRDRLDEVKEQVAEVR(9)-LDEVKEQVAEVR(5)	Cross-Linked	DSS-D12	null	1000000	193322	ApoE2(233)-ApoE2(233)/	Intra-Protein	0.25DSS
LH_C2206_115.86656.86656.5.0.dta	5	QWAGLVEKVQAAVGTSAAPVPSDNH(8)-LKSWFEPLVEDMQR(2)	Cross-Linked	DSS-D12	null	1000000	206011	ApoE2(282)-ApoE2(262)/	Intra-Protein	0.25DSS
LH_C2206_116.67914.67914.5.3.dta	5	LLRDADDLQKCLAVYQAGAR(10)-DADDLQKCLAVYQAGAR(7)	Cross-Linked	DSS-D12	Carbamidomethyl[C](11);Carbamidomethyl[C](31)	1000000	209514	ApoE2(157)-ApoE2(157)/	Intra-Protein	0.25DSS
LH_C2206_116.84238.84238.4.2.dta	4	QWAGLVEKVQAAVGTSAAPVPSDNH(8)-LKSWFEPLVEDMQR(2)	Cross-Linked	DSS-D12	Oxidation[M](40)	1000000	211526	ApoE2(282)-ApoE2(262)/	Intra-Protein	0.25DSS
LH_C2206_116.43086.43086.4.0.dta	4	TRDRLDEVKEQVAEVR(9)-AKLEEQAQQIR(2)	Cross-Linked	DSS-H12	null	1000000	216717	ApoE2(233)-ApoE2(242)/	Intra-Protein	0.25DSS
LH_C2206_115.59241.59241.5.0.dta	5	TRDRLDEVKEQVAEVR(9)-DRLDEVKEQVAEVR(7)	Cross-Linked	DSS-H12	null	1000000	230426	ApoE2(233)-ApoE2(233)/	Intra-Protein	0.25DSS
LH_C2206_116.59061.59061.5.0.dta	5	TRDRLDEVKEQVAEVR(9)-DRLDEVKEQVAEVR(7)	Cross-Linked	DSS-D12	null	1000000	239488	ApoE2(233)-ApoE2(233)/	Intra-Protein	0.25DSS
LH_C2206_115.59093.59093.5.0.dta	5	TRDRLDEVKEQVAEVR(9)-DRLDEVKEQVAEVR(7)	Cross-Linked	DSS-D12	null	1000000	257497	ApoE2(233)-ApoE2(233)/	Intra-Protein	0.25DSS
LH_C2206_116.81594.81594.4.0.dta	4	QWAGLVEKVQAAVGTSAAPVPSDNH(8)-DADDLQKCLAVYQAGAR(7)	Cross-Linked	DSS-D12	Carbamidomethyl[C](36)	1000000	257841	ApoE2(282)-ApoE2(157)/	Intra-Protein	0.25DSS
LH_C2206_115.43292.43292.3.0.dta	3	TRDRLDEVKEQVAEVR(9)-AKLEEQAQQIR(2)	Cross-Linked	DSS-H12	null	1000000	259586	ApoE2(233)-ApoE2(242)/	Intra-Protein	0.25DSS
LH_C2206_115.86847.86847.4.0.dta	4	QWAGLVEKVQAAVGTSAAPVPSDNH(8)-LKSWFEPLVEDMQR(2)	Cross-Linked	DSS-H12	null	1000000	277471	ApoE2(282)-ApoE2(262)/	Intra-Protein	0.25DSS
LH_C2206_115.43252.43252.4.4.dta	4	DRLDEVKEQVAEVR(7)-LDEVKEQVAEVR(5)	Cross-Linked	DSS-D12	null	1000000	289491	ApoE2(233)-ApoE2(233)/	Intra-Protein	0.25DSS
LH_C2206_116.34815.34815.4.1.dta	4	AKLEEQAQQIR(2)-LSKELQAAQAR(3)	Cross-Linked	DSS-H12	null	1000000	291010	ApoE2(242)-ApoE2(95)/	Intra-Protein	0.25DSS
LH_C2206_116.84244.84244.3.0.dta	3	QWAGLVEKVQAAVGTSAAPVPSDNH(8)-LKSWFEPLVEDMQR(2)	Cross-Linked	DSS-D12	Oxidation[M](40)	1000000	292012	ApoE2(282)-ApoE2(262)/	Intra-Protein	0.25DSS
LH_C2206_116.71455.71455.4.2.dta	4	LKSWFEPLVEDMQR(2)-AKLEEQAQQIR(2)	Cross-Linked	DSS-D12	null	1000000	293627	ApoE2(262)-ApoE2(242)/	Intra-Protein	0.25DSS
LH_C2206_116.43867.43867.4.2.dta	4	TRDRLDEVKEQVAEVR(9)-LSKELQAAQAR(3)	Cross-Linked	DSS-D12	null	1000000	296503	ApoE2(233)-ApoE2(95)/	Intra-Protein	0.25DSS
LH_C2206_116.51248.51248.5.0.dta	5	TRDRLDEVKEQVAEVR(9)-LDEVKEQVAEVR(5)	Cross-Linked	DSS-H12	null	1000000	298936	ApoE2(233)-ApoE2(233)/	Intra-Protein	0.25DSS
LH_C2206_116.43162.43162.3.1.dta	3	TRDRLDEVKEQVAEVR(9)-AKLEEQAQQIR(2)	Cross-Linked	DSS-H12	null	1000000	307206	ApoE2(233)-ApoE2(242)/	Intra-Protein	0.25DSS
LH_C2206_115.53830.53830.5.2.dta	5	KCYFPYLENGYNQNHGR(1)-GNTAKCTSTGWIPAPR(5)	Cross-Linked	DSS-D12	Carbamidomethyl[C](2);Carbamidomethyl[C](26)	1000000	307644	FH5-7H(127)-FH5-7H(47)/	Intra-Protein	0.25DSS
[truncated: 99 more rows]
