# Supplementary material for: Reduced binding of apoE4 to complement factor H promotes amyloid‐β oligomerization and neuroinflammation
Source: EMBO Rep. 2023 May 8;24(7):e56467. doi: 10.15252/embr.202256467 (PMC10328077; doi:10.15252/embr.202256467)
Supplement: Supplementary file 6 — Dataset EV2 [file EMBR-24-e56467-s007.xlsx]

## Sheet: apoE4+FH vs apoE2+FH
Dataset EV2. List of all genes showing up- or downregulation between apoE4+FH and apoE2+FH incubated samples in Aβ phagocytosis assay (Related to Fig. 5B).
gene	chip.sample001.tsv	chip.sample004.tsv	chip.sample014.tsv	chip.sample018.tsv	chip.sample025.tsv	chip.sample026.tsv	chip.sample036.tsv	chip.sample043.tsv	chip.sample048.tsv	chip.sample049.tsv	chip.sample057.tsv	chip.sample060.tsv	baseMean	log2FoldChange	lfcSE	stat	pvalue	padj
RYK	212	31	165	10	25	184	37	112	104	66	16	86	90.78	2.1	0.32	6.64	3.241e-11	3.726e-07
IGFBP4	122	9	95	10	22	117	16	54	49	25	17	49	51.11	1.99	0.33	6.03	1.64e-09	7.448e-06
RAP2B	230	19	177	12	33	160	32	39	58	35	10	64	68.64	1.98	0.33	6	1.944e-09	7.448e-06
MARCKS	692	126	554	64	134	328	180	168	411	231	108	209	246.72	1.35	0.23	5.91	3.426e-09	9.846e-06
PPP1CB	1138	194	1251	131	253	1204	284	324	573	379	169	495	526.96	1.66	0.29	5.78	7.546e-09	1.614e-05
SHISA2	580	54	1045	59	86	819	175	193	385	295	89	572	379.39	2.01	0.35	5.76	8.426e-09	1.614e-05
AMOTL2	234	30	168	23	51	132	58	47	210	113	35	113	92.19	1.42	0.25	5.67	1.445e-08	1.793e-05
BECN1	347	78	284	31	92	225	72	192	208	105	64	126	155.68	1.58	0.28	5.67	1.394e-08	1.793e-05
TOB1	220	20	250	18	45	323	50	46	99	45	31	116	105.81	1.95	0.34	5.71	1.123e-08	1.793e-05
ZFP36L1	387	107	204	46	132	184	126	88	453	221	97	118	154.62	0.79	0.14	5.65	1.56e-08	1.793e-05
WSB2	340	43	390	24	66	246	95	91	164	101	28	101	132.66	1.7	0.3	5.64	1.739e-08	1.818e-05
TMEM263	503	114	500	61	149	515	148	130	374	168	107	217	238.6	1.43	0.26	5.55	2.915e-08	2.793e-05
C6orf62	1801	244	1275	194	406	821	382	322	835	397	180	488	562.55	1.38	0.25	5.53	3.259e-08	2.882e-05
CAPZA1	1112	245	1761	187	242	1325	266	298	672	419	154	609	604.15	1.68	0.31	5.42	5.964e-08	3.63e-05
PRPS2	1123	110	1230	76	240	757	240	518	295	177	172	375	462.77	1.82	0.33	5.43	5.569e-08	3.63e-05
RIN2	358	27	618	34	41	509	87	72	115	90	30	133	172.69	2	0.37	5.44	5.274e-08	3.63e-05
SLC35F6	292	20	367	20	25	163	48	32	101	62	31	89	95.65	1.85	0.34	5.42	6e-08	3.63e-05
TRIM59	655	45	1100	70	92	887	191	241	254	259	60	378	363.75	1.96	0.36	5.47	4.461e-08	3.63e-05
UBA6	437	83	635	65	128	706	148	116	356	150	75	225	254.15	1.67	0.31	5.46	4.816e-08	3.63e-05
TWSG1	275	61	427	38	74	379	86	107	211	157	57	126	162.87	1.56	0.3	5.26	1.421e-07	8.167e-05
TSPYL1	517	41	884	54	91	773	189	207	307	289	68	330	317.39	1.83	0.35	5.23	1.681e-07	9.2e-05
AC093484.4	55	1	29	4	1	16	4	15	9	3	2	12	12.6	2.09	0.4	5.22	1.808e-07	9.445e-05
STRN3	462	99	773	64	115	773	109	117	223	162	69	219	264.19	1.74	0.34	5.19	2.1e-07	0.000105
NUDT19	197	19	292	26	39	210	73	63	139	94	21	108	104.71	1.68	0.33	5.12	3.049e-07	0.000146
SERINC5	52	5	100	3	10	117	15	14	24	17	5	21	31.47	1.98	0.39	5.11	3.254e-07	0.0001496
EAF1	249	19	314	13	50	380	80	80	85	81	19	82	119.75	1.85	0.37	5.07	4.022e-07	0.0001778
GCNT4	92	5	148	4	25	214	22	20	26	22	10	45	53.37	1.99	0.4	5.02	5.058e-07	0.0002153
ADNP	506	62	1009	61	133	1165	186	157	158	123	51	260	332.08	1.89	0.38	4.99	6.188e-07	0.0002453
PDGFC	288	26	207	28	37	89	34	31	102	41	33	78	75.29	1.53	0.31	4.99	5.987e-07	0.0002453
CRIM1	690	130	647	90	142	431	139	119	329	207	84	180	244.76	1.34	0.27	4.97	6.794e-07	0.0002577
NKX3-1	175	37	229	18	34	184	41	27	87	49	26	72	77.88	1.6	0.32	4.96	6.951e-07	0.0002577
TCF25	377	338	189	172	417	152	290	70	562	430	332	105	253.14	-0.76	0.15	-4.95	7.392e-07	0.0002655
CASP2	361	21	466	36	54	354	90	96	165	174	40	139	160.32	1.69	0.34	4.94	8.009e-07	0.000279
MARCH3	88	23	78	11	27	78	23	22	72	38	15	43	41	1.33	0.27	4.88	1.034e-06	0.0003497
KLF10	105	36	92	15	40	107	52	52	154	64	31	63	64.71	1.19	0.24	4.88	1.075e-06	0.000353
CARMIL1	141	15	164	17	22	127	31	27	76	50	16	31	54.63	1.56	0.32	4.87	1.144e-06	0.0003652
ZIC2	87	4	78	2	7	25	7	10	12	12	2	10	18.3	1.9	0.39	4.86	1.176e-06	0.0003652
FAM171B	48	8	120	6	12	142	18	17	24	12	10	29	38.37	1.89	0.39	4.85	1.23e-06	0.000372
SLC12A2	202	46	309	33	64	269	64	64	137	77	47	90	114.94	1.47	0.3	4.84	1.304e-06	0.0003844
PPP3CA	574	119	713	103	115	523	193	133	503	310	119	254	285.7	1.31	0.27	4.81	1.486e-06	0.000427
HIF1A	1131	228	666	179	272	421	304	189	887	473	214	296	384	0.86	0.18	4.8	1.595e-06	0.0004471
UBLCP1	248	80	181	34	46	127	50	62	197	105	55	87	97.99	1.11	0.23	4.79	1.658e-06	0.0004539
TBL1XR1	404	50	409	55	92	233	64	77	151	76	50	107	139.63	1.46	0.31	4.78	1.736e-06	0.000464
CLDN11	48	8	71	4	8	75	10	24	14	13	9	17	26.3	1.79	0.38	4.76	1.916e-06	0.0005006
BICC1	1048	118	1108	120	104	622	131	76	348	180	119	343	334.98	1.63	0.34	4.75	2.022e-06	0.0005165
SDC4	485	101	789	81	100	483	118	82	367	220	117	312	263.43	1.5	0.32	4.74	2.11e-06	0.0005273
FAM210A	396	98	335	63	138	283	137	96	311	171	79	122	170.75	1.02	0.22	4.72	2.409e-06	0.0005892
THAP5	207	44	355	33	65	354	114	101	183	127	35	107	142.61	1.51	0.32	4.71	2.472e-06	0.0005921
HSPH1	842	258	607	142	353	477	353	242	862	489	225	341	396.68	0.81	0.17	4.69	2.742e-06	0.0006384
SENP5	629	68	514	43	122	496	164	96	200	178	61	152	209.12	1.47	0.31	4.69	2.777e-06	0.0006384
OGT	188	28	189	20	39	142	34	21	89	35	28	47	65.24	1.46	0.31	4.68	2.852e-06	0.0006428
CNTROB	36	66	11	32	123	20	30	10	75	58	71	7	40.89	-1.44	0.31	-4.67	3.074e-06	0.0006794
MARCH6	1013	124	1204	139	233	1261	358	242	429	333	97	375	473.4	1.54	0.33	4.62	3.899e-06	0.0008456
ZDHHC2	70	11	69	7	15	49	24	18	59	30	12	19	28.68	1.29	0.28	4.6	4.293e-06	0.0009139
STK17B	425	67	345	63	105	269	104	76	285	219	55	132	161.17	1.16	0.25	4.58	4.585e-06	0.0009582
IRS2	98	34	123	18	33	124	32	54	95	47	28	35	59.42	1.31	0.29	4.57	4.904e-06	0.001007
MAFG	64	72	35	77	293	29	41	5	126	88	135	11	74.27	-1.59	0.35	-4.56	5.072e-06	0.001023
CNOT9	537	99	714	83	156	581	182	111	299	211	76	223	261.67	1.4	0.31	4.56	5.221e-06	0.001035
RDH11	306	86	234	52	132	327	104	183	260	154	89	155	178.35	1.24	0.27	4.55	5.379e-06	0.001048
HS3ST3A1	26	3	40	1	5	62	8	26	27	26	5	17	21.58	1.77	0.39	4.54	5.756e-06	0.001103
PTBP2	92	20	97	11	16	102	27	18	42	26	5	38	39.97	1.55	0.34	4.51	6.433e-06	0.001212
CTBP1	233	46	162	34	52	112	53	40	167	106	49	88	86.9	1.06	0.24	4.49	7.088e-06	0.001305
TNPO1	292	63	225	39	80	111	85	45	232	124	48	84	103.67	0.95	0.21	4.49	7.152e-06	0.001305
WNT5A	207	36	152	21	32	65	26	25	92	51	29	51	58.33	1.26	0.28	4.48	7.588e-06	0.001363
EPM2AIP1	108	14	78	6	26	72	24	13	56	27	15	23	33.7	1.34	0.3	4.47	7.84e-06	0.001378
MBNL1	299	74	174	43	82	110	68	41	291	127	73	88	104.86	0.82	0.18	4.47	7.915e-06	0.001378
AXL	2960	353	3900	499	634	3284	1299	1204	1448	1538	409	1769	1658.99	1.49	0.33	4.46	8.046e-06	0.00138
CDC42SE2	369	72	455	45	98	434	117	78	200	155	72	112	173.28	1.35	0.3	4.44	9.18e-06	0.001529
THUMPD1	269	71	249	44	82	147	63	46	224	110	60	78	107.24	0.99	0.22	4.44	9.071e-06	0.001529
ITGB8	49	3	58	6	7	30	7	9	30	20	7	15	18.3	1.52	0.34	4.41	1.019e-05	0.00165
TMEM33	417	90	319	57	125	263	113	92	239	163	55	91	153.29	1.07	0.24	4.41	1.019e-05	0.00165
SLC35F2	504	105	563	67	76	256	86	83	305	146	131	178	194.14	1.28	0.29	4.4	1.102e-05	0.00176
EIF2S3	956	262	1071	152	332	1022	502	462	728	514	213	386	543.64	1.2	0.27	4.39	1.133e-05	0.001781
NSUN5P2	38	57	8	28	108	9	11	1	32	26	55	3	28.99	-1.67	0.38	-4.39	1.146e-05	0.001781
ZFYVE27	47	66	16	56	126	19	27	0	60	39	89	8	44.23	-1.6	0.37	-4.38	1.179e-05	0.001807
CHP1	558	59	897	87	257	729	221	243	390	306	151	329	355.25	1.42	0.32	4.37	1.268e-05	0.001845
FOXD1-AS1	25	1	25	1	6	15	1	7	9	9	1	17	10.05	1.77	0.4	4.37	1.227e-05	0.001845
PAFAH1B2	1111	189	1116	190	304	817	332	232	629	407	184	319	454.18	1.17	0.27	4.37	1.238e-05	0.001845
WNK1	214	51	190	26	63	164	54	80	102	84	46	61	92.65	1.22	0.28	4.37	1.26e-05	0.001845
ADAM19	1072	97	1321	129	130	761	154	117	413	482	148	409	406.79	1.5	0.34	4.36	1.302e-05	0.001847
FBXO33	37	6	27	2	10	21	5	5	38	15	6	14	13.23	1.33	0.31	4.36	1.291e-05	0.001847
PLK4	102	28	91	8	21	57	19	17	60	31	18	26	35.68	1.23	0.28	4.35	1.347e-05	0.001888
RBBP5	300	64	359	38	79	320	113	62	162	114	59	116	142.32	1.31	0.3	4.33	1.497e-05	0.002055
SLC25A29	25	54	13	51	92	13	13	1	54	35	54	7	33.4	-1.58	0.36	-4.33	1.502e-05	0.002055
NEIL2	120	25	90	18	22	63	30	29	59	37	17	38	43.64	1.2	0.28	4.32	1.539e-05	0.002081
AC005911.1	25	2	28	1	2	17	1	5	7	6	3	7	8.22	1.75	0.4	4.31	1.616e-05	0.00211
PDZD8	248	40	272	35	66	273	84	66	138	118	41	70	114.43	1.3	0.3	4.31	1.609e-05	0.00211
RAP2A	29	6	17	1	4	19	6	8	24	7	6	11	10.69	1.43	0.33	4.31	1.605e-05	0.00211
MAP1A	33	65	14	32	87	14	17	3	79	57	81	7	36.71	-1.46	0.34	-4.31	1.662e-05	0.002147
ERO1A	250	50	231	34	44	207	70	61	116	84	32	47	95.39	1.28	0.3	4.3	1.717e-05	0.002193
CDC42	1923	554	2210	388	512	1573	683	560	1544	1348	411	1017	1019.54	1.12	0.26	4.29	1.774e-05	0.00224
HERPUD2	59	13	84	5	23	46	30	18	132	53	14	31	35.49	1.19	0.28	4.29	1.793e-05	0.00224
AC090236.2	134	4	53	3	20	55	9	2	22	15	5	39	26.42	1.7	0.4	4.28	1.844e-05	0.002256
NCEH1	115	34	53	15	36	51	33	23	155	56	32	36	44.91	0.79	0.18	4.28	1.832e-05	0.002256
AP003352.1	107	16	79	10	18	49	27	36	39	39	17	40	39.6	1.33	0.31	4.28	1.875e-05	0.002262
DOCK5	563	116	715	84	120	600	151	125	211	184	74	137	245.47	1.39	0.32	4.28	1.909e-05	0.002262
ELMSAN1	313	24	383	32	97	507	141	108	153	180	34	188	182.08	1.55	0.36	4.28	1.891e-05	0.002262
CTTN	1296	226	1423	129	211	823	329	145	470	397	233	546	493.27	1.36	0.32	4.26	2.076e-05	0.002387
NFIB	122	21	138	20	20	85	25	17	56	31	13	34	45.11	1.38	0.32	4.26	2.068e-05	0.002387
PGBD1	111	31	116	9	28	122	28	22	65	38	23	30	48.11	1.32	0.31	4.26	2.046e-05	0.002387
NPIPA5	4	32	1	5	22	0	2	0	3	4	14	2	7.35	-1.83	0.43	-4.25	2.121e-05	0.002415
SYT14	73	16	114	9	7	71	7	9	28	17	11	19	29.72	1.59	0.37	4.24	2.22e-05	0.002502
AC245452.1	38	41	19	18	68	21	47	5	50	50	25	9	28.39	-0.99	0.24	-4.22	2.41e-05	0.002638
CAMK2D	523	141	364	53	125	243	100	77	311	182	124	176	183.44	1.03	0.24	4.22	2.408e-05	0.002638
SNAI2	112	38	106	19	28	70	14	33	112	37	38	51	52.3	1.19	0.28	4.23	2.387e-05	0.002638
C16orf70	37	11	47	1	11	37	13	15	25	14	8	20	19.78	1.43	0.34	4.21	2.564e-05	0.00278
BROX	592	117	644	107	167	398	257	151	495	330	97	201	271.69	1.06	0.25	4.2	2.645e-05	0.002815
RNH1	146	186	47	61	174	56	113	16	267	180	121	28	97.4	-0.98	0.23	-4.2	2.632e-05	0.002815
AC073857.1	62	3	67	4	11	54	18	15	16	13	3	12	21.96	1.6	0.38	4.2	2.7e-05	0.002848
ATP6V1C2	81	3	55	4	11	15	11	8	18	2	5	21	17.65	1.63	0.39	4.19	2.758e-05	0.002882
F3	34	5	19	3	9	36	12	20	34	15	5	10	16.37	1.39	0.33	4.18	2.882e-05	0.002938
FASN	54	160	21	78	171	47	41	13	159	69	210	13	83.07	-1.48	0.35	-4.18	2.867e-05	0.002938
NEK7	180	31	100	21	18	70	15	17	90	44	28	45	48.48	1.24	0.3	4.18	2.888e-05	0.002938
DNAJC5	84	81	49	69	108	26	53	14	125	95	99	14	62.45	-1.08	0.26	-4.17	3.052e-05	0.003077
CPSF1	23	57	11	15	42	14	24	3	38	28	26	2	20.92	-1.28	0.31	-4.15	3.256e-05	0.003254
SP3	78	27	59	13	19	51	19	15	75	30	19	33	33.57	1.05	0.25	4.15	3.337e-05	0.003306
FAM171A1	54	10	24	1	10	23	12	9	44	16	3	7	14.12	1.24	0.3	4.14	3.515e-05	0.003454
C18orf25	149	26	155	25	37	92	39	29	86	57	23	39	57.97	1.16	0.28	4.11	3.89e-05	0.00379
ABCD3	140	32	73	13	25	48	29	26	107	55	36	46	46.8	0.98	0.24	4.11	3.947e-05	0.003813
FAM208A	172	36	161	25	53	153	64	38	111	71	25	48	73.65	1.14	0.28	4.11	4.028e-05	0.003826
RNF217	21	3	23	0	1	12	1	2	10	6	2	7	6.48	1.67	0.41	4.11	4.011e-05	0.003826
AC007485.2	66	8	67	6	6	37	13	8	12	7	5	18	20.04	1.56	0.38	4.1	4.075e-05	0.00384
VGLL3	67	14	68	8	22	41	18	16	75	44	18	25	30.59	1.04	0.26	4.08	4.512e-05	0.004217
ANKRD40	267	42	579	43	98	550	179	181	281	257	73	124	220.12	1.4	0.34	4.08	4.555e-05	0.004222
AC146507.2	113	6	114	8	20	108	35	26	24	23	4	20	39.7	1.57	0.39	4.07	4.648e-05	0.004274
MADD	52	73	8	36	148	12	14	3	57	29	67	3	37.93	-1.57	0.39	-4.06	4.852e-05	0.004427
EIF4EBP2	169	36	163	31	41	79	43	31	178	104	40	58	71.04	0.97	0.24	4.06	4.939e-05	0.00447
SLX4IP	181	44	174	24	42	132	38	25	88	58	25	44	66.39	1.19	0.29	4.06	5.006e-05	0.004496
TLK1	406	96	536	77	112	349	89	53	225	122	70	170	182.99	1.28	0.32	4.05	5.074e-05	0.004522
IRF2BP2	175	49	109	34	56	104	51	33	166	86	46	66	73.72	0.82	0.2	4.02	5.726e-05	0.005063
MAN2A2	26	66	7	11	179	13	15	8	42	23	71	2	34.86	-1.59	0.4	-4.01	6.022e-05	0.005284
AEBP2	214	40	199	26	37	112	34	21	86	45	40	67	71.13	1.26	0.31	4.01	6.156e-05	0.005361
SPC24	325	87	345	56	86	233	101	73	225	191	70	106	145.99	1.01	0.25	3.99	6.73e-05	0.005817
ARRDC2	13	58	3	10	39	3	6	3	19	8	31	2	15.54	-1.6	0.4	-3.98	6.871e-05	0.005879
RNF11	166	44	102	30	32	62	30	24	150	54	38	60	59.09	0.97	0.24	3.98	6.904e-05	0.005879
ERC1	54	79	20	27	63	25	35	11	75	66	44	8	37.29	-0.97	0.24	-3.98	6.957e-05	0.00588
AC103987.1	106	8	55	8	9	34	12	8	14	6	2	14	20.05	1.53	0.38	3.97	7.162e-05	0.006009
MYADM	131	30	84	21	33	60	53	31	144	75	26	32	51.55	0.79	0.2	3.97	7.304e-05	0.006084
ADAM17	171	37	252	33	92	298	90	58	153	105	21	95	113.95	1.3	0.33	3.96	7.424e-05	0.006139
MIF-AS1	44	6	44	4	2	9	4	10	15	13	3	12	12.92	1.51	0.38	3.95	7.761e-05	0.006372
PAN3	319	31	404	42	61	242	63	23	75	41	28	86	110.5	1.47	0.37	3.93	8.384e-05	0.006835
SCRIB	90	147	24	79	167	43	49	22	157	83	125	12	77.3	-1.22	0.31	-3.92	8.779e-05	0.007107
CMTM3	66	117	22	59	139	26	32	13	162	77	186	13	70.35	-1.35	0.35	-3.92	8.905e-05	0.007112
MTFR1	138	47	101	22	51	94	46	44	150	85	52	63	69.48	0.85	0.22	3.92	8.971e-05	0.007112
PPP2R5E	311	112	275	46	104	180	97	62	240	103	70	83	126.77	0.89	0.23	3.92	8.914e-05	0.007112
SMC1A	196	315	119	93	346	85	162	46	410	203	280	44	168.96	-0.98	0.25	-3.91	9.051e-05	0.007126
LRRC40	111	36	48	11	33	38	19	23	121	52	21	28	37.71	0.83	0.21	3.91	9.303e-05	0.007275
GOLIM4	409	182	601	65	149	710	153	164	287	202	119	125	258.02	1.23	0.32	3.9	9.583e-05	0.007393
NOG	48	8	86	8	15	48	11	23	23	31	4	16	26.45	1.42	0.36	3.9	9.565e-05	0.007393
RRM2B	77	16	57	10	28	28	19	23	69	32	20	27	31.06	0.96	0.25	3.9	9.786e-05	0.007499
FHL2	668	514	399	386	652	347	646	107	785	666	405	191	438.23	-0.67	0.17	-3.88	0.0001026	0.007761
QSOX2	35	77	9	23	92	10	11	3	70	27	120	6	37.56	-1.52	0.39	-3.89	0.0001023	0.007761
SNRNP200	144	264	60	74	304	58	65	27	284	148	268	19	126.86	-1.25	0.32	-3.87	0.000108	0.008117
LTBP4	20	53	3	19	59	13	16	4	22	11	36	5	21.36	-1.44	0.37	-3.87	0.0001106	0.008254
LRRC75A	1464	207	1561	202	637	1898	980	895	852	605	312	803	913.44	1.3	0.34	3.86	0.0001135	0.008419
FAM133CP	49	66	13	35	100	6	17	7	39	23	52	7	32.89	-1.39	0.36	-3.85	0.0001161	0.008555
AEBP1	141	216	22	63	212	31	39	9	136	74	165	18	85.07	-1.37	0.36	-3.85	0.0001188	0.008647
PLXNA1	19	83	4	11	24	5	5	2	26	17	45	2	19.05	-1.56	0.41	-3.85	0.0001185	0.008647
EDIL3	389	116	194	43	94	119	67	55	243	100	72	105	117.75	0.89	0.23	3.84	0.0001212	0.008762
POM121C	27	26	15	16	37	11	19	4	46	100	34	9	24.03	-1.12	0.29	-3.84	0.0001244	0.008879
TRA2A	799	177	806	115	381	952	436	327	525	416	144	319	440.88	1.13	0.3	3.84	0.000124	0.008879
SPEG	40	123	7	12	67	11	9	3	23	22	51	3	28.46	-1.53	0.4	-3.83	0.000126	0.00894
DENND3	24	101	4	10	47	8	8	4	28	10	90	0	27.03	-1.62	0.42	-3.83	0.0001289	0.009092
CHTF18	145	295	52	89	274	25	25	11	159	74	220	17	107.31	-1.44	0.38	-3.82	0.0001316	0.009221
PIP4K2A	313	57	346	35	37	171	33	22	62	46	46	102	100.59	1.4	0.37	3.82	0.0001342	0.009349
DPH7	17	47	8	11	27	10	16	3	35	25	28	1	16.79	-1.26	0.33	-3.82	0.0001352	0.009362
EAF1-AS1	31	3	101	7	7	74	18	5	23	10	7	19	25	1.54	0.4	3.81	0.0001383	0.009518
EDEM1	84	5	66	9	9	41	10	1	30	18	7	30	23.28	1.46	0.38	3.81	0.00014	0.009523
SMG5	55	92	36	52	143	34	40	11	163	103	98	19	62.23	-1.07	0.28	-3.81	0.0001399	0.009523
ERFE	14	61	5	8	15	12	10	3	12	20	67	0	18.9	-1.56	0.41	-3.81	0.000141	0.009534
AP002433.1	42	2	32	0	7	14	6	7	5	4	2	6	9.48	1.55	0.41	3.8	0.0001439	0.009675
RBBP7	473	672	240	191	458	190	325	77	675	434	550	123	330.52	-0.89	0.23	-3.8	0.0001448	0.009677
RECQL4	28	35	8	10	34	14	22	4	33	55	17	6	18.73	-1.01	0.27	-3.8	0.0001459	0.009693
CBX6	125	21	217	18	44	114	40	16	81	62	27	58	63.87	1.26	0.33	3.78	0.0001538	0.01016
AC058791.1	184	18	178	23	50	168	57	40	47	36	25	47	70.84	1.32	0.35	3.78	0.0001576	0.01029
ZC3HAV1	187	38	317	27	82	347	148	109	183	130	44	74	137.6	1.26	0.33	3.78	0.0001573	0.01029
FAM234B	49	3	66	4	10	66	18	12	9	19	3	19	23.03	1.5	0.4	3.77	0.0001641	0.01065
AC007014.2	35	4	47	4	6	43	12	14	11	20	4	15	18.18	1.43	0.38	3.77	0.0001655	0.01069
CDKL1	69	13	69	10	12	35	19	11	36	19	10	18	24.46	1.17	0.31	3.77	0.0001665	0.01069
FAM91A1	91	18	47	12	27	29	24	15	94	36	23	29	31.87	0.83	0.22	3.76	0.0001681	0.0107
SERPINE2	92	29	40	7	18	49	15	11	77	24	21	22	28.75	1	0.26	3.76	0.0001686	0.0107
PTPRF	91	131	39	34	155	37	56	24	97	79	146	19	70.73	-1.1	0.29	-3.76	0.000173	0.01092
AHCTF1	141	43	108	18	33	60	23	23	81	39	27	35	47.47	1	0.27	3.75	0.0001746	0.01097
APOOL	230	50	178	34	81	143	89	42	188	132	34	67	93.09	0.87	0.23	3.75	0.0001776	0.01103
TMEM209	126	22	118	13	41	134	53	42	74	49	15	20	54.82	1.21	0.32	3.75	0.0001769	0.01103
MAP3K6	42	59	14	41	81	11	16	1	67	29	76	8	34.83	-1.38	0.37	-3.75	0.0001802	0.01109
PLCE1	227	34	249	21	97	365	102	64	76	50	35	77	115.83	1.36	0.36	3.75	0.0001804	0.01109
TRIM11	24	52	13	13	53	13	19	5	49	32	47	7	24.59	-1.15	0.31	-3.74	0.0001816	0.0111
SLC41A2	34	3	52	5	8	47	5	2	19	15	6	16	16.66	1.46	0.39	3.74	0.000183	0.01113
ATP1B1	668	242	612	101	221	585	239	152	448	260	171	187	301.68	0.94	0.25	3.74	0.0001853	0.01115
GSTCD	87	20	82	21	21	86	44	30	87	52	19	37	46.63	1.04	0.28	3.74	0.0001852	0.01115
NAGPA	12	68	8	2	19	6	15	1	21	17	41	2	16.13	-1.5	0.4	-3.74	0.0001864	0.01116
TUT1	6	20	4	10	24	5	7	0	16	9	16	2	9.33	-1.4	0.37	-3.73	0.0001888	0.01125
TBC1D24	106	14	180	12	34	207	77	65	66	82	13	48	76.09	1.39	0.37	3.73	0.0001923	0.0114
RGS12	49	81	9	33	86	20	29	15	73	51	53	8	38.93	-1.14	0.31	-3.73	0.0001941	0.01144
RAB5B	53	16	56	14	21	62	23	16	103	46	6	20	31.34	1.04	0.28	3.72	0.000197	0.01156
ARRDC3	316	66	253	40	46	180	39	25	142	63	65	85	100.11	1.18	0.32	3.72	0.0001983	0.01157
AC005921.2	160	16	425	31	63	293	110	64	101	105	32	89	123.34	1.38	0.37	3.71	0.000205	0.01178
GUSB	90	105	41	65	303	47	54	14	200	90	162	21	88.4	-1.2	0.32	-3.71	0.0002049	0.01178
INCENP	35	61	19	26	55	10	14	1	62	45	51	3	27.85	-1.29	0.35	-3.71	0.0002038	0.01178
IRX3	24	5	28	5	13	28	8	12	48	20	6	10	15.45	1.12	0.3	3.71	0.0002081	0.0119
RBM12	123	34	69	19	37	51	36	24	119	65	30	35	46.55	0.7	0.19	3.71	0.0002105	0.01198
AL021707.6	13	49	3	5	17	2	4	0	4	6	19	1	9.73	-1.57	0.42	-3.7	0.0002121	0.01201
GDPGP1	28	4	27	2	7	8	6	9	17	5	5	10	10.21	1.33	0.36	3.7	0.0002135	0.01203
TOR1AIP2	925	203	974	175	372	872	519	408	749	642	219	344	514.46	0.99	0.27	3.69	0.0002269	0.01272
ATXN1L	20	49	16	17	88	16	25	13	43	31	51	6	29.69	-1.18	0.32	-3.68	0.0002329	0.01293
COL5A2	178	42	96	23	47	114	57	44	153	96	49	35	68.62	0.79	0.22	3.68	0.0002325	0.01293
CPNE8	67	16	78	9	29	86	21	16	34	27	16	32	35.35	1.22	0.33	3.67	0.0002389	0.01314
SMARCA4	141	268	101	120	160	76	106	27	234	127	166	31	121.4	-0.99	0.27	-3.67	0.0002381	0.01314
MTPAP	433	89	315	47	92	192	87	68	166	108	103	104	138.86	1.01	0.27	3.67	0.0002415	0.01322
CDKN2AIP	238	89	163	49	89	159	103	84	211	123	68	104	118.86	0.8	0.22	3.66	0.0002499	0.01361
NCKAP1	177	63	118	29	40	70	40	34	160	69	50	56	67.7	0.81	0.22	3.65	0.0002606	0.01413
AHNAK	220	388	108	101	268	101	94	24	291	265	343	64	172.39	-1.08	0.3	-3.65	0.0002641	0.01424
FEN1	266	223	171	164	374	141	252	41	498	253	295	69	203.68	-0.8	0.22	-3.65	0.0002651	0.01424
BCL11A	49	10	50	3	11	39	12	9	22	17	10	12	18.66	1.23	0.34	3.64	0.0002728	0.01452
PCDHGA10	9	0	25	0	0	10	2	0	2	1	1	6	4.56	1.59	0.44	3.64	0.0002726	0.01452
AC005921.3	110	10	67	6	14	76	29	25	17	33	6	16	31.84	1.35	0.37	3.64	0.0002775	0.01468
PLCD1	12	20	1	7	41	4	7	1	21	11	22	0	10.67	-1.46	0.4	-3.63	0.0002784	0.01468
WDR44	56	13	45	5	15	27	13	15	42	25	18	23	23.2	1.03	0.28	3.63	0.0002831	0.01486
PICALM	285	87	353	52	108	321	84	99	348	257	133	113	172.21	0.96	0.26	3.63	0.0002845	0.01487
CDHR1	19	37	6	9	41	4	7	1	21	14	21	2	13.41	-1.35	0.37	-3.62	0.0002933	0.01521
KLF5	26	7	23	2	6	24	8	13	18	18	2	13	13.24	1.28	0.35	3.62	0.0002937	0.01521
MAP3K2	115	28	66	9	45	49	26	25	71	44	15	26	38.12	0.91	0.25	3.61	0.0003006	0.01532
QKI	243	55	166	40	42	78	57	34	176	93	54	78	83.18	0.89	0.25	3.61	0.0003007	0.01532
RNF144B	150	28	184	28	68	179	76	36	173	133	36	93	91.8	1.06	0.29	3.61	0.0003012	0.01532
UBE2G1	306	81	170	28	74	83	60	36	226	91	54	43	85.2	0.79	0.22	3.61	0.0003004	0.01532
AL138963.3	57	2	57	2	7	18	12	7	14	19	7	20	17.02	1.39	0.38	3.61	0.0003047	0.01543
AC011379.1	14	4	27	0	7	31	6	11	7	12	2	14	12.17	1.46	0.41	3.61	0.0003079	0.01552
LARP1	230	55	201	44	86	198	104	60	202	160	47	80	112.11	0.88	0.24	3.61	0.0003097	0.01555
CSNK1G1	45	10	23	2	14	19	17	11	45	12	6	11	15.29	1.01	0.28	3.6	0.0003143	0.01571
NPEPPS	256	108	164	24	73	118	75	38	244	122	59	88	98.86	0.78	0.22	3.6	0.0003168	0.01576
ASXL1	250	213	156	111	348	128	201	52	422	287	189	82	178.32	-0.58	0.16	-3.59	0.0003248	0.01603
MAP3K14	41	58	10	25	82	40	46	15	57	61	74	7	40.35	-1.09	0.3	-3.59	0.0003249	0.01603
C12orf49	120	29	123	7	48	70	49	29	85	63	27	49	53.46	1.01	0.28	3.59	0.0003268	0.01606
MTMR6	116	26	71	19	32	33	17	16	97	32	26	36	38.27	0.92	0.26	3.59	0.0003324	0.01626
PPP6R3	431	92	332	54	105	218	110	60	167	143	83	122	147.58	0.97	0.27	3.58	0.0003419	0.01665
PABPC1L	64	204	18	20	115	37	30	15	52	47	107	7	56.23	-1.32	0.37	-3.57	0.0003589	0.01741
TRAPPC8	47	9	36	9	16	41	15	20	39	31	6	16	22.71	1.08	0.3	3.57	0.0003619	0.01748
UBE2Z	183	72	95	23	53	97	70	33	273	131	47	64	78.94	0.68	0.19	3.56	0.000368	0.0177
CYTH2	46	106	25	18	90	28	30	10	83	56	85	11	44.09	-1.1	0.31	-3.56	0.0003748	0.01795
SETD1A	46	42	33	48	115	24	29	6	66	40	60	5	40	-1.16	0.33	-3.55	0.000386	0.01841
SOX9	68	13	33	5	9	19	14	8	46	27	10	20	19.3	1.01	0.29	3.55	0.0003885	0.01845
ILF2	1192	561	782	167	449	575	386	477	903	496	278	377	529.21	0.82	0.23	3.55	0.0003902	0.01846
CARNMT1	80	22	73	11	21	41	13	18	66	45	22	22	32.28	0.94	0.27	3.54	0.0004005	0.01872
GAN	156	19	289	19	78	408	144	125	102	100	18	63	130.91	1.38	0.39	3.54	0.0004001	0.01872
PHACTR2	84	16	65	13	17	38	21	8	57	25	14	19	27.24	0.99	0.28	3.54	0.0003984	0.01872
CEBPB	304	66	138	47	78	146	82	49	291	195	70	140	119.62	0.84	0.24	3.54	0.000403	0.01875
ETV6	66	13	88	9	14	30	9	5	38	30	10	30	25.99	1.24	0.35	3.53	0.000408	0.01878
SNX24	192	57	111	23	36	69	60	40	145	100	32	44	65.84	0.78	0.22	3.54	0.0004052	0.01878
WEE1	318	73	350	41	121	367	191	157	193	151	43	75	169.05	1.15	0.32	3.53	0.0004085	0.01878
ETNK1	147	18	139	27	31	90	26	11	85	43	19	30	48.73	1.14	0.32	3.53	0.000412	0.01881
SNORD99	76	14	50	5	11	24	18	12	28	24	8	18	21.42	1.11	0.31	3.53	0.0004125	0.01881
PANK4	54	116	20	34	109	19	24	10	89	27	107	11	48.49	-1.25	0.35	-3.53	0.0004192	0.01904
UBE2J1	166	55	93	23	51	51	60	50	205	93	49	48	68.42	0.66	0.19	3.53	0.0004221	0.0191
NHSL1	22	4	46	4	4	31	5	4	12	11	3	6	11.87	1.39	0.39	3.52	0.0004273	0.01926
DNAJC3	967	373	1186	212	346	914	370	230	634	432	223	359	498	0.96	0.27	3.52	0.0004385	0.01965
NPIPP1	26	49	2	12	62	4	3	1	15	11	34	4	17.33	-1.46	0.41	-3.52	0.0004394	0.01965
ACVR2A	112	17	114	17	19	61	21	6	43	24	12	30	35.88	1.22	0.35	3.51	0.0004482	0.01997
POLRMT	59	191	13	14	75	11	11	6	43	20	88	4	41.3	-1.43	0.41	-3.51	0.000453	0.0201
WASHC1	6	16	3	7	18	1	4	1	9	3	15	0	6.69	-1.45	0.41	-3.51	0.0004557	0.02015
CTNNB1	757	170	1103	177	440	1394	587	451	928	751	275	442	613.46	1.07	0.31	3.5	0.0004589	0.02015
TPP2	155	38	122	28	67	81	67	30	200	96	52	57	71.93	0.67	0.19	3.5	0.0004593	0.02015
DGKD	49	145	20	12	60	20	27	9	41	37	64	4	37.25	-1.26	0.36	-3.5	0.0004665	0.02038
MAPK8IP3	10	35	1	4	12	0	2	0	1	8	7	0	6.08	-1.53	0.44	-3.5	0.0004681	0.02038
MSI1	21	1	33	1	8	34	7	2	9	6	3	10	10.75	1.43	0.41	3.5	0.0004727	0.0205
ZNF337	8	12	4	11	64	7	11	3	19	8	20	2	13.16	-1.36	0.39	-3.49	0.0004749	0.02052
SLC35A2	59	16	53	5	21	28	13	22	38	20	21	28	26.78	1.08	0.31	3.49	0.0004779	0.02057
EXOC7	64	132	44	37	112	41	68	13	143	72	104	27	64.84	-0.92	0.26	-3.49	0.0004814	0.02064
TMTC3	178	58	301	35	59	212	48	23	109	44	43	61	92.3	1.2	0.34	3.49	0.000483	0.02064
AKT1	75	30	61	15	13	32	27	20	128	53	20	46	38.6	0.94	0.27	3.49	0.0004868	0.02065
DR1	169	66	199	29	53	130	60	39	158	91	60	55	84.47	0.87	0.25	3.49	0.0004855	0.02065
SUZ12	574	156	331	109	167	212	172	99	476	288	141	156	211.73	0.61	0.17	3.48	0.0004949	0.02092
MYOF	371	162	630	116	169	363	148	154	410	304	151	210	258.77	0.93	0.27	3.48	0.0005038	0.02121
GPAT4	40	75	17	27	70	13	16	2	78	31	72	6	33.31	-1.25	0.36	-3.48	0.0005092	0.02136
TRAF7	31	47	31	25	69	20	24	7	67	57	40	9	31.67	-0.89	0.26	-3.47	0.0005186	0.02168
TTI2	165	34	92	14	34	56	48	18	82	33	29	46	48.3	0.96	0.28	3.47	0.0005236	0.02181
MAGED2	215	249	50	89	347	58	110	22	426	155	307	18	144.3	-1.17	0.34	-3.46	0.0005356	0.02199
MAP1B	967	329	1016	144	246	622	154	87	685	334	246	398	399.15	1.05	0.3	3.46	0.0005334	0.02199
NSUN5P1	44	51	6	26	92	3	7	2	37	24	45	7	26.23	-1.37	0.4	-3.46	0.0005303	0.02199
SPAST	74	16	42	7	15	35	27	15	62	38	15	20	26.54	0.86	0.25	3.46	0.0005338	0.02199
YRDC	105	35	62	12	30	44	21	27	81	56	24	29	39.3	0.8	0.23	3.45	0.0005521	0.02259
PRCP	116	37	94	11	41	57	39	32	111	79	38	49	53.26	0.81	0.24	3.45	0.0005653	0.02304
SOAT1	256	67	208	46	77	122	80	40	197	121	69	90	103.71	0.78	0.23	3.45	0.0005701	0.02316
FAM76A	118	30	117	15	33	120	45	25	62	45	19	22	49.88	1.08	0.31	3.44	0.0005753	0.0232
FLNA	127	216	109	133	127	44	47	14	268	247	250	29	122.54	-1.15	0.33	-3.44	0.0005751	0.0232
TNK2	25	20	9	27	114	10	14	8	20	22	21	5	23.68	-1.29	0.37	-3.43	0.0005963	0.02397
RIOX1	44	12	84	10	25	88	32	14	79	46	12	27	36.1	1.11	0.32	3.43	0.0006043	0.0242
SERINC1	127	53	81	24	52	79	56	42	154	80	34	36	60.89	0.62	0.18	3.43	0.0006093	0.02432
AP1B1	40	54	28	52	53	16	30	7	115	59	88	9	42.29	-1.11	0.32	-3.42	0.0006306	0.02505
FHDC1	5	57	2	2	22	7	5	3	11	5	41	1	13.35	-1.46	0.43	-3.42	0.0006375	0.02505
NEK4	79	14	109	18	18	68	32	13	56	38	15	31	38.31	1.1	0.32	3.42	0.0006336	0.02505
SLA2	12	1	6	1	3	8	2	8	5	3	1	7	5.39	1.42	0.42	3.41	0.0006385	0.02505
UBL3	239	59	139	35	53	75	41	28	203	112	54	59	77.21	0.76	0.22	3.42	0.0006375	0.02505
AC068389.4	24	2	49	4	11	28	10	8	12	4	1	7	12.97	1.37	0.4	3.41	0.0006528	0.02513
DAAM1	121	38	151	25	88	132	68	48	146	98	33	68	80.1	0.9	0.26	3.41	0.0006536	0.02513
DECR2	48	52	15	37	102	9	16	1	90	39	76	8	36.4	-1.27	0.37	-3.41	0.0006466	0.02513
MB21D2	57	12	34	7	10	23	9	8	36	18	15	21	19.14	1.02	0.3	3.41	0.0006509	0.02513
SDF4	135	328	26	42	105	23	38	5	169	68	196	14	85.15	-1.33	0.39	-3.41	0.0006507	0.02513
SMARCA2	136	29	74	5	54	48	34	24	103	60	29	50	47.2	0.9	0.26	3.41	0.0006508	0.02513
DCAF12	77	15	52	9	20	51	28	18	39	40	11	29	30.59	1.01	0.3	3.41	0.0006559	0.02513
PGGHG	7	21	0	4	20	1	4	0	5	1	8	0	5.42	-1.48	0.44	-3.41	0.0006583	0.02514
SH3RF1	210	75	106	32	48	77	68	44	215	125	41	54	78.03	0.64	0.19	3.4	0.0006657	0.02534
P3H1	45	51	13	22	62	18	28	9	78	43	57	6	31.67	-0.98	0.29	-3.4	0.0006756	0.02563
AC015849.4	51	3	25	1	4	22	9	2	5	10	2	14	11	1.39	0.41	3.39	0.000697	0.02579
ARF6	402	116	368	75	172	351	148	89	422	302	141	127	202.05	0.74	0.22	3.39	0.0006872	0.02579
C18orf54	68	14	43	5	18	24	15	7	37	14	9	14	19.07	1.01	0.3	3.39	0.0006956	0.02579
CES2	42	77	13	28	50	9	21	5	92	51	42	6	30.95	-1.11	0.33	-3.4	0.000686	0.02579
FBXO46	54	6	35	1	17	36	17	14	47	34	3	11	19.27	1.13	0.33	3.39	0.0006896	0.02579
POGLUT1	143	62	110	19	41	93	30	34	94	40	29	29	55.25	0.93	0.27	3.39	0.0006978	0.02579
RNF169	110	17	81	11	32	48	25	13	46	31	13	20	32.53	1.01	0.3	3.39	0.0006939	0.02579
WAC	377	87	213	49	119	168	131	78	282	208	88	72	135.37	0.63	0.19	3.4	0.0006834	0.02579
HNRNPH1	1781	470	2264	382	1060	2827	1428	1040	1569	1327	508	999	1316.22	1.04	0.31	3.38	0.0007124	0.02624
SP4	42	4	28	4	9	35	14	13	29	26	6	10	16.69	1.12	0.33	3.38	0.0007145	0.02624
ANKS3	104	99	28	28	85	31	59	11	81	64	66	6	47.68	-0.94	0.28	-3.38	0.000723	0.0263
RICTOR	127	29	110	21	51	115	47	31	74	42	21	28	54.12	0.99	0.29	3.38	0.0007209	0.0263
TSC22D2	105	33	68	13	36	93	45	37	79	62	29	37	50.44	0.88	0.26	3.38	0.000721	0.0263
HGS	103	111	50	86	168	32	41	5	207	121	142	24	80.44	-1.11	0.33	-3.38	0.0007356	0.02667
CS	265	69	200	45	100	151	98	64	202	153	39	57	106.78	0.76	0.22	3.37	0.0007451	0.02693
HMGB1P51	89	17	89	5	23	67	21	9	16	11	10	20	29.12	1.27	0.38	3.37	0.0007553	0.02722
G3BP1	953	413	689	162	400	485	298	198	957	458	337	378	433.91	0.65	0.19	3.37	0.000763	0.02741
PSMC6	877	400	535	139	327	324	190	213	740	369	175	274	344.15	0.71	0.21	3.36	0.0007733	0.02769
AC124016.2	46	1	44	4	14	47	14	11	17	11	4	5	16.75	1.31	0.39	3.35	0.0007987	0.02834
ANKRD52	51	55	21	39	88	14	12	4	69	40	57	5	34.26	-1.17	0.35	-3.35	0.0007982	0.02834
ATP1A1	39	110	33	24	72	29	39	8	102	55	66	13	43.75	-0.97	0.29	-3.35	0.0007947	0.02834
CDCA5	254	265	100	132	488	66	109	28	542	202	403	44	189.53	-1.1	0.33	-3.35	0.0008033	0.02841
AP001505.2	8	27	1	7	17	5	5	1	11	5	15	1	8.21	-1.35	0.4	-3.35	0.0008072	0.02846
ITSN1	182	172	71	101	207	32	73	15	261	127	176	31	106.35	-1.01	0.3	-3.35	0.0008159	0.02868
ZNF281	144	57	82	18	51	62	52	31	132	70	33	50	58.07	0.66	0.2	3.34	0.0008273	0.02899
RAB2B	141	18	103	14	49	125	71	45	126	92	15	31	61.36	1.02	0.31	3.34	0.0008369	0.02915
UNC45A	72	106	33	59	133	24	31	5	174	94	152	26	68.21	-1.14	0.34	-3.34	0.0008354	0.02915
XRCC6	659	746	326	264	561	207	350	85	1026	665	554	165	404.31	-0.74	0.22	-3.34	0.0008451	0.02935
MSH3	108	40	66	19	51	59	43	30	133	69	27	33	49.51	0.59	0.18	3.33	0.0008593	0.02975
ZNF286A	32	5	52	8	16	39	22	18	41	18	9	13	21.99	1.09	0.33	3.33	0.0008694	0.03001
GNL1	83	79	27	66	175	34	55	19	176	70	86	14	65.5	-0.99	0.3	-3.33	0.0008734	0.03006
ENO1	1515	2036	816	725	1332	428	864	189	2680	1300	1906	351	1040.53	-0.91	0.27	-3.33	0.0008824	0.03024
MAT2B	392	91	223	44	99	90	79	45	259	132	86	107	118.75	0.78	0.23	3.33	0.0008838	0.03024
AAED1	162	42	147	28	67	134	63	70	137	128	39	39	81.92	0.87	0.26	3.32	0.0008918	0.03031
AC010761.1	54	6	48	9	5	8	8	14	15	11	3	12	15.54	1.27	0.38	3.32	0.0008966	0.03031
MFSD2A	4	12	7	8	22	3	6	0	14	9	12	0	7.3	-1.29	0.39	-3.32	0.0008945	0.03031
P2RX5	7	6	1	8	24	5	4	0	9	7	17	0	6.92	-1.38	0.42	-3.32	0.0008928	0.03031
E2F5	27	1	20	3	3	14	5	4	9	6	4	6	7.84	1.27	0.38	3.32	0.0009111	0.03071
FOXP1	740	150	566	131	287	380	201	116	553	374	201	213	290.98	0.73	0.22	3.32	0.0009146	0.03074
AL035071.1	537	47	350	60	95	175	76	37	117	114	59	93	128.99	1.08	0.33	3.31	0.0009371	0.03096
CXADR	70	21	64	15	26	65	34	17	56	33	11	31	35.12	0.95	0.29	3.31	0.0009352	0.03096
EIF3B	116	459	56	42	115	34	38	25	169	70	332	27	118.98	-1.29	0.39	-3.31	0.0009347	0.03096
HNF1B	95	14	66	14	23	51	25	12	77	60	13	24	33.52	0.9	0.27	3.31	0.0009351	0.03096
P2RY11	5	8	5	10	16	1	3	1	3	12	4	1	5.71	-1.34	0.4	-3.31	0.0009374	0.03096
SLC16A1	210	53	85	24	57	76	50	29	154	105	43	60	68.02	0.69	0.21	3.31	0.000932	0.03096
DHPS	173	120	33	61	201	45	87	15	221	122	108	20	83.92	-0.92	0.28	-3.31	0.0009436	0.03108
GLS	357	90	177	52	150	186	134	63	369	242	91	127	147.45	0.61	0.18	3.31	0.0009492	0.03117
ESPL1	54	235	16	10	83	28	28	17	76	38	162	7	59.74	-1.32	0.4	-3.3	0.0009618	0.0315
CDIPT	41	94	27	14	48	15	23	8	72	60	63	8	34.54	-1.03	0.31	-3.3	0.0009736	0.03168
E2F2	41	50	7	29	114	24	19	13	45	26	79	4	36.36	-1.22	0.37	-3.3	0.0009723	0.03168
NISCH	34	43	19	15	43	11	20	4	66	49	43	6	24.87	-0.93	0.28	-3.3	0.0009756	0.03168
FOXO3	76	17	33	7	12	34	19	11	45	28	13	16	22.47	0.89	0.27	3.3	0.00098	0.03173
NIFK-AS1	122	21	53	13	27	19	27	18	63	23	10	27	30.66	0.95	0.29	3.29	0.0009944	0.03211
C10orf95	28	2	18	2	2	12	3	1	4	3	1	4	5.74	1.37	0.42	3.28	0.001031	0.0331
TMEM104	16	26	6	17	36	7	7	1	43	35	26	6	16.52	-1.13	0.34	-3.28	0.001029	0.0331
AL021453.1	84	6	219	9	50	194	72	40	36	32	10	32	65.38	1.33	0.41	3.27	0.001057	0.03375
IP6K1	21	82	14	17	31	8	9	9	46	30	79	7	28.77	-1.24	0.38	-3.27	0.001057	0.03375
JMJD6	200	156	102	130	377	64	111	30	414	165	271	40	150.99	-0.97	0.3	-3.27	0.001077	0.03419
SLC25A37	539	148	523	108	200	358	225	92	475	351	127	178	247.53	0.74	0.23	3.27	0.001075	0.03419
NRP1	185	25	125	18	15	36	15	10	79	48	24	26	41.26	1.1	0.34	3.27	0.001083	0.0343
HEATR1	125	116	73	58	135	54	68	16	183	128	135	30	82.77	-0.76	0.23	-3.26	0.001095	0.03448
LPIN3	67	15	69	5	9	41	9	8	26	22	19	17	23.35	1.14	0.35	3.26	0.001095	0.03448
GXYLT2	20	1	33	4	5	22	7	7	9	4	7	10	11.16	1.29	0.4	3.26	0.001109	0.03482
SYNJ2BP	303	128	326	49	143	330	118	82	233	153	101	96	161.46	0.86	0.26	3.26	0.001112	0.03482
ARHGEF10	216	32	229	31	89	357	107	68	62	73	28	54	111.31	1.2	0.37	3.26	0.001131	0.03514
SLC25A6	1060	887	427	813	1304	194	371	76	1948	899	1202	170	686.27	-1.07	0.33	-3.26	0.001127	0.03514
SPAG5	171	426	57	75	323	48	51	16	363	83	372	35	150.88	-1.24	0.38	-3.26	0.001131	0.03514
AC005332.6	15	5	30	2	9	32	6	7	15	6	5	5	11.08	1.24	0.38	3.25	0.001147	0.03517
MOB1A	583	209	323	106	232	360	287	173	617	390	143	138	262.6	0.55	0.17	3.25	0.001145	0.03517
NEK10	16	4	32	1	4	9	3	3	6	1	3	6	7.03	1.35	0.42	3.25	0.001137	0.03517
NUP58	199	67	130	38	87	151	95	78	179	110	56	57	97.85	0.72	0.22	3.25	0.001146	0.03517
SLC38A2	282	53	210	45	94	117	65	45	140	87	67	83	99.41	0.85	0.26	3.25	0.001146	0.03517
SCYL3	40	5	47	9	18	39	15	11	30	19	5	13	19.69	1.08	0.33	3.25	0.001163	0.03556
DHFR	262	89	208	55	104	139	122	67	272	184	74	84	123.82	0.57	0.18	3.24	0.001178	0.03592
PRDM8	60	13	47	15	10	35	17	12	88	45	13	17	26.15	0.87	0.27	3.24	0.001191	0.03621
SUZ12P1	113	34	161	24	50	112	66	43	96	88	24	45	67.72	0.93	0.29	3.24	0.001208	0.03665
FOXD1	557	100	621	83	122	375	153	145	436	641	90	252	270.3	1.01	0.31	3.23	0.001246	0.03759
TOP2B	87	21	61	8	28	51	21	11	62	42	23	25	32.09	0.85	0.26	3.23	0.001244	0.03759
BARD1	711	210	398	117	269	303	300	123	589	306	163	173	267.24	0.53	0.16	3.22	0.001261	0.03796
ANKRD20A5P	18	26	13	17	113	10	7	5	8	15	18	3	20.03	-1.29	0.4	-3.22	0.001274	0.03804
FLOT1	287	274	94	132	380	60	93	25	429	150	356	29	168.14	-1.08	0.34	-3.22	0.001274	0.03804
VPS11	23	28	12	19	56	9	23	4	63	18	52	5	23.38	-1.11	0.34	-3.22	0.00127	0.03804
ANKRD36BP1	574	592	327	430	966	324	485	24	1120	692	442	109	435.33	-0.97	0.3	-3.22	0.001291	0.03843
FAM219B	60	73	16	16	50	16	27	6	81	69	55	10	33.52	-0.93	0.29	-3.22	0.001294	0.03843
SEC23A	393	154	222	58	167	251	158	81	329	196	98	117	166.43	0.61	0.19	3.22	0.001298	0.03846
SMAD7	47	10	48	6	24	57	12	22	123	76	16	29	33.38	1.03	0.32	3.21	0.00131	0.0387
FBXO4	31	5	16	3	9	20	4	4	27	12	3	4	9.33	1.07	0.33	3.21	0.00132	0.0389
SPOUT1	51	50	32	35	71	35	40	13	95	88	40	16	41.86	-0.65	0.2	-3.21	0.001326	0.03899
NECAB1	34	0	25	1	10	15	4	4	7	3	3	5	8.13	1.32	0.41	3.21	0.00134	0.0391
NR2F2	435	118	218	25	75	88	75	57	304	170	75	63	114.28	0.79	0.25	3.21	0.001339	0.0391
RPLP0	2451	2093	637	644	1788	292	1094	206	2788	1671	1703	314	1091.91	-0.91	0.28	-3.21	0.001334	0.0391
SMYD2	272	87	126	32	64	84	45	63	148	62	68	75	87.9	0.85	0.26	3.21	0.001344	0.03911
MAN2B2	21	32	7	12	36	7	7	3	35	20	40	4	17	-1.14	0.36	-3.2	0.001352	0.03924
RALY	209	205	96	229	318	43	89	12	551	234	310	37	171.01	-1.14	0.36	-3.2	0.001365	0.03951
CD276	18	21	2	10	32	5	14	0	38	18	26	3	13.16	-1.18	0.37	-3.2	0.001377	0.03968
PDK1	99	11	66	8	31	47	25	13	52	23	20	14	29.31	0.96	0.3	3.2	0.001377	0.03968
SRSF6	1859	451	1476	312	574	1413	508	184	803	530	299	579	697.81	0.96	0.3	3.2	0.001391	0.03997
TMED7	249	51	72	12	36	47	23	20	115	65	32	37	50.64	0.9	0.28	3.2	0.001396	0.04002
PLEKHA3	168	69	103	23	52	74	56	34	150	84	46	50	67.09	0.62	0.19	3.19	0.00142	0.0406
CPOX	30	4	8	2	5	14	1	5	16	10	3	6	7.48	1.17	0.37	3.19	0.001425	0.04061
TNPO2	123	26	85	17	36	120	30	42	69	97	25	29	54.55	0.97	0.3	3.19	0.001427	0.04061
PAPOLG	50	9	25	5	13	33	15	15	28	19	9	9	17.68	0.97	0.3	3.19	0.001441	0.04089
UEVLD	83	27	50	12	23	46	28	20	120	65	21	18	35.21	0.68	0.21	3.19	0.001444	0.0409
HSPA1A	1062	796	1410	174	523	1705	586	661	2210	989	869	817	948.83	0.91	0.29	3.18	0.001457	0.04102
NBAS	68	109	16	28	82	24	32	6	115	56	55	9	42.23	-1	0.32	-3.18	0.00146	0.04102
ZBTB5	3	26	3	2	9	1	1	1	8	4	21	0	6.36	-1.38	0.43	-3.18	0.001454	0.04102
ATP5A1	745	562	361	371	940	230	384	83	1359	601	837	128	473.44	-0.87	0.27	-3.18	0.001471	0.04124
OSBPL5	6	5	1	5	18	2	7	1	11	10	11	2	5.97	-1.22	0.38	-3.18	0.001476	0.04127
ARAP1	8	30	1	7	18	5	3	0	14	11	7	0	7.57	-1.32	0.41	-3.18	0.001489	0.04141
LMTK2	7	39	6	8	20	2	1	6	5	8	49	1	13.73	-1.36	0.43	-3.18	0.001486	0.04141
RAB3B	350	126	617	94	139	342	179	95	348	240	99	114	211.15	0.89	0.28	3.18	0.001491	0.04141
UBE2H	65	19	42	12	22	37	21	27	78	53	14	18	30.5	0.77	0.24	3.18	0.001496	0.04145
BLOC1S3	52	4	42	6	12	40	13	8	17	23	7	13	18.22	1.12	0.35	3.17	0.001519	0.04177
CKAP4	293	86	232	47	155	204	75	78	314	116	133	90	138.48	0.75	0.24	3.17	0.001518	0.04177
UBE2W	275	91	216	52	106	237	80	44	162	91	57	85	116.68	0.87	0.28	3.17	0.001517	0.04177
SAE1	209	167	99	98	193	125	186	53	359	238	133	53	139.72	-0.47	0.15	-3.17	0.001535	0.042
SPACA6	7	12	3	9	12	0	4	0	10	3	13	0	5.87	-1.34	0.42	-3.17	0.001532	0.042
RPL32P3	52	31	16	16	52	18	55	8	60	54	24	9	27.84	-0.75	0.24	-3.17	0.00154	0.04204
ANKZF1	17	32	5	8	30	8	12	5	21	10	28	1	13.8	-1.15	0.36	-3.16	0.001551	0.04226
RNU1-106P	60	1	31	9	6	19	4	5	10	4	1	6	11.46	1.3	0.41	3.16	0.001562	0.04236
SERTAD2	111	22	32	6	11	25	18	12	82	30	17	10	24.01	0.9	0.28	3.16	0.00156	0.04236
CMTR1	52	68	23	52	124	18	14	11	111	56	72	13	46.87	-1.07	0.34	-3.15	0.001638	0.04431
FLII	54	52	25	42	130	21	52	9	179	88	84	21	53.6	-0.94	0.3	-3.15	0.001647	0.04443
AC011603.2	42	12	45	11	7	18	18	8	59	23	9	22	20.49	0.94	0.3	3.14	0.001676	0.04502
AC116407.4	12	37	4	5	17	2	5	1	20	12	17	2	9.81	-1.23	0.39	-3.14	0.001673	0.04502
DHX38	50	99	31	27	69	21	28	13	96	50	65	7	41.33	-0.94	0.3	-3.14	0.001692	0.04528
RNF123	5	8	2	8	18	3	1	1	9	13	7	0	5.71	-1.27	0.4	-3.14	0.001694	0.04528
ANKRD13A	81	34	68	10	40	51	18	18	95	43	21	17	35.19	0.75	0.24	3.14	0.001705	0.04546
ARHGAP17	62	16	53	18	27	36	33	16	107	36	14	19	31.21	0.71	0.23	3.14	0.001709	0.04546
TNIP1	92	222	23	32	92	20	21	14	154	59	180	12	69.32	-1.2	0.38	-3.13	0.001731	0.04596
MBTD1	33	7	25	2	14	53	16	17	18	16	10	13	18.98	1.14	0.36	3.13	0.001746	0.04625
IQSEC1	6	24	3	3	35	3	7	1	21	7	32	5	11.41	-1.27	0.41	-3.13	0.001771	0.04681
DCLRE1C	373	75	315	49	110	251	110	44	107	83	43	81	126.2	1.01	0.32	3.12	0.00178	0.04694
CLUH	23	134	26	14	45	20	14	10	58	27	122	6	40.59	-1.23	0.39	-3.12	0.001812	0.04767
KIF18A	346	128	278	85	173	166	141	73	421	239	85	119	164.71	0.52	0.17	3.12	0.001819	0.04773
RPS6KL1	19	27	6	11	13	5	13	1	30	29	16	4	12.4	-0.99	0.32	-3.12	0.00183	0.04792
VPS39	43	75	10	12	53	15	13	5	50	26	74	6	28.95	-1.15	0.37	-3.11	0.001841	0.0481
C2orf69	124	26	100	13	42	83	32	15	48	33	26	31	43.74	0.96	0.31	3.11	0.001867	0.04868
RIC8A	219	270	65	121	350	52	83	7	473	147	333	30	152.98	-1.14	0.37	-3.11	0.001881	0.04891
RMND5B	27	24	18	15	45	13	26	5	48	36	28	9	21.68	-0.77	0.25	-3.11	0.001897	0.04923
PRKACB	60	12	38	7	14	14	10	10	58	33	13	18	20.18	0.86	0.28	3.1	0.001916	0.04961
AC090517.2	23	1	24	3	1	10	2	2	1	2	2	5	6.05	1.33	0.43	3.1	0.001922	0.04966

## Sheet: apoE3+FH vs apoE4+FH
Dataset EV2 - List of all genes showng up- or downregulation between apoE3+FH and apoE4+FH incubated samples in Aβ phagocytosis assay
chip.sample001.tsv	chip.sample002.tsv	chip.sample014.tsv	chip.sample021.tsv	chip.sample026.tsv	chip.sample031.tsv	chip.sample042.tsv	chip.sample043.tsv	chip.sample048.tsv	chip.sample050.tsv	chip.sample054.tsv	chip.sample060.tsv	baseMean	log2FoldChange	lfcSE	stat	pvalue	padj
IGFBP4	122	19	95	2	117	7	11	54	49	24	13	49	41.82	1.92	0.32	6.05	1.45e-09	1.47e-05
PRPS2	1123	149	1230	33	757	112	63	518	295	287	98	375	377.62	1.83	0.31	5.84	5.145e-09	1.739e-05
TBL1XR1	404	69	409	8	233	45	21	77	151	81	38	107	109.29	1.69	0.29	5.87	4.294e-09	1.739e-05
BECN1	347	111	284	12	225	52	43	192	208	86	41	126	128.67	1.53	0.27	5.58	2.466e-08	5.002e-05
RAP2B	230	22	177	2	160	20	8	39	58	46	18	64	56.6	1.8	0.32	5.58	2.339e-08	5.002e-05
FOXD1	557	106	621	36	375	70	62	145	436	216	72	252	206.29	1.42	0.26	5.37	8.079e-08	0.0001365
NKX3-1	175	22	229	6	184	17	16	27	87	47	21	72	62.16	1.68	0.32	5.29	1.246e-07	0.0001804
PRKAR1A	558	209	402	9	265	55	58	132	253	112	70	191	156.31	1.39	0.26	5.26	1.454e-07	0.0001842
HS3ST3A1	26	3	40	2	62	4	3	26	27	9	2	17	17.63	1.85	0.36	5.19	2.106e-07	0.0002372
PPP1CB	1138	389	1251	42	1204	165	119	324	573	470	190	495	450.23	1.42	0.28	5.11	3.298e-07	0.0003344
TOB1	220	30	250	6	323	34	22	46	99	69	28	116	89.71	1.65	0.33	5.07	3.992e-07	0.000368
NEIL2	120	19	90	2	63	13	8	29	59	26	22	38	33.26	1.46	0.29	5.03	4.792e-07	0.0004049
RYK	212	50	165	10	184	34	24	112	104	72	21	86	82.17	1.48	0.3	4.96	7.143e-07	0.0005571
CAPZA1	1112	407	1761	69	1325	168	156	298	672	431	211	609	520.14	1.41	0.29	4.9	9.828e-07	0.0007118
GCNT4	92	17	148	1	214	13	5	20	26	30	10	45	44.4	1.75	0.36	4.86	1.149e-06	0.0007769
AC058791.1	184	27	178	2	168	23	4	40	47	34	25	47	53.32	1.64	0.34	4.84	1.318e-06	0.0008354
ADNP	506	69	1009	24	1165	88	31	157	158	206	70	260	276.44	1.69	0.35	4.81	1.493e-06	0.0008905
PPP2R5E	311	136	275	10	180	38	42	62	240	119	56	83	99.28	1.05	0.23	4.68	2.856e-06	0.001548
SLC35F2	504	128	563	19	256	48	42	83	305	194	97	178	159.38	1.27	0.27	4.68	2.901e-06	0.001548
DCLRE1C	373	78	315	13	251	33	15	44	107	81	35	81	93.64	1.43	0.31	4.65	3.362e-06	0.001613
RIN2	358	51	618	21	509	36	21	72	115	106	54	133	149.39	1.58	0.34	4.65	3.393e-06	0.001613
TRIM59	655	89	1100	30	887	89	60	241	254	316	146	378	317.36	1.53	0.33	4.64	3.499e-06	0.001613
BAHD1	41	21	75	3	69	4	3	19	29	14	3	19	21.59	1.57	0.34	4.56	5.171e-06	0.002185
UBA6	437	148	635	24	706	87	93	116	356	204	80	225	221.17	1.34	0.29	4.56	5.014e-06	0.002185
HSPA1A	1062	471	1410	86	1705	359	290	661	2210	859	475	817	743.08	1.15	0.25	4.55	5.41e-06	0.002194
ARHGEF10	216	44	229	8	357	42	9	68	62	50	18	54	83.66	1.57	0.35	4.54	5.71e-06	0.002227
FAM171B	48	15	120	1	142	7	6	17	24	24	10	29	31.98	1.62	0.36	4.51	6.502e-06	0.002442
TWSG1	275	63	427	15	379	53	30	107	211	155	76	126	137.43	1.36	0.3	4.5	6.852e-06	0.002481
PDGFC	288	55	207	10	89	19	19	31	102	74	23	78	64.34	1.3	0.29	4.46	8.157e-06	0.002852
CDC42SE2	369	113	455	15	434	56	27	78	200	157	69	112	141.45	1.33	0.3	4.43	9.427e-06	0.003186
HMGB1P51	89	17	89	1	67	7	2	9	16	17	3	20	21.63	1.58	0.36	4.42	1.01e-05	0.003302
KHDRBS3	81	16	43	3	51	11	7	14	70	22	17	20	22.69	1.15	0.26	4.4	1.092e-05	0.003364
STRN3	462	105	773	28	773	75	60	117	223	211	91	219	227.24	1.42	0.32	4.4	1.095e-05	0.003364
NUDT19	197	33	292	8	210	36	17	63	139	108	52	108	90.14	1.37	0.31	4.38	1.209e-05	0.003503
SENP5	629	123	514	18	496	84	51	96	200	192	80	152	177.57	1.29	0.29	4.38	1.175e-05	0.003503
UBE2V2	1361	1181	720	188	562	695	575	282	1676	1117	764	332	661.74	-0.53	0.12	-4.37	1.268e-05	0.00357
UBE2J1	166	72	93	3	51	22	35	50	205	53	26	48	51.35	0.95	0.22	4.35	1.349e-05	0.003697
AC068389.4	24	4	49	1	28	3	1	8	12	7	1	7	10.02	1.58	0.37	4.32	1.566e-05	0.003792
ETF1	704	345	526	34	272	90	132	160	622	270	137	287	238.89	0.9	0.21	4.33	1.513e-05	0.003792
NUP50	337	111	379	19	171	42	32	64	186	107	46	85	105.09	1.16	0.27	4.32	1.529e-05	0.003792
PIP4K2A	313	60	346	10	171	25	13	22	62	69	19	102	80.52	1.47	0.34	4.33	1.504e-05	0.003792
RBBP5	300	94	359	10	320	70	42	62	162	95	42	116	116.51	1.28	0.3	4.31	1.608e-05	0.003792
SP3	78	31	59	3	51	14	3	15	75	29	14	33	26.23	1.16	0.27	4.31	1.602e-05	0.003792
SLC35F6	292	42	367	10	163	32	19	32	101	80	42	89	84.66	1.37	0.32	4.3	1.672e-05	0.003852
C18orf25	149	45	155	2	92	21	14	29	86	46	31	39	45.96	1.21	0.28	4.29	1.769e-05	0.003985
C6orf62	1801	577	1275	72	821	288	220	322	835	585	212	488	503.84	1	0.23	4.29	1.809e-05	0.003988
AMOTL2	234	75	168	14	132	44	20	47	210	113	42	113	82.28	1.05	0.24	4.28	1.898e-05	0.004095
PAFAH1B2	1111	393	1116	58	817	156	136	232	629	482	209	319	383.33	1.06	0.25	4.26	2.048e-05	0.004327
TBC1D24	106	18	180	3	207	28	11	65	66	56	31	48	61.34	1.44	0.34	4.24	2.256e-05	0.004668
MARCKS	692	276	554	27	328	111	116	168	411	266	112	209	221.84	0.95	0.22	4.23	2.322e-05	0.004677
SLC12A2	202	47	309	10	269	46	21	64	137	110	48	90	96.18	1.3	0.31	4.23	2.353e-05	0.004677
RDH11	306	174	234	11	327	49	72	183	260	146	77	155	147.73	1.17	0.28	4.22	2.408e-05	0.004696
NPEPPS	256	104	164	9	118	55	33	38	244	96	51	88	79.96	0.84	0.2	4.21	2.538e-05	0.004781
PICALM	285	125	353	26	321	69	53	99	348	173	76	113	141.41	1	0.24	4.21	2.546e-05	0.004781
LPIN3	67	11	69	3	41	7	1	8	26	17	3	17	17.65	1.44	0.34	4.2	2.677e-05	0.004849
TSPYL1	517	63	884	29	773	72	34	207	307	344	147	330	274.54	1.42	0.34	4.2	2.678e-05	0.004849
AC103987.1	106	15	55	2	34	5	1	8	14	11	3	14	16.17	1.48	0.35	4.18	2.916e-05	0.005187
AC146507.2	113	19	114	2	108	19	5	26	24	21	11	20	33.13	1.44	0.35	4.17	3.016e-05	0.005272
AC005921.3	110	24	67	3	76	7	3	25	17	20	8	16	25.47	1.42	0.34	4.15	3.367e-05	0.005608
CARMIL1	141	27	164	3	127	21	7	27	76	54	27	31	45.97	1.31	0.32	4.14	3.43e-05	0.005608
FAM234B	49	9	66	1	66	3	1	12	9	12	10	19	18.36	1.51	0.37	4.15	3.391e-05	0.005608
SDC4	485	158	789	32	483	70	43	82	367	273	112	312	223.91	1.27	0.31	4.15	3.279e-05	0.005608
PAN3	319	59	404	13	242	36	18	23	75	65	25	86	91.3	1.4	0.34	4.13	3.627e-05	0.005837
AC090236.2	134	21	53	0	55	3	2	2	22	19	4	39	21.23	1.52	0.37	4.12	3.803e-05	0.006025
NCKAP1	177	59	118	6	70	22	17	34	160	74	47	56	53.38	0.91	0.22	4.1	4.095e-05	0.006323
SYNJ2BP	303	159	326	15	330	59	35	82	233	142	70	96	125.13	1.08	0.26	4.1	4.116e-05	0.006323
CASP2	361	61	466	19	354	49	14	96	165	169	76	139	139.45	1.33	0.32	4.09	4.267e-05	0.006458
WSB2	340	70	390	18	246	63	30	91	164	144	56	101	120.14	1.18	0.29	4.09	4.407e-05	0.006571
SYT14	73	18	114	1	71	4	6	9	28	24	11	19	24.4	1.42	0.35	4.07	4.68e-05	0.006876
CTTN	1296	301	1423	64	823	146	108	145	470	409	219	546	413.49	1.23	0.3	4.04	5.273e-05	0.00753
DOCK5	563	176	715	28	600	68	22	125	211	221	89	137	201.62	1.3	0.32	4.04	5.273e-05	0.00753
ZIC2	87	14	78	1	25	3	0	10	12	11	6	10	15.51	1.47	0.36	4.02	5.92e-05	0.008337
UBE2Z	183	68	95	8	97	32	31	33	273	110	27	64	61.95	0.84	0.21	4.01	6.1e-05	0.008472
AL158206.1	34	4	27	0	42	3	4	6	10	9	1	12	10.48	1.46	0.37	4	6.447e-05	0.0086
CHP1	558	117	897	34	729	120	62	243	390	343	210	329	299.76	1.25	0.31	4	6.282e-05	0.0086
POLR3E	146	30	108	7	75	16	5	16	43	25	13	31	34.16	1.26	0.32	4	6.425e-05	0.0086
CNOT9	537	175	714	31	581	125	70	111	299	228	99	223	225.45	1.16	0.29	3.99	6.64e-05	0.008631
PTP4A2	875	312	421	23	237	116	115	107	558	235	108	175	200.92	0.8	0.2	3.99	6.632e-05	0.008631
DBNL	225	96	159	5	81	23	23	31	210	93	48	83	66.13	0.96	0.24	3.98	6.85e-05	0.008724
TLK1	406	122	536	24	349	62	63	53	225	143	60	170	153.21	1.18	0.3	3.98	6.884e-05	0.008724
TRIM44	330	113	148	9	90	27	31	43	228	104	57	68	75.11	0.85	0.21	3.96	7.439e-05	0.009312
EEF1A1	120	237	82	37	22	106	172	19	197	198	24	28	91.77	-1.23	0.31	-3.94	8.147e-05	0.009718
ELMSAN1	313	42	383	8	507	71	12	108	153	187	77	188	150.85	1.37	0.35	3.95	7.919e-05	0.009718
PER2	51	19	98	3	291	25	11	63	52	50	20	46	58.17	1.42	0.36	3.94	8.028e-05	0.009718
RBM6	352	99	205	10	284	61	44	71	157	119	57	94	106.26	1.06	0.27	3.94	8.061e-05	0.009718
PLK4	102	36	91	3	57	7	16	17	60	32	12	26	29.55	1.13	0.29	3.93	8.375e-05	0.009874
BACE1-AS	39	6	34	2	77	4	2	12	12	11	6	10	15.74	1.42	0.36	3.92	8.808e-05	0.01015
EPM2AIP1	108	26	78	5	72	15	12	13	56	26	10	23	29.11	1.14	0.29	3.92	8.801e-05	0.01015
UBLCP1	248	142	181	9	127	44	36	62	197	107	49	87	85.17	0.84	0.22	3.91	9.211e-05	0.01049
CLTC	434	160	222	23	163	81	62	70	367	166	93	100	124.46	0.62	0.16	3.89	0.0001	0.01053
EAF1-AS1	31	1	101	0	74	6	2	5	23	15	9	19	19.56	1.46	0.37	3.89	0.0001008	0.01053
EIF2S3	956	346	1071	47	1022	264	191	462	728	571	281	386	462.66	1.04	0.27	3.89	0.0001004	0.01053
ITGB8	49	9	58	4	30	5	6	9	30	13	6	15	16.24	1.25	0.32	3.89	0.0001007	0.01053
OGT	188	53	189	5	142	26	10	21	89	65	31	47	55.6	1.19	0.31	3.89	9.829e-05	0.01053
STK39	76	31	42	3	30	4	13	11	74	19	4	22	20.07	1.08	0.28	3.89	9.826e-05	0.01053
TGFB1I1	153	87	239	6	89	19	12	26	155	69	38	69	61.18	1.14	0.29	3.89	9.928e-05	0.01053
THAP5	207	58	355	16	354	61	40	101	183	143	62	107	124.74	1.19	0.3	3.89	9.976e-05	0.01053
BICC1	1048	221	1108	49	622	73	40	76	348	333	129	343	290.4	1.27	0.33	3.88	0.0001065	0.01081
EAF1	249	41	314	16	380	55	20	80	85	101	36	82	107.98	1.3	0.34	3.88	0.0001057	0.01081
MORC2-AS1	51	9	44	0	24	4	1	3	17	11	4	12	10.79	1.37	0.35	3.87	0.0001077	0.01081
TMTC3	178	54	301	13	212	25	18	23	109	79	23	61	74.19	1.26	0.32	3.87	0.0001076	0.01081
SERINC5	52	9	100	2	117	13	5	14	24	27	7	21	27.88	1.39	0.36	3.86	0.0001121	0.01115
CAMK2D	523	204	364	23	243	67	72	77	311	215	83	176	155.87	0.89	0.23	3.86	0.0001152	0.01124
FAM210A	396	175	335	12	283	76	91	96	311	171	81	122	143.97	0.89	0.23	3.86	0.000115	0.01124
SHISA2	580	79	1045	31	819	99	48	193	385	457	211	572	340.84	1.32	0.34	3.85	0.0001171	0.01131
CLDN11	48	15	71	0	75	7	7	24	14	15	12	17	22.51	1.36	0.35	3.84	0.0001209	0.01157
SNAI2	112	78	106	2	70	24	17	33	112	48	16	51	43.77	1	0.26	3.84	0.0001236	0.01171
TMEM263	503	170	500	30	515	128	111	130	374	231	97	217	214.74	1	0.26	3.83	0.0001267	0.0119
GOLIM4	409	162	601	30	710	99	51	164	287	256	92	125	213.12	1.17	0.31	3.82	0.0001308	0.01217
AC007485.2	66	9	67	3	37	6	4	8	12	9	7	18	17.1	1.33	0.35	3.81	0.0001375	0.01267
SLC15A4	113	42	46	2	41	13	6	15	96	34	8	16	24.16	0.99	0.26	3.8	0.0001435	0.01311
WNK1	214	88	190	11	164	44	32	80	102	77	25	61	78.41	1.07	0.28	3.79	0.0001478	0.01338
NUDT4	83	28	86	1	93	18	6	26	53	34	17	17	30.76	1.18	0.32	3.75	0.0001754	0.01574
PLCE1	227	66	249	11	365	59	7	64	76	76	31	77	94.93	1.29	0.34	3.75	0.0001781	0.01584
MARCH3	88	58	78	4	78	12	10	22	72	30	22	43	35.25	1.05	0.28	3.74	0.0001859	0.01625
MT-ND4L	148	143	205	191	153	470	307	63	251	436	76	66	248.91	-1.28	0.34	-3.74	0.0001847	0.01625
AKAP1	73	22	42	1	22	2	7	8	31	12	6	17	14.83	1.19	0.32	3.73	0.000188	0.01629
CDKL1	69	16	69	3	35	7	6	11	36	27	7	18	19.83	1.15	0.31	3.71	0.000208	0.01787
COL27A1	61	18	27	2	46	5	1	22	13	7	8	12	16.1	1.31	0.35	3.7	0.0002171	0.01849
CPNE8	67	33	78	3	86	14	6	16	34	28	7	32	28.46	1.21	0.33	3.69	0.0002222	0.01877
EFNA5	413	121	313	15	130	25	11	30	126	78	32	70	83.26	1.17	0.32	3.68	0.0002346	0.01966
PCF11	94	46	65	4	89	18	12	15	74	27	16	33	32.7	1.02	0.28	3.67	0.0002381	0.01979
PDS5B	401	192	280	19	273	83	76	67	322	154	68	115	134.81	0.78	0.21	3.67	0.000246	0.02011
POLR1D	725	704	342	83	238	310	309	138	953	560	318	170	324.89	-0.48	0.13	-3.67	0.0002445	0.02011
FSCN1	35	15	36	1	17	7	4	6	76	15	8	12	13.08	1.04	0.28	3.66	0.0002526	0.02016
G3BP1	953	549	689	53	485	187	201	198	957	509	249	378	358.3	0.64	0.18	3.66	0.0002487	0.02016
PDZD8	248	57	272	14	273	52	21	66	138	137	45	70	96.99	1.11	0.3	3.66	0.0002526	0.02016
NUP107	406	186	229	23	156	55	69	85	265	128	66	117	120.38	0.76	0.21	3.65	0.0002585	0.02048
AP002433.1	42	3	32	2	14	1	1	7	5	7	0	6	8.05	1.36	0.37	3.65	0.0002635	0.02063
CRIM1	690	226	647	34	431	119	67	119	329	311	101	180	217.9	0.97	0.27	3.65	0.0002665	0.02063
EYA3	85	38	70	3	90	23	7	32	62	26	13	17	31.87	1.11	0.3	3.65	0.0002647	0.02063
MARCH6	1013	222	1204	75	1261	203	89	242	429	489	185	375	419.54	1.14	0.31	3.64	0.0002721	0.0209
PKP4	210	96	114	13	87	34	31	34	204	96	40	68	66.04	0.67	0.18	3.64	0.0002769	0.02111
MBTD1	33	11	25	1	53	8	2	17	18	12	6	13	14.84	1.26	0.35	3.63	0.0002805	0.02122
AC025423.4	173	45	89	0	71	17	5	13	74	44	18	26	32.84	1.13	0.31	3.63	0.0002853	0.02133
RAP1GDS1	247	131	245	7	133	39	41	50	240	124	60	63	86.19	0.82	0.22	3.63	0.0002866	0.02133
TMEM33	417	207	319	16	263	65	64	92	239	151	77	91	132.43	0.86	0.24	3.63	0.0002882	0.02133
DPM1	1403	1314	775	274	446	939	888	358	2210	1452	831	479	829.08	-0.68	0.19	-3.62	0.0002904	0.02134
TEAD1	234	111	129	12	116	56	37	55	201	97	44	72	77.7	0.68	0.19	3.62	0.0002939	0.02144
FAM208A	172	50	161	10	153	39	26	38	111	59	38	48	62.98	0.98	0.27	3.61	0.0003012	0.02181
AC015849.4	51	5	25	1	22	3	1	2	5	5	3	14	8.95	1.34	0.37	3.61	0.0003065	0.02204
SSFA2	80	33	41	5	42	16	17	18	105	26	11	17	25.89	0.79	0.22	3.61	0.0003093	0.02209
AP003352.1	107	21	79	6	49	15	7	36	39	35	22	40	34.02	1.11	0.31	3.6	0.0003157	0.02239
SLX4IP	181	71	174	11	132	22	14	25	88	57	28	44	56.25	1.05	0.29	3.59	0.0003247	0.02286
DNAJC3	967	451	1186	78	914	193	148	230	634	486	219	359	411.92	0.94	0.26	3.59	0.0003329	0.02328
AEBP2	214	58	199	8	112	31	27	21	86	58	29	67	60.95	1.05	0.29	3.58	0.0003414	0.02368
ARPC1B	22	18	38	0	23	7	3	9	38	10	6	21	13.17	1.16	0.32	3.58	0.000345	0.02368
THUMPD1	269	108	249	16	147	53	49	46	224	122	45	78	92.6	0.8	0.22	3.58	0.0003456	0.02368
GAN	156	28	289	7	408	64	25	125	102	124	45	63	110.02	1.25	0.35	3.57	0.0003586	0.02424
SGPL1	164	67	116	5	68	21	13	27	105	59	34	38	45.1	0.87	0.24	3.57	0.0003584	0.02424
AL021453.1	84	9	219	8	194	30	12	40	36	31	15	32	54.14	1.29	0.36	3.56	0.0003691	0.02478
AC093484.4	55	6	29	0	16	4	7	15	9	4	5	12	11.45	1.27	0.36	3.55	0.0003837	0.02484
AP001157.1	53	13	47	1	34	5	3	9	32	21	12	15	15.69	1.12	0.31	3.56	0.0003778	0.02484
ARRDC3	316	102	253	10	180	42	26	25	142	113	38	85	84.91	1.03	0.29	3.55	0.0003806	0.02484
RNU1-106P	60	12	31	1	19	3	0	5	10	6	1	6	8.97	1.3	0.37	3.55	0.0003805	0.02484
SMARCA2	136	47	74	10	48	22	20	24	103	38	10	50	39.78	0.91	0.26	3.55	0.0003871	0.02484
TRA2A	799	304	806	36	952	261	143	327	525	480	185	319	373.82	1	0.28	3.56	0.0003775	0.02484
UTRN	111	62	66	1	52	22	14	22	95	29	13	29	31.76	0.89	0.25	3.55	0.0003861	0.02484
NHSL1	22	2	46	0	31	4	2	4	12	8	4	6	9.32	1.31	0.37	3.54	0.0003981	0.02539
MTPAP	433	154	315	17	192	57	49	68	166	125	75	104	117.2	0.9	0.25	3.54	0.0004052	0.02551
RRM1	742	509	460	39	431	168	205	177	947	358	180	258	290.17	0.57	0.16	3.54	0.0004075	0.02551
TOP2B	87	39	61	3	51	10	11	11	62	24	16	25	25.45	0.94	0.27	3.54	0.0004048	0.02551
GPR171	20	7	25	1	28	2	1	6	5	3	1	5	7.43	1.32	0.37	3.53	0.0004117	0.02561
ZC3HAV1	187	50	317	12	347	71	37	109	183	132	67	74	116.68	1.11	0.31	3.53	0.0004182	0.02586
ATP1B1	668	352	612	26	585	144	130	152	448	289	141	187	251.74	0.87	0.25	3.52	0.0004324	0.02625
AXL	2960	560	3900	238	3284	658	332	1204	1448	1795	919	1769	1467.68	1.11	0.32	3.52	0.000431	0.02625
SNORD99	76	26	50	3	24	2	3	12	28	18	7	18	17.09	1.14	0.33	3.52	0.0004287	0.02625
ADAM19	1072	170	1321	48	761	98	37	117	413	473	244	409	349.6	1.18	0.34	3.51	0.0004413	0.02663
KHDRBS1	771	434	486	42	357	156	183	188	782	411	157	322	287.73	0.65	0.19	3.5	0.0004573	0.02739
RPS4X	2732	2886	1197	254	748	1291	1389	612	3269	1962	1530	569	1256.68	-0.62	0.18	-3.5	0.0004592	0.02739
SPC24	325	136	345	18	233	57	34	73	225	176	92	106	122.83	0.9	0.26	3.49	0.0004774	0.02819
TNPO1	292	144	225	14	111	42	42	45	232	122	54	84	89.64	0.74	0.21	3.49	0.0004783	0.02819
IRF2BP2	175	78	109	7	104	30	34	33	166	90	43	66	61.32	0.73	0.21	3.49	0.0004816	0.02823
ENAH	442	202	312	19	160	68	62	52	379	177	82	110	127.49	0.7	0.2	3.48	0.0005062	0.02909
IPO8	48	27	29	2	18	4	5	7	72	13	8	16	14.38	0.96	0.28	3.48	0.0005057	0.02909
PPM1A	111	39	77	0	45	21	15	18	88	43	16	24	30	0.86	0.25	3.48	0.0005107	0.02909
RNF11	166	67	102	9	62	26	20	24	150	63	41	60	51.24	0.75	0.22	3.48	0.0005074	0.02909
TFAP2C	469	190	589	27	570	118	72	188	432	343	177	158	232.72	0.95	0.27	3.48	0.0005094	0.02909
SENP2	153	51	103	4	128	40	24	37	101	61	19	39	51.19	0.95	0.27	3.47	0.0005282	0.02992
AC024075.2	65	14	64	3	57	4	2	13	17	24	12	17	20.16	1.2	0.35	3.45	0.0005508	0.03102
NINL	49	14	22	2	54	9	4	16	17	8	3	10	15.07	1.2	0.35	3.45	0.0005548	0.03108
PPP6R3	431	115	332	19	218	67	42	60	167	150	79	122	122.22	0.93	0.27	3.45	0.000559	0.03114
NFIB	122	39	138	7	85	13	5	17	56	50	21	34	38.91	1.09	0.32	3.44	0.0005729	0.0314
PTBP2	92	33	97	9	102	17	6	18	42	30	13	38	36.25	1.11	0.32	3.45	0.0005692	0.0314
TRAPPC8	47	19	36	2	41	12	10	20	39	13	8	16	18.9	1.01	0.29	3.44	0.0005727	0.0314
AC011379.1	14	1	27	1	31	3	1	11	7	12	2	14	10.04	1.29	0.37	3.44	0.0005802	0.03163
HSD17B4	53	122	64	31	46	75	96	22	113	143	18	22	64.3	-1.02	0.3	-3.44	0.000592	0.0321
ATP6V1C2	81	9	55	1	15	4	11	8	18	12	1	21	15.28	1.23	0.36	3.43	0.0006068	0.03273
STK17B	425	110	345	26	269	72	57	76	285	212	103	132	143.67	0.84	0.24	3.43	0.0006137	0.03292
IFI27	109	103	44	19	12	37	35	19	114	155	91	27	52.98	-0.91	0.27	-3.42	0.0006241	0.03313
ZDHHC2	70	22	69	5	49	18	9	18	59	28	13	19	25.94	0.93	0.27	3.42	0.0006209	0.03313
ZNF284	45	11	34	0	25	3	3	9	9	8	8	12	11.23	1.2	0.35	3.41	0.000653	0.03448
RICTOR	127	52	110	2	115	34	14	31	74	45	19	28	43.21	1.01	0.3	3.41	0.0006587	0.0346
SUMO2	1412	1384	810	199	464	677	753	362	2016	1206	737	363	722.55	-0.51	0.15	-3.4	0.0006666	0.03484
WDR44	56	23	45	5	27	7	10	15	42	19	5	23	19.71	0.97	0.29	3.4	0.0006702	0.03485
QKI	243	72	166	12	78	34	43	34	176	95	36	78	70.05	0.8	0.24	3.39	0.0007008	0.03625
SIAH2	61	26	33	4	36	5	5	17	44	22	7	11	17.8	0.96	0.28	3.38	0.0007298	0.03756
EPHA2	94	44	72	8	72	36	15	23	206	56	27	39	43.46	0.75	0.22	3.38	0.0007359	0.03768
C2orf69	124	38	100	4	83	9	13	15	48	54	13	31	34.4	1.05	0.31	3.36	0.0007775	0.03962
AKAP13	163	84	178	7	156	33	10	43	80	59	32	34	59.28	1.03	0.31	3.36	0.0007895	0.03982
MB21D2	57	22	34	0	23	3	5	8	36	19	10	21	14.73	1.03	0.31	3.36	0.000788	0.03982
DLX1	68	17	26	1	15	3	7	11	35	13	6	9	12.54	1.02	0.3	3.35	0.0008006	0.04
POGK	181	183	99	39	85	93	63	43	286	213	129	57	103.61	-0.55	0.16	-3.35	0.0008008	0.04
ADAM17	171	44	252	12	298	63	31	58	153	121	55	95	98.74	1.04	0.31	3.35	0.0008141	0.04046
ETNK1	147	68	139	5	90	19	10	11	85	30	23	30	40.48	1.02	0.31	3.33	0.0008569	0.04238
AP002449.1	59	7	33	1	7	3	3	1	13	5	2	14	8.87	1.22	0.37	3.32	0.0008941	0.04401
PGAP1	43	14	39	0	33	5	4	13	21	13	11	9	13.62	1.09	0.33	3.32	0.0009095	0.04455
C12orf49	120	40	123	2	70	26	15	29	85	56	39	49	44.28	0.93	0.28	3.31	0.0009193	0.04466
C17orf58	120	57	104	4	46	15	21	21	68	22	11	31	33.88	0.96	0.29	3.31	0.0009232	0.04466
EIF4G3	128	77	98	4	104	31	26	30	127	62	22	39	48.48	0.78	0.24	3.31	0.000925	0.04466
GLG1	186	76	139	10	136	47	21	55	126	81	39	42	65.65	0.83	0.25	3.31	0.0009384	0.04467
NEK7	180	55	100	7	70	13	18	17	90	61	28	45	43.29	0.88	0.27	3.31	0.0009332	0.04467
PWWP2A	172	88	95	8	106	41	17	44	127	53	18	34	52.64	0.84	0.25	3.31	0.0009354	0.04467
CASC10	32	7	49	1	29	4	1	7	16	12	8	7	11.45	1.17	0.35	3.3	0.0009541	0.04481
MDM2	550	227	306	28	322	111	55	87	410	276	118	164	173.42	0.71	0.21	3.31	0.0009475	0.04481
MPRIP-AS1	159	34	169	9	321	69	16	88	80	66	38	54	85.16	1.14	0.34	3.3	0.0009546	0.04481
CS	265	115	200	14	151	57	48	64	202	115	59	57	89.94	0.69	0.21	3.3	0.0009791	0.04534
DYNLRB1	1280	1330	775	217	419	579	664	320	2033	1281	852	440	713.39	-0.53	0.16	-3.3	0.0009792	0.04534
XXYLT1	40	15	26	1	19	2	5	7	34	14	3	7	10.26	1.01	0.31	3.3	0.0009758	0.04534
BRWD1	177	85	168	12	256	45	29	42	138	76	39	47	76.89	0.95	0.29	3.29	0.0009867	0.04547
AL035071.1	537	109	350	17	175	41	18	37	117	126	69	93	105.92	1.03	0.31	3.29	0.001012	0.04636
MGEA5	297	152	200	20	241	75	40	101	209	129	51	71	110.71	0.81	0.25	3.29	0.001015	0.04636
ETV6	66	19	88	1	30	5	7	5	38	33	9	30	21.06	1.12	0.34	3.28	0.001047	0.04749
PRPF3	179	94	108	12	78	28	35	37	183	76	38	40	58.22	0.57	0.18	3.28	0.001049	0.04749
SKIL	414	160	414	27	410	103	49	93	278	209	92	103	160.73	0.88	0.27	3.27	0.001062	0.04785
PDK1	99	34	66	6	47	11	3	13	52	27	10	14	24.02	0.97	0.3	3.27	0.00107	0.04801
AC016831.5	161	46	67	3	77	21	5	20	32	31	11	27	31.98	1.06	0.33	3.26	0.001104	0.04813
GNAS	1347	1098	998	101	878	400	409	385	2070	739	451	493	616.21	0.45	0.14	3.27	0.001088	0.04813
HAUS5	46	22	49	4	74	11	4	14	31	19	10	17	21.67	1.07	0.33	3.27	0.001093	0.04813
PGGT1B	203	112	189	7	192	45	27	56	152	122	54	62	81.65	0.85	0.26	3.26	0.001106	0.04813
RNF169	110	33	81	1	48	17	11	13	46	27	15	20	26.31	0.96	0.29	3.26	0.001096	0.04813
SMAD7	47	21	48	3	57	11	10	22	123	58	12	29	28.07	0.94	0.29	3.26	0.001098	0.04813
WDR11	74	21	50	4	37	4	8	10	63	40	13	28	22.58	0.94	0.29	3.27	0.001091	0.04813
TMEM209	126	37	118	5	134	34	11	42	74	58	22	20	46.76	1.01	0.31	3.26	0.001114	0.04827
SELENOW	259	293	128	43	73	118	111	65	507	297	197	67	143.15	-0.62	0.19	-3.26	0.00113	0.04875
C2CD5	33	11	24	2	22	7	5	11	21	9	1	11	11.27	1.06	0.32	3.25	0.001135	0.04877
FEM1A	108	10	32	4	28	9	7	18	29	21	9	13	18.92	1.03	0.32	3.25	0.001152	0.04927
AGO2	162	59	69	3	61	22	9	40	82	50	29	25	38.88	0.86	0.27	3.25	0.001159	0.04939
KLF5	26	8	23	0	24	8	5	13	18	9	4	13	11.15	1.09	0.34	3.25	0.001174	0.04979

## Sheet: apoE3+FH vs apoE2+FH
Dataset EV2 - List of all genes showng up- or downregulation between apoE3+FH and apoE2+FH incubated samples in Aβ phagocytosis assay
chip.sample002.tsv	chip.sample004.tsv	chip.sample018.tsv	chip.sample021.tsv	chip.sample025.tsv	chip.sample031.tsv	chip.sample036.tsv	chip.sample042.tsv	chip.sample049.tsv	chip.sample050.tsv	chip.sample054.tsv	chip.sample057.tsv	baseMean	log2FoldChange	lfcSE	stat	pvalue	padj
APP	159	191	65	13	220	51	164	41	193	96	60	129	94.88	-0.86	0.18	-4.84	1.271e-06	0.01017
CPSF4	25	57	11	3	35	7	24	7	84	20	10	59	22.75	-1.23	0.28	-4.39	1.114e-05	0.01188
CSE1L	334	420	266	46	519	128	469	125	339	286	146	336	251.25	-0.83	0.19	-4.38	1.2e-05	0.01188
FASN	88	160	78	4	171	26	41	9	69	31	30	210	67.18	-1.35	0.31	-4.35	1.336e-05	0.01188
FHL2	666	514	386	51	652	170	646	179	666	384	201	405	348.07	-0.77	0.18	-4.37	1.242e-05	0.01188
MAP3K14	51	58	25	4	82	14	46	10	61	32	13	74	32.52	-1.09	0.25	-4.36	1.286e-05	0.01188
MT-ND4L	143	53	70	191	115	470	141	307	182	436	76	58	231.88	1.48	0.32	4.66	3.229e-06	0.01188
POM121C	19	26	16	0	37	5	19	8	100	18	9	34	18.06	-1.25	0.28	-4.43	9.535e-06	0.01188
RTN4	1113	426	138	193	277	413	244	475	461	1053	226	344	418.04	1.05	0.23	4.53	6.024e-06	0.01188
AC006141.1	27	43	18	1	69	11	54	3	38	28	7	24	21.15	-1.18	0.28	-4.29	1.797e-05	0.01307
SMC1A	198	315	93	21	346	56	162	56	203	148	57	280	136.27	-1.02	0.24	-4.31	1.658e-05	0.01307
ERC1	43	79	27	4	63	13	35	16	66	31	8	44	29.86	-1.01	0.25	-4.08	4.567e-05	0.03046
RGS12	50	81	33	0	86	14	29	13	51	23	13	53	30.54	-1.13	0.28	-4.01	6.053e-05	0.03727
FEN1	250	223	164	16	374	93	252	79	253	181	118	295	164.47	-0.82	0.21	-3.99	6.553e-05	0.03746
CYTH2	48	106	18	4	90	11	30	7	56	24	21	85	34.49	-1.15	0.29	-3.92	8.804e-05	0.04697
ATXN1L	32	49	17	2	88	11	25	3	31	20	11	51	23.25	-1.15	0.3	-3.88	0.0001024	0.04846
SETD1A	56	42	48	2	115	7	29	9	40	15	14	60	31.18	-1.19	0.31	-3.88	0.0001029	0.04846
E2F2	36	50	29	2	114	13	19	4	26	10	13	79	28.39	-1.23	0.32	-3.87	0.0001093	0.04858
