# Supplementary material for: Reduced binding of apoE4 to complement factor H promotes amyloid‐β oligomerization and neuroinflammation
Source: EMBO Rep. 2023 May 8;24(7):e56467. doi: 10.15252/embr.202256467 (PMC10328077; doi:10.15252/embr.202256467)
Supplement: Supplementary file 7 — Dataset EV3 [file EMBR-24-e56467-s012.xlsx]

## Sheet: biopsy in vivo MS data
Dataset EV3. List of all proteins showing up- or downregulation between apoE43/44 and apoE33/22 genotyped biopsy samples (Related to Fig. 6A).
name	pvalue	log2fc	Name
A2M	0.457209	0.164415	A2M
AAK1	0.410916	-0.058683	AAK1
AARS1	0.0891153	-0.0763606	AARS1
AASDHPPT	0.185858	-0.513072	AASDHPPT
ABAT	0.577975	0.0740381	ABAT
ABHD10	0.061288	0.274702	ABHD10
ABI1	0.147439	0.0607016	ABI1
ABI2	0.444863	-0.0312487	ABI2
ABLIM1	0.131752	0.12807	ABLIM1
ABLIM2	0.0892567	0.137865	ABLIM2
ABR	0.599652	-0.0438084	ABR
ABRACL	0.117397	-0.211476	ABRACL
ACAA1	0.871246	0.0108364	ACAA1
ACAA2	0.184194	0.184568	ACAA2
ACAD8	0.92248	-0.0126691	ACAD8
ACADM	0.792773	0.0339105	ACADM
ACADS	0.310141	-0.618518	ACADS
ACADSB	0.455234	0.0760116	ACADSB
ACADVL	0.156786	0.17089	ACADVL
ACAT1	0.0976753	0.254418	ACAT1
ACAT2	0.066463	-0.139038	ACAT2
ACBD7	0.980471	0.00422061	ACBD7
ACIN1	0.00121188	-1.43762	ACIN1
ACLY	0.422372	0.0446213	ACLY
ACO1	0.315258	-0.116521	ACO1
ACO2	0.179727	0.198016	ACO2
ACOT1	0.669035	0.0954194	ACOT1
ACOT13	0.0172694	1.95355	ACOT13
ACOT7	0.0350201	-0.103404	ACOT7
ACP1	0.690701	0.0448991	ACP1
ACSBG1	0.130419	-0.393993	ACSBG1
ACSL3	0.536609	0.184643	ACSL3
ACSL6	0.170955	0.134041	ACSL6
ACSS1	0.240792	0.158788	ACSS1
ACSS2	0.122406	-0.549035	ACSS2
ACTB	0.948205	0.00281248	ACTB
ACTC1	0.156225	0.19533	ACTC1
ACTN1	0.733256	-0.0351221	ACTN1
ACTN2	0.897046	-0.019002	ACTN2
ACTN4	0.903365	-0.00809641	ACTN4
ACTR10	0.253687	0.0596868	ACTR10
ACTR1A	0.558102	-0.0274082	ACTR1A
ACTR1B	0.595107	-0.0380702	ACTR1B
ACTR2	0.774072	0.015874	ACTR2
ACTR3	0.728741	-0.0163237	ACTR3
ACTR3B	0.567195	-0.0414697	ACTR3B
ACYP1	0.117579	0.201129	ACYP1
ACYP2	0.119639	0.125598	ACYP2
ADAM10	0.167444	0.342656	ADAM10
ADAM11	0.304987	0.0877135	ADAM11
ADAM22	0.343207	0.0891441	ADAM22
ADAM23	0.083824	0.109404	ADAM23
ADAP1	0.0224453	-0.274196	ADAP1
ADAR	0.487738	0.157989	ADAR
ADD1	0.531961	0.029542	ADD1
ADD2	0.0690774	-0.0722279	ADD2
ADD3	0.820616	0.0111721	ADD3
ADGRL1	0.805902	-0.0126736	ADGRL1
ADGRL3	0.704235	0.0264343	ADGRL3
ADH5	0.158636	-0.111902	ADH5
ADRM1	0.23477	0.378167	ADRM1
ADSS2	0.201773	0.0893533	ADSS2
AFDN	0.311807	0.0797944	AFDN
AGAP3	0.585938	-0.0275553	AGAP3
AGFG1	0.33074	-0.0750792	AGFG1
AGL	0.114538	0.150152	AGL
AGRN	0.834637	0.0198788	AGRN
AHCY	0.306517	-0.0506333	AHCY
AHCYL1	0.216271	-0.0797169	AHCYL1
AHCYL2	0.554833	-0.0592749	AHCYL2
AHNAK	0.930456	0.00961745	AHNAK
AHNAK2	0.0751009	-0.617748	AHNAK2
AHSA1	0.000416205	-0.264558	AHSA1
AIDA	0.090249	0.213508	AIDA
AIFM1	0.273122	0.108391	AIFM1
AIMP1	0.996878	-0.000241245	AIMP1
AIMP2	0.394035	0.067294	AIMP2
AIP	0.516261	-0.03805	AIP
AK1	0.189135	-0.137379	AK1
AK3	0.188902	-0.115717	AK3
AK4	0.559116	0.0584119	AK4
AK5	0.519322	-0.0360169	AK5
AKAP12	0.124689	-0.128199	AKAP12
AKAP5	0.794884	-0.0242992	AKAP5
AKR1A1	0.281082	0.124955	AKR1A1
AKR1B1	0.0197428	-0.111929	AKR1B1
AKR1C1	0.175612	-0.762869	AKR1C1
AKR7A2	0.552753	0.0351638	AKR7A2
AKT3	0.00944088	-0.138493	AKT3
ALAD	0.437886	-0.109573	ALAD
ALB	0.553705	0.160827	ALB
ALCAM	0.00853289	0.137208	ALCAM
ALDH1A1	0.0300707	-0.211079	ALDH1A1
ALDH1B1	0.156022	1.031	ALDH1B1
ALDH1L1	0.603245	0.0457863	ALDH1L1
ALDH2	0.366604	0.118471	ALDH2
ALDH4A1	0.284458	0.16783	ALDH4A1
ALDH5A1	0.0937329	0.292828	ALDH5A1
ALDH6A1	0.772125	0.0297715	ALDH6A1
ALDH7A1	0.719212	0.0287767	ALDH7A1
ALDH9A1	0.715712	-0.0185737	ALDH9A1
ALDOA	0.857627	-0.00922309	ALDOA
ALDOC	0.429782	-0.0585276	ALDOC
AMPD2	0.265254	0.145224	AMPD2
AMPH	0.115452	0.105323	AMPH
ANK1	0.0498515	0.594134	ANK1
ANK2	0.0186174	0.104786	ANK2
ANK3	0.37104	0.0670969	ANK3
ANKFY1	0.678133	0.0410268	ANKFY1
ANKMY2	0.213077	0.309125	ANKMY2
ANKS1B	0.134336	-0.141543	ANKS1B
ANP32A	0.031054	-0.309944	ANP32A
ANXA1	0.582518	-0.0569884	ANXA1
ANXA11	0.233604	0.380107	ANXA11
ANXA2	0.90732	0.0378644	ANXA2
ANXA3	0.8298	-0.0643037	ANXA3
ANXA5	0.236429	0.186713	ANXA5
ANXA6	0.451926	0.0604887	ANXA6
ANXA7	0.0302458	0.381628	ANXA7
AP1B1	0.118824	0.0668802	AP1B1
AP1G1	0.844188	-0.0130005	AP1G1
AP1M1	0.980458	-0.00150661	AP1M1
AP1S1	0.537688	0.036671	AP1S1
AP2A1	0.391313	0.0348491	AP2A1
AP2A2	0.230805	0.0535694	AP2A2
AP2B1	0.165522	0.0499958	AP2B1
AP2M1	0.306505	0.0742542	AP2M1
AP2S1	0.997407	0.000173367	AP2S1
AP3B2	0.843068	0.0130533	AP3B2
AP3D1	0.607007	0.0385214	AP3D1
AP3M2	0.365991	0.0507374	AP3M2
AP3S1	0.835117	-0.012693	AP3S1
APEH	0.240793	-0.0720752	APEH
API5	0.0633405	-0.354076	API5
APMAP	0.0161955	0.415539	APMAP
APOA1	0.838875	0.0553733	APOA1
APOC3	0.594766	-0.210246	APOC3
APOD	0.257374	0.177151	APOD
APOE	0.616672	-0.0684889	APOE
APOL2	0.488648	-0.115606	APOL2
APP	0.631801	0.0327859	APP
APPL1	0.266996	-0.0472222	APPL1
APRT	0.243152	-0.127112	APRT
AQP4	0.540951	-0.124814	AQP4
ARCN1	0.187649	-0.10382	ARCN1
ARF3	0.471122	0.0381436	ARF3
ARF4	0.306373	-0.0825522	ARF4
ARF5	0.874581	0.0187872	ARF5
ARF6	0.112015	-0.0929161	ARF6
ARFGAP1	0.640858	-0.0212773	ARFGAP1
ARFGEF2	0.929958	0.00659673	ARFGEF2
ARFGEF3	0.0802645	-0.126538	ARFGEF3
ARFIP2	0.132419	-0.0669686	ARFIP2
ARHGAP1	0.637119	-0.0269799	ARHGAP1
ARHGAP26	0.825094	0.0124145	ARHGAP26
ARHGAP35	0.748369	-0.0268208	ARHGAP35
ARHGAP44	0.37085	-0.0464544	ARHGAP44
ARHGDIA	0.026764	-0.139078	ARHGDIA
ARHGEF11	0.456999	0.155949	ARHGEF11
ARHGEF2	0.471137	0.0650227	ARHGEF2
ARHGEF7	0.864924	0.00742978	ARHGEF7
ARHGEF9	0.150719	-0.228322	ARHGEF9
ARL15	0.391701	-0.0712659	ARL15
ARL2	0.625258	-0.0412183	ARL2
ARL3	0.281549	-0.102639	ARL3
ARL6IP5	0.96362	-0.00381507	ARL6IP5
ARL8B	0.283064	0.0707183	ARL8B
ARMC1	0.466832	-0.0432397	ARMC1
ARMT1	0.260151	0.0752359	ARMT1
ARPC1A	0.349019	-0.0479595	ARPC1A
ARPC2	0.207808	-0.072451	ARPC2
ARPC3	0.480509	0.0401913	ARPC3
ARPC4	0.315997	-0.0757916	ARPC4
ARPC5L	0.655009	0.0338979	ARPC5L
ARPP19	0.59875	-0.0443491	ARPP19
ARRB1	0.229575	0.0892556	ARRB1
ASAH1	0.682162	0.0415587	ASAH1
ASAP1	0.973813	-0.00166563	ASAP1
ASRGL1	0.511709	-0.0678993	ASRGL1
ASS1	0.114902	-0.452836	ASS1
ASTN1	0.461483	-0.0855978	ASTN1
ATCAY	0.72542	-0.0313416	ATCAY
ATG3	0.0918818	-0.118275	ATG3
ATG4B	0.181054	0.0589877	ATG4B
ATG7	0.294767	0.0535053	ATG7
ATIC	0.2101	-0.06362	ATIC
ATL1	0.351573	0.0705819	ATL1
ATOX1	0.0176848	-0.239509	ATOX1
ATP1A1	0.24484	0.121626	ATP1A1
ATP1A2	0.765459	0.0258851	ATP1A2
ATP1A3	0.204085	0.144213	ATP1A3
ATP1B1	0.289101	0.126368	ATP1B1
ATP1B2	0.488144	-0.0648546	ATP1B2
ATP2A2	0.166076	0.175903	ATP2A2
ATP2B1	0.331618	0.111484	ATP2B1
ATP2B2	0.442551	0.0735302	ATP2B2
ATP2B3	0.0445669	0.198977	ATP2B3
ATP2B4	0.428571	0.0741591	ATP2B4
ATP5F1A	0.100234	0.28317	ATP5F1A
ATP5F1B	0.137046	0.279787	ATP5F1B
ATP5F1C	0.178452	0.194545	ATP5F1C
ATP5F1D	0.0565757	0.402171	ATP5F1D
ATP5MF	0.906243	0.0434322	ATP5MF
ATP5PD	0.148089	0.457594	ATP5PD
ATP5PF	0.136986	0.309458	ATP5PF
ATP5PO	0.0621774	0.291781	ATP5PO
ATP6V0A1	0.151058	0.103942	ATP6V0A1
ATP6V0D1	0.146144	0.083429	ATP6V0D1
ATP6V1A	0.944505	-0.00268954	ATP6V1A
ATP6V1B2	0.547529	0.02495	ATP6V1B2
ATP6V1C1	0.091414	-0.133781	ATP6V1C1
ATP6V1D	0.869671	-0.00888645	ATP6V1D
ATP6V1E1	0.208423	-0.0638259	ATP6V1E1
ATP6V1F	0.0375786	0.203144	ATP6V1F
ATP6V1G2	0.522882	-0.041838	ATP6V1G2
ATP6V1H	0.633363	0.03168	ATP6V1H
ATP8A1	0.479647	0.05503	ATP8A1
ATP9A	0.400973	-0.23173	ATP9A
ATPAF1	0.938285	-0.0114252	ATPAF1
ATXN10	0.061911	-0.231224	ATXN10
AUH	0.214399	0.194259	AUH
AVL9	0.146598	-0.0806409	AVL9
BAG5	0.5165	0.266811	BAG5
BAG6	0.922649	0.00452888	BAG6
BAIAP2	0.168868	-0.0593575	BAIAP2
BASP1	0.192946	0.141186	BASP1
BCAN	0.687075	0.0245228	BCAN
BCAS3	0.0188421	0.12392	BCAS3
BCAT1	0.393468	0.0785355	BCAT1
BCKDHB	0.572682	-0.269654	BCKDHB
BCL2L13	0.814398	-0.0175468	BCL2L13
BCLAF1	0.0308349	-0.573673	BCLAF1
BDH1	0.199019	0.164331	BDH1
BDH2	0.26282	0.37988	BDH2
BIN1	0.0995531	0.102964	BIN1
BLVRA	0.402833	-0.071666	BLVRA
BLVRB	0.606553	0.112043	BLVRB
BPNT1	0.219744	-0.0843421	BPNT1
BRAF	0.455798	0.0711853	BRAF
BRK1	0.383164	0.060154	BRK1
BRSK1	0.406522	-0.273832	BRSK1
BSG	0.103664	0.1426	BSG
BSN	0.548287	-0.0566205	BSN
BTN3A3	0.0021013	1.4255	BTN3A3
C11orf54	0.0170969	-1.38103	C11orf54
C11orf68	0.692592	-0.0360318	C11orf68
C12orf57	0.155291	0.0967457	C12orf57
C16orf70	0.383829	0.0526946	C16orf70
C1QBP	0.398138	0.0866299	C1QBP
C2CD2L	0.725092	-0.0624717	C2CD2L
C2CD5	0.00271498	0.168925	C2CD5
C3	0.726319	0.0841627	C3
C4A	0.687823	-0.196419	C4A
CA1	0.246734	0.670344	CA1
CA2	0.997381	0.000603846	CA2
CA4	0.488151	-0.176247	CA4
CAB39	0.0173463	-0.191612	CAB39
CAB39L	0.80026	-0.0194688	CAB39L
CACNA2D1	0.463948	0.0673488	CACNA2D1
CACNA2D3	0.534639	0.0730857	CACNA2D3
CACNB4	0.85802	0.0107051	CACNB4
CACYBP	0.0899935	-0.115385	CACYBP
CADM1	0.515995	-0.0583496	CADM1
CADM2	0.0448505	0.169673	CADM2
CADM3	0.986783	0.00164814	CADM3
CADM4	0.021134	0.211307	CADM4
CADPS	0.99833	-0.000184488	CADPS
CADPS2	0.46367	0.234225	CADPS2
CALB1	0.0686676	-0.490624	CALB1
CALB2	0.12219	-0.142473	CALB2
CALCOCO1	0.215541	0.095547	CALCOCO1
CALM1	0.0161407	-0.130158	CALM1
CALR	0.0417807	0.228224	CALR
CALU	0.202766	0.297841	CALU
CAMK1	0.0373596	-0.150144	CAMK1
CAMK1D	0.203104	-0.0627438	CAMK1D
CAMK2A	0.34863	0.0657493	CAMK2A
CAMK2B	0.427646	0.0578593	CAMK2B
CAMK2D	0.458808	0.0420849	CAMK2D
CAMK2G	0.980027	0.00244027	CAMK2G
CAMK4	0.0263242	-0.151817	CAMK4
CAMKK1	0.367602	-0.0599657	CAMKK1
CAMKK2	0.227841	-0.0752833	CAMKK2
CAMKV	0.822118	-0.0217269	CAMKV
CAMSAP2	0.107732	-0.144714	CAMSAP2
CAND1	0.496074	-0.0255909	CAND1
CANX	0.0223074	0.369534	CANX
CAP1	0.778171	-0.0102338	CAP1
CAP2	0.399843	-0.0293724	CAP2
CAPG	0.0738566	-0.220917	CAPG
CAPN1	0.759688	-0.015636	CAPN1
CAPN2	0.536835	0.0475352	CAPN2
CAPN5	0.69473	-0.0647867	CAPN5
CAPNS1	0.116713	0.147287	CAPNS1
CAPRIN1	0.907903	-0.00613964	CAPRIN1
CAPZA1	0.181719	-0.072001	CAPZA1
CAPZA2	0.579182	-0.0329588	CAPZA2
CAPZB	0.948535	-0.00271541	CAPZB
CARM1	0.113217	0.114409	CARM1
CARMIL2	0.129335	-0.448065	CARMIL2
CARS1	0.308013	-0.0732888	CARS1
CASK	0.975063	0.00185397	CASK
CASKIN1	0.375552	-0.0842812	CASKIN1
CAST	0.209082	-0.144617	CAST
CASTOR2	0.863675	-0.0308229	CASTOR2
CAT	0.15018	0.437964	CAT
CAVIN2	0.0474319	-1.05221	CAVIN2
CBR1	0.512	-0.0767609	CBR1
CBX1	0.0875312	0.659514	CBX1
CC2D1A	0.175382	-0.265296	CC2D1A
CCAR2	0.204039	-0.087192	CCAR2
CCDC6	0.426695	0.0630587	CCDC6
CCNY	0.104931	0.142543	CCNY
CCT2	0.577182	-0.0277105	CCT2
CCT3	0.306194	-0.0534788	CCT3
CCT4	0.675731	-0.022504	CCT4
CCT5	0.48961	0.0436023	CCT5
CCT6A	0.494256	0.0323045	CCT6A
CCT7	0.423244	-0.032569	CCT7
CCT8	0.456227	-0.0369945	CCT8
CD200	0.147681	-0.16692	CD200
CD47	0.694866	0.0383598	CD47
CD59	0.666266	-0.0353483	CD59
CD81	0.535306	-0.0558414	CD81
CD9	0.0637913	0.330606	CD9
CD99L2	0.304898	-0.552734	CD99L2
CDC37	0.251373	-0.0588782	CDC37
CDC42	0.540025	0.0434127	CDC42
CDC42BPB	0.761465	0.0217867	CDC42BPB
CDC42EP4	0.710176	-0.0417641	CDC42EP4
CDH13	0.125366	0.148355	CDH13
CDH2	0.305121	0.0928349	CDH2
CDK5	0.154215	0.0816513	CDK5
CDS2	0.0717312	0.251269	CDS2
CDV3	0.0976536	-0.53588	CDV3
CELF2	0.0124913	-0.185836	CELF2
CEP170B	0.0996837	-0.535029	CEP170B
CFL1	0.728677	-0.028437	CFL1
CFL2	0.167435	0.133517	CFL2
CHCHD3	0.0386885	0.241663	CHCHD3
CHGA	0.105269	-0.216377	CHGA
CHGB	0.272402	-0.0762173	CHGB
CHL1	0.0197094	-0.210039	CHL1
CHMP4B	0.0335519	-0.113819	CHMP4B
CHMP5	0.483248	0.3676	CHMP5
CHMP6	0.643964	-0.123871	CHMP6
CHORDC1	0.496293	0.0421548	CHORDC1
CHP1	0.803368	-0.0163685	CHP1
CIRBP	0.799238	-0.0230746	CIRBP
CISD1	0.159563	-0.762234	CISD1
CIT	0.182785	0.476574	CIT
CKAP5	0.939318	-0.0062979	CKAP5
CKB	0.49321	-0.0430178	CKB
CKM	0.184909	0.213996	CKM
CKMT1A	0.911076	0.00723945	CKMT1A
CLASP2	0.844043	0.0108436	CLASP2
CLIC4	0.739711	0.0436669	CLIC4
CLINT1	0.726474	0.0376073	CLINT1
CLIP1	0.255817	0.0789441	CLIP1
CLIP2	0.546731	-0.0278084	CLIP2
CLPB	0.285681	-0.204559	CLPB
CLSTN1	0.386752	-0.0753064	CLSTN1
CLTA	0.773863	-0.0196914	CLTA
CLTB	0.393005	0.046255	CLTB
CLTC	0.136166	0.117984	CLTC
CLU	0.411818	0.0742183	CLU
CLVS2	0.202219	-0.477577	CLVS2
CMAS	0.16922	-0.121032	CMAS
CMPK1	0.379033	-0.0609106	CMPK1
CNDP2	0.00829308	-0.166949	CNDP2
CNN3	0.100248	-0.222627	CNN3
CNP	0.160075	0.253651	CNP
CNPY2	0.0480858	0.176361	CNPY2
CNRIP1	0.358547	-0.0632949	CNRIP1
CNTN1	0.603405	0.0277377	CNTN1
CNTN2	0.735441	0.0256046	CNTN2
CNTNAP1	0.310265	0.0567426	CNTNAP1
CNTNAP2	0.205399	0.0813554	CNTNAP2
COA6	0.104157	0.238552	COA6
COASY	0.211637	-0.401493	COASY
COMMD3	0.416377	-0.138549	COMMD3
COMT	0.853731	0.0143159	COMT
COPA	0.056856	-0.208432	COPA
COPB1	0.804891	-0.0142367	COPB1
COPB2	0.791199	0.0135894	COPB2
COPE	0.823691	0.0113348	COPE
COPG1	0.0439413	-0.170308	COPG1
COPS2	0.160116	-0.0805162	COPS2
COPS3	0.0619274	-0.0797415	COPS3
COPS4	0.546414	0.0348598	COPS4
COPS5	0.0818421	-0.158816	COPS5
COPS6	0.124174	-0.0782543	COPS6
COPS7A	0.823601	0.0121061	COPS7A
COPS8	0.923888	-0.00664616	COPS8
COQ9	0.619585	-0.182015	COQ9
CORO1A	0.445919	0.0840232	CORO1A
CORO1B	0.439915	0.0554459	CORO1B
CORO1C	0.136359	0.109891	CORO1C
CORO2B	0.792473	0.0246947	CORO2B
COTL1	0.00854954	-0.27233	COTL1
COX5A	0.160381	0.387504	COX5A
COX5B	0.0583876	0.47666	COX5B
COX6B1	0.129966	0.343387	COX6B1
COX7A2	0.214911	0.37195	COX7A2
CPE	0.17858	0.106433	CPE
CPLX1	0.557916	0.0419456	CPLX1
CPLX2	0.0144681	-0.179626	CPLX2
CPNE1	0.325405	0.132833	CPNE1
CPNE3	0.142803	0.682546	CPNE3
CPNE4	0.582772	0.155712	CPNE4
CPNE5	0.183098	-0.139844	CPNE5
CPNE6	0.6278	0.0360309	CPNE6
CRAT	0.0781319	0.333887	CRAT
CRBN	0.0119129	-0.358073	CRBN
CRIP2	0.0229831	-0.229174	CRIP2
CRK	0.456514	0.0654484	CRK
CRKL	0.876147	-0.00918624	CRKL
CRMP1	0.771258	-0.0132265	CRMP1
CRYAB	0.0361988	0.331759	CRYAB
CRYL1	0.0209817	-0.169756	CRYL1
CRYM	0.417987	-0.0621471	CRYM
CRYZ	0.184116	0.130593	CRYZ
CRYZL1	0.439487	-0.0865223	CRYZL1
CS	0.0726957	0.29317	CS
CSDE1	0.993001	0.000420026	CSDE1
CSE1L	0.414878	-0.0813181	CSE1L
CSN1S1	0.288392	0.527316	CSN1S1
CSNK2A1	0.536373	0.0239654	CSNK2A1
CSNK2A2	0.0304053	-0.110834	CSNK2A2
CSNK2B	0.542794	-0.0314209	CSNK2B
CSPG5	0.282465	-0.0788717	CSPG5
CSRP1	0.00515417	-0.256141	CSRP1
CST3	0.663029	-0.0461757	CST3
CSTB	0.00135225	-0.646264	CSTB
CTBP1	0.40291	-0.0413251	CTBP1
CTNNA2	0.616469	0.0325991	CTNNA2
CTNNB1	0.0870508	0.131029	CTNNB1
CTNND1	0.724529	-0.0213041	CTNND1
CTNND2	0.646249	0.0466587	CTNND2
CTPS1	0.828658	0.0144061	CTPS1
CTSB	0.493019	-0.0631297	CTSB
CTSD	0.0172112	-0.204985	CTSD
CTTN	0.156364	-0.130363	CTTN
CUL1	0.169618	-0.077737	CUL1
CUL2	0.795391	-0.0193695	CUL2
CUL3	0.887165	-0.0101205	CUL3
CUL4A	0.0159053	-0.273357	CUL4A
CUL5	0.0258759	-0.172394	CUL5
CUTA	0.241184	-0.142209	CUTA
CYB5B	0.805295	-0.0311398	CYB5B
CYB5R3	0.397755	0.101089	CYB5R3
CYCS	0.0619846	-0.727994	CYCS
CYFIP1	0.0346442	0.194093	CYFIP1
CYFIP2	0.832911	0.0129335	CYFIP2
CYRIA	0.00217418	-0.287013	CYRIA
CYRIB	0.0280007	-0.115786	CYRIB
CZIB	0.203643	-0.117715	CZIB
DARS1	0.0135579	-0.142519	DARS1
DBI	0.28401	-0.142401	DBI
DBN1	0.078511	-0.0917671	DBN1
DBNL	0.699763	0.0218942	DBNL
DCAF7	0.00892928	-1.19754	DCAF7
DCLK1	0.235906	0.0667391	DCLK1
DCLK2	0.369207	0.0805464	DCLK2
DCTN1	0.857456	0.00904753	DCTN1
DCTN2	0.764266	0.0157236	DCTN2
DCTN3	0.772474	0.0184145	DCTN3
DCTN4	0.257484	0.0664651	DCTN4
DCTN5	0.959597	-0.00663939	DCTN5
DCUN1D1	0.264232	0.490619	DCUN1D1
DCXR	0.309996	0.090972	DCXR
DDAH1	0.255742	0.11821	DDAH1
DDAH2	0.0287472	0.287971	DDAH2
DDB1	0.408651	-0.0450387	DDB1
DDT	0.813638	-0.0263707	DDT
DDX1	0.605763	0.0247857	DDX1
DDX17	0.328695	0.057003	DDX17
DDX39B	0.0262783	-0.183632	DDX39B
DDX3X	0.520815	-0.0432249	DDX3X
DDX5	0.21105	-0.601349	DDX5
DDX6	0.0486516	-0.130597	DDX6
DECR1	0.912895	-0.0219357	DECR1
DGKB	0.488316	0.106879	DGKB
DGLUCY	0.743888	-0.0989706	DGLUCY
DHRS11	0.00825738	-0.996458	DHRS11
DHRS7	0.107667	0.407118	DHRS7
DHX9	0.135661	0.0994107	DHX9
DIABLO	0.858074	0.0140388	DIABLO
DIP2B	0.738443	0.017615	DIP2B
DIP2C	0.52118	-0.217205	DIP2C
DIRAS2	0.246939	-0.0874339	DIRAS2
DKK3	0.145388	-0.147729	DKK3
DLAT	0.0454184	0.356442	DLAT
DLD	0.0865929	0.283546	DLD
DLG1	0.215853	0.0674942	DLG1
DLG2	0.209458	0.0752536	DLG2
DLG3	0.598263	-0.0250271	DLG3
DLG4	0.696511	0.0379396	DLG4
DLGAP1	0.625742	-0.0370191	DLGAP1
DLST	0.267837	0.181745	DLST
DMTN	0.403628	0.0561978	DMTN
DMWD	0.10996	-0.497695	DMWD
DMXL1	0.159391	-0.14536	DMXL1
DMXL2	0.306541	0.0618656	DMXL2
DNAJA1	0.829256	-0.0124119	DNAJA1
DNAJA2	0.723081	0.0188775	DNAJA2
DNAJA3	0.487666	0.0698535	DNAJA3
DNAJA4	0.111097	-0.158997	DNAJA4
DNAJB1	0.0242339	-0.193098	DNAJB1
DNAJB11	0.704064	-0.0706201	DNAJB11
DNAJB2	0.545035	0.0492882	DNAJB2
DNAJB4	0.812023	0.0220068	DNAJB4
DNAJC5	0.944154	0.00680311	DNAJC5
DNAJC6	0.451374	0.0503132	DNAJC6
DNM1	0.886741	0.00535082	DNM1
DNM1L	0.104956	-0.0846473	DNM1L
DNM3	0.819084	0.015214	DNM3
DNPH1	0.780115	0.0267058	DNPH1
DOC2A	0.909293	0.0083465	DOC2A
DPP10	0.880868	0.0102454	DPP10
DPP3	0.0602597	-0.133767	DPP3
DPP6	0.61346	-0.0492958	DPP6
DPYSL2	0.690757	0.0163181	DPYSL2
DPYSL3	0.328794	-0.076273	DPYSL3
DPYSL4	0.333204	0.0535504	DPYSL4
DPYSL5	0.176412	-0.0732833	DPYSL5
DST	0.230818	0.0739152	DST
DSTN	0.034584	-0.180293	DSTN
DTD1	0.708642	-0.0209041	DTD1
DTNA	0.664201	-0.0369189	DTNA
DUSP3	0.39705	-0.0607109	DUSP3
DUT	0.161356	0.297588	DUT
DYNC1H1	0.291269	0.065326	DYNC1H1
DYNC1I1	0.705811	-0.0150967	DYNC1I1
DYNC1I2	0.934277	0.00560296	DYNC1I2
DYNC1LI1	0.965401	0.00195301	DYNC1LI1
DYNC1LI2	0.663641	-0.0203966	DYNC1LI2
DYNLL1	0.00812283	-0.261838	DYNLL1
DYNLL2	0.00700933	-0.259067	DYNLL2
DYNLRB1	0.493631	-0.0440513	DYNLRB1
DYNLT3	0.135413	-0.0814338	DYNLT3
ECH1	0.0620705	0.276918	ECH1
ECHDC1	0.270203	-0.266813	ECHDC1
ECHS1	0.0289325	0.280116	ECHS1
ECI1	0.0925343	-0.186345	ECI1
EEA1	0.355809	-0.047839	EEA1
EEF1A1	0.0215457	-0.295395	EEF1A1
EEF1A2	0.0113697	-0.205116	EEF1A2
EEF1B2	0.0126175	-0.18586	EEF1B2
EEF1D	0.0415936	-0.187772	EEF1D
EEF1G	0.366939	-0.0567623	EEF1G
EEF2	0.277366	-0.0632407	EEF2
EFHD2	0.0139158	-0.263353	EFHD2
EFTUD2	0.256513	-0.400879	EFTUD2
EHD1	0.989341	-0.000679312	EHD1
EHD3	0.826738	-0.00794206	EHD3
EIF1B	0.456072	-0.202481	EIF1B
EIF2AK2	0.0810531	-0.132238	EIF2AK2
EIF2S1	0.552761	-0.0280472	EIF2S1
EIF2S2	0.143468	-0.12345	EIF2S2
EIF2S3	0.118793	-0.395916	EIF2S3
EIF3A	0.976802	-0.00215128	EIF3A
EIF3B	0.354465	0.0541379	EIF3B
EIF3CL	0.922214	0.00928319	EIF3CL
EIF3E	0.154142	-0.335654	EIF3E
EIF3F	0.107239	-0.548458	EIF3F
EIF3J	0.692115	-0.0304544	EIF3J
EIF3L	0.323779	-0.0705458	EIF3L
EIF3M	0.802917	-0.0260063	EIF3M
EIF4A2	0.00841604	-0.153864	EIF4A2
EIF4G1	0.493203	-0.0691067	EIF4G1
EIF4G2	0.0320925	-0.241476	EIF4G2
EIF4G3	0.0867075	-0.250068	EIF4G3
EIF4H	0.964689	0.00597979	EIF4H
EIF5	0.341149	-0.0577445	EIF5
EIF5A	0.788369	-0.029676	EIF5A
EIF6	0.0670029	-0.469997	EIF6
EIPR1	0.198817	0.11232	EIPR1
ELAVL1	0.381681	0.0808778	ELAVL1
ELAVL2	0.0517541	-0.408521	ELAVL2
ELAVL4	0.215338	-0.117757	ELAVL4
ELOB	0.170815	-0.134088	ELOB
ELOC	0.594407	-0.025191	ELOC
ELP1	0.471215	-0.166491	ELP1
EMC2	0.391989	-0.068062	EMC2
EMD	0.120183	0.143285	EMD
EML2	0.554548	-0.199406	EML2
ENDOD1	0.0310713	0.424648	ENDOD1
ENO1	0.902652	0.00902383	ENO1
ENO2	0.17786	0.140508	ENO2
ENOPH1	0.00594348	-0.218798	ENOPH1
ENPP6	0.525704	0.276999	ENPP6
EPB41	0.030822	0.34823	EPB41
EPB41L1	0.386958	0.0388398	EPB41L1
EPB41L2	0.878811	0.00910902	EPB41L2
EPB41L3	0.348088	0.0482197	EPB41L3
EPDR1	0.350291	-0.0931662	EPDR1
EPHA4	0.804284	0.0164454	EPHA4
EPM2AIP1	0.0298929	-0.340067	EPM2AIP1
EPN1	0.226277	-0.0625549	EPN1
EPN2	0.0116154	-0.91164	EPN2
EPRS1	0.994376	0.000413111	EPRS1
EPS15L1	0.0308146	-0.186097	EPS15L1
ERC2	0.126308	-0.0915936	ERC2
ERH	0.0332951	-0.153491	ERH
ERI3	0.155821	-0.58873	ERI3
ERMN	0.452343	0.166771	ERMN
ERO1A	0.0392661	0.150305	ERO1A
ERP29	0.0364526	0.315742	ERP29
ERP44	0.00635862	0.209353	ERP44
ESD	0.03565	-0.13271	ESD
ESYT1	0.385045	0.0745227	ESYT1
ESYT2	0.446065	0.0713551	ESYT2
ETF1	0.188958	-0.305795	ETF1
ETFA	0.218122	0.143468	ETFA
ETFB	0.176125	0.18135	ETFB
EVL	0.0871603	0.646716	EVL
EXOC1	0.0299026	0.354852	EXOC1
EXOC2	0.757776	-0.0248052	EXOC2
EXOC3	0.154378	0.374088	EXOC3
EXOC4	0.451747	-0.224835	EXOC4
EXOC6B	0.71527	0.0481793	EXOC6B
EXOC7	0.088687	-0.100988	EXOC7
EXOC8	0.119242	-0.405712	EXOC8
EZR	0.341149	-0.0576723	EZR
F3	0.129736	0.171672	F3
FABP3	0.00327747	-0.645238	FABP3
FABP5	0.531403	0.0695174	FABP5
FABP7	0.260626	-0.28955	FABP7
FAF1	0.607741	-0.0702541	FAF1
FAF2	0.105459	0.245154	FAF2
FAH	0.396991	-0.220351	FAH
FAHD1	0.911207	-0.0485821	FAHD1
FAHD2A	0.0844885	0.16688	FAHD2A
FAM126B	0.385675	0.067843	FAM126B
FAM171A2	0.107373	-0.584694	FAM171A2
FAM98A	0.958466	-0.00545834	FAM98A
FAM98B	0.0357476	-0.521514	FAM98B
FARP1	0.0447105	0.291932	FARP1
FARSA	0.0932384	-0.102499	FARSA
FARSB	0.230859	-0.0956377	FARSB
FASN	0.283945	0.0782346	FASN
FBXL16	0.503524	-0.050261	FBXL16
FBXL18	0.163367	-0.29304	FBXL18
FBXO2	0.140111	-0.0787919	FBXO2
FBXO41	0.395031	-0.0785369	FBXO41
FDPS	0.845876	-0.0139098	FDPS
FERMT2	0.140107	-0.243868	FERMT2
FGA	0.189791	0.768441	FGA
FGB	0.163206	0.788354	FGB
FGF12	0.244758	-0.0621811	FGF12
FGG	0.102939	0.926475	FGG
FH	0.114604	0.197479	FH
FHL1	0.0020652	-0.246352	FHL1
FIBP	0.319102	0.0957982	FIBP
FIS1	0.0479388	-0.212578	FIS1
FKBP1A	0.260292	-0.128084	FKBP1A
FKBP2	0.00942023	0.370252	FKBP2
FKBP4	0.823583	0.012749	FKBP4
FKBP8	0.118207	0.17508	FKBP8
FLNA	0.667604	0.0988948	FLNA
FLOT1	0.251247	0.0705645	FLOT1
FLOT2	0.0917335	0.154822	FLOT2
FMN2	0.0951301	-0.552574	FMN2
FMNL2	0.51157	0.0741864	FMNL2
FN3K	0.746932	-0.0375788	FN3K
FN3KRP	0.155684	-0.376954	FN3KRP
FSCN1	0.907834	-0.00733119	FSCN1
FSD1	0.660166	-0.0315952	FSD1
FSD1L	0.434744	-0.0334684	FSD1L
FUS	0.7985	0.0190547	FUS
FXYD6	0.233719	0.10297	FXYD6
FYN	0.154972	0.0960776	FYN
G3BP2	0.177832	0.157778	G3BP2
G6PD	0.589689	0.0275563	G6PD
GAA	0.278799	-0.0836912	GAA
GABARAPL2	0.438687	-0.0727952	GABARAPL2
GABBR1	0.682103	0.0334584	GABBR1
GABRB2	0.490284	0.0776711	GABRB2
GABRG2	0.852532	-0.0198783	GABRG2
GAD2	0.638943	0.0341069	GAD2
GAMT	0.15323	-0.341703	GAMT
GANAB	0.172803	0.157519	GANAB
GAP43	0.049311	-0.212682	GAP43
GAPDH	0.014543	-0.125446	GAPDH
GAPVD1	0.150155	0.202411	GAPVD1
GARS1	0.708338	0.0193961	GARS1
GART	0.0249542	-0.317494	GART
GAS7	0.847374	-0.0111393	GAS7
GATD1	0.33183	0.0623829	GATD1
GATD3B	0.179863	0.248345	GATD3B
GATM	0.626448	-0.0457048	GATM
GBA2	0.332177	0.0670432	GBA2
GCA	0.417118	0.0714764	GCA
GCLC	0.457589	-0.0972413	GCLC
GCSH	0.741305	0.0318104	GCSH
GDA	0.0363822	-0.331699	GDA
GDAP1	0.104133	0.147624	GDAP1
GDAP1L1	0.636814	0.0342978	GDAP1L1
GDI1	0.924166	-0.00430272	GDI1
GDI2	0.0179146	-0.141705	GDI2
GET3	0.0896245	-0.0915207	GET3
GET4	0.339494	-0.0555269	GET4
GFAP	0.218548	0.29931	GFAP
GFUS	0.416741	-0.0733514	GFUS
GGCT	0.70185	0.0233738	GGCT
GID8	0.149633	-0.125045	GID8
GIT1	0.64297	0.0335166	GIT1
GJA1	0.215261	-0.204903	GJA1
GLO1	0.0419477	-0.176432	GLO1
GLOD4	0.219349	-0.083962	GLOD4
GLRX	0.54417	-0.0652781	GLRX
GLRX3	0.118445	-0.417791	GLRX3
GLRX5	0.0739367	0.229237	GLRX5
GLS	0.0958681	0.334331	GLS
GLTP	0.204984	-0.263566	GLTP
GLUD1	0.811408	0.0308821	GLUD1
GLUL	0.370229	0.130589	GLUL
GMDS	0.104118	-0.217697	GMDS
GMFB	0.157634	-0.082901	GMFB
GMPPB	0.191735	-0.12741	GMPPB
GMPS	0.0909732	-0.113618	GMPS
GNA11	0.143333	0.125508	GNA11
GNA13	0.569109	-0.0520279	GNA13
GNAI1	0.0357144	0.215143	GNAI1
GNAI2	0.101308	0.142233	GNAI2
GNAO1	0.391236	0.0661329	GNAO1
GNAQ	0.0478155	0.165525	GNAQ
GNAS	0.0860191	0.109724	GNAS
GNAZ	0.756633	0.029537	GNAZ
GNB1	0.0216389	0.213009	GNB1
GNB2	0.0156516	0.198708	GNB2
GNB4	0.109288	0.125246	GNB4
GNB5	0.331221	0.0526662	GNB5
GNG2	0.00706849	-0.517719	GNG2
GNG3	0.104682	-0.218774	GNG3
GNG4	0.125638	-0.206003	GNG4
GNG7	0.906248	0.0139279	GNG7
GNL1	0.627967	0.0281339	GNL1
GNPDA1	0.76509	-0.0201008	GNPDA1
GNPDA2	0.820562	-0.0177364	GNPDA2
GORASP2	0.695235	-0.0232367	GORASP2
GOT1	0.019605	-0.172232	GOT1
GOT2	0.360859	-0.109591	GOT2
GPC1	0.0590516	-0.20985	GPC1
GPD1L	0.798657	-0.0167251	GPD1L
GPD2	0.599626	0.0648564	GPD2
GPHN	0.10853	0.0775058	GPHN
GPI	0.538395	0.0362356	GPI
GPM6A	0.0109207	0.203218	GPM6A
GPM6B	0.193614	0.104315	GPM6B
GPR158	0.608735	-0.100435	GPR158
GPR37L1	0.120667	0.835438	GPR37L1
GPS1	0.300314	-0.064261	GPS1
GPX4	0.780288	-0.0161986	GPX4
GRB2	0.0911675	0.0964784	GRB2
GRHPR	0.201043	-0.0758302	GRHPR
GRIA2	0.387695	-0.24352	GRIA2
GRIPAP1	0.38793	-0.0430627	GRIPAP1
GRK2	0.279209	-0.29188	GRK2
GRM2	0.51736	-0.119069	GRM2
GRM3	0.807661	0.0235517	GRM3
GSK3A	0.190813	-0.0856006	GSK3A
GSK3B	0.00784121	-0.187165	GSK3B
GSN	0.326732	-0.0794849	GSN
GSPT1	0.0264092	-0.161102	GSPT1
GSR	0.196027	0.0692591	GSR
GSS	0.18753	-0.104907	GSS
GSTM1	0.394845	0.645354	GSTM1
GSTM2	0.628408	-0.0465797	GSTM2
GSTM3	0.682914	0.0646491	GSTM3
GSTO1	0.525625	0.0456123	GSTO1
GSTP1	0.0581483	-0.169637	GSTP1
GUCY1A2	0.379259	-0.0556592	GUCY1A2
GUCY1B1	0.717469	-0.0169618	GUCY1B1
GUK1	0.352037	0.0975482	GUK1
H1-4	0.115698	0.786985	H1-4
H2AC20	0.622721	0.0935175	H2AC20
H2AX	0.117827	0.932923	H2AX
H2BC11	0.297296	0.123292	H2BC11
H2BC12	0.33984	0.111676	H2BC12
H4C1	0.0256992	1.12054	H4C1
HADH	0.0419291	0.279586	HADH
HADHA	0.358573	0.118521	HADHA
HADHB	0.571373	0.0525309	HADHB
HAGH	0.299816	-0.0537025	HAGH
HAPLN1	0.558363	0.0479163	HAPLN1
HAPLN2	0.644251	0.12575	HAPLN2
HAPLN4	0.190422	0.147805	HAPLN4
HARS	0.0425885	-0.149076	HARS
HBA1	0.237171	0.655406	HBA1
HBB	0.224271	0.590754	HBB
HBD	0.146703	0.783249	HBD
HBG1	0.0117203	1.72755	HBG1
HDGFL3	0.722663	0.0600514	HDGFL3
HDHD2	0.823867	0.0171188	HDHD2
HEBP1	0.156956	0.501776	HEBP1
HEBP2	0.31849	-0.299404	HEBP2
HEPACAM	0.73087	-0.0311599	HEPACAM
HGS	0.795533	-0.0166584	HGS
HIBADH	0.254688	0.125484	HIBADH
HIBCH	0.726048	-0.0381848	HIBCH
HINT1	0.14001	0.345366	HINT1
HINT2	0.130034	0.23341	HINT2
HINT3	0.700361	0.0300417	HINT3
HK1	0.895127	-0.0151247	HK1
HMGB1	0.220511	-0.208472	HMGB1
HMGCS1	0.0752585	-0.578607	HMGCS1
HMOX2	0.544714	0.0588609	HMOX2
HNRNPA0	0.914087	-0.00908645	HNRNPA0
HNRNPA1	0.0257358	-0.111794	HNRNPA1
HNRNPA2B1	0.257139	0.115961	HNRNPA2B1
HNRNPA3	0.450668	0.039456	HNRNPA3
HNRNPC	0.510114	-0.0375458	HNRNPC
HNRNPD	0.438626	-0.0495083	HNRNPD
HNRNPDL	0.53931	0.0569181	HNRNPDL
HNRNPH1	0.417795	-0.0572781	HNRNPH1
HNRNPH2	0.0440318	-0.161544	HNRNPH2
HNRNPH3	0.25288	0.137121	HNRNPH3
HNRNPK	0.465837	-0.0569989	HNRNPK
HNRNPL	0.513691	0.0455408	HNRNPL
HNRNPM	0.0469092	-0.23738	HNRNPM
HNRNPR	0.446363	0.052478	HNRNPR
HNRNPU	0.72212	0.0232439	HNRNPU
HNRNPUL1	0.313094	-0.199022	HNRNPUL1
HNRNPUL2	0.732247	-0.0203834	HNRNPUL2
HOMER1	0.524599	0.045738	HOMER1
HOOK3	0.350361	0.254779	HOOK3
HP	0.540263	-0.228205	HP
HPCA	0.0909122	-0.114819	HPCA
HPCAL1	0.214363	0.109836	HPCAL1
HPCAL4	0.197243	-0.105082	HPCAL4
HPRT1	0.116241	-0.0686375	HPRT1
HPX	0.638016	0.111089	HPX
HRAS	0.0387898	0.118218	HRAS
HSBP1	0.159745	-0.26732	HSBP1
HSD17B10	0.260292	0.112865	HSD17B10
HSD17B12	0.67137	-0.0596181	HSD17B12
HSD17B4	0.0166904	0.233695	HSD17B4
HSDL2	0.529119	0.0763211	HSDL2
HSP90AA1	0.278689	-0.0499175	HSP90AA1
HSP90AB1	0.668361	-0.022104	HSP90AB1
HSP90B1	0.132983	0.0997437	HSP90B1
HSPA12A	0.969434	0.00222951	HSPA12A
HSPA1A	0.601036	0.0358486	HSPA1A
HSPA2	0.64029	0.0531905	HSPA2
HSPA4	0.296342	-0.0552603	HSPA4
HSPA4L	0.341031	0.0460316	HSPA4L
HSPA5	0.0378857	0.152327	HSPA5
HSPA8	0.561545	-0.0212989	HSPA8
HSPA9	0.0899731	0.241878	HSPA9
HSPB1	0.314806	0.175413	HSPB1
HSPBP1	0.210123	-0.225407	HSPBP1
HSPD1	0.0886318	0.262469	HSPD1
HSPE1	0.0451243	0.545605	HSPE1
HSPH1	0.725665	-0.0174905	HSPH1
HTT	0.313192	-0.0721418	HTT
HUWE1	0.285303	-0.0510908	HUWE1
HYOU1	0.0960754	0.11831	HYOU1
IARS1	0.356332	-0.056396	IARS1
IARS2	0.141292	0.232013	IARS2
ICA1	0.109745	-0.853151	ICA1
ICAM5	0.698919	-0.0493599	ICAM5
IDH1	0.0175404	-0.215678	IDH1
IDH2	0.400618	0.0880863	IDH2
IDH3A	0.059203	0.293696	IDH3A
IDH3B	0.377053	0.123305	IDH3B
IDH3G	0.0315498	0.290511	IDH3G
IDI1	0.0199129	-0.173236	IDI1
IGHA1	0.338076	-0.377889	IGHA1
IGHG1	0.451409	0.204911	IGHG1
IGHG2	0.89498	-0.0520287	IGHG2
IGKC	0.604382	-0.195936	IGKC
IGSF21	0.939494	-0.00923716	IGSF21
IGSF8	0.490608	0.0325508	IGSF8
ILF2	0.454321	-0.0491044	ILF2
ILF3	0.282743	-0.0892532	ILF3
ILVBL	0.379572	0.100839	ILVBL
IMMT	0.0132408	0.289382	IMMT
IMPA1	0.849653	-0.0131365	IMPA1
INA	0.0891109	0.250314	INA
INF2	0.911103	0.0118157	INF2
INPP1	0.527095	-0.0435389	INPP1
INPP4A	0.438065	-0.0443579	INPP4A
INPP5A	0.205929	0.327757	INPP5A
IPO5	0.965092	0.00298443	IPO5
IPO7	0.53589	-0.0464359	IPO7
IQSEC1	0.308702	0.0649439	IQSEC1
ISCU	0.339219	-0.378905	ISCU
ISOC1	0.222997	-0.256562	ISOC1
ISOC2	0.884705	0.0226288	ISOC2
IST1	0.117641	-0.722288	IST1
ITGAV	0.265534	0.091201	ITGAV
ITPKA	0.434029	-0.137186	ITPKA
ITPR1	0.0688857	0.239022	ITPR1
ITSN1	0.456916	-0.0294047	ITSN1
IVD	0.192098	0.134737	IVD
JPT1	0.535833	-0.0364206	JPT1
KARS1	0.652908	0.0542582	KARS1
KATNAL1	0.0651447	0.295372	KATNAL1
KATNB1	0.0672939	-0.167474	KATNB1
KBTBD11	0.211666	0.0525942	KBTBD11
KCNA2	0.0592684	0.835118	KCNA2
KCNAB2	0.783431	-0.0174534	KCNAB2
KCTD12	0.0956582	-0.164022	KCTD12
KCTD16	0.0907161	-1.16093	KCTD16
KHSRP	0.0421348	-0.172918	KHSRP
KIAA0513	0.0465178	0.154511	KIAA0513
KIAA1217	0.0745697	0.693826	KIAA1217
KIF1A	0.796042	-0.0190904	KIF1A
KIF21A	0.337835	0.049871	KIF21A
KIF2A	0.84297	-0.0124126	KIF2A
KIF3A	0.388441	-0.0435095	KIF3A
KIF3B	0.71988	-0.0402093	KIF3B
KIF5B	0.208413	0.0833939	KIF5B
KIF5C	0.868739	-0.00979982	KIF5C
KLC1	0.467986	0.0275057	KLC1
KLC2	0.279814	0.0725271	KLC2
KPNA3	0.254793	-0.255836	KPNA3
KPNA4	0.154036	-0.0979005	KPNA4
KPNA6	0.424899	0.0442527	KPNA6
KPNB1	0.861607	-0.0111497	KPNB1
KRT1	0.113356	1.91859	KRT1
KTN1	0.629638	-0.0279054	KTN1
KYAT1	0.0228319	-0.18843	KYAT1
KYAT3	0.31105	0.450127	KYAT3
L1CAM	0.989896	-0.000867763	L1CAM
LAMP1	0.00957235	0.189455	LAMP1
LAMP2	0.235518	-0.173666	LAMP2
LAMTOR2	0.237626	0.0768141	LAMTOR2
LAMTOR3	0.14296	0.165171	LAMTOR3
LAMTOR5	0.136856	-0.382373	LAMTOR5
LANCL1	0.645654	-0.0235845	LANCL1
LANCL2	0.414445	0.0410149	LANCL2
LAP3	0.185182	-0.10318	LAP3
LARS1	0.704691	-0.0297282	LARS1
LASP1	0.47898	-0.0449256	LASP1
LCMT1	0.360268	0.0625469	LCMT1
LDHA	0.948042	-0.00413278	LDHA
LDHB	0.558821	-0.0277268	LDHB
LGALS1	0.935272	-0.00675688	LGALS1
LGALS3	0.179969	-0.355793	LGALS3
LGALS3BP	0.336499	-0.34037	LGALS3BP
LGALSL	0.0294953	-0.23752	LGALSL
LGI1	0.160042	0.112303	LGI1
LGI3	0.256475	0.16173	LGI3
LHPP	0.0709012	0.299059	LHPP
LIMCH1	0.0708851	-0.53434	LIMCH1
LIN7A	0.497487	-0.0523594	LIN7A
LIN7C	0.897839	-0.0124514	LIN7C
LINGO1	0.797578	0.0258905	LINGO1
LLGL1	0.384823	-0.0700358	LLGL1
LMNA	0.862829	0.0154776	LMNA
LMNB2	0.663296	0.02828	LMNB2
LMO7	0.381878	-0.230237	LMO7
LONP1	0.454847	0.107031	LONP1
LRP1	0.0101328	0.151988	LRP1
LRRC40	0.0308558	-0.152568	LRRC40
LRRC47	0.023259	-0.13928	LRRC47
LRRC57	0.701659	-0.0233102	LRRC57
LRSAM1	0.930677	0.00463302	LRSAM1
LSAMP	0.130738	0.104435	LSAMP
LSM2	0.283507	0.696096	LSM2
LTA4H	0.259353	-0.0849925	LTA4H
LY6H	0.161519	-0.148752	LY6H
LZTFL1	0.266799	-0.0700084	LZTFL1
MACF1	0.21836	0.0851249	MACF1
MACROH2A1	0.0603278	1.13612	MACROH2A1
MADD	0.0797344	0.114737	MADD
MAG	0.326874	0.260268	MAG
MAGI2	0.852117	-0.0393945	MAGI2
MAOB	0.982167	-0.00233247	MAOB
MAP1A	0.103395	-0.110755	MAP1A
MAP1B	0.314813	-0.0512214	MAP1B
MAP1LC3A	0.55284	-0.0539803	MAP1LC3A
MAP1LC3B2	0.444921	-0.0724558	MAP1LC3B2
MAP1S	0.77837	0.0154421	MAP1S
MAP2	0.0296116	-0.161702	MAP2
MAP2K1	0.509983	-0.0399913	MAP2K1
MAP2K2	0.353822	-0.153345	MAP2K2
MAP2K4	0.442602	-0.0382471	MAP2K4
MAP4	0.107768	-0.131181	MAP4
MAP6	0.0699939	-0.0727627	MAP6
MAP7D1	0.292882	-0.0818504	MAP7D1
MAPK1	0.0181854	-0.145315	MAPK1
MAPK10	0.0715315	-0.179922	MAPK10
MAPK3	0.067405	-0.096063	MAPK3
MAPK8IP3	0.216338	0.0803828	MAPK8IP3
MAPRE1	0.0762874	0.172101	MAPRE1
MAPRE2	0.374447	0.0312887	MAPRE2
MAPRE3	0.324089	0.0475852	MAPRE3
MAPT	0.10338	-0.0750583	MAPT
MARCKS	0.0113324	-0.325937	MARCKS
MARCKSL1	0.465245	-0.0625267	MARCKSL1
MARK2	0.242791	0.345299	MARK2
MARS1	0.727185	-0.0237502	MARS1
MAT2A	0.0345592	-0.12094	MAT2A
MAT2B	0.0395515	-0.212685	MAT2B
MATR3	0.418259	-0.0512299	MATR3
MBLAC2	0.345567	-0.0569407	MBLAC2
MBOAT7	0.28097	0.320603	MBOAT7
MBP	0.743055	0.110415	MBP
MCCC1	0.353389	-0.0962632	MCCC1
MCCC2	0.753326	0.0373794	MCCC2
MCTS1	0.298372	-0.054257	MCTS1
MDH1	0.566819	0.0235714	MDH1
MDH2	0.0496164	0.313721	MDH2
ME1	0.520109	0.0780444	ME1
ME2	0.886528	0.0483333	ME2
ME3	0.0277878	0.297565	ME3
MEAK7	0.899305	-0.00841222	MEAK7
MESD	0.914061	-0.0128819	MESD
METAP2	0.0528359	-0.315517	METAP2
METTL7A	0.427184	0.0951454	METTL7A
MFN2	0.220428	-0.461688	MFN2
MGLL	0.83632	-0.0141445	MGLL
MGST3	0.263758	-0.368929	MGST3
MIF	0.0575133	-0.308351	MIF
MINK1	0.513046	-0.040958	MINK1
MLF2	0.141843	0.178201	MLF2
MMAB	0.476619	0.0928179	MMAB
MOB4	0.798909	-0.016439	MOB4
MOCS2	0.0370668	-0.150535	MOCS2
MOG	0.119372	0.371603	MOG
MPI	0.00463561	-0.176735	MPI
MPP1	0.83446	-0.0131455	MPP1
MPP2	0.13688	0.110944	MPP2
MPP6	0.325563	0.0546292	MPP6
MRAS	0.0224361	0.132787	MRAS
MROH1	0.410817	-0.0948462	MROH1
MSN	0.840147	-0.0115335	MSN
MT3	0.0608653	-0.279633	MT3
MTAP	0.153132	-0.438421	MTAP
MTFR1L	0.992275	0.000952491	MTFR1L
MTHFD1	0.544123	-0.0321518	MTHFD1
MTMR1	0.299175	-0.0927085	MTMR1
MTMR2	0.592583	0.0262112	MTMR2
MTOR	0.915269	0.0122919	MTOR
MTPN	0.076564	-0.116338	MTPN
MTURN	0.342614	-0.135685	MTURN
MTX2	0.879576	0.00952493	MTX2
MTX3	0.374098	0.24795	MTX3
MVP	0.684548	0.0928129	MVP
MYADM	0.975655	0.00413175	MYADM
MYEF2	0.00464409	-0.808117	MYEF2
MYH10	0.48052	0.0350623	MYH10
MYH14	0.470877	-0.356475	MYH14
MYH9	0.0485457	0.220164	MYH9
MYL12B	0.3253	0.0685299	MYL12B
MYL6	0.264348	0.101599	MYL6
MYO18A	0.748502	0.0244793	MYO18A
MYO5A	0.311912	0.0841183	MYO5A
NACA	0.0700846	-0.160934	NACA
NADK2	0.346328	0.114124	NADK2
NAE1	0.570245	-0.0277883	NAE1
NAGK	0.183084	-0.106493	NAGK
NAMPT	0.556723	-0.0522886	NAMPT
NANS	0.507331	0.0462555	NANS
NAP1L1	0.0331335	-0.130756	NAP1L1
NAP1L4	0.162424	-0.0934229	NAP1L4
NAPA	0.309805	0.0370932	NAPA
NAPB	0.184525	-0.0556406	NAPB
NAPG	0.31714	0.0413853	NAPG
NAPRT	0.073791	-0.790399	NAPRT
NARS1	0.00811465	-0.208589	NARS1
NAXD	0.372707	0.0683187	NAXD
NAXE	0.0132087	-0.147362	NAXE
NBEA	0.473926	-0.0419044	NBEA
NCALD	0.246431	-0.0666415	NCALD
NCAM1	0.148991	0.086726	NCAM1
NCAM2	0.806498	0.0204501	NCAM2
NCAN	0.534977	0.0501368	NCAN
NCDN	0.920758	-0.00823152	NCDN
NCEH1	0.0169612	0.381139	NCEH1
NCK2	0.0554273	0.314763	NCK2
NCKAP1	0.909424	-0.00688271	NCKAP1
NCKIPSD	0.296363	0.0591826	NCKIPSD
NCL	0.521661	0.0402506	NCL
NCOA7	0.18862	-0.0848915	NCOA7
NCS1	0.48528	0.242964	NCS1
NDEL1	0.0385511	0.233902	NDEL1
NDRG1	0.112631	-0.166999	NDRG1
NDRG2	0.0913949	-0.1294	NDRG2
NDRG3	0.268552	0.0562284	NDRG3
NDRG4	0.322826	0.0510413	NDRG4
NDUFA10	0.0826998	0.295609	NDUFA10
NDUFA2	0.0575317	0.496521	NDUFA2
NDUFA4	0.382016	0.123459	NDUFA4
NDUFA5	0.0626279	0.444332	NDUFA5
NDUFA6	0.508499	-0.156814	NDUFA6
NDUFA9	0.370434	0.152156	NDUFA9
NDUFAB1	0.425236	0.104928	NDUFAB1
NDUFS1	0.0678406	0.323343	NDUFS1
NDUFS2	0.0506782	0.339412	NDUFS2
NDUFS3	0.116941	0.271332	NDUFS3
NDUFS6	0.042467	0.403314	NDUFS6
NDUFS7	0.120893	0.245964	NDUFS7
NDUFS8	0.0314514	0.747237	NDUFS8
NDUFV1	0.0827692	0.265032	NDUFV1
NDUFV2	0.0641677	0.334111	NDUFV2
NEBL	0.312925	0.114395	NEBL
NECAB1	0.0603814	-0.0839392	NECAB1
NECAB2	0.130232	-0.157836	NECAB2
NECAP1	0.218068	-0.0773159	NECAP1
NECTIN1	0.782271	-0.019505	NECTIN1
NEDD4L	0.351597	0.226765	NEDD4L
NEDD8	0.49685	0.0648736	NEDD8
NEFH	0.371823	0.166108	NEFH
NEFL	0.617344	0.0798094	NEFL
NEFM	0.669126	0.067757	NEFM
NEGR1	0.0329245	0.209664	NEGR1
NENF	0.0604878	-0.835306	NENF
NFASC	0.537119	-0.0232473	NFASC
NFS1	0.0298564	0.504195	NFS1
NGEF	0.667831	0.124202	NGEF
NIF3L1	0.873207	-0.00896321	NIF3L1
NIPSNAP1	0.118155	0.335834	NIPSNAP1
NIPSNAP2	0.226606	0.233886	NIPSNAP2
NISCH	0.0263188	-1.05083	NISCH
NIT1	0.567015	-0.0300964	NIT1
NIT2	0.762827	-0.0381124	NIT2
NLGN2	0.999913	6.96362e-06	NLGN2
NME1	0.249599	-0.0594344	NME1
NME2	0.0678757	-0.132489	NME2
NMT1	0.329721	-0.0810544	NMT1
NONO	0.0459356	-0.166412	NONO
NOVA1	0.179654	-0.191953	NOVA1
NPEPPS	0.498534	-0.0244937	NPEPPS
NPLOC4	0.717055	0.0289771	NPLOC4
NPM1	0.860077	-0.013986	NPM1
NPTN	0.128489	0.163794	NPTN
NPTX1	0.981447	-0.00172525	NPTX1
NPY	0.317016	0.117387	NPY
NQO2	0.850384	-0.0840824	NQO2
NRAS	0.68655	0.0334735	NRAS
NRBP1	0.0168371	-0.211597	NRBP1
NRBP2	0.0333773	-0.140156	NRBP2
NRCAM	0.700597	-0.0174515	NRCAM
NRGN	0.0169822	-0.236067	NRGN
NRXN1	0.188539	0.0818501	NRXN1
NRXN3	0.0321253	0.139031	NRXN3
NSF	0.244722	0.0454448	NSF
NSFL1C	0.551859	-0.0437045	NSFL1C
NT5C2	0.111647	-0.098247	NT5C2
NTM	0.097705	0.0889855	NTM
NTRK2	0.174568	0.148197	NTRK2
NUCB1	0.421379	0.061659	NUCB1
NUDC	0.097671	-0.190434	NUDC
NUDCD2	0.257273	-0.263511	NUDCD2
NUDCD3	0.186765	-0.107414	NUDCD3
NUDT14	0.00100515	-0.332395	NUDT14
NUDT2	0.723109	0.0224807	NUDT2
NUDT21	0.761288	-0.0291738	NUDT21
NUDT3	0.236061	-0.0917656	NUDT3
NUDT4	0.0778398	-0.519355	NUDT4
NUDT5	0.516685	0.0559891	NUDT5
NUMBL	0.354834	0.201292	NUMBL
NUTF2	0.0253758	-0.23819	NUTF2
OAT	0.531361	0.076575	OAT
OCIAD1	0.120856	-0.92603	OCIAD1
OCRL	0.0386649	0.0936596	OCRL
OGA	0.291955	-0.076423	OGA
OGDH	0.105536	0.34077	OGDH
OGDHL	0.118211	0.425109	OGDHL
OGT	0.695882	0.0326214	OGT
OLA1	0.420093	-0.0536344	OLA1
OLFM1	0.0222227	1.09064	OLFM1
OMG	0.378663	0.0807184	OMG
OPA1	0.572827	-0.0439744	OPA1
OPCML	0.157341	0.0915942	OPCML
OPTN	0.444918	-0.051909	OPTN
OSBP	0.00550255	0.18123	OSBP
OSBPL1A	0.00531859	-0.137409	OSBPL1A
OSTF1	0.367637	-0.243011	OSTF1
OTUB1	0.0082796	-0.136195	OTUB1
OXCT1	0.0225748	0.330597	OXCT1
OXR1	0.0262085	-0.138721	OXR1
OXSR1	0.00619191	-0.191418	OXSR1
P4HB	0.0284998	0.194731	P4HB
PA2G4	0.219126	-0.0690522	PA2G4
PABPC1	0.732684	-0.0212204	PABPC1
PACS1	0.462559	-0.0354708	PACS1
PACSIN1	0.887424	-0.00762346	PACSIN1
PACSIN2	0.0708093	0.164346	PACSIN2
PADI2	0.960184	-0.00460311	PADI2
PAFAH1B1	0.365764	-0.0447427	PAFAH1B1
PAFAH1B2	0.0192421	-0.157762	PAFAH1B2
PAFAH1B3	0.793994	-0.0249826	PAFAH1B3
PAICS	0.193388	-0.0617446	PAICS
PAIP1	0.122814	-0.663176	PAIP1
PAK1	0.0835701	-0.0857828	PAK1
PAK2	0.0474463	-0.448492	PAK2
PAK3	0.548192	0.0316489	PAK3
PALM	0.761702	-0.0247493	PALM
PAM	0.449111	-0.23821	PAM
PANK4	0.946857	0.00315221	PANK4
PARK7	0.341188	0.101589	PARK7
PC	0.0429384	0.267637	PC
PCBP1	0.0370575	-0.0906645	PCBP1
PCBP2	0.732728	-0.0221951	PCBP2
PCCA	0.105762	0.449501	PCCA
PCCB	0.0736239	0.234726	PCCB
PCDH1	0.112679	-0.202727	PCDH1
PCLO	0.269851	-0.113675	PCLO
PCMT1	0.663267	0.0349601	PCMT1
PCP4	0.622255	0.0513601	PCP4
PCSK1N	0.979137	-0.00297413	PCSK1N
PCYOX1	0.0125692	0.324261	PCYOX1
PCYOX1L	0.046917	0.204969	PCYOX1L
PCYT2	0.493605	0.0351238	PCYT2
PDAP1	0.107284	-0.0759218	PDAP1
PDCD5	0.666963	-0.0495112	PDCD5
PDCD6	0.12174	-0.0634331	PDCD6
PDCD6IP	0.987964	0.000707311	PDCD6IP
PDE1A	0.580726	-0.0329244	PDE1A
PDE1B	0.941828	0.00423291	PDE1B
PDE2A	0.869437	0.0181175	PDE2A
PDE4D	0.360871	-0.152212	PDE4D
PDE6D	0.581273	-0.0583283	PDE6D
PDHA1	0.0840823	0.339098	PDHA1
PDHB	0.0397844	0.418833	PDHB
PDIA3	0.0383711	0.20096	PDIA3
PDIA4	0.894401	-0.00911857	PDIA4
PDIA6	0.21368	0.0934989	PDIA6
PDPK1	0.0673108	-0.112794	PDPK1
PDXK	0.406551	0.0570098	PDXK
PDXP	0.123674	-0.100443	PDXP
PEA15	0.0103959	-0.335944	PEA15
PEBP1	0.33257	-0.053199	PEBP1
PEF1	0.980311	0.00159748	PEF1
PEPD	0.00825859	-0.460105	PEPD
PEX19	0.0275789	-0.559161	PEX19
PEX5L	0.877321	0.00912901	PEX5L
PFAS	0.515107	-0.0945448	PFAS
PFDN1	0.233821	-0.411719	PFDN1
PFDN2	0.765178	0.0191193	PFDN2
PFDN4	0.168349	-0.582107	PFDN4
PFDN5	0.548421	0.047186	PFDN5
PFDN6	0.231777	-0.461491	PFDN6
PFKFB2	0.679673	-0.0244019	PFKFB2
PFKL	0.590512	-0.0269056	PFKL
PFKM	0.987863	-0.000561831	PFKM
PFKP	0.744696	-0.0185906	PFKP
PFN1	0.168211	0.188389	PFN1
PFN2	0.601438	-0.0386366	PFN2
PGAM1	0.17778	-0.0629934	PGAM1
PGD	0.357978	0.043708	PGD
PGK1	0.00598132	-0.225848	PGK1
PGLS	0.190914	-0.10412	PGLS
PGM1	0.59087	-0.0313996	PGM1
PGM2	0.210553	-0.225909	PGM2
PGM2L1	0.389788	-0.0468084	PGM2L1
PGP	0.0624403	-0.198884	PGP
PGRMC1	0.102224	1.00659	PGRMC1
PHACTR1	0.0337356	-0.893629	PHACTR1
PHB	0.742238	0.016966	PHB
PHB2	0.274428	0.0690991	PHB2
PHF24	0.951011	-0.00352925	PHF24
PHGDH	0.457676	0.0798976	PHGDH
PHPT1	0.142965	-0.155223	PHPT1
PHYHIP	0.999426	3.10136e-05	PHYHIP
PHYHIPL	0.725241	-0.0162842	PHYHIPL
PI4KA	0.0605964	0.17541	PI4KA
PICALM	0.582423	0.0434595	PICALM
PIK3R1	0.101855	-0.472865	PIK3R1
PIK3R4	0.226556	-0.296672	PIK3R4
PIN1	0.223388	0.194395	PIN1
PIP4K2A	0.269314	0.075043	PIP4K2A
PIP4K2B	0.312539	-0.0652116	PIP4K2B
PIP4K2C	0.695212	-0.0422517	PIP4K2C
PIP5K1C	0.723094	0.0179193	PIP5K1C
PITHD1	0.0756321	-0.175573	PITHD1
PITPNA	0.0257539	-0.122266	PITPNA
PITPNB	0.388161	0.303305	PITPNB
PKM	0.12475	-0.0614091	PKM
PLAA	0.998372	0.000176942	PLAA
PLCB1	0.606572	0.030914	PLCB1
PLCD1	0.273786	0.0906344	PLCD1
PLCG1	0.175172	0.483615	PLCG1
PLCL1	0.76167	-0.0164072	PLCL1
PLCL2	0.370728	-0.0667359	PLCL2
PLCXD3	0.161772	-0.122293	PLCXD3
PLD3	0.193026	0.0896142	PLD3
PLEC	0.28614	0.123092	PLEC
PLIN3	0.0277182	-0.386395	PLIN3
PLP1	0.487503	0.184791	PLP1
PLPBP	0.212098	-0.448444	PLPBP
PLS3	0.560381	-0.0504668	PLS3
PLXNA1	0.862672	0.0127557	PLXNA1
PLXNA4	0.287514	0.0929853	PLXNA4
PLXNB1	0.127113	0.824939	PLXNB1
PLXNB2	0.841113	-0.0252409	PLXNB2
PNMA8B	0.223651	-0.264837	PNMA8B
PNP	0.729943	0.0647899	PNP
PNPO	0.395199	0.0951319	PNPO
POTEJ	0.25689	0.166763	POTEJ
PPA1	0.128662	-0.103831	PPA1
PPA2	0.175227	0.148631	PPA2
PPFIA2	0.618815	0.0283835	PPFIA2
PPFIA3	0.879559	-0.00771933	PPFIA3
PPIA	0.0249825	0.45357	PPIA
PPIB	0.159317	0.178994	PPIB
PPID	0.070747	-0.190622	PPID
PPIL3	0.744315	0.0645981	PPIL3
PPM1A	0.780826	0.0215707	PPM1A
PPM1E	0.979104	0.00110239	PPM1E
PPM1F	0.700234	-0.0400697	PPM1F
PPM1H	0.979797	-0.00155024	PPM1H
PPME1	0.0634961	-0.115805	PPME1
PPP1CB	0.507784	0.0256871	PPP1CB
PPP1CC	0.0688942	0.124117	PPP1CC
PPP1R12A	0.658916	0.0241179	PPP1R12A
PPP1R1B	0.125528	-0.661859	PPP1R1B
PPP1R21	0.631948	0.0194846	PPP1R21
PPP1R7	0.299482	-0.0686863	PPP1R7
PPP1R9A	0.0700556	-0.0979831	PPP1R9A
PPP1R9B	0.14333	-0.127445	PPP1R9B
PPP2CB	0.485289	0.0333519	PPP2CB
PPP2R1A	0.368472	-0.0369787	PPP2R1A
PPP2R2A	0.575719	-0.0243626	PPP2R2A
PPP2R2D	0.494191	0.212104	PPP2R2D
PPP2R5B	0.693209	0.027162	PPP2R5B
PPP2R5D	0.49895	-0.0600262	PPP2R5D
PPP2R5E	0.775497	0.0172244	PPP2R5E
PPP3CA	0.221714	0.0589088	PPP3CA
PPP3CB	0.388465	0.0569254	PPP3CB
PPP3R1	0.00638698	-0.153963	PPP3R1
PPP5C	0.0639051	-0.089412	PPP5C
PPP6C	0.00351526	0.231665	PPP6C
PPT1	0.213091	-0.139416	PPT1
PRCP	0.615721	-0.0702045	PRCP
PRDX1	0.916126	-0.00561644	PRDX1
PRDX2	0.159113	0.0972328	PRDX2
PRDX3	0.0334176	0.425028	PRDX3
PRDX5	0.048589	0.301726	PRDX5
PRDX6	0.00487369	-0.290495	PRDX6
PREP	0.521009	-0.0463972	PREP
PREPL	0.107527	-0.122263	PREPL
PRKAA2	0.181741	0.0803658	PRKAA2
PRKACA	0.190591	0.109809	PRKACA
PRKACB	0.994212	0.000423007	PRKACB
PRKAG1	0.672416	-0.0318981	PRKAG1
PRKAR1A	0.997522	0.000247102	PRKAR1A
PRKAR1B	0.00829403	-1.19097	PRKAR1B
PRKAR2A	0.554228	0.0280163	PRKAR2A
PRKAR2B	0.577184	-0.037931	PRKAR2B
PRKCA	0.0828046	0.181386	PRKCA
PRKCB	0.244757	0.0932684	PRKCB
PRKCE	0.490272	0.0464491	PRKCE
PRKCG	0.147602	0.156699	PRKCG
PRKCSH	0.017213	0.20356	PRKCSH
PRKDC	0.263468	0.0937499	PRKDC
PRKRA	0.224862	-0.100519	PRKRA
PRMT1	0.180728	-0.0875637	PRMT1
PRMT5	0.128547	-0.152569	PRMT5
PRNP	0.855616	-0.0175686	PRNP
PRPF19	0.0814712	-0.0768734	PRPF19
PRPS1	0.0206724	-0.165913	PRPS1
PRPSAP1	0.821478	-0.0124398	PRPSAP1
PRPSAP2	0.768655	-0.016165	PRPSAP2
PRRT2	0.32192	-0.0929227	PRRT2
PRRT3	0.363586	0.384479	PRRT3
PRUNE2	0.273755	-0.0822898	PRUNE2
PRXL2A	0.0769473	0.167389	PRXL2A
PRXL2B	0.164018	-0.324439	PRXL2B
PSAP	0.0835976	-0.136215	PSAP
PSAT1	0.917654	-0.00602613	PSAT1
PSD3	0.0303176	-0.140817	PSD3
PSIP1	0.125199	0.182443	PSIP1
PSMA1	0.000515866	-0.288479	PSMA1
PSMA2	0.90985	0.00584626	PSMA2
PSMA3	0.474527	-0.126515	PSMA3
PSMA4	0.1324	-0.0675753	PSMA4
PSMA5	0.046198	-0.132883	PSMA5
PSMA6	0.750185	-0.0173913	PSMA6
PSMA7	0.147772	-0.0990047	PSMA7
PSMB1	0.0338315	-0.259668	PSMB1
PSMB2	0.711225	0.0346774	PSMB2
PSMB3	0.49923	-0.0433467	PSMB3
PSMB4	0.0881061	0.119406	PSMB4
PSMB5	0.0179726	-0.195302	PSMB5
PSMB6	0.459039	0.0483935	PSMB6
PSMC1	0.697348	-0.0165239	PSMC1
PSMC2	0.109619	-0.0699906	PSMC2
PSMC3	0.5667	-0.031423	PSMC3
PSMC4	0.831629	0.011739	PSMC4
PSMC5	0.916454	0.00545106	PSMC5
PSMC6	0.113354	-0.0664704	PSMC6
PSMD1	0.423626	-0.0378618	PSMD1
PSMD10	0.0245891	-0.227079	PSMD10
PSMD11	0.105113	-0.0968464	PSMD11
PSMD12	0.0761623	-0.130225	PSMD12
PSMD13	0.0286106	-0.0921093	PSMD13
PSMD14	0.133917	-0.577787	PSMD14
PSMD2	0.177742	-0.066829	PSMD2
PSMD3	0.316777	-0.0442971	PSMD3
PSMD4	0.636787	-0.0263664	PSMD4
PSMD5	0.298747	-0.272234	PSMD5
PSMD6	0.0592596	-0.12586	PSMD6
PSMD7	0.00925401	-0.152504	PSMD7
PSMD8	0.227027	-0.451996	PSMD8
PSME1	0.947527	-0.0055815	PSME1
PSME2	0.132325	-0.229037	PSME2
PSPC1	0.891649	-0.0113336	PSPC1
PTBP2	0.0242504	-0.396141	PTBP2
PTGDS	0.0486691	-0.1759	PTGDS
PTGES2	0.872712	-0.0120016	PTGES2
PTGES3	0.658441	-0.0394984	PTGES3
PTGR1	0.481282	-0.0564614	PTGR1
PTK2	0.089235	-0.163858	PTK2
PTK2B	0.325614	-0.193832	PTK2B
PTPA	0.0852586	-0.088845	PTPA
PTPN11	0.278244	-0.0738066	PTPN11
PTPN23	0.503861	0.071758	PTPN23
PTPRA	0.578503	-0.0768885	PTPRA
PTPRD	0.72467	0.0223267	PTPRD
PTPRF	0.000249537	-1.08745	PTPRF
PTPRN	0.261907	0.119818	PTPRN
PTPRS	0.404234	0.257943	PTPRS
PTPRZ1	0.251313	-0.0627097	PTPRZ1
PTRHD1	0.767589	-0.0644657	PTRHD1
PURA	0.0203204	-0.163556	PURA
PURB	0.792945	-0.0392071	PURB
PYGB	0.0552478	0.111765	PYGB
PYGM	0.115772	0.158883	PYGM
QDPR	0.600546	0.0598714	QDPR
RAB10	0.143309	0.103881	RAB10
RAB11B	0.0147333	0.12473	RAB11B
RAB11FIP5	0.295191	0.0432232	RAB11FIP5
RAB14	0.953049	-0.00401682	RAB14
RAB18	0.101047	0.0862539	RAB18
RAB1A	0.499056	-0.0701893	RAB1A
RAB1B	0.512251	0.0366137	RAB1B
RAB21	0.124207	0.093425	RAB21
RAB22A	0.24277	0.0891254	RAB22A
RAB23	0.356719	0.0755959	RAB23
RAB27B	0.126699	-0.612276	RAB27B
RAB2A	0.431785	0.0404074	RAB2A
RAB35	0.714276	0.0334392	RAB35
RAB3A	0.164582	0.0963059	RAB3A
RAB3C	0.263945	0.0907514	RAB3C
RAB3GAP1	0.790061	0.0196963	RAB3GAP1
RAB3GAP2	0.262021	0.10994	RAB3GAP2
RAB4A	0.468412	-0.0439024	RAB4A
RAB4B	0.109173	0.11692	RAB4B
RAB5A	0.501548	0.0446122	RAB5A
RAB5B	0.296972	0.0689646	RAB5B
RAB5C	0.461074	0.0528348	RAB5C
RAB6A	0.00185882	0.218082	RAB6A
RAB6B	0.09875	0.0796183	RAB6B
RAB7A	0.478829	0.0357427	RAB7A
RABEP1	0.76069	0.0142625	RABEP1
RABGAP1	0.190343	-0.36575	RABGAP1
RABGEF1	0.151711	-0.511201	RABGEF1
RABGGTA	0.967676	0.00225992	RABGGTA
RABL6	0.19556	-0.0925942	RABL6
RAC1	0.086229	0.134665	RAC1
RACK1	0.561112	0.0367516	RACK1
RAD23B	0.142685	-0.0888992	RAD23B
RALA	0.107138	0.123254	RALA
RAN	0.0164724	-0.131756	RAN
RANBP1	0.843138	0.0138259	RANBP1
RANBP9	0.285288	0.113083	RANBP9
RANGAP1	0.713851	-0.0342982	RANGAP1
RAP1GAP	0.449507	-0.0428707	RAP1GAP
RAP1GAP2	0.499413	-0.0656955	RAP1GAP2
RAP1GDS1	0.249581	-0.0559989	RAP1GDS1
RAP2A	0.412474	0.0645901	RAP2A
RAP2B	0.359563	-0.0743221	RAP2B
RAPGEF2	0.91136	0.00628241	RAPGEF2
RAPGEF4	0.0391486	0.245072	RAPGEF4
RARS1	0.972493	0.00255619	RARS1
RASA1	0.867848	-0.0135628	RASA1
RASAL1	0.0730207	0.198374	RASAL1
RASGRF2	0.903189	0.019609	RASGRF2
RBBP4	0.673176	-0.0338847	RBBP4
RBM39	0.252568	-0.517844	RBM39
RBMX	0.591634	0.0317865	RBMX
RBP1	0.878196	-0.0222209	RBP1
RBSN	0.0111886	-0.528965	RBSN
RCN1	0.71498	-0.110782	RCN1
RCN2	0.0148994	0.163187	RCN2
RDH11	0.518181	-0.159658	RDH11
RDX	0.332753	-0.0688401	RDX
REEP2	0.0628156	0.173282	REEP2
REEP5	0.687216	-0.0256064	REEP5
RELCH	0.830807	0.0129847	RELCH
RGS6	0.826866	-0.0126307	RGS6
RGS7	0.0567304	0.0935015	RGS7
RHEB	0.619089	-0.0468256	RHEB
RHOA	0.333559	0.057025	RHOA
RHOB	0.178639	0.139391	RHOB
RHOG	0.515021	-0.0936232	RHOG
RIDA	0.376517	0.0929767	RIDA
RIMBP2	0.125919	-0.220959	RIMBP2
RIMS3	0.369122	-0.0648135	RIMS3
RMDN1	0.343768	-0.331184	RMDN1
RNH1	0.788997	0.017753	RNH1
RNPEP	0.00551924	-0.214544	RNPEP
ROCK2	0.839026	-0.0144782	ROCK2
ROGDI	0.846717	-0.0129131	ROGDI
RPA2	0.845998	-0.0202625	RPA2
RPA3	0.978814	-0.00287838	RPA3
RPH3A	0.695443	0.0258663	RPH3A
RPL10A	0.378799	0.100552	RPL10A
RPL12	0.189588	-0.103098	RPL12
RPL15	0.0576514	0.305724	RPL15
RPL18	0.283974	0.190243	RPL18
RPL18A	0.0529596	0.298918	RPL18A
RPL22	0.22935	-0.250916	RPL22
RPL27A	0.119411	0.478	RPL27A
RPL3	0.372656	0.155434	RPL3
RPL30	0.735665	-0.0246671	RPL30
RPL4	0.159305	0.296963	RPL4
RPL5	0.0103042	0.265663	RPL5
RPL6	0.070412	0.407796	RPL6
RPL7	0.29269	0.201765	RPL7
RPL9	0.0255602	0.168655	RPL9
RPLP0	0.182184	-0.0780477	RPLP0
RPLP1	0.56376	0.0544362	RPLP1
RPLP2	0.468159	0.0422733	RPLP2
RPS10	0.662916	0.0403713	RPS10
RPS11	0.333627	0.103032	RPS11
RPS12	0.516636	0.0589671	RPS12
RPS16	0.0417829	1.48223	RPS16
RPS17	0.991733	-0.000889088	RPS17
RPS18	0.00790838	0.30265	RPS18
RPS2	0.472244	-0.0692903	RPS2
RPS21	0.376165	0.275309	RPS21
RPS24	0.0452079	0.235572	RPS24
RPS27A	0.02422	-0.554896	RPS27A
RPS3	0.810597	0.0149384	RPS3
RPS4X	0.0898628	0.444121	RPS4X
RPS5	0.120194	0.131343	RPS5
RPS6	0.00972803	1.59677	RPS6
RPS6KA2	0.818578	-0.0138454	RPS6KA2
RPS7	0.232582	-0.173537	RPS7
RPS8	0.0541214	0.410348	RPS8
RPSA	0.696715	-0.0264231	RPSA
RRAS	0.0636328	0.800829	RRAS
RTCA	0.336601	-0.0688666	RTCA
RTCB	0.173192	-0.0638431	RTCB
RTN1	0.738705	-0.0170679	RTN1
RTN3	0.952637	-0.00245223	RTN3
RTN4	0.536058	-0.034002	RTN4
RTRAF	0.621287	0.0407176	RTRAF
RUFY3	0.0596983	-0.129486	RUFY3
RUVBL1	0.857101	-0.0113135	RUVBL1
RUVBL2	0.102461	-0.0991245	RUVBL2
RYR2	0.19795	0.0971724	RYR2
S100A1	0.46298	-0.0809941	S100A1
S100A13	0.361936	-0.110187	S100A13
S100B	0.00431074	-0.468525	S100B
SACM1L	0.572872	0.0726003	SACM1L
SAR1A	0.947136	0.00462929	SAR1A
SARS1	0.119739	-0.119803	SARS1
SBF1	0.17073	0.0822441	SBF1
SCAI	0.76966	0.025815	SCAI
SCAMP1	0.16663	0.0940399	SCAMP1
SCAMP3	0.66733	0.0231044	SCAMP3
SCARB2	0.458173	0.212748	SCARB2
SCCPDH	0.290385	0.120963	SCCPDH
SCFD1	0.64204	0.0265995	SCFD1
SCG2	0.0491978	0.136142	SCG2
SCG3	0.14711	0.0991229	SCG3
SCG5	0.31475	-0.0825307	SCG5
SCN2A	0.785506	-0.0307253	SCN2A
SCN2B	0.473799	-0.193616	SCN2B
SCOC	0.378495	-0.0716088	SCOC
SCRN1	0.00348645	-0.124471	SCRN1
SDCBP	0.749245	0.0303204	SDCBP
SDHA	0.0376543	0.405029	SDHA
SDHB	0.0288081	0.351775	SDHB
SEC13	0.272802	-0.0646694	SEC13
SEC14L2	0.0100685	-0.256667	SEC14L2
SEC22B	0.0363172	0.144192	SEC22B
SEC23A	0.33805	0.0700553	SEC23A
SEC24C	0.838958	-0.0167554	SEC24C
SEC31A	0.193851	-0.214717	SEC31A
SELENBP1	0.0231537	-0.29998	SELENBP1
SEPTIN11	0.242592	-0.0513341	SEPTIN11
SEPTIN2	0.643738	0.0380786	SEPTIN2
SEPTIN3	0.0746395	-0.10084	SEPTIN3
SEPTIN4	0.229355	0.0664592	SEPTIN4
SEPTIN5	0.950798	-0.00284907	SEPTIN5
SEPTIN6	0.261661	0.0764053	SEPTIN6
SEPTIN7	0.131269	-0.0957718	SEPTIN7
SEPTIN8	0.89318	0.00632056	SEPTIN8
SEPTIN9	0.358649	-0.0490997	SEPTIN9
SERPINB1	0.121805	0.754582	SERPINB1
SERPINB6	0.00310467	-0.330345	SERPINB6
SERPINB9	0.376649	-0.0876179	SERPINB9
SERPINI1	0.528486	0.0878216	SERPINI1
SET	0.253668	-0.115568	SET
SF3B3	0.768311	0.0168086	SF3B3
SFPQ	0.0771262	-0.107019	SFPQ
SFXN1	0.0614693	0.316623	SFXN1
SFXN3	0.929238	-0.0113404	SFXN3
SGIP1	0.788597	0.010327	SGIP1
SGTA	0.53566	0.0392529	SGTA
SGTB	0.221765	-0.0719862	SGTB
SH3BGRL	0.598327	-0.0570528	SH3BGRL
SH3BGRL2	0.377029	-0.0651155	SH3BGRL2
SH3BGRL3	0.097203	-0.187156	SH3BGRL3
SH3GL1	0.491243	0.0459052	SH3GL1
SH3GL2	0.716161	-0.0215346	SH3GL2
SH3GL3	0.695091	0.0238946	SH3GL3
SH3GLB1	0.24878	-0.0807196	SH3GLB1
SH3GLB2	0.267938	0.0487237	SH3GLB2
SH3KBP1	0.213913	0.107702	SH3KBP1
SHANK2	0.445795	-0.244012	SHANK2
SHANK3	0.7431	-0.0348468	SHANK3
SHC3	0.210108	-0.288081	SHC3
SHTN1	0.579268	-0.0484693	SHTN1
SIRPA	0.591591	-0.0543218	SIRPA
SIRT2	0.157415	0.253243	SIRT2
SKP1	0.367438	-0.0608311	SKP1
SLC12A2	0.645951	0.0349306	SLC12A2
SLC12A5	0.676149	0.0602968	SLC12A5
SLC17A7	0.506872	0.0471365	SLC17A7
SLC1A2	0.762053	-0.0346613	SLC1A2
SLC1A3	0.348828	-0.131017	SLC1A3
SLC1A4	0.306566	-0.132706	SLC1A4
SLC25A12	0.32552	0.249624	SLC25A12
SLC25A3	0.512035	0.195873	SLC25A3
SLC25A4	0.967616	0.0149378	SLC25A4
SLC2A1	0.0377525	0.193933	SLC2A1
SLC2A3	0.425273	0.11516	SLC2A3
SLC30A3	0.127381	0.120382	SLC30A3
SLC3A2	0.676976	0.0384925	SLC3A2
SLC4A10	0.950691	-0.0115159	SLC4A10
SLC4A4	0.0641912	0.241333	SLC4A4
SLC6A1	0.331117	0.13686	SLC6A1
SLC6A17	0.0869705	0.135701	SLC6A17
SLC8A1	0.0315184	0.14372	SLC8A1
SLC8A2	0.856908	0.0224212	SLC8A2
SLC9A3R1	0.182675	0.0884869	SLC9A3R1
SLK	0.422191	0.269063	SLK
SMAP1	0.00112349	-2.37618	SMAP1
SMAP2	0.805449	0.0779408	SMAP2
SMARCC2	0.0912905	0.489546	SMARCC2
SMS	0.271415	-0.0651662	SMS
SNAP25	0.809731	0.0222809	SNAP25
SNAP91	0.804895	-0.0121285	SNAP91
SNCA	0.307709	-0.0745295	SNCA
SNCB	0.165072	-0.0785496	SNCB
SNCG	0.000311369	-0.28358	SNCG
SND1	0.663007	0.043098	SND1
SNRNP200	0.246136	0.0967056	SNRNP200
SNRPD3	0.267786	0.223464	SNRPD3
SNRPGP15	0.0537923	-0.650579	SNRPGP15
SNTA1	0.772397	0.0177063	SNTA1
SNX1	0.483904	-0.0307931	SNX1
SNX12	0.534476	-0.0688432	SNX12
SNX17	0.35363	-0.0711326	SNX17
SNX2	0.55075	-0.0221534	SNX2
SNX27	0.0609324	0.13438	SNX27
SNX3	0.559146	0.058854	SNX3
SNX30	0.756783	0.0171296	SNX30
SNX4	0.671982	-0.0189204	SNX4
SNX5	0.14668	-0.10936	SNX5
SNX6	0.299006	-0.0693083	SNX6
SOD1	0.251872	-0.0688828	SOD1
SOD2	0.0338085	0.676973	SOD2
SOGA3	0.0803251	0.0915617	SOGA3
SORBS1	0.624446	-0.0209441	SORBS1
SORD	0.308102	-0.0673104	SORD
SORT1	0.0119209	0.213497	SORT1
SPARCL1	0.552439	-0.0521554	SPARCL1
SPART	0.110635	0.0939155	SPART
SPTAN1	0.80356	0.00956768	SPTAN1
SPTB	0.117737	0.396684	SPTB
SPTBN1	0.297036	0.0509775	SPTBN1
SPTBN2	0.356048	0.125634	SPTBN2
SPTBN4	0.964068	0.00279792	SPTBN4
SRC	0.13043	0.0818053	SRC
SRCIN1	0.317404	0.0696456	SRCIN1
SRGAP3	0.780395	0.0198106	SRGAP3
SRI	0.160289	0.145877	SRI
SRM	0.419711	-0.07442	SRM
SRP68	0.279503	-0.309477	SRP68
SRP72	0.00155418	-1.41787	SRP72
SRR	0.362139	-0.26361	SRR
SRSF1	0.173806	0.12078	SRSF1
SRSF7	0.098375	-0.132715	SRSF7
SSB	0.103498	-0.217131	SSB
SSBP1	0.155658	-0.312623	SSBP1
SSRP1	0.101017	-0.59574	SSRP1
ST13	0.70642	0.0183065	ST13
STAM	0.00983595	-0.234903	STAM
STAT1	0.0840088	0.195285	STAT1
STIP1	0.58703	0.0301028	STIP1
STK24	0.578604	0.0363113	STK24
STK32C	0.231547	-0.13762	STK32C
STK38L	0.305796	-0.0854543	STK38L
STK39	0.564176	-0.0458443	STK39
STMN1	0.358637	-0.0682032	STMN1
STOM	0.188211	0.228481	STOM
STOML2	0.321741	0.203626	STOML2
STRAP	0.281197	-0.0500562	STRAP
STRN	0.643188	0.019935	STRN
STRN3	0.315741	-0.0918851	STRN3
STUB1	0.185089	-0.486749	STUB1
STX12	0.348549	0.0612736	STX12
STX1A	0.806161	-0.0251247	STX1A
STX1B	0.367718	0.0743268	STX1B
STX7	0.254629	0.0804599	STX7
STXBP1	0.322717	0.0575277	STXBP1
STXBP3	0.333328	-0.224549	STXBP3
STXBP5	0.00593618	0.222188	STXBP5
STXBP5L	0.961397	-0.00425779	STXBP5L
SUB1	0.870652	-0.0169588	SUB1
SUCLA2	0.265927	0.213633	SUCLA2
SUCLG1	0.853821	-0.0872512	SUCLG1
SUCLG2	0.252112	-0.414332	SUCLG2
SUGT1	0.0688784	-0.124403	SUGT1
SULT4A1	0.999781	-1.16517e-05	SULT4A1
SV2A	0.719267	0.0247845	SV2A
SV2B	0.570938	0.0617171	SV2B
SVIP	0.438293	0.101813	SVIP
SYAP1	0.225807	-0.222252	SYAP1
SYN1	0.0814432	-0.168919	SYN1
SYN2	0.166899	-0.106663	SYN2
SYN3	0.0539682	-0.160483	SYN3
SYNCRIP	0.855101	-0.0132098	SYNCRIP
SYNE1	0.732581	-0.0415392	SYNE1
SYNGAP1	0.939513	-0.0136204	SYNGAP1
SYNGR1	0.113642	0.246298	SYNGR1
SYNGR3	0.0396849	0.224941	SYNGR3
SYNJ1	0.648336	0.0233641	SYNJ1
SYNPO	0.936575	-0.0107906	SYNPO
SYP	0.0547192	0.304955	SYP
SYT1	0.0237715	0.171144	SYT1
SYT12	0.027729	0.182736	SYT12
SYT2	0.0596038	0.248498	SYT2
SYT7	0.156098	-0.538567	SYT7
TACC1	0.248561	-0.358492	TACC1
TAF15	0.240121	0.182984	TAF15
TAGLN2	0.0727491	-0.301863	TAGLN2
TAGLN3	0.763238	-0.01341	TAGLN3
TALDO1	0.0849516	-0.199989	TALDO1
TANC2	0.465234	0.243274	TANC2
TAOK1	0.30928	-0.182111	TAOK1
TARDBP	0.0447732	-0.204501	TARDBP
TARS1	0.00172884	-0.145935	TARS1
TBC1D17	0.299543	0.0539968	TBC1D17
TBC1D24	0.31636	0.0677209	TBC1D24
TBCA	0.049211	0.161594	TBCA
TBCB	0.231471	-0.0714738	TBCB
TBCC	0.635009	-0.0316413	TBCC
TBCD	0.155036	-0.115348	TBCD
TCP1	0.967819	0.00165542	TCP1
TCP11L1	0.0192326	-0.23461	TCP11L1
TECPR1	0.236451	-0.2645	TECPR1
TF	0.934606	0.0141509	TF
TFG	0.824468	0.015915	TFG
THOP1	0.0154094	-0.210476	THOP1
THY1	0.187943	-0.140874	THY1
TIAM2	0.0647109	-0.122834	TIAM2
TIMM13	0.264489	0.142943	TIMM13
TIMM44	0.118688	1.03963	TIMM44
TIMM8A	0.0277264	0.239707	TIMM8A
TIMM9	0.0464112	0.264755	TIMM9
TIPRL	0.0885374	-0.118395	TIPRL
TJP1	0.707641	0.0289216	TJP1
TKFC	0.578712	-0.0509766	TKFC
TKT	0.0361412	-0.198712	TKT
TLN1	0.309562	0.204653	TLN1
TLN2	0.746363	-0.0203695	TLN2
TMEM33	0.280687	0.111177	TMEM33
TMLHE	0.971183	0.00917545	TMLHE
TMOD1	0.516439	0.0599545	TMOD1
TMOD2	0.810946	-0.0130251	TMOD2
TMSB4X	0.216758	-0.114933	TMSB4X
TMX4	0.0464003	1.22306	TMX4
TNC	0.225651	-0.423403	TNC
TNPO1	0.0928644	0.08927	TNPO1
TNPO2	0.956899	0.00401033	TNPO2
TNPO3	0.284753	0.102592	TNPO3
TNR	0.201545	-0.0609991	TNR
TOLLIP	0.124543	-0.0783823	TOLLIP
TOM1	0.0693455	-0.146721	TOM1
TOM1L2	0.899623	-0.00762561	TOM1L2
TOMM70	0.372903	0.122744	TOMM70
TP53BP1	0.0375495	-1.56287	TP53BP1
TPD52	0.411615	0.0767692	TPD52
TPD52L2	0.468844	0.0747645	TPD52L2
TPI1	0.23873	-0.0896939	TPI1
TPM1	0.0869074	-0.150328	TPM1
TPM3	0.229018	0.0834149	TPM3
TPM4	0.831793	0.0114957	TPM4
TPP1	0.0801801	0.178169	TPP1
TPP2	0.342608	0.0773718	TPP2
TPPP	0.274541	0.100444	TPPP
TPPP3	0.187795	-0.147101	TPPP3
TPR	0.0551438	-0.557503	TPR
TPRG1L	0.764154	0.0183705	TPRG1L
TPT1	0.53674	-0.0427105	TPT1
TRA2A	0.0151393	1.09809	TRA2A
TRA2B	0.197338	0.117851	TRA2B
TRAP1	0.122406	0.228314	TRAP1
TRAPPC1	0.0471602	-0.236813	TRAPPC1
TRAPPC10	0.120407	-0.138173	TRAPPC10
TRAPPC2	0.138765	0.284407	TRAPPC2
TRIM2	0.993062	-0.000537089	TRIM2
TRIM28	0.00558944	-0.244575	TRIM28
TRIM3	0.564436	0.0249946	TRIM3
TRIM36	0.465686	0.0604828	TRIM36
TRIO	0.849515	-0.0281609	TRIO
TRYP_PIG	0.00678415	0.351997	TRYP_PIG
TSC22D1	0.13948	0.185066	TSC22D1
TSFM	0.305147	0.331859	TSFM
TSG101	0.0863915	0.107179	TSG101
TSN	0.104271	-0.127529	TSN
TTC1	0.45103	0.136857	TTC1
TTC7B	0.211061	0.0873165	TTC7B
TTLL12	0.588843	0.193427	TTLL12
TUBA1A	0.791117	-0.0109058	TUBA1A
TUBA1B	0.836827	-0.00716965	TUBA1B
TUBA4A	0.0823804	0.158989	TUBA4A
TUBA8	0.725283	-0.0286369	TUBA8
TUBB	0.0282399	0.190395	TUBB
TUBB2A	0.859327	-0.00736355	TUBB2A
TUBB2B	0.340385	0.0943376	TUBB2B
TUBB3	0.275758	0.0706242	TUBB3
TUBB4A	0.0817541	0.163111	TUBB4A
TUBB4B	0.241725	0.0625242	TUBB4B
TUFM	0.166063	0.203389	TUFM
TWF1	0.880836	-0.00616168	TWF1
TWF2	0.00941462	-0.18921	TWF2
TXN	0.759075	-0.0240025	TXN
TXNDC17	0.576718	-0.0550951	TXNDC17
TXNDC5	0.200394	-0.480286	TXNDC5
TXNL1	0.0203493	-0.245142	TXNL1
TXNRD1	0.202187	0.131557	TXNRD1
U2AF2	0.334917	-0.131591	U2AF2
UBA1	0.636207	0.0239715	UBA1
UBA3	0.900589	0.0128246	UBA3
UBA5	0.378567	-0.0927665	UBA5
UBA6	0.0500656	-0.174697	UBA6
UBAP2L	0.300408	-0.30893	UBAP2L
UBE2D3	0.0748129	0.20458	UBE2D3
UBE2K	0.0776718	-0.867712	UBE2K
UBE2L3	0.262102	-0.0974807	UBE2L3
UBE2M	0.0984658	-0.125594	UBE2M
UBE2N	0.201137	-0.107557	UBE2N
UBE2O	0.92769	-0.00382304	UBE2O
UBE2V1	0.0576865	-0.204179	UBE2V1
UBL4A	0.359666	-0.0855245	UBL4A
UBQLN2	0.0155318	-0.343726	UBQLN2
UBR4	0.273874	0.0755138	UBR4
UBXN1	0.119624	-0.879491	UBXN1
UBXN6	0.648448	-0.0182801	UBXN6
UCHL1	0.0553542	-0.104277	UCHL1
UCHL3	0.652761	-0.0390316	UCHL3
UFD1	0.128902	-0.784321	UFD1
UFL1	0.512039	0.183652	UFL1
UGGT1	0.0233853	0.211117	UGGT1
UGP2	0.0684813	-0.122983	UGP2
UNC13A	0.317373	0.0962479	UNC13A
UPF1	0.0354132	-0.143354	UPF1
UQCRC1	0.178804	0.339701	UQCRC1
UQCRC2	0.394524	0.227816	UQCRC2
UQCRFS1	0.597851	0.121036	UQCRFS1
USO1	0.132437	-0.0977719	USO1
USP14	0.218445	-0.0527502	USP14
USP15	0.582435	0.102408	USP15
USP46	0.400415	-0.0610016	USP46
USP5	0.0602299	-0.0836281	USP5
USP7	0.451463	0.0770433	USP7
USP9X	0.50581	0.0702949	USP9X
VAC14	0.0357111	0.144667	VAC14
VAMP1	0.0378318	0.267365	VAMP1
VAMP2	0.403821	0.078857	VAMP2
VAPA	0.306109	0.0831839	VAPA
VAPB	0.0101607	0.215233	VAPB
VARS1	0.153802	-0.103112	VARS1
WARS1	0.003	-0.175824	WARS1
WASF1	0.257012	0.0556704	WASF1
WASF3	0.707242	-0.0254902	WASF3
WASL	0.760134	-0.0205468	WASL
VAT1	0.54544	-0.0331816	VAT1
VAT1L	0.186784	-0.146785	VAT1L
VBP1	0.388831	-0.0554134	VBP1
WBP2	0.0083843	-0.54992	WBP2
VCAN	0.288534	0.089624	VCAN
VCL	0.890826	0.0167007	VCL
VCP	0.519045	0.0271851	VCP
VCPIP1	0.812242	0.0144175	VCPIP1
VDAC1	0.0100832	0.510492	VDAC1
VDAC2	0.0216006	0.445874	VDAC2
VDAC3	0.00608024	0.597587	VDAC3
WDFY1	0.07174	-0.0925422	WDFY1
WDR1	0.639648	0.0203699	WDR1
WDR13	0.0048838	-1.32028	WDR13
WDR17	0.100489	-0.186841	WDR17
WDR26	0.821054	0.0216272	WDR26
WDR37	0.422721	0.0428017	WDR37
WDR41	0.27827	-0.260143	WDR41
WDR44	0.159173	0.0770415	WDR44
WDR47	0.767287	-0.0112344	WDR47
WDR48	0.0952292	0.0976058	WDR48
WDR61	0.0857574	0.123627	WDR61
WDR7	0.207495	0.077681	WDR7
VGF	0.324215	0.122756	VGF
VIM	0.880323	-0.0351595	VIM
WIPI2	0.284362	0.0648307	WIPI2
WNK2	0.0224063	-1.47461	WNK2
VPS11	0.06846	-0.617273	VPS11
VPS13A	0.957576	-0.00352232	VPS13A
VPS13C	0.258677	-0.0926882	VPS13C
VPS16	0.107457	0.158443	VPS16
VPS18	0.0122778	0.166015	VPS18
VPS25	0.130132	-0.160498	VPS25
VPS26A	0.139616	0.078331	VPS26A
VPS26B	0.479953	0.0308231	VPS26B
VPS29	0.0836985	-0.0805606	VPS29
VPS33A	0.303867	0.0560118	VPS33A
VPS35	0.150208	0.0721582	VPS35
VPS45	0.161603	-0.121903	VPS45
VPS4A	0.626748	-0.0599955	VPS4A
VPS50	0.536806	-0.054429	VPS50
VPS51	0.886267	-0.0107502	VPS51
VPS52	0.205037	0.117337	VPS52
VSNL1	0.0540444	0.136518	VSNL1
VTA1	0.318309	0.0520719	VTA1
XPNPEP1	0.246869	-0.0622772	XPNPEP1
XPO1	0.925243	0.00831675	XPO1
XPO7	0.940255	0.00572304	XPO7
XRCC5	0.722087	-0.0245803	XRCC5
XRCC6	0.204561	-0.182239	XRCC6
YARS1	0.211107	-0.0574926	YARS1
YKT6	0.899288	0.00629644	YKT6
YWHAB	0.473551	0.0646618	YWHAB
YWHAE	0.027129	-0.156932	YWHAE
YWHAG	0.283104	0.0924596	YWHAG
YWHAH	0.794436	-0.0174768	YWHAH
YWHAQ	0.0168883	-0.139687	YWHAQ
YWHAZ	0.323249	-0.06064	YWHAZ
ZYX	0.343206	0.0825706	ZYX
