# Supplementary material for: Reduced binding of apoE4 to complement factor H promotes amyloid‐β oligomerization and neuroinflammation
Source: EMBO Rep. 2023 May 8;24(7):e56467. doi: 10.15252/embr.202256467 (PMC10328077; doi:10.15252/embr.202256467)
Supplement: Supplementary file 9 — Source Data for Figure 1 [file EMBR-24-e56467-s014.zip]

Archive with 22 entries (20 files):
- Fig. 1 Source data/
- Fig. 1 Source data/Fig 1A-C IF/
- Fig. 1 Source data/Fig 1A-C IF/Fig 1A apoE44 P1 Left.tif
- Fig. 1 Source data/Fig 1A-C IF/Fig 1A apoE44 P1 Right.tif
- Fig. 1 Source data/Fig 1A-C IF/Fig 1A apoE44 P2 Left.tif
- Fig. 1 Source data/Fig 1A-C IF/Fig 1A apoE44 P2 Right.tif
- Fig. 1 Source data/Fig 1A-C IF/Fig 1B apoE23 P1 Left.tif
- Fig. 1 Source data/Fig 1A-C IF/Fig 1B apoE23 P1 Right.tif
- Fig. 1 Source data/Fig 1A-C IF/Fig 1B apoE23 P2 Left.tif
- Fig. 1 Source data/Fig 1A-C IF/Fig 1B apoE23 P2 Right.tif
- Fig. 1 Source data/Fig 1A-C IF/Fig 1C negative control.tif
- Fig. 1 Source data/Fig 1A-C IF/Fig. 1C apoE44 AD Left.tif
- Fig. 1 Source data/Fig 1A-C IF/Fig. 1C apoE44 AD Right.tif
- Fig. 1 Source data/Fig 1D.xlsx
- Fig. 1 Source data/Fig 1E gels.tif
- Fig. 1 Source data/Fig 1F.xlsx
- Fig. 1 Source data/Fig 1G ELISA.xlsx
- Fig. 1 Source data/Fig 1H ELISA.xlsx
- Fig. 1 Source data/Fig. 1E peak quantification with ImageJ.xlsx
- Fig. 1 Source data/Fig. 1I MST.xlsx
- Fig. 1 Source data/Fig. 1J MST.xlsx
- Fig. 1 Source data/Fig. 1K MST.xlsx
