# Supplementary material for: Reduced binding of apoE4 to complement factor H promotes amyloid‐β oligomerization and neuroinflammation
Source: EMBO Rep. 2023 May 8;24(7):e56467. doi: 10.15252/embr.202256467 (PMC10328077; doi:10.15252/embr.202256467)
Supplement: Supplementary file 9 — Source Data for Figure 1 [file EMBR-24-e56467-s014.zip › Fig. 1 Source data/Fig 1D.xlsx]

## Sheet: Sheet1
	Fig. 1D. Quantifcation of apoE/FH colocalized foci from six six microscope images from four patient samples (two each) and one control
	ApoE23	ApoE44	ApoE44 ADC	Control			ApoE23	ApoE44	ApoE44 AD	all ApoE44	Control
	0.0249493	0.52763	0.0221495	0.0108463		average	0.150654	0.0882071	0.0588531	0.0741788	0.0340127
	0.0367366	0.0505204	0.0322628	0.00874855		SD	0.200426	0.101554	0.090536	0.0974262	0.0378264
	0.0340785	0.0285791	0.0133895	0.0111394
	0.0349658	0.109357	0.0264212	0.133966
	0.447914	0.0604481	0.0441463	0.00643476
	0.0396633	0.06072	0.0208307	0.0109666
	0.0381739	0.0535859	0.00656424	0.0359613
	0.377049	0.0401442	0.0246169	0.0114752
	0.327169	0.101414	0.0487163	-0.00750672
	0.0356048	0.0364518	0.0164949	0.0193634
	0.00990221	0.119162	0.046398	0.0726508
	0.214548	0.0611548	0.024386	-0.00188356
	0.0132734	0.119804	0.0181296	0.146862
	0.023939	0.0496486	0.0842616	0.0115712
	0.574408	0.036388	0.0234058	0.0178568
	0.34828	0.124747	0.189508	0.0401699
	0.108724	0.220046	0.100001	0.0346808
	0.575877	0.0620256	0.0636452	0.00890302
	0.0239575	0.184288	0.0184983	0.0184117
	0.486823	0.0243451	0.0353417	0.0502322
	0.464825	0.180976	0.0205005	0.0831449
	0.0610097	0.0598893	0.0226363	0.0461484
	0.0337732	0.0718673	0.0657349	0.0683086
	0.0627278	0.0435434	0.0325998	0.0142325
	0.0200359	0.0589279	0.0299554	0.0457984
	0.07423	0.0293651	0.0284729	0.0323062
	0.0337825	0.0429942	0.0495063	-0.00328454
	0.024752	0.0847084	0.0271565	0.0248504
	0.0354182	0.0898292	0.034221
	0.031817	0.120726	0.0309075
	0.0107717	0.147553	0.054442
	0.28304	0.123209	0.064132
	0.696437	0.16083	0.01521
	0.0324837	0.119738	0.0554248
	0.0607264	0.118791	0.0644816
	0.164867	0.0292984	0.0260037
	0.128556	0.0216837	0.0688031
	0.0511498	0.0282798	0.0278124
	0.0697815	0.0358671	0.0180903
	0.0548519	0.0325254	0.0184613
	0.0645877	0.0302027	0.0200757
	0.787118	0.0510506	0.0545715
	0.779698	0.113341	0.0336057
	0.777745	0.0392954	0.0399679
	0.0659322	0.13804	0.0436237
	0.121405	0.0585542	0.0738492
	0.699372	0.0847383	0.0108685
	0.220397	0.0694844	0.246362
	0.709509	0.0634915	0.0062809
	0.609469	0.0678619	0.0125213
	-0.0333521	0.0480467	-0.0056373
	0.605814	0.0405691	0.0375908
	0.736563	0.0485816	0.0220286
	0.0905328	0.0426922	0.285096
	0.110248	0.0699472	0.0835212
	0.107817	0.0532888	0.0327093
	0.097754	0.0681511	0.0286221
	0.0972977	0.0350643	0.02863
	0.0910709	0.0848265	0.0285507
	0.0900742	0.0938391	0.00937742
	0.0309208	0.0515606	-0.00633406
	0.0397872	0.132958	0.0384218
	0.0941353	0.0247939	-0.0124302
	0.06406	-0.00993937	0.0577157
	0.0770709	0.0586165	0.00231801
	0.0719559	0.15038	0.0286313
	0.0706317	0.0351241	0.415226
	0.0681745	0.0471337	0.0762464
	0.00773036	0.41508	0.0455704
	0.0328853	0.0141025	0.0713056
	0.0655074	0.394224	0.0453054
	0.0158123	0.16216	0.565435
	0.234773	0.0315838	0.0376954
	0.0264743	0.0204963	0.611271
	0.625515	0.0269528	0.0136745
	0.686908	0.0229026	0.0402846
	0.702962	0.160779	0.0538619
	0.312333	0.0356934	0.04948
	0.0272203	0.0941334	0.0688459
	0.0254238	0.017458	0.0419941
	0.015851	0.0277349	0.169321
	0.0375966	0.0395325	0.0245049
	0.0620643	0.0220048	0.105597
	0.0665079	0.081842	0.299563
	0.0708198	0.0275478	0.233038
	0.0663781	0.289002	0.038663
	0.0272012	0.0370882	0.0544643
	0.0244739	0.0145994	0.0519875
	0.0305713	0.136847	0.0385645
	0.113549	0.133959	0.115524
	0.0259617	0.024377	0.00912437
	0.0185355	0.0375329	0.0158783
	0.185684	0.0440955	0.0271425
	0.0350665	0.167178	0.015461
	0.109989	0.0411422	-0.0301513
	0.0991801	0.0840863	-0.0179482
	0.0624357	0.045807	0.0624333
	0.0766325	0.0838986	0.0958884
	0.0863955	0.116366	0.141964
	0.0785035	0.026953	0.0302569
	0.0757371	0.202146	-0.00653734
	0.0863385	0.122343	0.0470748
	0.028652	0.0304604	0.00776148
	0.289242	0.087478	0.0502279
	0.247515	0.0407856	0.0620126
	0.0853047	0.151877	0.0653075
	0.0478032	0.192184	0.134781
	0.0385518	0.165156	-0.00695024
	0.073114	0.0360656	-0.00427334
	0.0643115	0.0764533	0.0309104
	0.034336	0.0641813	0.0657341
	0.0909202	0.080999	0.111279
	0.0843919	0.0703089	0.177261
	0.0601779	0.0267246	0.0494009
	0.14353	0.012971	0.00885218
	0.0740056	0.038918	0.0420435
	0.109209	0.0769891	0.00338419
	0.0412556	0.0638202	0.0314374
	0.103144	0.0217691	-0.00521772
	0.195891	0.0155161	0.170503
	0.0181853	0.0448744	0.0226689
	0.000941042	0.0923589	0.0219055
	0.00519468	0.138315	0.00826306
	0.0290156	0.0173737	0.0526311
	0.0516482	-0.0159878	0.0330348
	0.0150459	-0.0149184	0.0331833
	0.0290015	0.00187761	0.0507699
	0.0726631	0.0340915	0.0659923
	0.0697855	0.00430935	0.0770845
	0.509261	-0.00206863	0.0823316
	0.0965224	0.0469762	0.0771748
	0.118758	0.084578	0.0621222
	0.0866238	0.0476673	0.0258142
	0.339291	0.116785	0.0726779
	0.00520565	0.0571562	0.0551831
	0.0406199	0.0329937	0.0138542
	0.0025642	0.0397126	0.0232029
	0.0214627	0.0122892	0.0615704
	0.0411074	0.0717942	-0.0314407
	0.116451	0.0394491	0.0245207
	0.11635	0.0445104	0.0106536
	0.12593	0.0688104	0.0470979
	0.113003	-0.0199415	-0.0160607
	0.124684	-0.0287671	0.0352729
	0.0468743	-0.0339615	0.0770553
	0.000833191	0.0631706	-0.00753933
	0.0117526	0.00260561	0.0449433
	-0.0192868	-0.0354136	0.0780022
	0.0469794	-0.00393258	0.327331
	0.0166555	0.0517346	0.348629
	0.07361	0.0568224	0.0908473
	0.0586874	0.0627325	-0.0248649
	0.0341499	-0.00885604	0.32388
	0.031269	0.0323226	-0.0061883
	0.0853588	0.17917	0.188542
	0.0864791	0.0336541	0.00331286
	0.393066	0.174893	-0.00464999
	0.331315	0.0211973	0.0076206
	0.376972	0.0216487	0.0888065
	0.0267326	0.086776	0.10598
	0.362259	0.147946	0.0502648
	0.0726832	0.0322387	0.0471734
	0.602119	0.105585	0.0149072
	0.640983	0.109403	0.0515344
	0.0848657	0.0795085	-0.0258675
	0.0747003	0.0350391	-0.0101874
	0.0236415	0.0645083	0.0013729
		0.0979298	-0.017778
		0.0479801	-0.00780542
		0.0542206	0.0270325
		0.132211	0.0291676
		0.11531	0.00389643
		0.541933	-6.31247e-05
		0.116842
		0.515652
		0.616447
		0.101244
		0.0658951
		0.120743
		0.531273
		0.0616588
		0.139715
		0.389807
		0.162668
		0.16352
		0.12351
		0.143956
		0.170805
		0.147735
