# Supplementary material for: Reduced binding of apoE4 to complement factor H promotes amyloid‐β oligomerization and neuroinflammation
Source: EMBO Rep. 2023 May 8;24(7):e56467. doi: 10.15252/embr.202256467 (PMC10328077; doi:10.15252/embr.202256467)
Supplement: Supplementary file 9 — Source Data for Figure 1 [file EMBR-24-e56467-s014.zip › Fig. 1 Source data/Fig 1F.xlsx]

## Sheet: Sheet1
Fig. 1F Inhibition of FH binding to HDL with apoE fragments in ELISA
Normalized against FH binding without inhibitor in each assay
conc of inhibitor (µM)	ApoE2 1-165					average	SD			ApoE4 1-165			average	SD
133.333	77.3622	54.9213	52.0751	33.1028	59.0909	55.3104	15.8459	108.791	71.4286	97.9508	62.9781	123.684	92.9666	25.4068
1	92.7165	107.283	120.455	79.5455	100	100	15.3531	108.059	91.9414	92.2131	107.787	100	100	7.92391
