# Supplementary material for: Reduced binding of apoE4 to complement factor H promotes amyloid‐β oligomerization and neuroinflammation
Source: EMBO Rep. 2023 May 8;24(7):e56467. doi: 10.15252/embr.202256467 (PMC10328077; doi:10.15252/embr.202256467)
Supplement: Supplementary file 9 — Source Data for Figure 1 [file EMBR-24-e56467-s014.zip › Fig. 1 Source data/Fig 1G ELISA.xlsx]

## Sheet: Sheet1
Fig 1G. FH and C1q binding to apoE2, 3 and 4 in ELISA
Normalized against average of highes binding value in each assay
	FH			C1q
	ApoE2	ApoE3	ApoE4	ApoE2	ApoE3	ApoE4
assay 1	100.902	80.4637	24.8175	94.892	96.061	89.8094
assay 2	99.0983	81.5801	27.909	93.5705	99.7205	92.5032
assay 3	104.007	72.119	40.8096	98.8388	75.3415	67.3497
assay 4	95.9934	79.8843	44.0314	101.161	75.1366	75.3415
aver	100	78.5118	34.3919	94.2313	97.8907	91.1563
SD	3.3532	4.31959	9.44817	3.50468	13.1633	11.9447
