# Supplementary material for: Reduced binding of apoE4 to complement factor H promotes amyloid‐β oligomerization and neuroinflammation
Source: EMBO Rep. 2023 May 8;24(7):e56467. doi: 10.15252/embr.202256467 (PMC10328077; doi:10.15252/embr.202256467)
Supplement: Supplementary file 9 — Source Data for Figure 1 [file EMBR-24-e56467-s014.zip › Fig. 1 Source data/Fig 1H ELISA.xlsx]

## Sheet: Sheet1
Fig. 1H Binding of FH to apoE in ELISA
Normalized to average BSA values in each assay
		assay 1	assay 2	assay 3	assay 4	assay 5	average	SD
aver/assay	apoE2	481.651	510.092	448.165	400	224.138	412.809	113.153
	apoE4	126.606	148.624	130.275	120.183	109.655	127.069	14.368
	BSA	20.4545	99.0826	67.8899	66.9725	100	70.8799	32.4434
	apoE2gly	178.44	187.156	168.349	155.046	144.828	166.764	17.126
	apoE4gly	105.505	103.67	103.67	78.8991	120.69	102.487	14.9969
	BSA	20.4545	99.0826	67.8899	66.9725	100	70.8799	32.4434
