# Supplementary material for: Reduced binding of apoE4 to complement factor H promotes amyloid‐β oligomerization and neuroinflammation
Source: EMBO Rep. 2023 May 8;24(7):e56467. doi: 10.15252/embr.202256467 (PMC10328077; doi:10.15252/embr.202256467)
Supplement: Supplementary file 9 — Source Data for Figure 1 [file EMBR-24-e56467-s014.zip › Fig. 1 Source data/Fig. 1E peak quantification with ImageJ.xlsx]

## Sheet: Sheet1
Fig 1E Gel intensity quantification
	%
	gel1	gel2	aver	SD
44	8.293	4.473	6.383	2.70115
44	13.855	6.798	10.3265	4.99005
23	52.844	58.482	55.663	3.98667
23	25.007	30.246	27.6265	3.70453
