# Supplementary material for: Reduced binding of apoE4 to complement factor H promotes amyloid‐β oligomerization and neuroinflammation
Source: EMBO Rep. 2023 May 8;24(7):e56467. doi: 10.15252/embr.202256467 (PMC10328077; doi:10.15252/embr.202256467)
Supplement: Supplementary file 9 — Source Data for Figure 1 [file EMBR-24-e56467-s014.zip › Fig. 1 Source data/Fig. 1I MST.xlsx]

## Sheet: RawData
Fig 1I. MST binding constants
Dose Response Curve apoE3 to NT647-FH	Dose Response Curve	Dose Response Curve		Run #01	Shifted Dose Response Curve of Run #01 of Experiment #03		Run #02	Shifted Dose Response Curve of Run #01 of Experiment #09		Run #03	Shifted Dose Response Curve of Run #01 of Experiment #05
Ligand Concentration	Fnorm [‰]	Error Value		Ligand Concentration	Fnorm [‰]		Ligand Concentration	Fnorm [‰]		Ligand Concentration	Fnorm [‰]
6900	698.724	5.8387		6900	693.398		6900	704.967		6900	697.806
3450	701.379	18.4267		3450	704.059		3450	718.319		3450	681.759
1725	720.183	13.4829		1725	711.306		1725	735.698		1725	713.546
862.5	748.894	7.99483		862.5	745.449		862.5	758.034		862.5	743.199
431.25	765.607	11.459		215.625	805.742		431.25	757.505		431.25	773.71
215.625	789.863	13.8758		107.812	791.414		215.625	783.772		215.625	780.074
107.812	786.292	7.24346		53.9063	792.307		53.9063	799.235		107.812	781.17
53.9063	798.103	5.32028		26.9531	795.917		26.9531	797.731		53.9063	802.766
26.9531	796.368	1.20287		6.7383	803.893		13.4766	795.283		26.9531	795.456
13.4766	800.118	6.83709		3.3691	796.215		6.7383	789.801		13.4766	804.952
6.7383	797.741	7.21407		1.6846	787.745		3.3691	814.554		6.7383	799.529
3.3691	803.657	9.64528		0.8423	850.755		0.8423	791.241		3.3691	800.201
1.6846	799.133	16.1051		0.4211	787.868		0.4211	797.333		1.6846	810.521
0.8423	816.374	30.816		0.2106	787.603		0.2106	800.68		0.8423	807.125
0.4211	802.839	18.3549								0.4211	823.317
0.2106	797.658	8.93653								0.2106	804.692
Dose Response Curve apoE4 to NT647-FH	Dose Response Curve	Dose Response Curve		Run #01	Shifted Dose Response Curve of Run #01 of Experiment #03		Run #02	Shifted Dose Response Curve of Run #01 of Experiment #09		Run #03	Shifted Dose Response Curve of Run #01 of Experiment #05
Ligand Concentration	Fnorm [‰]	Error Value		Ligand Concentration	Fnorm [‰]		Ligand Concentration	Fnorm [‰]		Ligand Concentration	Fnorm [‰]
6900	848.23	11.8716		6900	839.836		6900	856.625		3450	806.42
3450	806.431	2.02079		3450	804.415		3450	808.457		1725	799.773
1725	784.934	13.3008		1725	774.086		1725	780.941		862.5	805.656
862.5	792.232	13.0251		862.5	791.393		862.5	779.646		431.25	785.012
431.25	789.857	11.1842		431.25	781.911		431.25	802.646		215.625	780.419
215.625	784.284	5.48039		215.625	781.877		215.625	790.556		107.812	787.139
107.812	786.185	1.19721		107.812	784.841		107.812	786.573		53.9063	797.278
53.9063	791.107	6.87284		53.9063	792.342		53.9063	783.7		26.9531	792.21
26.9531	801.336	21.5863		26.9531	825.987		26.9531	785.812		13.4766	774.484
13.4766	783.724	8.15648		13.4766	789.924		13.4766	786.763		6.7383	794.128
6.7383	796.961	5.79171		6.7383	803.623		6.7383	793.13		3.3691	793.536
3.3691	797.273	4.66235		3.3691	795.785		3.3691	802.497		1.6846	790.314
1.6846	803.414	16.6199		1.6846	797.819		1.6846	822.11		0.8423	798.852
0.8423	790.956	6.84745		0.8423	786.656		0.8423	787.36		0.4211	791.982
0.4211	795.298	9.30223		0.4211	805.804		0.4211	788.109		0.2106	800.145
0.2106	796.388	3.32488		0.2106	793.823		0.2106	795.198
Dose Response Curve apoE2 to NT647-FH	Dose Response Curve	Dose Response Curve		Run #01	Shifted Dose Response Curve of Run #01 of Experiment #03		Run #02	Shifted Dose Response Curve of Run #01 of Experiment #09		Run #03	Shifted Dose Response Curve of Run #01 of Experiment #05
Ligand Concentration	Fnorm [‰]	Error Value		Ligand Concentration	Fnorm [‰]		Ligand Concentration	Fnorm [‰]		Ligand Concentration	Fnorm [‰]
6900	753.243	20.425		6900	758.212		6900	770.726		6900	730.793
3450	763.734	14.1236		3450	771.386		3450	772.38		3450	747.435
1725	769.656	6.09684		1725	773.967		862.5	784.856		1725	765.345
862.5	779.18	8.75092		862.5	783.581		431.25	802.931		862.5	769.102
431.25	795.833	6.99581		431.25	795.623		215.625	787.958		431.25	788.945
215.625	791.984	3.50188		215.625	794.322		107.812	795.553		215.625	793.672
107.812	794.643	9.884		107.812	784.336		53.9063	796.784		107.812	804.041
53.9063	794.714	1.79258		53.9063	793.672		26.9531	797.498		53.9063	793.686
26.9531	800.704	3.332		26.9531	800.465		13.4766	791.962		26.9531	804.149
13.4766	795.659	7.57949		13.4766	790.638		6.7383	787.445		13.4766	804.378
6.7383	791.802	5.5387		6.7383	789.927		3.3691	792.138		6.7383	798.035
3.3691	794.848	4.41839		3.3691	792.458		1.6846	793.056		3.3691	799.946
1.6846	792.809	0.349425		1.6846	792.562		0.8423	793.662		0.8423	796.565
0.8423	795.598	1.67668		0.8423	796.566		0.4211	788.962		0.4211	804.68
0.4211	797.188	7.88443		0.4211	797.923		0.2106	796.013		0.2106	812.761
0.2106	802.103	9.26149		0.2106	797.534
