# Supplementary material for: Reduced binding of apoE4 to complement factor H promotes amyloid‐β oligomerization and neuroinflammation
Source: EMBO Rep. 2023 May 8;24(7):e56467. doi: 10.15252/embr.202256467 (PMC10328077; doi:10.15252/embr.202256467)
Supplement: Supplementary file 9 — Source Data for Figure 1 [file EMBR-24-e56467-s014.zip › Fig. 1 Source data/Fig. 1J MST.xlsx]

## Sheet: RawData
Dose Response Curve of FH 402His binding to NT647-apoE2(1-165)	Dose Response Curve	Dose Response Curve		Run #01	Shifted Dose Response Curve of Run #01 of Experiment #08		Run #02	Shifted Dose Response Curve of Run #01 of Experiment #01		Run #03	Shifted Dose Response Curve of Run #01 of Experiment #04
Ligand Concentration	Fnorm [‰]	Error Value		Ligand Concentration	Fnorm [‰]		Ligand Concentration	Fnorm [‰]		Ligand Concentration	Fnorm [‰]
3300	889.567	3.98738		3300	894.163		3300	887.025		3300	887.513
1650	884.474	2.40568		1650	886.986		1650	882.191		1650	884.245
825	882.397	1.05963		825	882.789		825	881.197		825	883.204
412.5	881.04	1.25061		412.5	880.192		412.5	880.452		412.5	882.477
206.25	877.361	1.28897		206.25	875.944		206.25	877.674		206.25	878.465
103.125	875.932	0.886547		103.125	875.522		103.125	875.325		103.125	876.949
51.5625	874.037	0.201817		51.5625	874.198		51.5625	874.103		51.5625	873.81
25.7813	872.564	0.663343		25.7813	873.244		25.7813	872.531		25.7813	871.918
12.8906	873.425	1.3893		12.8906	871.825		12.8906	874.118		12.8906	874.332
6.4453	873.472	0.945524		6.4453	872.76		6.4453	874.545		6.4453	873.113
3.2227	873.5	1.00262		3.2227	872.63		3.2227	873.273		3.2227	874.597
1.6113	871.129	0.537061		1.6113	871.594		1.6113	871.252		1.6113	870.541
0.8057	870.092	0.80831		0.8057	870.664		0.8057	869.521		0.4028	870.777
0.4028	871.535	1.05551		0.4028	871.087		0.4028	872.74		0.2014	870.877
0.2014	870.6	0.615998		0.2014	869.894		0.2014	871.028		0.1007	870.627
0.1007	872.292	3.56355		0.1007	869.866		0.1007	876.383
Dose Response Curve of FH 402Tyr binding to NT647-apoE2(1-165)	Dose Response Curve	Dose Response Curve		Run #01	Shifted Dose Response Curve of Run #01 of Experiment #08		Run #02	Shifted Dose Response Curve of Run #01 of Experiment #01		Run #03	Shifted Dose Response Curve of Run #01 of Experiment #04
Ligand Concentration	Fnorm [‰]	Error Value		Ligand Concentration	Fnorm [‰]		Ligand Concentration	Fnorm [‰]		Ligand Concentration	Fnorm [‰]
3300	885.332	2.83376		3300	882.568		3300	888.231		3300	885.197
1650	882.004	1.73187		1650	882.014		1650	880.268		1650	883.731
825	880.12	1.78528		825	878.119		825	881.549		825	880.693
412.5	879.348	2.28411		412.5	877.442		412.5	881.88		412.5	878.723
206.25	878.244	0.786354		206.25	878.428		206.25	878.922		206.25	877.382
103.125	875.974	1.33585		103.125	876.944		103.125	874.45		103.125	876.528
51.5625	874.504	0.921493		51.5625	875.255		51.5625	874.782		51.5625	873.476
25.7813	873.764	0.775308		25.7813	873.233		25.7813	873.405		25.7813	874.653
12.8906	872.869	0.888326		12.8906	871.843		12.8906	873.387		12.8906	873.376
6.4453	873.394	2.46071		6.4453	875.837		6.4453	870.916		6.4453	873.43
3.2227	874.1	0.97745		1.6113	874.264		3.2227	874.791		3.2227	873.408
1.6113	873.79	0.588213		0.8057	872.666		1.6113	873.973		1.6113	873.132
0.8057	871.85	0.794979		0.4028	870.989		0.8057	871.078		0.8057	871.807
0.4028	870.47	0.734258		0.2014	871.651		0.4028	869.951		0.2014	871.284
0.2014	870.78	1.20429		0.1007	871.436		0.2014	869.406		0.1007	869.517
0.1007	870.272	1.0227					0.1007	869.864
Dose Response Curve of FH1-4 binding to NT647-apoE2(1-165)	Dose Response Curve	Dose Response Curve		Run #01	Shifted Dose Response Curve of Run #01 of Experiment #08		Run #02	Shifted Dose Response Curve of Run #01 of Experiment #01		Run #03	Shifted Dose Response Curve of Run #01 of Experiment #04
Ligand Concentration	Fnorm [‰]	Error Value		Ligand Concentration	Fnorm [‰]		Ligand Concentration	Fnorm [‰]		Ligand Concentration	Fnorm [‰]
3750	879.615	1.68004		3750	878.006		3750	881.358		3750	879.481
1875	878.678	1.15981		1875	879.217		1875	879.47		1875	877.347
937.5	878.364	2.66072		937.5	876.32		937.5	881.373		937.5	877.4
468.75	874.637	0.26972		468.75	874.662		468.75	874.355		468.75	874.893
234.375	874.654	0.896848		234.375	875.653		234.375	874.391		234.375	873.918
117.188	872.1	1.92066		117.188	873.458		58.5938	874.218		117.188	870.742
58.5938	874.157	0.788682		58.5938	873.34		29.2969	872.569		58.5938	874.913
29.2969	873.714	1.12537		29.2969	873.754		14.6484	873.467		29.2969	874.819
14.6484	873.838	0.861877		14.6484	873.223		7.3242	872.182		14.6484	874.823
7.3242	873.152	1.37096		7.3242	874.121		3.6621	872.465		3.6621	873.425
3.6621	873.501	1.07651		3.6621	874.614		1.8311	872.14		1.8311	874.855
1.8311	873.684	1.39545		1.8311	874.058		0.9155	871.142		0.9155	870.561
0.9155	871.195	0.662599		0.9155	871.883		0.4578	871.636		0.4578	874.274
0.4578	872.012	2.0994		0.4578	870.126		0.2289	871.941		0.2289	871.454
0.2289	872.148	0.817657		0.2289	873.049
Dose Response Curve of FH19-20 binding to NT647-apoE2(1-165)	Dose Response Curve	Dose Response Curve		Run #01	Shifted Dose Response Curve of Run #01 of Experiment #08		Run #02	Shifted Dose Response Curve of Run #01 of Experiment #01		Run #03	Shifted Dose Response Curve of Run #01 of Experiment #04
Ligand Concentration	Fnorm [‰]	Error Value		Ligand Concentration	Fnorm [‰]		Ligand Concentration	Fnorm [‰]		Ligand Concentration	Fnorm [‰]		Ligand Concentration	Fnorm [‰]
4500	873.317	1.12573		2250	872.963		2250	872.807		4500	874.113		4500	872.521
2250	871.645	1.46187		1125	871.546		1125	873.664		2250	870.759		2250	870.052
1125	872.478	1.57249		562.5	874.114		562.5	869.233		1125	873.95		1125	870.753
562.5	871.683	2.24404		281.25	871.923		281.25	873.542		562.5	870.43		562.5	872.957
281.25	872.532	0.880873		140.625	870.486		140.625	866.976		140.625	867.758		281.25	872.131
140.625	869.314	2.35726		70.3125	869.881		35.1563	868.358		70.3125	869.005		140.625	872.036
70.3125	869.086	0.756703		35.1563	871.236		17.5781	873.045		17.5781	867.65		70.3125	868.374
35.1563	869.498	1.52912		17.5781	869.033		8.7891	871.095		8.7891	866.822		35.1563	868.901
17.5781	869.299	2.59299		8.7891	868.939		4.3945	866.451		4.3945	868.327		17.5781	867.469
8.7891	868.887	1.74941		4.3945	866.133		2.1973	867.668		2.1973	865.455		8.7891	868.69
4.3945	867.214	1.08368		2.1973	867.25		1.0986	865.383		1.0986	872.176		4.3945	867.945
2.1973	867.115	1.15804		1.0986	865.528		0.5493	867.467		0.5493	865.125		2.1973	868.087
1.0986	867.496	3.19336		0.2747	863.97		0.2747	865.165		0.2747	869.438		1.0986	866.899
0.5493	866.375	1.17871											0.5493	866.532
0.2747	866.736	2.58833											0.2747	868.372
