# Supplementary material for: Reduced binding of apoE4 to complement factor H promotes amyloid‐β oligomerization and neuroinflammation
Source: EMBO Rep. 2023 May 8;24(7):e56467. doi: 10.15252/embr.202256467 (PMC10328077; doi:10.15252/embr.202256467)
Supplement: Supplementary file 9 — Source Data for Figure 1 [file EMBR-24-e56467-s014.zip › Fig. 1 Source data/Fig. 1K MST.xlsx]

## Sheet: RawData
Fig 1K. MST binding constants
Dose Response Curve of FH5-7 402His binding to NT647-apoE2(1-165)	Dose Response Curve	Dose Response Curve		Run #01	Shifted Dose Response Curve of Run #01 of Experiment #01		Run #02	Shifted Dose Response Curve of Run #01 of Experiment #01		Run #03	Shifted Dose Response Curve of Run #01 of Experiment #01		Shifted Dose Response Curve of Run #01 of Experiment #03	Shifted Dose Response Curve of Run #01 of Experiment #03
Ligand Concentration	Fnorm [‰]	Error Value		Ligand Concentration	Fnorm [‰]		Ligand Concentration	Fnorm [‰]		Ligand Concentration	Fnorm [‰]		Ligand Concentration	Fnorm [‰]
9000	921.084	1.62269		9000	923.296		9000	921.208		9000	919.551		9000	920.282
4500	918.703	1.90645		4500	918.489		4500	918.262		4500	916.745		4500	921.316
2250	917.634	4.35017		2250	915.078		2250	916.401		2250	914.971		2250	924.086
1125	914.082	1.69054		1125	912.634		1125	915.292		1125	912.623		1125	915.781
562.5	912.924	1.14505		562.5	911.338		562.5	913.376		562.5	912.958		562.5	914.025
281.25	911.988	1.88234		281.25	911.974		281.25	914.073		281.25	912.393		281.25	909.514
140.63	910.427	1.12467		140.63	910.986		140.63	911.188		140.63	910.773		140.63	908.759
70.31	910.219	1.47067		70.31	911.485		70.31	908.169		70.31	910.177		70.31	911.044
35.16	909.677	1.66396		35.16	909.393		35.16	910.783		35.16	911.092		35.16	907.441
17.58	908.606	1.01082		17.58	908.981		17.58	907.111		17.58	909.339		17.58	908.995
8.79	909.497	2.69866		8.79	908.863		8.79	911.78		8.79	911.4		8.79	905.946
4.39	909.726	1.49308		4.39	911.393		4.39	908.295		4.39	910.566		4.39	908.651
2.2	909.964	2.01295		2.2	909.673		2.2	908.113		1.0986	907.39		2.2	912.107
1.1	908.706	0.0661418		1.1	908.753		1.1	908.659		0.55	906.687		0.55	905.559
0.55	906.048	0.621759		0.55	906.474		0.55	905.472		0.27	906.392		0.27	903.64
0.27	905.633	1.35463		0.27	905.937		0.27	906.562
Dose Response Curve of FH5-7 402Tyr binding to NT647-apoE2(1-165)	Dose Response Curve	Dose Response Curve		Run #01	Shifted Dose Response Curve of Run #01 of Experiment #01		Run #02	Shifted Dose Response Curve of Run #01 of Experiment #01		Run #03	Shifted Dose Response Curve of Run #01 of Experiment #01
Ligand Concentration	Fnorm [‰]	Error Value		Ligand Concentration	Fnorm [‰]		Ligand Concentration	Fnorm [‰]		Ligand Concentration	Fnorm [‰]
9000	919.471	1.78488		9000	919.635		9000	921.168		9000	917.61
4500	919.218	3.84134		4500	916.974		4500	923.654		4500	917.027
2250	916.863	2.64887		2250	914.99		2250	918.736		1125	909.576
1125	912.931	3.51892		1125	912.621		1125	916.594		562.5	911.709
562.5	913.352	2.30493		562.5	912.36		562.5	915.987		281.25	908.428
281.25	910.239	1.6546		281.25	911.673		281.25	910.615		140.63	908.039
140.63	909.96	2.00945		140.63	909.792		140.63	912.048		70.31	911.025
70.31	909.773	1.13107		70.31	909.469		70.31	908.825		35.16	913.782
35.16	910.595	4.50634		17.58	908.522		35.16	907.409		17.58	911.468
17.58	910.028	1.47441		8.79	918.181		17.58	910.095		8.79	911.303
8.79	912.39	5.33062		4.39	907.927		8.79	907.687		4.39	912.659
4.39	909.75	2.54567		2.2	904.819		4.39	908.664		2.2	908.988
2.2	906.455	2.225		1.1	908.246		2.2	905.556		1.1	907.741
1.1	907.37	1.10888		0.55	907.467		1.1	906.124		0.55	909.59
0.55	906.519	3.63953		0.27	908.794		0.55	902.499		0.27	906.739
0.27	907.533	1.10461					0.27	907.065
