# Supplementary material for: Reduced binding of apoE4 to complement factor H promotes amyloid‐β oligomerization and neuroinflammation
Source: EMBO Rep. 2023 May 8;24(7):e56467. doi: 10.15252/embr.202256467 (PMC10328077; doi:10.15252/embr.202256467)
Supplement: Supplementary file 10 — Source Data for Figure 2 [file EMBR-24-e56467-s008.zip]

Archive with 6 entries (5 files):
- Fig. 2 Source data/
- Fig. 2 Source data/Fig 2A SEC.xlsx
- Fig. 2 Source data/Fig 2B gels.tif
- Fig. 2 Source data/Fig- 2D-EApoE2.xlsx
- Fig. 2 Source data/Fig. 2C.tif
- Fig. 2 Source data/Fig. 2D-EApoE3.xlsx
