# Supplementary material for: Reduced binding of apoE4 to complement factor H promotes amyloid‐β oligomerization and neuroinflammation
Source: EMBO Rep. 2023 May 8;24(7):e56467. doi: 10.15252/embr.202256467 (PMC10328077; doi:10.15252/embr.202256467)
Supplement: Supplementary file 10 — Source Data for Figure 2 [file EMBR-24-e56467-s008.zip › Fig. 2 Source data/Fig 2A SEC.xlsx]

## Sheet: Ab1-42FH
Fig 2A. Size exclusion chromatography
Ab1-42/FH
retention volume (ml)	mAU (280 nm)
ml	mAU
4.0415	-0.177
4.09139	-0.152
4.14129	-0.154
4.19118	-0.171
4.24108	-0.163
4.29097	-0.153
4.34087	-0.159
4.39076	-0.16
4.44066	-0.155
4.49055	-0.161
4.54045	-0.178
4.59034	-0.178
4.64024	-0.191
4.69013	-0.214
4.74003	-0.198
4.78992	-0.221
4.83982	-0.23
4.88971	-0.207
4.93961	-0.222
4.9895	-0.241
5.0394	-0.248
5.08929	-0.25
5.13919	-0.265
5.18908	-0.276
5.23898	-0.282
5.28887	-0.306
5.33877	-0.295
5.38866	-0.294
5.43856	-0.339
5.48845	-0.326
5.53835	-0.349
5.58824	-0.366
5.63814	-0.344
5.68803	-0.368
5.73793	-0.369
5.78782	-0.368
5.83772	-0.361
5.88761	-0.375
5.93751	-0.367
5.9874	-0.392
6.0373	-0.39
6.08719	-0.408
6.13709	-0.406
6.18698	-0.4
6.23688	-0.406
6.28677	-0.412
6.33667	-0.443
6.38656	-0.42
6.43646	-0.431
6.48635	-0.443
6.53625	-0.428
6.58614	-0.43
6.63604	-0.428
6.68593	-0.439
6.73583	-0.44
6.78572	-0.445
6.83562	-0.447
6.88551	-0.442
6.93541	-0.453
6.9853	-0.448
7.0352	-0.454
7.08509	-0.463
7.13499	-0.477
7.18488	-0.491
7.23478	-0.494
7.28467	-0.487
7.33457	-0.494
7.38446	-0.491
7.43436	-0.486
7.48425	-0.446
7.53415	-0.304
7.58404	-0.003
7.63394	0.379
7.68383	0.561
7.73373	0.57
7.78362	0.507
7.83352	0.4
7.88341	0.325
7.93331	0.262
7.9832	0.212
8.0331	0.157
8.08299	0.107
8.13289	0.09
8.18278	0.097
8.23268	0.192
8.28257	0.384
8.33247	0.74
8.38236	1.179
8.43226	1.566
8.48215	1.75
8.53205	1.717
8.58194	1.557
8.63184	1.326
8.68173	1.099
8.73163	0.909
8.78152	0.772
8.83142	0.589
8.88131	0.458
8.93121	0.358
8.9811	0.264
9.031	0.175
9.08089	0.1
9.13079	0.066
9.18068	0.028
9.23058	0.012
9.28047	0.025
9.33037	0.04
9.38026	0.042
9.43016	0.016
9.48005	0.042
9.52995	0.046
9.57984	0.062
9.62974	0.184
9.67963	0.435
9.72953	0.986
9.77942	1.966
9.82932	3.475
9.87921	5.514
9.92911	7.916
9.979	10.435
10.0289	12.736
10.0788	14.482
10.1287	15.439
10.1786	15.538
10.2285	14.808
10.2784	13.481
10.3283	11.829
10.3782	10.062
10.4281	8.365
10.478	6.876
10.5278	5.617
10.5777	4.614
10.6276	3.822
10.6775	3.184
10.7274	2.699
10.7773	2.317
10.8272	1.98
10.8771	1.739
10.927	1.528
10.9769	1.341
11.0268	1.161
11.0767	1.014
11.1266	0.883
11.1765	0.779
11.2264	0.671
11.2763	0.595
11.3262	0.518
11.3761	0.461
11.426	0.375
11.4759	0.32
11.5257	0.27
11.5756	0.214
11.6255	0.17
11.6754	0.127
11.7253	0.106
11.7752	0.078
11.8251	0.044
11.875	0.005
11.9249	-0.02
11.9748	-0.004
12.0247	-0.043
12.0746	-0.081
12.1245	-0.095
12.1744	-0.117
12.2243	-0.14
12.2742	-0.153
12.3241	-0.179
12.374	-0.193
12.4239	-0.199
12.4738	-0.223
12.5236	-0.244
12.5735	-0.263
12.6234	-0.272
12.6733	-0.272
12.7232	-0.278
12.7731	-0.281
12.823	-0.302
12.8729	-0.299
12.9228	-0.317
12.9727	-0.318
13.0226	-0.309
13.0725	-0.315
13.1224	-0.336
13.1723	-0.342
13.2222	-0.328
13.2721	-0.333
13.322	-0.359
13.3719	-0.352
13.4218	-0.358
13.4717	-0.366
13.5215	-0.362
13.5714	-0.386
13.6213	-0.399
13.6712	-0.417
13.7211	-0.424
13.771	-0.436
13.8209	-0.445
13.8708	-0.452
13.9207	-0.456
13.9706	-0.469
14.0205	-0.473
14.0704	-0.463
14.1203	-0.469
14.1702	-0.468
14.2201	-0.48
14.27	-0.488
14.3199	-0.491
14.3698	-0.497
14.4197	-0.5
14.4696	-0.496
14.5194	-0.505
14.5693	-0.513
14.6192	-0.521
14.6691	-0.517
14.719	-0.519
14.7689	-0.509
14.8188	-0.523
14.8687	-0.519
14.9186	-0.532
14.9685	-0.546
15.0184	-0.538
15.0683	-0.542
15.1182	-0.575
15.1681	-0.566
15.218	-0.566
15.2679	-0.579
15.3178	-0.554
15.3677	-0.559
15.4176	-0.575
15.4675	-0.575
15.5173	-0.583
15.5672	-0.576
15.6171	-0.59
15.667	-0.572
15.7169	-0.565
15.7668	-0.568
15.8167	-0.569
15.8666	-0.581
15.9165	-0.59
15.9664	-0.604
16.0163	-0.613
16.0662	-0.614
16.1161	-0.601
16.166	-0.612
16.2159	-0.62
16.2658	-0.623
16.3157	-0.63
16.3656	-0.621
16.4155	-0.623
16.4654	-0.631
16.5152	-0.646
16.5651	-0.63
16.615	-0.634
16.6649	-0.634
16.7148	-0.635
16.7647	-0.653
16.8146	-0.638
16.8645	-0.636
16.9144	-0.632
16.9643	-0.635
17.0142	-0.646
17.0641	-0.662
17.114	-0.664
17.1639	-0.657
17.2138	-0.652
17.2637	-0.646
17.3136	-0.654
17.3635	-0.658
17.4134	-0.664
17.4633	-0.66
17.5131	-0.654
17.563	-0.627
17.6129	-0.611
17.6628	-0.594
17.7127	-0.583
17.7626	-0.57
17.8125	-0.527
17.8624	-0.525
17.9123	-0.551
17.9622	-0.521
18.0121	-0.502
18.062	-0.511
18.1119	-0.518
18.1618	-0.526
18.2117	-0.534
18.2616	-0.569
18.3115	-0.591
18.3614	-0.598
18.4113	-0.641
18.4612	-0.66
18.511	-0.67
18.5609	-0.676
18.6108	-0.695
18.6607	-0.709
18.7106	-0.739
18.7605	-0.736
18.8104	-0.74
18.8603	-0.786
18.9102	-0.823
18.9601	-0.819
19.01	-0.831
19.0599	-0.859
19.1098	-0.858
19.1597	-0.884
19.2096	-0.87
19.2595	-0.887
19.3094	-0.907
19.3593	-0.89
19.4092	-0.899
19.4591	-0.909
19.5089	-0.911
19.5588	-0.903
19.6087	-0.881
19.6586	-0.886
19.7085	-0.889
19.7584	-0.862
19.8083	-0.883
19.8582	-0.886
19.9081	-0.874
19.958	-0.901
20.0079	-0.87
20.0578	-0.878
20.1077	-0.893
20.1576	-0.885
20.2075	-0.865
20.2574	-0.868
20.3073	-0.851
20.3572	-0.857
20.4071	-0.862
20.457	-0.844
20.5068	-0.828
20.5567	-0.83
20.6066	-0.828
20.6565	-0.864
20.7064	-0.886
20.7563	-0.896
20.8062	-0.927
20.8561	-0.956
20.906	-0.974
20.9559	-1.002
21.0058	-1.028
21.0557	-1.054
21.1056	-1.072
21.1555	-1.096
21.2054	-1.089
21.2553	-1.088
21.3052	-1.09
21.3551	-1.1
21.405	-1.088
21.4549	-1.103
21.5047	-1.106
21.5546	-1.091
21.6045	-1.093
21.6544	-1.082
21.7043	-1.096
21.7542	-1.117
21.8041	-1.115
21.854	-1.121
21.9039	-1.138
21.9538	-1.145
22.0037	-1.151
22.0536	-1.167
22.1035	-1.146
22.1534	-1.18
22.2033	-1.177
22.2532	-1.178
22.3031	-1.178
22.353	-1.192
22.4029	-1.183
22.4528	-1.183
22.5026	-1.188
22.5525	-1.196
22.6024	-1.191
22.6523	-1.212
22.7022	-1.231
22.7521	-1.233
22.802	-1.225
22.8519	-1.215
22.9018	-1.204
22.9517	-1.205
23.0016	-1.198
23.0515	-1.192
23.1014	-1.205
23.1513	-1.22
23.2012	-1.227
23.2511	-1.217
23.301	-1.224
23.3509	-1.245
23.4008	-1.232
23.4507	-1.224
23.5005	-1.23
23.5504	-1.25
23.6003	-1.236
23.6502	-1.229
23.7001	-1.261
23.75	-1.278
23.7999	-1.259
23.8498	-1.274
23.8997	-1.26
23.9496	-1.284
23.9995	-1.309
24.0494	-1.292
24.0993	-1.287
24.1492	-1.28
24.1991	-1.289
24.249	-1.309
24.2989	-1.325
24.3488	-1.312
24.3987	-1.297
24.4486	-1.322
24.4984	-1.319
24.5483	-1.303
24.5982	-1.317
24.6481	-1.315
24.698	-1.328
24.7479	-1.345
24.7978	-1.342
24.8477	-1.352
24.8976	-1.319
24.9475	-1.331
24.9974	-1.335

## Sheet: only FH
FH only
retention volume (ml)	mAU (280 nm)
4.0415	-2.749	1G10	0.251
4.09139	-2.762	1G11	0.238
4.14129	-2.781	1G12	0.219
4.19118	-2.79	1H12	0.21
4.24108	-2.803	1H11	0.197
4.29097	-2.797	1H10	0.203
4.34087	-2.798	1H9	0.202
4.39076	-2.809	1H8	0.191
4.44066	-2.801	1H7	0.199
4.49055	-2.811	1H6	0.189
4.54045	-2.802	1H5	0.198
4.59034	-2.787	1H4	0.213
4.64024	-2.797	1H3	0.203
4.69013	-2.806	1H2	0.194
4.74003	-2.802	1H1	0.198
4.78992	-2.799	2A1	0.201
4.83982	-2.81	2A2	0.19
4.88971	-2.811	2A3	0.189
4.93961	-2.821	2A4	0.179
4.9895	-2.814	2A5	0.186
5.0394	-2.809	2A6	0.191
5.08929	-2.81	2A7	0.19
5.13919	-2.821	2A8	0.179
5.18908	-2.817	2A9	0.183
5.23898	-2.819	2A10	0.181
5.28887	-2.807	2A11	0.193
5.33877	-2.811	2A12	0.189
5.38866	-2.827	2B12	0.173
5.43856	-2.842	2B11	0.158
5.48845	-2.848	2B10	0.152
5.53835	-2.856	2B9	0.144
5.58824	-2.854	2B8	0.146
5.63814	-2.847	2B7	0.153
5.68803	-2.848	2B6	0.152
5.73793	-2.856	2B5	0.144
5.78782	-2.851	2B4	0.149
5.83772	-2.846	2B3	0.154
5.88761	-2.845	2B2	0.155
5.93751	-2.841	2B1	0.159
5.9874	-2.823	2C1	0.177
6.0373	-2.799	2C2	0.201
6.08719	-2.779	2C3	0.221
6.13709	-2.762	2C4	0.238
6.18698	-2.736	2C5	0.264
6.23688	-2.707	2C6	0.293
6.28677	-2.645	2C7	0.355
6.33667	-2.601	2C8	0.399
6.38656	-2.556	2C9	0.444
6.43646	-2.519	2C10	0.481
6.48635	-2.474	2C11	0.526
6.53625	-2.409	2C12	0.591
6.58614	-2.351	2D12	0.649
6.63604	-2.3	2D11	0.7
6.68593	-2.244	2D10	0.756
6.73583	-2.194	2D9	0.806
6.78572	-2.141	2D8	0.859
6.83562	-2.107	2D7	0.893
6.88551	-2.085	2D6	0.915
6.93541	-2.077	2D5	0.923
6.9853	-2.073	2D4	0.927
7.0352	-2.087	2D3	0.913
7.08509	-2.115	2D2	0.885
7.13499	-2.143	2D1	0.857
7.18488	-2.178	2E1	0.822
7.23478	-2.217	2E2	0.783
7.28467	-2.231	2E3	0.769
7.33457	-2.221	2E4	0.779
7.38446	-2.184	2E5	0.816
7.43436	-2.12	2E6	0.88
7.48425	-2.017	2E7	0.983
7.53415	-1.892	2E8	1.108
7.58404	-1.772	2E9	1.228
7.63394	-1.655	2E10	1.345
7.68383	-1.55	2E11	1.45
7.73373	-1.456	2E12	1.544
7.78362	-1.392	2F12	1.608
7.83352	-1.343	2F11	1.657
7.88341	-1.328	Waste	1.672
7.93331	-1.32		1.68
7.9832	-1.348		1.652
8.0331	-1.388		1.612
8.08299	-1.445		1.555
8.13289	-1.497		1.503
8.18278	-1.544		1.456
8.23268	-1.599		1.401
8.28257	-1.678		1.322
8.33247	-1.756		1.244
8.38236	-1.809		1.191
8.43226	-1.854		1.146
8.48215	-1.91		1.09
8.53205	-1.941		1.059
8.58194	-1.992		1.008
8.63184	-2.048		0.952
8.68173	-2.089		0.911
8.73163	-2.152		0.848
8.78152	-2.207		0.793
8.83142	-2.251		0.749
8.88131	-2.296		0.704
8.93121	-2.326		0.674
8.9811	-2.372		0.628
9.031	-2.405		0.595
9.08089	-2.444		0.556
9.13079	-2.457		0.543
9.18068	-2.498		0.502
9.23058	-2.535		0.465
9.28047	-2.56		0.44
9.33037	-2.571		0.429
9.38026	-2.601		0.399
9.43016	-2.615		0.385
9.48005	-2.631		0.369
9.52995	-2.646		0.354
9.57984	-2.603		0.397
9.62974	-2.543		0.457
9.67963	-2.4		0.6
9.72953	-2.06		0.94
9.77942	-1.354		1.646
9.82932	-0.077		2.923
9.87921	1.933		4.933
9.92911	4.648		7.648
9.979	7.946		10.946
10.0289	11.512		14.512
10.0788	14.881		17.881
10.1287	17.711		20.711
10.1786	19.85		22.85
10.2285	21.144		24.144
10.2784	21.624		24.624
10.3283	21.345		24.345
10.3782	20.455		23.455
10.4281	19.039		22.039
10.478	17.282		20.282
10.5278	15.315		18.315
10.5777	13.332		16.332
10.6276	11.461		14.461
10.6775	9.781		12.781
10.7274	8.316		11.316
10.7773	7.083		10.083
10.8272	6.082		9.082
10.8771	5.268		8.268
10.927	4.602		7.602
10.9769	4.034		7.034
11.0268	3.586		6.586
11.0767	3.229		6.229
11.1266	2.913		5.913
11.1765	2.632		5.632
11.2264	2.391		5.391
11.2763	2.164		5.164
11.3262	1.95		4.95
11.3761	1.761		4.761
11.426	1.603		4.603
11.4759	1.438		4.438
11.5257	1.293		4.293
11.5756	1.141		4.141
11.6255	1.006		4.006
11.6754	0.888		3.888
11.7253	0.764		3.764
11.7752	0.653		3.653
11.8251	0.543		3.543
11.875	0.424		3.424
11.9249	0.322		3.322
11.9748	0.22		3.22
12.0247	0.132		3.132
12.0746	0.05		3.05
12.1245	-0.042		2.958
12.1744	-0.141		2.859
12.2243	-0.242		2.758
12.2742	-0.342		2.658
12.3241	-0.413		2.587
12.374	-0.496		2.504
12.4239	-0.588		2.412
12.4738	-0.655		2.345
12.5236	-0.716		2.284
12.5735	-0.771		2.229
12.6234	-0.845		2.155
12.6733	-0.907		2.093
12.7232	-0.987		2.013
12.7731	-1.04		1.96
12.823	-1.063		1.937
12.8729	-1.119		1.881
12.9228	-1.192		1.808
12.9727	-1.239		1.761
13.0226	-1.291		1.709
13.0725	-1.31		1.69
13.1224	-1.348		1.652
13.1723	-1.39		1.61
13.2222	-1.427		1.573
13.2721	-1.458		1.542
13.322	-1.485		1.515
13.3719	-1.505		1.495
13.4218	-1.529		1.471
13.4717	-1.546		1.454
13.5215	-1.584		1.416
13.5714	-1.592		1.408
13.6213	-1.62		1.38
13.6712	-1.648		1.352
13.7211	-1.673		1.327
13.771	-1.681		1.319
13.8209	-1.675		1.325
13.8708	-1.705		1.295
13.9207	-1.754		1.246
13.9706	-1.754		1.246
14.0205	-1.766		1.234
14.0704	-1.776		1.224
14.1203	-1.796		1.204
14.1702	-1.814		1.186
14.2201	-1.8		1.2
14.27	-1.81		1.19
14.3199	-1.835		1.165
14.3698	-1.85		1.15
14.4197	-1.859		1.141
14.4696	-1.879		1.121
14.5194	-1.878		1.122
14.5693	-1.87		1.13
14.6192	-1.852		1.148
14.6691	-1.875		1.125
14.719	-1.892		1.108
14.7689	-1.871		1.129
14.8188	-1.878		1.122
14.8687	-1.891		1.109
14.9186	-1.895		1.105
14.9685	-1.907		1.093
15.0184	-1.91		1.09
15.0683	-1.91		1.09
15.1182	-1.914		1.086
15.1681	-1.935		1.065
15.218	-1.965		1.035
15.2679	-1.975		1.025
15.3178	-1.979		1.021
15.3677	-2.007		0.993
15.4176	-2.025		0.975
15.4675	-2.04		0.96
15.5173	-2.061		0.939
15.5672	-2.086		0.914
15.6171	-2.105		0.895
15.667	-2.12		0.88
15.7169	-2.138		0.862
15.7668	-2.148		0.852
15.8167	-2.175		0.825
15.8666	-2.197		0.803
15.9165	-2.223		0.777
15.9664	-2.207		0.793
16.0163	-2.231		0.769
16.0662	-2.26		0.74
16.1161	-2.278		0.722
16.166	-2.287		0.713
16.2159	-2.28		0.72
16.2658	-2.288		0.712
16.3157	-2.289		0.711
16.3656	-2.302		0.698
16.4155	-2.317		0.683
16.4654	-2.318		0.682
16.5152	-2.297		0.703
16.5651	-2.305		0.695
16.615	-2.319		0.681
16.6649	-2.33		0.67
16.7148	-2.33		0.67
16.7647	-2.331		0.669
16.8146	-2.344		0.656
16.8645	-2.361		0.639
16.9144	-2.369		0.631
16.9643	-2.378		0.622
17.0142	-2.369		0.631
17.0641	-2.393		0.607
17.114	-2.386		0.614
17.1639	-2.376		0.624
17.2138	-2.372		0.628
17.2637	-2.384		0.616
17.3136	-2.408		0.592
17.3635	-2.405		0.595
17.4134	-2.401		0.599
17.4633	-2.402		0.598
17.5131	-2.391		0.609
17.563	-2.406		0.594
17.6129	-2.398		0.602
17.6628	-2.421		0.579
17.7127	-2.438		0.562
17.7626	-2.443		0.557
17.8125	-2.443		0.557
17.8624	-2.459		0.541
17.9123	-2.459		0.541
17.9622	-2.438		0.562
18.0121	-2.439		0.561
18.062	-2.457		0.543
18.1119	-2.449		0.551
18.1618	-2.439		0.561
18.2117	-2.426		0.574
18.2616	-2.438		0.562
18.3115	-2.429		0.571
18.3614	-2.42		0.58
18.4113	-2.431		0.569
18.4612	-2.412		0.588
18.511	-2.422		0.578
18.5609	-2.441		0.559
18.6108	-2.44		0.56
18.6607	-2.456		0.544
18.7106	-2.46		0.54
18.7605	-2.457		0.543
18.8104	-2.461		0.539
18.8603	-2.475		0.525
18.9102	-2.485		0.515
18.9601	-2.504		0.496
19.01	-2.514		0.486
19.0599	-2.523		0.477
19.1098	-2.528		0.472
19.1597	-2.522		0.478
19.2096	-2.538		0.462
19.2595	-2.556		0.444
19.3094	-2.566		0.434
19.3593	-2.57		0.43
19.4092	-2.57		0.43
19.4591	-2.582		0.418
19.5089	-2.574		0.426
19.5588	-2.589		0.411
19.6087	-2.581		0.419
19.6586	-2.561		0.439
19.7085	-2.57		0.43
19.7584	-2.557		0.443
19.8083	-2.553		0.447
19.8582	-2.526		0.474
19.9081	-2.516		0.484
19.958	-2.477		0.523
20.0079	-2.462		0.538
20.0578	-2.404		0.596
20.1077	-2.323		0.677
20.1576	-2.185		0.815
20.2075	-1.978		1.022
20.2574	-1.678		1.322
20.3073	-1.282		1.718
20.3572	-0.822		2.178
20.4071	-0.368		2.632
20.457	0.05		3.05
20.5068	0.433		3.433
20.5567	0.766		3.766
20.6066	1.035		4.035
20.6565	1.257		4.257
20.7064	1.435		4.435
20.7563	1.591		4.591
20.8062	1.663		4.663
20.8561	1.652		4.652
20.906	1.522		4.522
20.9559	1.284		4.284
21.0058	0.967		3.967
21.0557	0.569		3.569
21.1056	0.138		3.138
21.1555	-0.309		2.691
21.2054	-0.725		2.275
21.2553	-1.112		1.888
21.3052	-1.436		1.564
21.3551	-1.713		1.287
21.405	-1.948		1.052
21.4549	-2.141		0.859
21.5047	-2.284		0.716
21.5546	-2.406		0.594
21.6045	-2.488		0.512
21.6544	-2.53		0.47
21.7043	-2.6		0.4
21.7542	-2.636		0.364
21.8041	-2.665		0.335
21.854	-2.687		0.313
21.9039	-2.709		0.291
21.9538	-2.728		0.272
22.0037	-2.748		0.252
22.0536	-2.763		0.237
22.1035	-2.772		0.228
22.1534	-2.799		0.201
22.2033	-2.812		0.188
22.2532	-2.813		0.187
22.3031	-2.828		0.172
22.353	-2.836		0.164
22.4029	-2.853		0.147
22.4528	-2.86		0.14
22.5026	-2.882		0.118
22.5525	-2.875		0.125
22.6024	-2.878		0.122
22.6523	-2.904		0.096
22.7022	-2.898		0.102
22.7521	-2.911		0.089
22.802	-2.915		0.085
22.8519	-2.934		0.066
22.9018	-2.954		0.046
22.9517	-2.949		0.051
23.0016	-2.966		0.034
23.0515	-2.941		0.059
23.1014	-2.942		0.058
23.1513	-2.951		0.049
23.2012	-2.969		0.031
23.2511	-2.97		0.03
23.301	-2.971		0.029
23.3509	-2.977		0.023
23.4008	-2.972		0.028
23.4507	-2.986		0.014
23.5005	-2.988		0.012
23.5504	-2.976		0.024
23.6003	-2.995		0.005
23.6502	-3.01		-0.01
23.7001	-3.007		-0.007
23.75	-3		0
23.7999	-2.996		0.004
23.8498	-2.999		0.001
23.8997	-3.007		-0.007
23.9496	-2.999		0.001
23.9995	-2.996		0.004
24.0494	-3.019		-0.019
24.0993	-3.022		-0.022
24.1492	-3.002		-0.002
24.1991	-3.009		-0.009
24.249	-2.996		0.004
24.2989	-2.976		0.024
24.3488	-2.98		0.02
24.3987	-2.961		0.039
24.4486	-2.939		0.061
24.4984	-2.919		0.081
24.5483	-2.901		0.099
24.5982	-2.916		0.084
24.6481	-2.928		0.072
24.698	-2.939		0.061
24.7479	-2.957		0.043
24.7978	-2.979		0.021
24.8477	-3.004		-0.004
24.8976	-3.024		-0.024
24.9475	-3.036		-0.036
24.9974	-3.035		-0.035

## Sheet: apoE2andFHandAb
apoE2/Ab1-42/FH
retention volume (ml)	mAU (280 nm)
4.0415	-6.044
4.09139	-6.059
4.14129	-6.067
4.19118	-6.078
4.24108	-6.102
4.29097	-6.103
4.34087	-6.105
4.39076	-6.101
4.44066	-6.131
4.49055	-6.135
4.54045	-6.161
4.59034	-6.153
4.64024	-6.148
4.69013	-6.156
4.74003	-6.174
4.78992	-6.187
4.83982	-6.18
4.88971	-6.184
4.93961	-6.189
4.9895	-6.19
5.0394	-6.202
5.08929	-6.225
5.13919	-6.235
5.18908	-6.239
5.23898	-6.25
5.28887	-6.262
5.33877	-6.259
5.38866	-6.273
5.43856	-6.284
5.48845	-6.276
5.53835	-6.287
5.58824	-6.286
5.63814	-6.293
5.68803	-6.282
5.73793	-6.285
5.78782	-6.304
5.83772	-6.315
5.88761	-6.296
5.93751	-6.29
5.9874	-6.296
6.0373	-6.294
6.08719	-6.298
6.13709	-6.311
6.18698	-6.322
6.23688	-6.322
6.28677	-6.332
6.33667	-6.332
6.38656	-6.335
6.43646	-6.342
6.48635	-6.365
6.53625	-6.378
6.58614	-6.383
6.63604	-6.371
6.68593	-6.359
6.73583	-6.372
6.78572	-6.373
6.83562	-6.39
6.88551	-6.391
6.93541	-6.39
6.9853	-6.4
7.0352	-6.395
7.08509	-6.401
7.13499	-6.398
7.18488	-6.406
7.23478	-6.415
7.28467	-6.397
7.33457	-6.348
7.38446	-6.218
7.43436	-5.892
7.48425	-5.24
7.53415	-4.242
7.58404	-3.05
7.63394	-1.937
7.68383	-1.246
7.73373	-1.107
7.78362	-1.378
7.83352	-1.848
7.88341	-2.393
7.93331	-2.912
7.9832	-3.352
8.0331	-3.686
8.08299	-3.856
8.13289	-3.675
8.18278	-2.945
8.23268	-1.396
8.28257	1.215
8.33247	4.733
8.38236	8.506
8.43226	11.621
8.48215	13.355
8.53205	13.412
8.58194	12.124
8.63184	10.254
8.68173	8.359
8.73163	6.708
8.78152	5.362
8.83142	4.261
8.88131	3.374
8.93121	2.623
8.9811	1.962
9.031	1.335
9.08089	0.754
9.13079	0.189
9.18068	-0.364
9.23058	-0.899
9.28047	-1.391
9.33037	-1.845
9.38026	-2.219
9.43016	-2.564
9.48005	-2.786
9.52995	-2.827
9.57984	-2.535
9.62974	-1.563
9.67963	0.578
9.72953	4.584
9.77942	11.049
9.82932	20.346
9.87921	32.447
9.92911	46.289
9.979	60.394
10.0289	72.94
10.0788	82.209
10.1287	87.041
10.1786	87.206
10.2285	83.171
10.2784	76.011
10.3283	67.011
10.3782	57.388
10.4281	48.114
10.478	39.807
10.5278	32.714
10.5777	26.855
10.6276	22.115
10.6775	18.293
10.7274	15.215
10.7773	12.701
10.8272	10.629
10.8771	8.886
10.927	7.438
10.9769	6.155
11.0268	5.036
11.0767	4.052
11.1266	3.196
11.1765	2.399
11.2264	1.684
11.2763	1.032
11.3262	0.47
11.3761	-0.046
11.426	-0.525
11.4759	-0.938
11.5257	-1.315
11.5756	-1.672
11.6255	-1.971
11.6754	-2.243
11.7253	-2.482
11.7752	-2.718
11.8251	-2.92
11.875	-3.088
11.9249	-3.251
11.9748	-3.403
12.0247	-3.54
12.0746	-3.681
12.1245	-3.792
12.1744	-3.916
12.2243	-4.034
12.2742	-4.139
12.3241	-4.225
12.374	-4.322
12.4239	-4.396
12.4738	-4.472
12.5236	-4.552
12.5735	-4.624
12.6234	-4.707
12.6733	-4.76
12.7232	-4.829
12.7731	-4.889
12.823	-4.936
12.8729	-4.987
12.9228	-5.023
12.9727	-5.046
13.0226	-5.085
13.0725	-5.148
13.1224	-5.167
13.1723	-5.19
13.2222	-5.226
13.2721	-5.269
13.322	-5.306
13.3719	-5.335
13.4218	-5.362
13.4717	-5.399
13.5215	-5.413
13.5714	-5.429
13.6213	-5.454
13.6712	-5.474
13.7211	-5.493
13.771	-5.513
13.8209	-5.527
13.8708	-5.565
13.9207	-5.606
13.9706	-5.641
14.0205	-5.679
14.0704	-5.697
14.1203	-5.741
14.1702	-5.768
14.2201	-5.795
14.27	-5.843
14.3199	-5.856
14.3698	-5.866
14.4197	-5.884
14.4696	-5.908
14.5194	-5.916
14.5693	-5.915
14.6192	-5.944
14.6691	-5.947
14.719	-5.964
14.7689	-5.975
14.8188	-5.996
14.8687	-6.019
14.9186	-6.024
14.9685	-6.039
15.0184	-6.05
15.0683	-6.063
15.1182	-6.078
15.1681	-6.092
15.218	-6.109
15.2679	-6.121
15.3178	-6.132
15.3677	-6.133
15.4176	-6.158
15.4675	-6.16
15.5173	-6.172
15.5672	-6.197
15.6171	-6.207
15.667	-6.207
15.7169	-6.229
15.7668	-6.242
15.8167	-6.26
15.8666	-6.256
15.9165	-6.269
15.9664	-6.283
16.0163	-6.277
16.0662	-6.291
16.1161	-6.303
16.166	-6.314
16.2159	-6.315
16.2658	-6.327
16.3157	-6.351
16.3656	-6.369
16.4155	-6.385
16.4654	-6.393
16.5152	-6.411
16.5651	-6.423
16.615	-6.419
16.6649	-6.438
16.7148	-6.437
16.7647	-6.444
16.8146	-6.469
16.8645	-6.475
16.9144	-6.484
16.9643	-6.483
17.0142	-6.482
17.0641	-6.5
17.114	-6.494
17.1639	-6.487
17.2138	-6.496
17.2637	-6.486
17.3136	-6.496
17.3635	-6.466
17.4134	-6.444
17.4633	-6.378
17.5131	-6.307
17.563	-6.204
17.6129	-6.089
17.6628	-5.947
17.7127	-5.8
17.7626	-5.655
17.8125	-5.504
17.8624	-5.386
17.9123	-5.287
17.9622	-5.224
18.0121	-5.177
18.062	-5.185
18.1119	-5.241
18.1618	-5.329
18.2117	-5.45
18.2616	-5.579
18.3115	-5.713
18.3614	-5.835
18.4113	-5.945
18.4612	-6.049
18.511	-6.147
18.5609	-6.229
18.6108	-6.281
18.6607	-6.333
18.7106	-6.394
18.7605	-6.424
18.8104	-6.454
18.8603	-6.467
18.9102	-6.512
18.9601	-6.534
19.01	-6.541
19.0599	-6.559
19.1098	-6.553
19.1597	-6.564
19.2096	-6.551
19.2595	-6.548
19.3094	-6.543
19.3593	-6.522
19.4092	-6.525
19.4591	-6.501
19.5089	-6.47
19.5588	-6.441
19.6087	-6.432
19.6586	-6.403
19.7085	-6.387
19.7584	-6.385
19.8083	-6.39
19.8582	-6.393
19.9081	-6.372
19.958	-6.367
20.0079	-6.34
20.0578	-6.274
20.1077	-6.211
20.1576	-6.17
20.2075	-6.095
20.2574	-6.033
20.3073	-5.968
20.3572	-5.938
20.4071	-5.92
20.457	-5.932
20.5068	-5.968
20.5567	-6.017
20.6066	-6.088
20.6565	-6.165
20.7064	-6.248
20.7563	-6.348
20.8062	-6.428
20.8561	-6.503
20.906	-6.56
20.9559	-6.612
21.0058	-6.65
21.0557	-6.683
21.1056	-6.716
21.1555	-6.717
21.2054	-6.729
21.2553	-6.733
21.3052	-6.748
21.3551	-6.778
21.405	-6.797
21.4549	-6.793
21.5047	-6.792
21.5546	-6.819
21.6045	-6.833
21.6544	-6.851
21.7043	-6.873
21.7542	-6.892
21.8041	-6.906
21.854	-6.91
21.9039	-6.921
21.9538	-6.956
22.0037	-6.958
22.0536	-6.952
22.1035	-6.965
22.1534	-6.978
22.2033	-6.99
22.2532	-6.988
22.3031	-7.002
22.353	-6.993
22.4029	-7.001
22.4528	-7.013
22.5026	-7.018
22.5525	-7.024
22.6024	-7.031
22.6523	-7.033
22.7022	-7.035
22.7521	-7.053
22.802	-7.06
22.8519	-7.069
22.9018	-7.082
22.9517	-7.079
23.0016	-7.087
23.0515	-7.081
23.1014	-7.089
23.1513	-7.09
23.2012	-7.081
23.2511	-7.088
23.301	-7.094
23.3509	-7.083
23.4008	-7.093
23.4507	-7.103
23.5005	-7.1
23.5504	-7.101
23.6003	-7.115
23.6502	-7.113
23.7001	-7.126
23.75	-7.111
23.7999	-7.121
23.8498	-7.129
23.8997	-7.136
23.9496	-7.143
23.9995	-7.15
24.0494	-7.146
24.0993	-7.162
24.1492	-7.165
24.1991	-7.175
24.249	-7.171
24.2989	-7.182
24.3488	-7.194
24.3987	-7.189
24.4486	-7.181
24.4984	-7.183
24.5483	-7.191
24.5982	-7.191
24.6481	-7.205
24.698	-7.19
24.7479	-7.19
24.7978	-7.171
24.8477	-7.142
24.8976	-7.1
24.9475	-7.034
24.9974	-6.928

## Sheet: E4FHAb
apoE4/Ab1-42/FH
retention volume (ml)	mAU (280 nm)
4.0415	10.843
4.09139	10.839
4.14129	10.851
4.19118	10.843
4.24108	10.823
4.29097	10.834
4.34087	10.831
4.39076	10.825
4.44066	10.823
4.49055	10.82
4.54045	10.815
4.59034	10.811
4.64024	10.822
4.69013	10.819
4.74003	10.803
4.78992	10.825
4.83982	10.825
4.88971	10.822
4.93961	10.83
4.9895	10.835
5.0394	10.831
5.08929	10.836
5.13919	10.832
5.18908	10.824
5.23898	10.826
5.28887	10.834
5.33877	10.834
5.38866	10.825
5.43856	10.82
5.48845	10.824
5.53835	10.826
5.58824	10.829
5.63814	10.835
5.68803	10.834
5.73793	10.819
5.78782	10.812
5.83772	10.837
5.88761	10.819
5.93751	10.817
5.9874	10.816
6.0373	10.824
6.08719	10.821
6.13709	10.82
6.18698	10.82
6.23688	10.829
6.28677	10.83
6.33667	10.815
6.38656	10.797
6.43646	10.806
6.48635	10.796
6.53625	10.794
6.58614	10.812
6.63604	10.804
6.68593	10.803
6.73583	10.819
6.78572	10.819
6.83562	10.814
6.88551	10.82
6.93541	10.823
6.9853	10.816
7.0352	10.813
7.08509	10.812
7.13499	10.829
7.18488	10.836
7.23478	10.836
7.28467	10.845
7.33457	10.872
7.38446	10.95
7.43436	11.135
7.48425	11.516
7.53415	12.09
7.58404	12.811
7.63394	13.556
7.68383	14.105
7.73373	14.291
7.78362	14.22
7.83352	13.978
7.88341	13.675
7.93331	13.396
7.9832	13.159
8.0331	12.996
8.08299	12.908
8.13289	12.94
8.18278	13.129
8.23268	13.546
8.28257	14.201
8.33247	15.122
8.38236	16.181
8.43226	17.2
8.48215	17.979
8.53205	18.394
8.58194	18.449
8.63184	18.209
8.68173	17.841
8.73163	17.473
8.78152	17.163
8.83142	16.872
8.88131	16.598
8.93121	16.36
8.9811	16.141
9.031	15.904
9.08089	15.649
9.13079	15.403
9.18068	15.141
9.23058	14.893
9.28047	14.635
9.33037	14.399
9.38026	14.203
9.43016	14.056
9.48005	13.945
9.52995	13.916
9.57984	14.058
9.62974	14.56
9.67963	15.782
9.72953	18.207
9.77942	22.485
9.82932	29.132
9.87921	38.431
9.92911	50.147
9.979	63.567
10.0289	77.295
10.0788	89.522
10.1287	98.769
10.1786	103.732
10.2285	104.044
10.2784	100.198
10.3283	93.142
10.3782	84.144
10.4281	74.55
10.478	65.277
10.5278	56.929
10.5777	49.765
10.6276	43.818
10.6775	38.962
10.7274	35.033
10.7773	31.882
10.8272	29.332
10.8771	27.258
10.927	25.526
10.9769	24.058
11.0268	22.825
11.0767	21.759
11.1266	20.83
11.1765	20.011
11.2264	19.264
11.2763	18.589
11.3262	18.006
11.3761	17.475
11.426	16.991
11.4759	16.559
11.5257	16.174
11.5756	15.841
11.6255	15.531
11.6754	15.242
11.7253	14.992
11.7752	14.771
11.8251	14.563
11.875	14.386
11.9249	14.214
11.9748	14.077
12.0247	13.926
12.0746	13.801
12.1245	13.685
12.1744	13.573
12.2243	13.456
12.2742	13.337
12.3241	13.262
12.374	13.181
12.4239	13.11
12.4738	13.013
12.5236	12.932
12.5735	12.864
12.6234	12.782
12.6733	12.721
12.7232	12.681
12.7731	12.624
12.823	12.572
12.8729	12.532
12.9228	12.465
12.9727	12.426
13.0226	12.397
13.0725	12.35
13.1224	12.321
13.1723	12.292
13.2222	12.253
13.2721	12.232
13.322	12.207
13.3719	12.166
13.4218	12.143
13.4717	12.125
13.5215	12.096
13.5714	12.072
13.6213	12.054
13.6712	12.041
13.7211	12.002
13.771	11.978
13.8209	11.963
13.8708	11.95
13.9207	11.94
13.9706	11.92
14.0205	11.905
14.0704	11.891
14.1203	11.856
14.1702	11.854
14.2201	11.837
14.27	11.824
14.3199	11.804
14.3698	11.797
14.4197	11.775
14.4696	11.763
14.5194	11.754
14.5693	11.732
14.6192	11.718
14.6691	11.729
14.719	11.715
14.7689	11.696
14.8188	11.682
14.8687	11.667
14.9186	11.65
14.9685	11.652
15.0184	11.628
15.0683	11.626
15.1182	11.616
15.1681	11.622
15.218	11.603
15.2679	11.596
15.3178	11.606
15.3677	11.599
15.4176	11.574
15.4675	11.566
15.5173	11.558
15.5672	11.539
15.6171	11.54
15.667	11.521
15.7169	11.524
15.7668	11.521
15.8167	11.511
15.8666	11.508
15.9165	11.505
15.9664	11.495
16.0163	11.512
16.0662	11.516
16.1161	11.507
16.166	11.503
16.2159	11.512
16.2658	11.511
16.3157	11.494
16.3656	11.487
16.4155	11.495
16.4654	11.486
16.5152	11.484
16.5651	11.482
16.615	11.475
16.6649	11.458
16.7148	11.438
16.7647	11.442
16.8146	11.429
16.8645	11.424
16.9144	11.424
16.9643	11.415
17.0142	11.41
17.0641	11.398
17.114	11.404
17.1639	11.404
17.2138	11.412
17.2637	11.4
17.3136	11.414
17.3635	11.414
17.4134	11.439
17.4633	11.47
17.5131	11.514
17.563	11.57
17.6129	11.657
17.6628	11.763
17.7127	11.88
17.7626	12.003
17.8125	12.116
17.8624	12.238
17.9123	12.341
17.9622	12.43
18.0121	12.51
18.062	12.533
18.1119	12.529
18.1618	12.494
18.2117	12.394
18.2616	12.301
18.3115	12.169
18.3614	12.041
18.4113	11.918
18.4612	11.817
18.511	11.733
18.5609	11.641
18.6108	11.585
18.6607	11.521
18.7106	11.488
18.7605	11.45
18.8104	11.41
18.8603	11.393
18.9102	11.387
18.9601	11.368
19.01	11.372
19.0599	11.377
19.1098	11.35
19.1597	11.35
19.2096	11.349
19.2595	11.355
19.3094	11.363
19.3593	11.358
19.4092	11.349
19.4591	11.349
19.5089	11.351
19.5588	11.38
19.6087	11.408
19.6586	11.414
19.7085	11.412
19.7584	11.414
19.8083	11.424
19.8582	11.42
19.9081	11.414
19.958	11.406
20.0079	11.407
20.0578	11.398
20.1077	11.382
20.1576	11.367
20.2075	11.365
20.2574	11.344
20.3073	11.336
20.3572	11.341
20.4071	11.319
20.457	11.305
20.5068	11.274
20.5567	11.267
20.6066	11.241
20.6565	11.218
20.7064	11.193
20.7563	11.165
20.8062	11.158
20.8561	11.158
20.906	11.161
20.9559	11.163
21.0058	11.172
21.0557	11.191
21.1056	11.189
21.1555	11.2
21.2054	11.223
21.2553	11.228
21.3052	11.227
21.3551	11.236
21.405	11.213
21.4549	11.193
21.5047	11.19
21.5546	11.168
21.6045	11.14
21.6544	11.138
21.7043	11.143
21.7542	11.145
21.8041	11.157
21.854	11.14
21.9039	11.149
21.9538	11.149
22.0037	11.154
22.0536	11.159
22.1035	11.147
22.1534	11.151
22.2033	11.161
22.2532	11.159
22.3031	11.145
22.353	11.123
22.4029	11.108
22.4528	11.107
22.5026	11.128
22.5525	11.114
22.6024	11.105
22.6523	11.104
22.7022	11.11
22.7521	11.104
22.802	11.092
22.8519	11.107
22.9018	11.101
22.9517	11.081
23.0016	11.079
23.0515	11.077
23.1014	11.072
23.1513	11.073
23.2012	11.065
23.2511	11.061
23.301	11.084
23.3509	11.092
23.4008	11.092
23.4507	11.088
23.5005	11.086
23.5504	11.087
23.6003	11.1
23.6502	11.093
23.7001	11.092
23.75	11.094
23.7999	11.1
23.8498	11.096
23.8997	11.092
23.9496	11.082
23.9995	11.084
24.0494	11.08
24.0993	11.095
24.1492	11.084
24.1991	11.07
24.249	11.068
24.2989	11.067
24.3488	11.065
24.3987	11.056
24.4486	11.054
24.4984	11.066
24.5483	11.061
24.5982	11.061
24.6481	11.041
24.698	11.043
24.7479	11.031
24.7978	11.036
24.8477	11.028
24.8976	11.031
24.9475	11.02
24.9974	11.016

## Sheet: standard
standard
retention volume (ml)	mAU (280 nm)
4.0415	151.057
4.09139	151.058
4.14129	151.06
4.19118	151.065
4.24108	151.061
4.29097	151.047
4.34087	151.059
4.39076	151.061
4.44066	151.043
4.49055	151.038
4.54045	151.046
4.59034	151.044
4.64024	151.032
4.69013	151.018
4.74003	151.041
4.78992	151.031
4.83982	151.027
4.88971	151.043
4.93961	151.053
4.9895	151.035
5.0394	151.032
5.08929	151.035
5.13919	151.031
5.18908	151.017
5.23898	151.034
5.28887	151.043
5.33877	151.046
5.38866	151.058
5.43856	151.06
5.48845	151.051
5.53835	151.076
5.58824	151.077
5.63814	151.108
5.68803	151.138
5.73793	151.175
5.78782	151.218
5.83772	151.267
5.88761	151.33
5.93751	151.406
5.9874	151.499
6.0373	151.593
6.08719	151.693
6.13709	151.799
6.18698	151.905
6.23688	152.013
6.28677	152.117
6.33667	152.222
6.38656	152.306
6.43646	152.401
6.48635	152.473
6.53625	152.513
6.58614	152.561
6.63604	152.602
6.68593	152.608
6.73583	152.611
6.78572	152.611
6.83562	152.577
6.88551	152.525
6.93541	152.468
6.9853	152.413
7.0352	152.354
7.08509	152.291
7.13499	152.247
7.18488	152.26
7.23478	152.33
7.28467	152.518
7.33457	153.18
7.38446	154.837
7.43436	157.569
7.48425	160.732
7.53415	163.717
7.58404	166.421
7.63394	168.74
7.68383	170.499
7.73373	171.594
7.78362	172.106
7.83352	172.133
7.88341	171.841
7.93331	171.357
7.9832	170.849
8.0331	170.368
8.08299	170.09
8.13289	170.327
8.18278	171.935
8.23268	176.898
8.28257	188.553
8.33247	210.366
8.38236	243.612
8.43226	282.296
8.48215	316.858
8.53205	343.603
8.58194	364.162
8.63184	381.769
8.68173	401.563
8.73163	431.27
8.78152	478.831
8.83142	548.1
8.88131	637.072
8.93121	736.831
8.9811	835.025
9.031	920.321
9.08089	984.09
9.13079	1021.23
9.18068	1029.27
9.23058	1007.94
9.28047	959.974
9.33037	892.828
9.38026	814.636
9.43016	733.493
9.48005	656.499
9.52995	586.901
9.57984	526.913
9.62974	477.802
9.67963	439.413
9.72953	411.481
9.77942	393.319
9.82932	383.807
9.87921	381.203
9.92911	383.596
9.979	388.722
10.0289	394.321
10.0788	398.482
10.1287	399.755
10.1786	397.266
10.2285	390.774
10.2784	380.23
10.3283	366.227
10.3782	349.749
10.4281	331.925
10.478	313.593
10.5278	295.898
10.5777	279.428
10.6276	264.631
10.6775	251.783
10.7274	240.986
10.7773	232.074
10.8272	224.973
10.8771	219.547
10.927	215.628
10.9769	213.148
11.0268	212.119
11.0767	212.559
11.1266	214.674
11.1765	218.674
11.2264	225.039
11.2763	234.283
11.3262	247.182
11.3761	264.697
11.426	287.555
11.4759	316.97
11.5257	353.723
11.5756	398.155
11.6255	450.201
11.6754	509.155
11.7253	573.18
11.7752	639.862
11.8251	706.424
11.875	769.355
11.9249	825.466
11.9748	872.102
12.0247	906.605
12.0746	927.675
12.1245	934.236
12.1744	926.658
12.2243	905.706
12.2742	873.796
12.3241	833.339
12.374	786.888
12.4239	737.947
12.4738	688.458
12.5236	640.637
12.5735	596.457
12.6234	556.609
12.6733	521.262
12.7232	490.372
12.7731	463.604
12.823	440.155
12.8729	419.437
12.9228	400.785
12.9727	383.663
13.0226	367.481
13.0725	352.012
13.1224	337.037
13.1723	322.447
13.2222	308.205
13.2721	294.461
13.322	281.312
13.3719	268.892
13.4218	257.373
13.4717	246.838
13.5215	237.341
13.5714	228.977
13.6213	221.718
13.6712	215.537
13.7211	210.402
13.771	206.297
13.8209	203.173
13.8708	201.018
13.9207	199.868
13.9706	199.659
14.0205	200.394
14.0704	202.145
14.1203	205.059
14.1702	209.325
14.2201	215.322
14.27	223.716
14.3199	235.281
14.3698	251.026
14.4197	272.166
14.4696	299.411
14.5194	333.211
14.5693	373.5
14.6192	418.745
14.6691	466.255
14.719	512.184
14.7689	552.333
14.8188	583.285
14.8687	604.026
14.9186	615.001
14.9685	617.204
15.0184	611.322
15.0683	597.537
15.1182	576.321
15.1681	547.837
15.218	513.549
15.2679	475.479
15.3178	436.406
15.3677	399.215
15.4176	365.17
15.4675	335.008
15.5173	309.355
15.5672	287.623
15.6171	269.395
15.667	254.163
15.7169	241.44
15.7668	230.731
15.8167	221.695
15.8666	213.988
15.9165	207.439
15.9664	201.892
16.0163	197.231
16.0662	193.434
16.1161	190.406
16.166	188.063
16.2159	186.355
16.2658	185.257
16.3157	184.737
16.3656	184.819
16.4155	185.676
16.4654	187.611
16.5152	191.362
16.5651	198.302
16.615	210.529
16.6649	231.118
16.7148	263.324
16.7647	310.046
16.8146	372.318
16.8645	449.392
16.9144	536.373
16.9643	627.223
17.0142	714.876
17.0641	792.496
17.114	855.818
17.1639	903.646
17.2138	936.229
17.2637	955.103
17.3136	960.159
17.3635	949.74
17.4134	922.759
17.4633	879.622
17.5131	820.939
17.563	751.27
17.6129	676.311
17.6628	600.628
17.7127	529.725
17.7626	466.027
17.8125	410.924
17.8624	364.441
17.9123	325.995
17.9622	294.61
18.0121	269.12
18.062	248.458
18.1119	231.75
18.1618	218.297
18.2117	207.479
18.2616	198.836
18.3115	191.888
18.3614	186.34
18.4113	181.916
18.4612	178.392
18.511	175.494
18.5609	173.153
18.6108	171.234
18.6607	169.651
18.7106	168.349
18.7605	167.265
18.8104	166.389
18.8603	165.663
18.9102	165.101
18.9601	164.621
19.01	164.25
19.0599	163.977
19.1098	163.767
19.1597	163.639
19.2096	163.596
19.2595	163.643
19.3094	163.753
19.3593	163.963
19.4092	164.311
19.4591	164.797
19.5089	165.456
19.5588	166.385
19.6087	167.606
19.6586	169.166
19.7085	171.128
19.7584	173.601
19.8083	176.721
19.8582	180.928
19.9081	187.182
19.958	197.354
20.0079	214.363
20.0578	241.875
20.1077	283.971
20.1576	343.728
20.2075	421.475
20.2574	515.079
20.3073	620.248
20.3572	729.699
20.4071	836.119
20.457	932.215
20.5068	1009.9
20.5567	1064.08
20.6066	1092.71
20.6565	1097.64
20.7064	1085.04
20.7563	1062.18
20.8062	1032.57
20.8561	996.928
20.906	950.958
20.9559	888.997
21.0058	812.894
21.0557	728.301
21.1056	641.729
21.1555	558.757
21.2054	483.096
21.2553	417.1
21.3052	361.055
21.3551	314.83
21.405	277.663
21.4549	248.421
21.5047	225.917
21.5546	208.929
21.6045	196.356
21.6544	187.087
21.7043	180.38
21.7542	175.49
21.8041	171.902
21.854	169.205
21.9039	167.127
21.9538	165.439
22.0037	164.025
22.0536	162.816
22.1035	161.721
22.1534	160.747
22.2033	159.861
22.2532	159.06
22.3031	158.359
22.353	157.75
22.4029	157.23
22.4528	156.765
22.5026	156.375
22.5525	156.039
22.6024	155.766
22.6523	155.515
22.7022	155.312
22.7521	155.114
22.802	154.963
22.8519	154.83
22.9018	154.741
22.9517	154.631
23.0016	154.567
23.0515	154.502
23.1014	154.465
23.1513	154.415
23.2012	154.385
23.2511	154.328
23.301	154.268
23.3509	154.194
23.4008	154.114
23.4507	154.026
23.5005	153.96
23.5504	153.882
23.6003	153.793
23.6502	153.699
23.7001	153.607
23.75	153.5
23.7999	153.394
23.8498	153.294
23.8997	153.223
23.9496	153.151
23.9995	153.073
24.0494	153.019
24.0993	152.957
24.1492	152.927
24.1991	152.893
24.249	152.863
24.2989	152.825
24.3488	152.813
24.3987	152.817
24.4486	152.848
24.4984	152.888
24.5483	152.956
24.5982	153.034
24.6481	153.156
24.698	153.303
24.7479	153.468
24.7978	153.641
24.8477	153.852
24.8976	154.045
24.9475	154.231
24.9974	154.404

## Sheet: E2only
apoE2 only
retention volume (ml)	mAU (280 nm)
ml	mAU
4.04064	-0.406
4.09053	-0.417
4.14041	-0.415
4.1903	-0.432
4.24018	-0.425
4.29007	-0.423
4.33995	-0.442
4.38984	-0.453
4.43972	-0.444
4.48961	-0.44
4.53949	-0.459
4.58937	-0.469
4.63926	-0.452
4.68914	-0.475
4.73903	-0.48
4.78891	-0.476
4.8388	-0.473
4.88868	-0.483
4.93857	-0.479
4.98845	-0.486
5.03833	-0.488
5.08822	-0.503
5.1381	-0.491
5.18799	-0.486
5.23787	-0.492
5.28776	-0.502
5.33764	-0.498
5.38753	-0.503
5.43741	-0.488
5.4873	-0.488
5.53718	-0.494
5.58706	-0.51
5.63695	-0.502
5.68683	-0.499
5.73672	-0.499
5.7866	-0.486
5.83649	-0.47
5.88637	-0.477
5.93626	-0.468
5.98614	-0.466
6.03602	-0.461
6.08591	-0.45
6.13579	-0.428
6.18568	-0.425
6.23556	-0.433
6.28545	-0.423
6.33533	-0.407
6.38522	-0.395
6.4351	-0.396
6.48499	-0.392
6.53487	-0.374
6.58475	-0.372
6.63464	-0.354
6.68452	-0.359
6.73441	-0.361
6.78429	-0.358
6.83418	-0.359
6.88406	-0.342
6.93395	-0.36
6.98383	-0.391
7.03371	-0.395
7.0836	-0.419
7.13348	-0.434
7.18337	-0.453
7.23325	-0.466
7.28314	-0.466
7.33302	-0.445
7.38291	-0.418
7.43279	-0.399
7.48268	-0.365
7.53256	-0.337
7.58244	-0.274
7.63233	-0.223
7.68221	-0.155
7.7321	-0.091
7.78198	-0.028
7.83187	0.025
7.88175	0.075
7.93164	0.108
7.98152	0.155
8.0314	0.194
8.08129	0.248
8.13117	0.292
8.18106	0.329
8.23094	0.362
8.28083	0.4
8.33071	0.433
8.3806	0.466
8.43048	0.51
8.48037	0.551
8.53025	0.579
8.58013	0.579
8.63002	0.539
8.6799	0.464
8.72979	0.382
8.77967	0.329
8.82956	0.243
8.87944	0.174
8.92933	0.083
8.97921	0.02
9.02909	-0.036
9.07898	-0.077
9.12886	-0.132
9.17875	-0.179
9.22863	-0.221
9.27852	-0.248
9.3284	-0.283
9.37829	-0.315
9.42817	-0.336
9.47806	-0.351
9.52794	-0.377
9.57782	-0.385
9.62771	-0.406
9.67759	-0.432
9.72748	-0.457
9.77736	-0.473
9.82725	-0.495
9.87713	-0.527
9.92702	-0.538
9.9769	-0.554
10.0268	-0.576
10.0767	-0.588
10.1266	-0.602
10.1764	-0.616
10.2263	-0.612
10.2762	-0.617
10.3261	-0.636
10.376	-0.628
10.4259	-0.613
10.4757	-0.594
10.5256	-0.582
10.5755	-0.535
10.6254	-0.504
10.6753	-0.462
10.7252	-0.421
10.7751	-0.393
10.8249	-0.355
10.8748	-0.337
10.9247	-0.304
10.9746	-0.274
11.0245	-0.274
11.0744	-0.275
11.1242	-0.274
11.1741	-0.283
11.224	-0.302
11.2739	-0.304
11.3238	-0.336
11.3737	-0.35
11.4236	-0.372
11.4734	-0.402
11.5233	-0.441
11.5732	-0.452
11.6231	-0.469
11.673	-0.503
11.7229	-0.505
11.7727	-0.529
11.8226	-0.544
11.8725	-0.564
11.9224	-0.585
11.9723	-0.591
12.0222	-0.604
12.072	-0.621
12.1219	-0.633
12.1718	-0.651
12.2217	-0.644
12.2716	-0.648
12.3215	-0.657
12.3714	-0.652
12.4212	-0.652
12.4711	-0.657
12.521	-0.648
12.5709	-0.664
12.6208	-0.671
12.6707	-0.67
12.7205	-0.678
12.7704	-0.679
12.8203	-0.679
12.8702	-0.682
12.9201	-0.689
12.97	-0.69
13.0199	-0.685
13.0697	-0.71
13.1196	-0.709
13.1695	-0.726
13.2194	-0.725
13.2693	-0.722
13.3192	-0.729
13.369	-0.752
13.4189	-0.744
13.4688	-0.76
13.5187	-0.766
13.5686	-0.772
13.6185	-0.778
13.6684	-0.773
13.7182	-0.784
13.7681	-0.792
13.818	-0.798
13.8679	-0.799
13.9178	-0.795
13.9677	-0.798
14.0175	-0.814
14.0674	-0.811
14.1173	-0.791
14.1672	-0.803
14.2171	-0.81
14.267	-0.825
14.3169	-0.823
14.3667	-0.82
14.4166	-0.811
14.4665	-0.806
14.5164	-0.818
14.5663	-0.833
14.6162	-0.813
14.666	-0.82
14.7159	-0.811
14.7658	-0.825
14.8157	-0.823
14.8656	-0.834
14.9155	-0.844
14.9654	-0.837
15.0152	-0.833
15.0651	-0.836
15.115	-0.831
15.1649	-0.834
15.2148	-0.841
15.2647	-0.844
15.3145	-0.867
15.3644	-0.864
15.4143	-0.855
15.4642	-0.868
15.5141	-0.857
15.564	-0.84
15.6138	-0.84
15.6637	-0.847
15.7136	-0.845
15.7635	-0.845
15.8134	-0.832
15.8633	-0.835
15.9132	-0.855
15.963	-0.867
16.0129	-0.87
16.0628	-0.858
16.1127	-0.852
16.1626	-0.873
16.2125	-0.889
16.2623	-0.89
16.3122	-0.903
16.3621	-0.893
16.412	-0.887
16.4619	-0.875
16.5118	-0.884
16.5617	-0.873
16.6115	-0.852
16.6614	-0.866
16.7113	-0.87
16.7612	-0.87
16.8111	-0.858
16.861	-0.85
16.9108	-0.865
16.9607	-0.863
17.0106	-0.865
17.0605	-0.859
17.1104	-0.869
17.1603	-0.869
17.2102	-0.881
17.26	-0.858
17.3099	-0.861
17.3598	-0.882
17.4097	-0.882
17.4596	-0.878
17.5095	-0.889
17.5593	-0.881
17.6092	-0.893
17.6591	-0.907
17.709	-0.891
17.7589	-0.894
17.8088	-0.895
17.8587	-0.889
17.9085	-0.899
17.9584	-0.871
18.0083	-0.874
18.0582	-0.868
18.1081	-0.859
18.158	-0.85
18.2078	-0.836
18.2577	-0.793
18.3076	-0.766
18.3575	-0.737
18.4074	-0.705
18.4573	-0.648
18.5072	-0.599
18.557	-0.535
18.6069	-0.468
18.6568	-0.382
18.7067	-0.288
18.7566	-0.163
18.8065	-0.042
18.8563	0.092
18.9062	0.23
18.9561	0.398
19.006	0.567
19.0559	0.762
19.1058	0.943
19.1556	1.127
19.2055	1.331
19.2554	1.838
19.3053	2.107
19.3552	2.272
19.4051	2.409
19.455	2.552
19.5048	2.647
19.5547	2.707
19.6046	2.756
19.6545	2.783
19.7044	2.807
19.7543	2.827
19.8041	2.837
19.854	2.819
19.9039	2.785
19.9538	2.761
20.0037	2.715
20.0536	2.68
20.1035	2.627
20.1533	2.624
20.2032	2.669
20.2531	2.766
20.303	2.972
20.3529	3.261
20.4028	3.655
20.4526	4.12
20.5025	4.586
20.5524	5.018
20.6023	5.427
20.6522	5.788
20.7021	6.077
20.752	6.268
20.8018	6.324
20.8517	6.22
20.9016	6.012
20.9515	5.673
21.0014	5.223
21.0513	4.693
21.1011	4.136
21.151	3.593
21.2009	3.082
21.2508	2.608
21.3007	2.195
21.3506	1.866
21.4005	1.623
21.4503	1.424
21.5002	1.283
21.5501	1.161
21.6	1.093
21.6499	1.051
21.6998	1.06
21.7496	1.064
21.7995	1.068
21.8494	1.092
21.8993	1.157
21.9492	1.203
21.9991	1.263
22.049	1.33
22.0988	1.425
22.1487	1.525
22.1986	1.641
22.2485	1.763
22.2984	1.939
22.3483	2.133
22.3981	2.414
22.448	2.753
22.4979	3.239
22.5478	3.919
22.5977	4.769
22.6476	5.755
22.6974	6.86
22.7473	8.056
22.7972	9.322
22.8471	10.55
22.897	11.505
22.9469	11.852
22.9968	11.391
23.0466	10.102
23.0965	8.412
23.1464	6.763
23.1963	5.401
23.2462	4.328
23.2961	3.509
23.3459	2.888
23.3958	2.414
23.4457	2.021
23.4956	1.727
23.5455	1.472
23.5954	1.275
23.6453	1.136
23.6951	1.02
23.745	0.943
23.7949	0.888
23.8448	0.853
23.8947	0.817
23.9446	0.762
23.9944	0.749
24.0443	0.728
24.0942	0.726
24.1441	0.73
24.194	0.734
24.2439	0.73
24.2938	0.734
24.3436	0.745
24.3935	0.745
24.4434	0.755
24.4933	0.767
24.5432	0.793
24.5931	0.844
24.6429	0.869
24.6928	0.91
24.7427	0.97
24.7926	1.037
24.8425	1.148
24.8924	1.251
24.9423	1.394
24.9921	1.576
25.042	1.785

## Sheet: onlyAmyloid
Ab1-42 only
retention volume (ml)	mAU (280 nm)	normalized mAU
4.0415	9.843	-0.157
4.09139	9.81	-0.19
4.14129	9.776	-0.224
4.19118	9.762	-0.238
4.24108	9.734	-0.266
4.29097	9.704	-0.296
4.34087	9.683	-0.317
4.39076	9.662	-0.338
4.44066	9.642	-0.358
4.49055	9.61	-0.39
4.54045	9.594	-0.406
4.59034	9.588	-0.412
4.64024	9.569	-0.431
4.69013	9.543	-0.457
4.74003	9.536	-0.464
4.78992	9.522	-0.478
4.83982	9.505	-0.495
4.88971	9.48	-0.52
4.93961	9.462	-0.538
4.9895	9.455	-0.545
5.0394	9.419	-0.581
5.08929	9.408	-0.592
5.13919	9.371	-0.629
5.18908	9.365	-0.635
5.23898	9.341	-0.659
5.28887	9.331	-0.669
5.33877	9.317	-0.683
5.38866	9.318	-0.682
5.43856	9.304	-0.696
5.48845	9.281	-0.719
5.53835	9.281	-0.719
5.58824	9.266	-0.734
5.63814	9.238	-0.762
5.68803	9.222	-0.778
5.73793	9.208	-0.792
5.78782	9.195	-0.805
5.83772	9.179	-0.821
5.88761	9.16	-0.84
5.93751	9.145	-0.855
5.9874	9.132	-0.868
6.0373	9.119	-0.881
6.08719	9.082	-0.918
6.13709	9.069	-0.931
6.18698	9.046	-0.954
6.23688	9.03	-0.97
6.28677	9.011	-0.989
6.33667	9.01	-0.99
6.38656	8.981	-1.019
6.43646	8.985	-1.015
6.48635	8.98	-1.02
6.53625	8.962	-1.038
6.58614	8.952	-1.048
6.63604	8.936	-1.064
6.68593	8.922	-1.078
6.73583	8.912	-1.088
6.78572	8.914	-1.086
6.83562	8.908	-1.092
6.88551	8.888	-1.112
6.93541	8.873	-1.127
6.9853	8.856	-1.144
7.0352	8.835	-1.165
7.08509	8.811	-1.189
7.13499	8.793	-1.207
7.18488	8.764	-1.236
7.23478	8.74	-1.26
7.28467	8.715	-1.285
7.33457	8.694	-1.306
7.38446	8.676	-1.324
7.43436	8.648	-1.352
7.48425	8.647	-1.353
7.53415	8.634	-1.366
7.58404	8.631	-1.369
7.63394	8.643	-1.357
7.68383	8.644	-1.356
7.73373	8.654	-1.346
7.78362	8.657	-1.343
7.83352	8.658	-1.342
7.88341	8.674	-1.326
7.93331	8.663	-1.337
7.9832	8.659	-1.341
8.0331	8.643	-1.357
8.08299	8.638	-1.362
8.13289	8.63	-1.37
8.18278	8.634	-1.366
8.23268	8.664	-1.336
8.28257	8.681	-1.319
8.33247	8.736	-1.264
8.38236	8.8	-1.2
8.43226	8.848	-1.152
8.48215	8.924	-1.076
8.53205	9.008	-0.992
8.58194	9.092	-0.908
8.63184	9.177	-0.823
8.68173	9.202	-0.798
8.73163	9.231	-0.769
8.78152	9.244	-0.756
8.83142	9.221	-0.779
8.88131	9.189	-0.811
8.93121	9.14	-0.86
8.9811	9.113	-0.887
9.031	9.091	-0.909
9.08089	9.057	-0.943
9.13079	9.019	-0.981
9.18068	8.988	-1.012
9.23058	8.956	-1.044
9.28047	8.943	-1.057
9.33037	8.916	-1.084
9.38026	8.902	-1.098
9.43016	8.877	-1.123
9.48005	8.84	-1.16
9.52995	8.813	-1.187
9.57984	8.802	-1.198
9.62974	8.782	-1.218
9.67963	8.757	-1.243
9.72953	8.718	-1.282
9.77942	8.711	-1.289
9.82932	8.671	-1.329
9.87921	8.669	-1.331
9.92911	8.644	-1.356
9.979	8.612	-1.388
10.0289	8.601	-1.399
10.0788	8.604	-1.396
10.1287	8.576	-1.424
10.1786	8.564	-1.436
10.2285	8.545	-1.455
10.2784	8.52	-1.48
10.3283	8.498	-1.502
10.3782	8.49	-1.51
10.4281	8.473	-1.527
10.478	8.463	-1.537
10.5278	8.435	-1.565
10.5777	8.422	-1.578
10.6276	8.425	-1.575
10.6775	8.412	-1.588
10.7274	8.403	-1.597
10.7773	8.381	-1.619
10.8272	8.378	-1.622
10.8771	8.35	-1.65
10.927	8.351	-1.649
10.9769	8.331	-1.669
11.0268	8.314	-1.686
11.0767	8.321	-1.679
11.1266	8.323	-1.677
11.1765	8.314	-1.686
11.2264	8.294	-1.706
11.2763	8.295	-1.705
11.3262	8.282	-1.718
11.3761	8.289	-1.711
11.426	8.296	-1.704
11.4759	8.288	-1.712
11.5257	8.279	-1.721
11.5756	8.281	-1.719
11.6255	8.29	-1.71
11.6754	8.294	-1.706
11.7253	8.295	-1.705
11.7752	8.302	-1.698
11.8251	8.314	-1.686
11.875	8.324	-1.676
11.9249	8.327	-1.673
11.9748	8.336	-1.664
12.0247	8.329	-1.671
12.0746	8.341	-1.659
12.1245	8.349	-1.651
12.1744	8.383	-1.617
12.2243	8.404	-1.596
12.2742	8.415	-1.585
12.3241	8.43	-1.57
12.374	8.422	-1.578
12.4239	8.434	-1.566
12.4738	8.462	-1.538
12.5236	8.477	-1.523
12.5735	8.487	-1.513
12.6234	8.495	-1.505
12.6733	8.485	-1.515
12.7232	8.488	-1.512
12.7731	8.496	-1.504
12.823	8.468	-1.532
12.8729	8.462	-1.538
12.9228	8.445	-1.555
12.9727	8.407	-1.593
13.0226	8.371	-1.629
13.0725	8.331	-1.669
13.1224	8.288	-1.712
13.1723	8.237	-1.763
13.2222	8.183	-1.817
13.2721	8.127	-1.873
13.322	8.082	-1.918
13.3719	8.036	-1.964
13.4218	7.974	-2.026
13.4717	7.924	-2.076
13.5215	7.875	-2.125
13.5714	7.826	-2.174
13.6213	7.767	-2.233
13.6712	7.71	-2.29
13.7211	7.674	-2.326
13.771	7.623	-2.377
13.8209	7.567	-2.433
13.8708	7.539	-2.461
13.9207	7.485	-2.515
13.9706	7.446	-2.554
14.0205	7.412	-2.588
14.0704	7.38	-2.62
14.1203	7.347	-2.653
14.1702	7.311	-2.689
14.2201	7.292	-2.708
14.27	7.277	-2.723
14.3199	7.267	-2.733
14.3698	7.254	-2.746
14.4197	7.238	-2.762
14.4696	7.207	-2.793
14.5194	7.199	-2.801
14.5693	7.183	-2.817
14.6192	7.177	-2.823
14.6691	7.164	-2.836
14.719	7.127	-2.873
14.7689	7.122	-2.878
14.8188	7.125	-2.875
14.8687	7.13	-2.87
14.9186	7.101	-2.899
14.9685	7.084	-2.916
15.0184	7.093	-2.907
15.0683	7.084	-2.916
15.1182	7.066	-2.934
15.1681	7.053	-2.947
15.218	7.046	-2.954
15.2679	7.041	-2.959
15.3178	7.036	-2.964
15.3677	7.022	-2.978
15.4176	7.017	-2.983
15.4675	6.998	-3.002
15.5173	6.983	-3.017
15.5672	6.979	-3.021
15.6171	6.973	-3.027
15.667	6.943	-3.057
15.7169	6.957	-3.043
15.7668	6.956	-3.044
15.8167	6.949	-3.051
15.8666	6.932	-3.068
15.9165	6.929	-3.071
15.9664	6.924	-3.076
16.0163	6.912	-3.088
16.0662	6.913	-3.087
16.1161	6.909	-3.091
16.166	6.903	-3.097
16.2159	6.875	-3.125
16.2658	6.87	-3.13
16.3157	6.873	-3.127
16.3656	6.859	-3.141
16.4155	6.847	-3.153
16.4654	6.838	-3.162
16.5152	6.844	-3.156
16.5651	6.848	-3.152
16.615	6.841	-3.159
16.6649	6.832	-3.168
16.7148	6.835	-3.165
16.7647	6.849	-3.151
16.8146	6.852	-3.148
16.8645	6.849	-3.151
16.9144	6.836	-3.164
16.9643	6.852	-3.148
17.0142	6.841	-3.159
17.0641	6.857	-3.143
17.114	6.873	-3.127
17.1639	6.891	-3.109
17.2138	6.892	-3.108
17.2637	6.881	-3.119
17.3136	6.893	-3.107
17.3635	6.918	-3.082
17.4134	6.945	-3.055
17.4633	6.964	-3.036
17.5131	6.983	-3.017
17.563	7.022	-2.978
17.6129	7.064	-2.936
17.6628	7.131	-2.869
17.7127	7.172	-2.828
17.7626	7.25	-2.75
17.8125	7.307	-2.693
17.8624	7.414	-2.586
17.9123	7.551	-2.449
17.9622	7.725	-2.275
18.0121	7.934	-2.066
18.062	8.21	-1.79
18.1119	8.579	-1.421
18.1618	9.029	-0.971
18.2117	9.558	-0.442
18.2616	10.194	0.194
18.3115	10.869	0.869
18.3614	11.54	1.54
18.4113	12.146	2.146
18.4612	12.669	2.669
18.511	13.052	3.052
18.5609	13.306	3.306
18.6108	13.457	3.457
18.6607	13.496	3.496
18.7106	13.431	3.431
18.7605	13.285	3.285
18.8104	13.061	3.061
18.8603	12.779	2.779
18.9102	12.418	2.418
18.9601	12.008	2.008
19.01	11.554	1.554
19.0599	11.1	1.1
19.1098	10.63	0.63
19.1597	10.174	0.174
19.2096	9.746	-0.254
19.2595	9.343	-0.657
19.3094	8.985	-1.015
19.3593	8.664	-1.336
19.4092	8.389	-1.611
19.4591	8.144	-1.856
19.5089	7.943	-2.057
19.5588	7.77	-2.23
19.6087	7.624	-2.376
19.6586	7.525	-2.475
19.7085	7.447	-2.553
19.7584	7.405	-2.595
19.8083	7.381	-2.619
19.8582	7.365	-2.635
19.9081	7.368	-2.632
19.958	7.353	-2.647
20.0079	7.329	-2.671
20.0578	7.291	-2.709
20.1077	7.262	-2.738
20.1576	7.205	-2.795
20.2075	7.158	-2.842
20.2574	7.109	-2.891
20.3073	7.069	-2.931
20.3572	7.036	-2.964
20.4071	7.016	-2.984
20.457	6.989	-3.011
20.5068	6.969	-3.031
20.5567	6.948	-3.052
20.6066	6.921	-3.079
20.6565	6.906	-3.094
20.7064	6.899	-3.101
20.7563	6.873	-3.127
20.8062	6.839	-3.161
20.8561	6.812	-3.188
20.906	6.776	-3.224
20.9559	6.74	-3.26
21.0058	6.725	-3.275
21.0557	6.682	-3.318
21.1056	6.647	-3.353
21.1555	6.614	-3.386
21.2054	6.585	-3.415
21.2553	6.574	-3.426
21.3052	6.567	-3.433
21.3551	6.552	-3.448
21.405	6.535	-3.465
21.4549	6.526	-3.474
21.5047	6.524	-3.476
21.5546	6.515	-3.485
21.6045	6.514	-3.486
21.6544	6.508	-3.492
21.7043	6.509	-3.491
21.7542	6.523	-3.477
21.8041	6.528	-3.472
21.854	6.516	-3.484
21.9039	6.522	-3.478
21.9538	6.519	-3.481
22.0037	6.511	-3.489
22.0536	6.511	-3.489
22.1035	6.504	-3.496
22.1534	6.501	-3.499
22.2033	6.482	-3.518
22.2532	6.458	-3.542
22.3031	6.448	-3.552
22.353	6.444	-3.556
22.4029	6.435	-3.565
22.4528	6.411	-3.589
22.5026	6.397	-3.603
22.5525	6.389	-3.611
22.6024	6.356	-3.644
22.6523	6.335	-3.665
22.7022	6.307	-3.693
22.7521	6.277	-3.723
22.802	6.239	-3.761
22.8519	6.22	-3.78
22.9018	6.206	-3.794
22.9517	6.187	-3.813
23.0016	6.166	-3.834
23.0515	6.14	-3.86
23.1014	6.121	-3.879
23.1513	6.109	-3.891
23.2012	6.094	-3.906
23.2511	6.076	-3.924
23.301	6.05	-3.95
23.3509	6.034	-3.966
23.4008	6.022	-3.978
23.4507	6.02	-3.98
23.5005	6.01	-3.99
23.5504	6.014	-3.986
23.6003	6.008	-3.992
23.6502	5.991	-4.009
23.7001	5.993	-4.007
23.75	5.984	-4.016
23.7999	5.979	-4.021
23.8498	5.978	-4.022
23.8997	5.951	-4.049
23.9496	5.935	-4.065
23.9995	5.935	-4.065
24.0494	5.921	-4.079
24.0993	5.927	-4.073
24.1492	5.95	-4.05
24.1991	5.953	-4.047
24.249	5.968	-4.032
24.2989	5.983	-4.017
24.3488	6.001	-3.999
24.3987	6.008	-3.992
24.4486	6.023	-3.977
24.4984	6.051	-3.949
24.5483	6.079	-3.921
24.5982	6.114	-3.886
24.6481	6.149	-3.851
24.698	6.223	-3.777
24.7479	6.308	-3.692
24.7978	6.41	-3.59
24.8477	6.526	-3.474
24.8976	6.707	-3.293
24.9475	6.92	-3.08
24.9974	7.21	-2.79
