# Supplementary material for: Reduced binding of apoE4 to complement factor H promotes amyloid‐β oligomerization and neuroinflammation
Source: EMBO Rep. 2023 May 8;24(7):e56467. doi: 10.15252/embr.202256467 (PMC10328077; doi:10.15252/embr.202256467)
Supplement: Supplementary file 10 — Source Data for Figure 2 [file EMBR-24-e56467-s008.zip › Fig. 2 Source data/Fig- 2D-EApoE2.xlsx]

## Sheet: AB FH
Fig 2C-D. ApoE2/Ab stochiometry
1. Image number	2. Number of fluorescent molecules in foci	3. Diffusion coefficient (although these are stationary so this is not relevant)	4. First displacement	5. Spot size	6. trajectory number	7. image file ID	8. Trajectory number of colocalised spot in other frame	9. number of colocalised frames	10. Spot number of colocalised spot in other frame	11. Mean distance between colocalised spots	12. first frame of track	13. last frame of track
1	1.04804	1.10095	0.571944	2.82843	37	10	0	0	0	0	20	23
1	0.537217	1.8345e-06	3.52644	2.82843	38	10	0	0	0	0	20	23
1	0.479837	0.703213	0.716276	2.82843	55	10	0	0	0	0	20	26
1	0.840632	0.124314	1.35158	2.82843	67	10	0	0	0	0	20	23
1	0.901883	0.694478	0.051824	2.82843	176	10	0	0	0	0	20	23
1	0.695061	3.2263	1.04863	2.82843	228	10	0	0	0	0	20	24
1	0.512336	0.0660558	1.24273	2.82843	239	10	0	0	0	0	20	23
1	0.865525	5.23996	4.75404	2.82843	301	10	0	0	0	0	20	23
1	1.38999	0.811466	1.46354	2.82843	306	10	0	0	0	0	20	25
1	2.99519	2.97742	1.11091	2.82843	319	10	0	0	0	0	20	23
1	2.07666	1.20859	3.76799	2.82843	330	10	0	0	0	0	20	24
1	1.08131	4.56831e-05	0.0110152	2.82843	345	10	0	0	0	0	20	23
1	4.61941	1.6948	3.15993	2.82843	357	10	0	0	0	0	20	23
1	0.786136	0.821038	3.71718	2.82843	358	10	1831	1	90	1.31616	20	23
1	2.03536	0.775047	3.37391	2.82843	386	10	0	0	0	0	20	23
1	2.63427	2.12532	4.96726	2.82843	392	10	0	0	0	0	20	23
1	2.71018	2.49918	3.5435	2.82843	393	10	0	0	0	0	20	24
1	1.16381	1.6376	0.75995	2.82843	467	10	0	0	0	0	21	24
1	0.64915	0.275366	0.109412	2.82843	482	10	0	0	0	0	21	24
1	0.864304	0.747536	2.59516	2.82843	484	10	0	0	0	0	21	25
1	1.22082	1.34023	3.44595	2.82843	510	10	0	0	0	0	21	24
1	1.04065	2.3563	3.0629	2.82843	563	10	0	0	0	0	21	24
1	3.12527	3.8208	3.41377	2.82843	602	10	0	0	0	0	21	24
1	0.603504	0.844622	1.69764	2.82843	610	10	0	0	0	0	21	25
1	1.69018	1.84871	2.9445	2.82843	611	10	0	0	0	0	21	27
1	0.869211	0.470856	0.564517	2.82843	618	10	0	0	0	0	21	24
1	1.22183	2.44078	3.42463	2.82843	636	10	0	0	0	0	21	25
1	1.2724	0.799303	2.50179	2.82843	675	10	0	0	0	0	21	25
1	1.97971	0.742082	1.04005	2.82843	696	10	0	0	0	0	21	24
1	1.01248	2.16011	1.79518	2.82843	820	10	0	0	0	0	22	25
1	0.618793	2.58349	5.02037	2.82843	832	10	0	0	0	0	22	25
1	5.91538	0.910993	0.790223	2.82843	911	10	0	0	0	0	22	28
1	1.49908	0.0156544	0.0257844	2.82843	915	10	0	0	0	0	22	27
1	1.28813	1.19858	0.125029	2.82843	922	10	0	0	0	0	22	25
1	0.616357	3.57563e-07	1.38677	2.82843	930	10	0	0	0	0	22	25
1	0.937561	3.8189	3.53941	2.82843	931	10	0	0	0	0	22	25
1	1.88831	5.91989e-08	3.72575	2.82843	944	10	0	0	0	0	22	25
1	12.3834	0.896707	1.6093	2.82843	950	10	0	0	0	0	22	25
1	2.55145	2.29123	1.68682	2.82843	969	10	0	0	0	0	22	25
1	2.11468	0.552754	4.15677	2.82843	1025	10	0	0	0	0	23	26
1	0.648712	0.184297	1.01673	2.82843	1029	10	42	1	3	0.366866	23	27
1	1.42649	2.50932	4.47017	2.82843	1045	10	0	0	0	0	23	27
1	0.676635	0.771396	2.59128	2.82843	1105	10	0	0	0	0	23	27
1	0.888187	1.36849	5.01291	2.82843	1113	10	0	0	0	0	23	28
1	1.70647	0.233765	0.446393	2.82843	1119	10	0	0	0	0	23	27
1	1.23098	0.00160367	0.893825	2.82843	1128	10	139	2	13	0.526695	23	26
1	0.738276	2.70174	2.21078	2.82843	1139	10	0	0	0	0	23	26
1	0.642506	1.00771	3.53683	2.82843	1179	10	0	0	0	0	23	26
1	0.952384	4.43927	3.32545	2.82843	1195	10	0	0	0	0	23	26
1	0.996693	1.00381	0.229575	2.82843	1243	10	0	0	0	0	23	26
1	0.671012	1.63266	2.08738	2.82843	1252	10	0	0	0	0	23	26
1	10.4526	2.5676	0.357112	2.82843	1259	10	0	0	0	0	23	27
1	1.48494	0.304621	2.45193	2.82843	1263	10	247	2	20	2.3895	23	26
1	5.69427	1.75492	1.59142	2.82843	1286	10	0	0	0	0	23	26
1	0.787877	3.67169	4.68695	2.82843	1296	10	0	0	0	0	24	28
1	1.50046	0.0714317	2.12723	2.82843	1297	10	0	0	0	0	24	27
1	1.90084	0.517443	1.50799	2.82843	1307	10	0	0	0	0	24	27
1	0.708751	1.65123	0.705521	2.82843	1309	10	0	0	0	0	24	27
1	0.532108	3.36503	4.9116	2.82843	1340	10	0	0	0	0	24	27
1	0.905492	2.05286	0.538762	2.82843	1343	10	0	0	0	0	24	28
1	2.64308	2.17452	1.23207	2.82843	1346	10	0	0	0	0	24	28
1	2.93612	0.413112	3.04217	2.82843	1373	10	0	0	0	0	24	28
1	0.882548	0.393181	1.56972	2.82843	1376	10	0	0	0	0	24	27
1	0.928711	1.06919	1.00096	2.82843	1405	10	0	0	0	0	24	27
1	0.716185	2.10685	2.90197	2.82843	1430	10	0	0	0	0	24	28
1	0.714334	3.18574	0.996849	2.82843	1439	10	0	0	0	0	24	27
1	0.975617	0.198249	4.46805	2.82843	1440	10	379	1	27	2.97447	24	30
1	0.67734	0.459664	4.75105	2.82843	1445	10	0	0	0	0	24	27
1	0.680691	0.36356	4.8518	2.82843	1453	10	0	0	0	0	24	27
1	0.653214	0.372732	0.845151	2.82843	1506	10	0	0	0	0	24	27
1	9.86954	3.0703	2.09446	2.82843	1581	10	0	0	0	0	24	27
1	1.60186	1.98201	4.66813	2.82843	1716	10	0	0	0	0	25	28
1	1.30105	2.49376	1.63577	2.82843	1734	10	0	0	0	0	25	28
1	0.757052	0.171246	1.4886	2.82843	1792	10	0	0	0	0	25	28
1	0.673571	1.53546	0.240951	2.82843	1795	10	0	0	0	0	25	28
1	0.71959	0.126857	0.0671588	2.82843	1889	10	0	0	0	0	25	28
1	0.840391	1.1562	0.631276	2.82843	1925	10	0	0	0	0	26	30
1	0.476773	3.75249	4.79736	2.82843	1957	10	0	0	0	0	26	31
1	0.612614	5.79082e-09	3.54264	2.82843	2003	10	0	0	0	0	26	29
1	0.56552	3.67747	3.14201	2.82843	2085	10	0	0	0	0	26	29
1	0.574935	2.04052	3.67203	2.82843	2155	10	0	0	0	0	26	29
1	1.0638	0.340341	3.00733	2.82843	2167	10	0	0	0	0	26	29
1	1.89921	1.27758	4.51094	2.82843	2200	10	0	0	0	0	26	29
1	0.46902	1.30044	1.65642	2.82843	2212	10	0	0	0	0	26	29
1	1.23255	0.444571	0.379999	2.82843	2218	10	0	0	0	0	26	32
1	0.520517	0.555212	3.34663	2.82843	2241	10	0	0	0	0	27	31
1	0.528321	1.46652	1.77398	2.82843	2257	10	0	0	0	0	27	31
1	0.615091	3.14519	2.1655	2.82843	2258	10	0	0	0	0	27	30
1	7.44339	0.981003	0.13823	2.82843	2267	10	0	0	0	0	27	30
1	3.84016	1.48924	3.36643	2.82843	2286	10	0	0	0	0	27	30
1	1.06766	2.82745	2.07745	2.82843	2303	10	0	0	0	0	27	30
1	2.92386	1.29492	3.7113	2.82843	2341	10	0	0	0	0	27	30
1	1.46813	1.13114e-05	0.372299	2.82843	2347	10	0	0	0	0	27	30
1	0.638412	0.355511	0.693601	2.82843	2374	10	0	0	0	0	27	30
1	0.615478	0.514565	1.58442	2.82843	2403	10	0	0	0	0	27	30
1	1.68959	3.04046	1.1886	2.82843	2415	10	0	0	0	0	27	30
1	0.848108	2.86625	3.52071	2.82843	2435	10	0	0	0	0	27	30
1	2.14094	3.14319	0.984248	2.82843	2448	10	0	0	0	0	27	30
1	1.02762	2.04765	1.94918	2.82843	2450	10	0	0	0	0	27	30
1	1.06609	0.101209	0.243285	2.82843	2470	10	0	0	0	0	27	30
1	0.554572	4.71356e-07	0.459565	2.82843	2523	10	0	0	0	0	28	31
1	0.715862	4.34327	2.63281	2.82843	2532	10	0	0	0	0	28	31
1	0.541505	2.33145	2.8004	2.82843	2574	10	0	0	0	0	28	32
1	2.97648	0.251259	4.78899	2.82843	2660	10	0	0	0	0	28	31
1	0.695262	3.40251e-06	1.6231	2.82843	2688	10	0	0	0	0	28	31
1	16.6169	1.93056	0.147894	2.82843	2689	10	0	0	0	0	28	31
1	0.563866	3.02636	4.41684	2.82843	2693	10	0	0	0	0	28	31
1	2.47132	0.978603	0.554833	2.82843	2717	10	0	0	0	0	28	32
1	0.92589	1.05183e-06	1.73926	2.82843	2727	10	0	0	0	0	28	32
1	1.64633	0.408375	1.43827	2.82843	2758	10	0	0	0	0	28	31
1	0.538006	5.31668	3.0163	2.82843	2774	10	0	0	0	0	28	32
1	0.889439	0.310356	0.472522	2.82843	2794	10	0	0	0	0	28	31
1	2.15602	1.1187	1.8032	2.82843	2810	10	0	0	0	0	29	32
1	0.805802	1.25855	0.997564	2.82843	2820	10	0	0	0	0	29	32
1	0.606606	0.378461	1.6934	2.82843	2826	10	0	0	0	0	29	32
1	0.879096	1.16657	3.26792	2.82843	2837	10	0	0	0	0	29	32
1	0.800497	0.627379	0.752905	2.82843	2838	10	1417	2	64	0.493701	29	32
1	0.755238	0.330352	1.93312	2.82843	2889	10	0	0	0	0	29	32
1	0.559535	5.07583e-06	1.12018	2.82843	2912	10	0	0	0	0	29	32
1	4.60368	1.06482	1.81468	2.82843	2926	10	0	0	0	0	29	35
1	3.24854	0.388819	4.00434	2.82843	2945	10	0	0	0	0	29	32
1	0.739285	0.642877	2.17188	2.82843	2960	10	0	0	0	0	29	32
1	0.65879	0.491453	4.72751	2.82843	2970	10	0	0	0	0	29	32
1	3.07155	0.695802	0.222125	2.82843	2981	10	0	0	0	0	29	32
1	14.6624	1.56574e-07	1.78183	2.82843	3024	10	197	1	18	0.833077	29	32
1	0.548071	7.69524e-08	0.354836	2.82843	3028	10	0	0	0	0	29	32
1	1.06155	0.0406069	1.08356	2.82843	3032	10	0	0	0	0	29	32
1	1.04862	3.35088	2.09831	2.82843	3076	10	0	0	0	0	29	32
1	6.38222	0.935266	4.93242	2.82843	3092	10	0	0	0	0	29	32
1	0.986027	0.0625424	3.04124	2.82843	3099	10	0	0	0	0	29	32
1	2.95013	2.96034e-05	0.0175077	2.82843	3114	10	0	0	0	0	29	34
1	0.643615	2.46462	3.97512	2.82843	3132	10	0	0	0	0	30	33
1	0.809704	0.500055	1.46792	2.82843	3134	10	0	0	0	0	30	33
1	0.649608	1.16952	3.6155	2.82843	3215	10	0	0	0	0	30	33
1	1.43633	0.425468	0.988565	2.82843	3302	10	0	0	0	0	30	34
1	1.13114	0.735624	3.48602	2.82843	3310	10	0	0	0	0	30	33
1	0.604216	7.51861e-08	2.41188	2.82843	3313	10	0	0	0	0	30	33
1	1.50254	0.568013	4.72526	2.82843	3325	10	0	0	0	0	30	33
1	0.735583	3.70765	3.30395	2.82843	3336	10	0	0	0	0	30	33
1	7.77391	0.267457	1.14736	2.82843	3372	10	0	0	0	0	30	33
1	0.811849	9.3961e-09	0.672794	2.82843	3379	10	0	0	0	0	30	33
1	1.78275	0.420144	1.68614	2.82843	3398	10	0	0	0	0	30	34
1	2.01685	3.78784	2.40582	2.82843	3446	10	0	0	0	0	31	34
1	2.30881	1.84148	3.37183	2.82843	3508	10	0	0	0	0	31	34
1	0.526002	1.85332	4.80213	2.82843	3531	10	0	0	0	0	31	35
1	1.00718	1.31449	1.15663	2.82843	3542	10	0	0	0	0	31	34
1	1.03132	2.12327e-08	1.64544	2.82843	3548	10	0	0	0	0	31	34
1	0.952419	3.3807	0.565931	2.82843	3625	10	0	0	0	0	31	37
1	0.692707	0.864983	1.03307	2.82843	3637	10	0	0	0	0	31	34
1	0.742519	4.31158	2.58012	2.82843	3640	10	0	0	0	0	31	34
1	0.74336	1.30453	0.724641	2.82843	3650	10	1334	1	56	1.07293	31	34
1	0.980736	2.06877	1.13649	2.82843	3660	10	0	0	0	0	31	34
1	0.677097	0.9286	0.145623	2.82843	3721	10	0	0	0	0	31	34
1	0.667222	2.13856	1.78818	2.82843	3734	10	0	0	0	0	32	35
1	0.510781	0.175907	0.320172	2.82843	3781	10	0	0	0	0	32	35
1	1.0188	0.743938	2.21617	2.82843	3788	10	0	0	0	0	32	36
1	1.32477	0.75362	0.647628	2.82843	3813	10	0	0	0	0	32	36
1	6.88784	5.33327	4.74606	2.82843	3821	10	0	0	0	0	32	35
1	1.26966	1.26225	2.21042	2.82843	3830	10	0	0	0	0	32	35
1	2.29931	1.05517	5.08759	2.82843	3852	10	0	0	0	0	32	35
1	2.75248	1.99573	2.03553	2.82843	3872	10	0	0	0	0	32	35
1	0.614348	1.17352e-09	2.50998	2.82843	3879	10	0	0	0	0	32	35
1	1.56248	7.81999e-08	0.069526	2.82843	3894	10	0	0	0	0	32	35
1	3.26234	0.241879	0.614862	2.82843	3942	10	0	0	0	0	33	36
1	0.602623	0.510027	3.34994	2.82843	3954	10	0	0	0	0	33	38
1	1.34966	0.812525	2.3522	2.82843	3977	10	0	0	0	0	33	40
1	1.89016	2.33771	4.37835	2.82843	4024	10	0	0	0	0	33	36
1	16.0958	1.20024	1.48392	2.82843	4061	10	0	0	0	0	33	36
1	0.895182	0.3751	1.30851	2.82843	4130	10	0	0	0	0	34	37
1	1.32872	3.1685	4.71213	2.82843	4159	10	0	0	0	0	34	37
1	0.608123	5.29537e-08	0.408645	2.82843	4185	10	0	0	0	0	34	37
1	0.573261	0.486339	1.81952	2.82843	4197	10	0	0	0	0	34	37
1	1.67587	0.860659	0.137655	2.82843	4286	10	0	0	0	0	34	37
1	0.746105	2.432	2.87861	2.82843	4307	10	0	0	0	0	34	39
1	1.74911	3.45393	1.21137	2.82843	4309	10	0	0	0	0	34	37
1	4.35117	1.14177	2.70381	2.82843	4319	10	0	0	0	0	34	37
1	1.07573	0.000520912	0.523046	2.82843	4324	10	0	0	0	0	34	40
1	4.10014	6.82223e-07	1.76105	2.82843	4368	10	0	0	0	0	34	38
1	0.458518	1.40831	0.688392	2.82843	4386	10	1377	1	59	2.73021	34	37
1	0.748793	1.36314	1.85365	2.82843	4392	10	0	0	0	0	34	37
1	1.75049	0.809648	4.27958	2.82843	4393	10	0	0	0	0	35	38
1	1.20981	0.509439	0.635994	2.82843	4421	10	0	0	0	0	35	38
1	0.586574	1.16389	1.74071	2.82843	4426	10	0	0	0	0	35	38
1	0.504977	3.28849	0.201676	2.82843	4448	10	0	0	0	0	35	38
1	0.682233	1.57016	0.622552	2.82843	4452	10	0	0	0	0	35	39
1	1.82994	3.48567	1.37351	2.82843	4466	10	0	0	0	0	35	38
1	7.13848	1.15222	1.1947	2.82843	4517	10	0	0	0	0	35	39
1	2.80746	0.563792	3.98298	2.82843	4564	10	0	0	0	0	35	38
1	1.88564	2.64344	5.08975	2.82843	4578	10	0	0	0	0	35	39
1	0.776914	1.50551	3.28488	2.82843	4590	10	0	0	0	0	35	38
1	0.700669	2.62897	0.955621	2.82843	4591	10	0	0	0	0	35	39
1	0.709104	0.271541	1.82942	2.82843	4598	10	0	0	0	0	35	38
1	1.12899	0.768827	0.21313	2.82843	4634	10	0	0	0	0	35	38
1	2.23881	0.345768	2.54451	2.82843	4647	10	0	0	0	0	35	38
1	0.627586	0.76894	3.00844	2.82843	4658	10	0	0	0	0	35	38
1	1.63719	1.07205	3.78236	2.82843	4689	10	0	0	0	0	35	40
1	1.22608	0.817322	3.96337	2.82843	4693	10	0	0	0	0	36	39
1	0.540262	0.257356	1.50967	2.82843	4703	10	0	0	0	0	36	39
1	0.615031	0.164584	0.268789	2.82843	4704	10	0	0	0	0	36	39
1	2.14405	1.09393	4.21201	2.82843	4766	10	0	0	0	0	36	39
1	3.59963	2.57966	0.148843	2.82843	4769	10	0	0	0	0	36	41
1	0.459204	0.0102453	0.363889	2.82843	4771	10	0	0	0	0	36	39
1	0.899443	1.09662	1.21631	2.82843	4826	10	0	0	0	0	36	39
1	2.41861	2.45141	1.15707	2.82843	4833	10	0	0	0	0	36	39
1	1.25821	2.39155	1.16387	2.82843	4864	10	0	0	0	0	36	40
1	2.50272	0.266493	0.529314	2.82843	4870	10	235	1	19	0.974014	36	40
1	0.59703	3.37273	3.72501	2.82843	4882	10	0	0	0	0	36	39
1	1.07038	1.83166	0.539037	2.82843	4897	10	0	0	0	0	36	39
1	0.808276	0.0868456	0.736599	2.82843	4963	10	0	0	0	0	37	40
1	5.87013	2.13868	1.32741	2.82843	4970	10	0	0	0	0	37	40
1	0.63873	0.650213	1.2219	2.82843	4984	10	0	0	0	0	37	42
1	2.25648	1.7206	2.33928	2.82843	5012	10	0	0	0	0	37	40
1	0.638655	1.18657	2.51851	2.82843	5028	10	0	0	0	0	37	40
1	1.17986	1.48987	3.92286	2.82843	5037	10	0	0	0	0	37	40
1	1.17101	2.98683	0.394643	2.82843	5075	10	0	0	0	0	37	40
1	1.84252	0.0490107	4.70377	2.82843	5090	10	0	0	0	0	37	40
1	0.629768	1.38764e-09	0.948242	2.82843	5107	10	0	0	0	0	37	40
1	3.24599	1.44091	2.58209	2.82843	5128	10	0	0	0	0	37	40
1	3.09957	3.89536	5.11036	2.82843	5145	10	0	0	0	0	37	40
1	0.850947	0.307204	0.840857	2.82843	5162	10	0	0	0	0	37	40
1	0.742809	3.3094	2.37682	2.82843	5214	10	0	0	0	0	38	41
1	1.92481	1.31735	2.78905	2.82843	5279	10	0	0	0	0	38	41
1	6.21825	1.31579	1.82972	2.82843	5291	10	0	0	0	0	38	42
1	2.37875	0.101364	0.21933	2.82843	5371	10	0	0	0	0	38	41
1	4.01208	1.26504e-05	0.0387503	2.82843	5460	10	0	0	0	0	38	41
1	1.16596	1.26959	0.0521498	2.82843	5469	10	0	0	0	0	38	41
1	0.743319	0.701433	0.198259	2.82843	5470	10	0	0	0	0	38	41
1	0.702501	1.24872	4.60735	2.82843	5473	10	0	0	0	0	38	42
1	1.36887	0.174436	2.81044	2.82843	5475	10	0	0	0	0	38	41
1	3.29483	3.34867	4.50683	2.82843	5478	10	0	0	0	0	38	41
1	0.513627	0.442785	4.89888	2.82843	5507	10	0	0	0	0	39	43
1	0.945898	0.305523	1.91404	2.82843	5557	10	0	0	0	0	39	42
1	0.797887	0.283888	0.930737	2.82843	5582	10	0	0	0	0	39	44
1	2.49731	0.546697	1.92267	2.82843	5622	10	0	0	0	0	39	42
1	1.37723	4.54851	0.322079	2.82843	5644	10	0	0	0	0	39	42
1	0.569383	1.65634	2.22465	2.82843	5656	10	0	0	0	0	39	42
1	0.605097	1.5572	4.81419	2.82843	5678	10	0	0	0	0	39	42
1	1.60425	1.18404	2.09804	2.82843	5692	10	0	0	0	0	39	42
1	0.615875	0.768117	2.56389	2.82843	5732	10	0	0	0	0	39	42
2	0.679062	1.84555	4.32974	2.82843	9	11	0	0	0	0	6	9
2	0.701875	0.134853	1.38381	2.82843	58	11	0	0	0	0	6	10
2	1.77732	0.111042	0.933887	2.82843	102	11	0	0	0	0	6	19
2	1.00273	1.80602	2.81941	2.82843	141	11	0	0	0	0	6	9
2	0.550246	1.94607	4.70596	2.82843	154	11	0	0	0	0	6	10
2	0.603735	1.53408	1.32387	2.82843	197	11	0	0	0	0	6	9
2	2.22743	3.34614e-06	0.123928	2.82843	214	11	0	0	0	0	6	9
2	1.02515	1.67255e-07	1.07122	2.82843	232	11	0	0	0	0	6	9
2	1.8222	0.577489	1.09139	2.82843	235	11	0	0	0	0	6	9
2	1.50706	0.231692	3.03226	2.82843	240	11	0	0	0	0	6	12
2	19.2689	0.000341758	0.000962793	2.82843	250	11	0	0	0	0	6	9
2	1.77583	1.39147	0.760838	2.82843	257	11	0	0	0	0	6	9
2	4.30492	0.944914	0.759887	2.82843	265	11	0	0	0	0	6	9
2	0.698287	1.21947	4.03763	2.82843	290	11	0	0	0	0	6	9
2	2.01601	0.000815541	0.0773305	2.82843	303	11	0	0	0	0	6	9
2	2.28046	0.90579	0.703451	2.82843	307	11	0	0	0	0	6	11
2	2.58556	0.0909674	0.487827	2.82843	360	11	0	0	0	0	6	9
2	1.10467	3.06321	2.82098	2.82843	378	11	0	0	0	0	6	9
2	1.0411	2.72749	2.71354	2.82843	387	11	0	0	0	0	6	9
2	1.00162	0.090954	0.0257163	2.82843	412	11	0	0	0	0	6	9
2	0.568791	0.061017	2.48965	2.82843	456	11	0	0	0	0	7	10
2	0.779464	1.17135	3.70658	2.82843	458	11	0	0	0	0	7	11
2	0.761637	2.14019	4.07896	2.82843	479	11	0	0	0	0	7	10
2	0.739516	2.76936	2.43216	2.82843	485	11	0	0	0	0	7	11
2	0.569736	0.395559	1.27839	2.82843	510	11	0	0	0	0	7	10
2	0.64639	1.20496	0.20155	2.82843	527	11	0	0	0	0	7	10
2	3.00478	0.0241073	0.0362428	2.82843	544	11	0	0	0	0	7	11
2	1.58935	1.80952	2.21661	2.82843	546	11	0	0	0	0	7	10
2	1.03704	2.71878	0.0455038	2.82843	571	11	0	0	0	0	7	10
2	1.37475	3.09058	0.376034	2.82843	583	11	0	0	0	0	7	10
2	1.21377	0.996344	1.06497	2.82843	593	11	0	0	0	0	7	10
2	0.812961	1.45615	3.96839	2.82843	629	11	0	0	0	0	7	10
2	0.904215	1.40709	3.45454	2.82843	670	11	0	0	0	0	7	11
2	0.584724	3.48943	2.94564	2.82843	676	11	0	0	0	0	7	11
2	0.832091	0.461247	2.00696	2.82843	706	11	0	0	0	0	7	10
2	6.22448	4.35089	4.43873	2.82843	721	11	0	0	0	0	7	10
2	2.03713	2.48339e-07	1.7311	2.82843	745	11	0	0	0	0	7	10
2	2.10618	2.74815e-05	1.29489	2.82843	755	11	0	0	0	0	7	11
2	0.655518	1.17135	2.0326	2.82843	813	11	0	0	0	0	8	11
2	0.69753	0.201202	1.85109	2.82843	832	11	0	0	0	0	8	11
2	0.476292	1.43112	1.32452	2.82843	840	11	0	0	0	0	8	11
2	0.619813	1.39391	1.14205	2.82843	843	11	0	0	0	0	8	12
2	1.37012	0.992424	3.97174	2.82843	860	11	0	0	0	0	8	14
2	23.5895	0.000365901	0.00272758	2.82843	864	11	0	0	0	0	8	14
2	1.02276	0.639105	2.84129	2.82843	967	11	375	1	18	1.31026	8	11
2	6.72054	0.0172231	0.0110259	2.82843	971	11	0	0	0	0	8	11
2	0.788577	2.63583	1.58349	2.82843	988	11	0	0	0	0	8	12
2	1.51895	0.361606	3.94583	2.82843	997	11	0	0	0	0	8	11
2	1.57981	3.34367	4.67351	2.82843	1049	11	0	0	0	0	8	11
2	1.58962	0.635383	3.90696	2.82843	1072	11	0	0	0	0	8	11
2	1.27189	1.77012	4.14505	2.82843	1092	11	0	0	0	0	8	12
2	0.724223	3.20508	1.93037	2.82843	1190	11	0	0	0	0	9	12
2	0.871078	2.73106	1.584	2.82843	1226	11	0	0	0	0	9	12
2	7.99785	1.27866	0.0148728	2.82843	1270	11	0	0	0	0	9	12
2	2.36776	0.758498	2.5103	2.82843	1275	11	0	0	0	0	9	12
2	2.31024	9.92407e-06	3.82829	2.82843	1286	11	0	0	0	0	9	13
2	1.53494	0.916292	3.84209	2.82843	1289	11	2079	1	81	0.997478	9	12
2	19.866	0.000481531	0.00179849	2.82843	1298	11	802	1	32	1.00524	9	19
2	0.807599	0.120816	1.86555	2.82843	1300	11	0	0	0	0	9	12
2	1.43671	3.96454	1.49625	2.82843	1307	11	0	0	0	0	9	12
2	2.39047	2.81481	1.07057	2.82843	1309	11	0	0	0	0	9	14
2	1.9757	1.27067e-06	2.08016	2.82843	1314	11	0	0	0	0	9	12
2	0.856285	3.16745e-06	2.28637	2.82843	1315	11	0	0	0	0	9	12
2	1.42735	2.38386e-08	0.344733	2.82843	1332	11	0	0	0	0	9	12
2	3.51867	0.00202754	0.0457609	2.82843	1338	11	0	0	0	0	9	15
2	1.66248	2.8462	0.792572	2.82843	1343	11	0	0	0	0	9	12
2	1.00266	0.831467	0.511686	2.82843	1359	11	0	0	0	0	9	13
2	1.67323	2.02776	0.0657492	2.82843	1367	11	0	0	0	0	9	12
2	2.2988	0.0239215	0.0581712	2.82843	1369	11	206	1	13	2.50638	9	13
2	1.19055	4.44948	1.72458	2.82843	1376	11	0	0	0	0	9	12
2	2.01606	1.04475	4.24509	2.82843	1393	11	0	0	0	0	9	12
2	4.84598	0.0803258	2.72045	2.82843	1416	11	0	0	0	0	9	12
2	0.894625	1.41418	1.36349	2.82843	1446	11	0	0	0	0	10	13
2	0.909843	3.32591	3.08261	2.82843	1451	11	0	0	0	0	10	13
2	0.709825	1.07732	2.24577	2.82843	1455	11	0	0	0	0	10	13
2	0.557384	1.34632	1.98363	2.82843	1461	11	0	0	0	0	10	13
2	0.727707	3.23073	0.212957	2.82843	1469	11	1651	3	62	1.97489	10	14
2	0.561656	0.772651	0.969201	2.82843	1473	11	0	0	0	0	10	13
2	0.662704	1.23413	4.45198	2.82843	1477	11	0	0	0	0	10	13
2	0.769596	0.166525	0.386781	2.82843	1480	11	0	0	0	0	10	13
2	0.587803	0.927885	1.39889	2.82843	1489	11	0	0	0	0	10	15
2	2.31122	0.142245	0.0236949	2.82843	1515	11	0	0	0	0	10	13
2	0.63302	2.14665e-08	1.22461	2.82843	1534	11	0	0	0	0	10	13
2	0.610588	0.0797336	0.267254	2.82843	1550	11	0	0	0	0	10	13
2	0.954334	2.46992	1.93514	2.82843	1573	11	0	0	0	0	10	13
2	2.4301	0.551117	3.96246	2.82843	1577	11	0	0	0	0	10	13
2	0.568406	2.32662	2.47566	2.82843	1583	11	1158	2	42	1.8933	10	15
2	0.633315	2.36221e-08	2.30672	2.82843	1592	11	0	0	0	0	10	13
2	1.3506	1.14797	0.152863	2.82843	1598	11	584	1	26	1.45374	10	14
2	1.49609	1.91113	2.57302	2.82843	1608	11	0	0	0	0	10	13
2	2.99322	0.3622	0.0473265	2.82843	1658	11	0	0	0	0	10	15
2	0.900965	0.000799439	0.339516	2.82843	1667	11	0	0	0	0	10	13
2	0.716998	0.200119	0.58683	2.82843	1686	11	0	0	0	0	10	13
2	18.1969	0.530483	0.422517	2.82843	1722	11	0	0	0	0	10	14
2	2.39534	2.13268e-06	0.10459	2.82843	1730	11	0	0	0	0	10	13
2	1.79732	0.171729	0.536002	2.82843	1754	11	0	0	0	0	10	13
2	0.71662	0.289014	1.39591	2.82843	1763	11	0	0	0	0	11	14
2	0.584475	2.88604	2.78978	2.82843	1783	11	0	0	0	0	11	14
2	0.830886	1.68852	3.92572	2.82843	1785	11	0	0	0	0	11	14
2	1.04264	1.96779	1.24493	2.82843	1787	11	0	0	0	0	11	14
2	3.00804	0.718624	1.96688	2.82843	1802	11	0	0	0	0	11	14
2	2.61194	2.8344	3.49957	2.82843	1826	11	0	0	0	0	11	14
2	0.875165	0.543472	1.10487	2.82843	1847	11	0	0	0	0	11	14
2	0.602651	1.23421	2.17497	2.82843	1852	11	0	0	0	0	11	14
2	0.800601	1.42806	2.76546	2.82843	1857	11	0	0	0	0	11	14
2	0.631699	3.09139	1.39414	2.82843	1878	11	0	0	0	0	11	14
2	0.603138	1.30858	3.04251	2.82843	1895	11	0	0	0	0	11	14
2	0.781107	0.262151	1.41608	2.82843	1907	11	0	0	0	0	11	14
2	0.567487	1.94305	0.885662	2.82843	1981	11	1383	1	47	0.874632	11	14
2	0.586047	1.20965e-06	0.130026	2.82843	1999	11	0	0	0	0	11	14
2	7.05514	0.828759	1.60766	2.82843	2006	11	0	0	0	0	11	14
2	1.05192	4.54149	0.137852	2.82843	2007	11	0	0	0	0	11	14
2	1.42639	1.39705	2.77246	2.82843	2010	11	0	0	0	0	11	14
2	0.743775	2.81065e-07	2.32944	2.82843	2011	11	0	0	0	0	11	14
2	4.96213	0.450006	0.0451354	2.82843	2054	11	0	0	0	0	11	15
2	2.44919	4.31841	0.771482	2.82843	2076	11	0	0	0	0	11	14
2	2.00352	4.11706e-06	4.56661	2.82843	2098	11	0	0	0	0	11	14
2	3.01548	3.97018e-09	1.23578	2.82843	2100	11	0	0	0	0	11	14
2	0.655832	2.51586	1.04993	2.82843	2125	11	0	0	0	0	12	15
2	0.654286	1.79163	3.9291	2.82843	2155	11	0	0	0	0	12	16
2	1.51731	2.84395	1.24382	2.82843	2157	11	0	0	0	0	12	15
2	0.668538	0.0124356	0.226388	2.82843	2159	11	0	0	0	0	12	15
2	0.548154	1.91138	0.343725	2.82843	2162	11	0	0	0	0	12	16
2	4.54947	1.36032	0.468164	2.82843	2322	11	388	3	19	1.22949	12	15
2	1.01499	0.290829	1.97097	2.82843	2343	11	0	0	0	0	12	15
2	1.08639	0.990442	2.53374	2.82843	2368	11	0	0	0	0	12	15
2	0.605415	3.51322	3.4447	2.82843	2372	11	0	0	0	0	12	15
2	4.95498	2.47148	3.36213	2.82843	2378	11	0	0	0	0	12	15
2	0.787335	2.25297	4.10837	2.82843	2439	11	0	0	0	0	13	16
2	0.716966	2.32316e-08	0.802234	2.82843	2458	11	0	0	0	0	13	16
2	0.634246	0.166068	1.9142	2.82843	2463	11	0	0	0	0	13	16
2	0.831646	1.10166e-09	1.24363	2.82843	2474	11	0	0	0	0	13	17
2	1.71845	0.255935	2.57874	2.82843	2475	11	0	0	0	0	13	16
2	0.532956	3.89324	4.4809	2.82843	2478	11	36	1	2	2.08057	13	16
2	6.29818	0.0568814	0.0089482	2.82843	2528	11	0	0	0	0	13	28
2	0.874805	2.69371	2.73252	2.82843	2605	11	0	0	0	0	13	16
2	3.14221	0.04297	0.0119222	2.82843	2607	11	0	0	0	0	13	16
2	2.09978	0.092293	1.56494	2.82843	2608	11	0	0	0	0	13	16
2	1.37956	2.53576	2.81026	2.82843	2611	11	0	0	0	0	13	16
2	1.44351	4.13543	4.89309	2.82843	2632	11	0	0	0	0	13	16
2	1.47273	2.71524	2.46292	2.82843	2647	11	0	0	0	0	13	16
2	0.932914	1.60375	0.164851	2.82843	2667	11	1433	1	50	0.605606	13	20
2	29.1776	2.91148	4.84135	2.82843	2674	11	0	0	0	0	13	17
2	1.8645	1.2107	3.98799	2.82843	2675	11	0	0	0	0	13	16
2	1.95629	1.24791	2.63629	2.82843	2695	11	0	0	0	0	13	16
2	0.798079	2.19422	2.52784	2.82843	2722	11	0	0	0	0	14	17
2	0.560955	0.331409	0.559675	2.82843	2745	11	0	0	0	0	14	17
2	1.27302	1.24669	1.64915	2.82843	2767	11	0	0	0	0	14	17
2	2.17813	0.441409	3.09873	2.82843	2790	11	0	0	0	0	14	17
2	0.504694	0.201176	1.22106	2.82843	2798	11	0	0	0	0	14	17
2	0.897765	0.238068	4.60048	2.82843	2805	11	1835	2	72	1.04103	14	17
2	1.71912	2.81854	0.679367	2.82843	2815	11	0	0	0	0	14	18
2	0.649624	4.12721	1.80857	2.82843	2827	11	0	0	0	0	14	17
2	1.02603	2.30263	3.20956	2.82843	2890	11	0	0	0	0	14	18
2	5.05188	0.479006	0.0152894	2.82843	2901	11	0	0	0	0	14	17
2	3.12593	4.07557	0.205839	2.82843	2907	11	0	0	0	0	14	17
2	1.74144	0.00655223	0.906292	2.82843	2935	11	0	0	0	0	14	18
2	7.18646	1.41535	0.847677	2.82843	2967	11	0	0	0	0	14	17
2	7.47546	0.781622	2.48532	2.82843	2975	11	0	0	0	0	14	17
2	1.30792	2.43676	0.231221	2.82843	2984	11	0	0	0	0	14	17
2	4.03939	2.41822	1.61175	2.82843	3018	11	0	0	0	0	15	18
2	1.18593	1.31049	1.78168	2.82843	3120	11	0	0	0	0	15	19
2	6.5468	0.508938	3.46114	2.82843	3121	11	0	0	0	0	15	18
2	3.5344	3.60037	4.37496	2.82843	3125	11	0	0	0	0	15	19
2	0.912351	0.917292	4.11922	2.82843	3132	11	0	0	0	0	15	18
2	1.76739	1.31227	1.86894	2.82843	3151	11	0	0	0	0	15	18
2	3.91602	0.566355	0.424371	2.82843	3179	11	0	0	0	0	15	18
2	5.05427	0.0342327	0.0113822	2.82843	3187	11	0	0	0	0	15	23
2	1.67954	1.81351	4.91729	2.82843	3205	11	0	0	0	0	15	19
2	0.639406	3.59749	4.30095	2.82843	3209	11	0	0	0	0	15	20
2	2.48627	0.622441	2.0839	2.82843	3216	11	0	0	0	0	15	19
2	12.1943	0.390202	2.27536	2.82843	3233	11	0	0	0	0	15	18
2	2.22931	6.09102e-08	3.6982	2.82843	3250	11	0	0	0	0	15	18
2	1.2419	0.390183	0.387393	2.82843	3266	11	0	0	0	0	16	20
2	0.699494	2.85023	3.27928	2.82843	3276	11	0	0	0	0	16	19
2	0.812998	0.536989	0.742686	2.82843	3296	11	0	0	0	0	16	19
2	7.14083	2.00864	0.659752	2.82843	3301	11	0	0	0	0	16	19
2	0.691573	1.15397	1.2673	2.82843	3319	11	0	0	0	0	16	19
2	1.36902	3.83189	2.52907	2.82843	3330	11	0	0	0	0	16	19
2	0.685434	4.40222	2.06672	2.82843	3340	11	0	0	0	0	16	20
2	0.66713	3.53733	4.50361	2.82843	3341	11	0	0	0	0	16	20
2	1.31831	2.90438	0.222074	2.82843	3346	11	0	0	0	0	16	19
2	3.79245	0.442724	0.0796529	2.82843	3350	11	0	0	0	0	16	19
2	0.771788	0.0577066	0.410882	2.82843	3364	11	0	0	0	0	16	20
2	0.524204	2.81122	2.35994	2.82843	3368	11	0	0	0	0	16	19
2	0.962084	0.197414	1.3756	2.82843	3392	11	0	0	0	0	16	19
2	1.11642	0.945773	1.08023	2.82843	3393	11	0	0	0	0	16	20
2	13.576	0.924551	2.93933	2.82843	3427	11	0	0	0	0	16	19
2	6.22663	2.57065	3.41591	2.82843	3433	11	0	0	0	0	16	20
2	0.638869	4.7229	3.27738	2.82843	3480	11	0	0	0	0	16	20
2	1.31275	2.90909	2.70404	2.82843	3488	11	0	0	0	0	16	19
2	7.65675	1.15387	2.00333	2.82843	3495	11	0	0	0	0	16	19
2	0.604553	2.59474	0.0243595	2.82843	3510	11	0	0	0	0	16	19
2	5.32968	0.220948	1.64418	2.82843	3520	11	0	0	0	0	16	19
2	0.659245	1.64152	3.96174	2.82843	3524	11	0	0	0	0	16	19
2	3.67786	1.50871	1.10241	2.82843	3545	11	0	0	0	0	17	20
2	4.61941	0.579003	3.1273	2.82843	3564	11	0	0	0	0	17	20
2	1.48319	0.161672	2.0304	2.82843	3570	11	0	0	0	0	17	20
2	0.557709	0.909233	0.263855	2.82843	3575	11	0	0	0	0	17	20
2	5.78509	0.520805	1.66994	2.82843	3611	11	0	0	0	0	17	20
2	3.3623	5.74635e-05	1.64332	2.82843	3612	11	0	0	0	0	17	20
2	0.528282	4.71093	1.92648	2.82843	3625	11	0	0	0	0	17	20
2	0.726127	3.01727	2.17814	2.82843	3678	11	0	0	0	0	17	21
2	4.80861	0.794558	1.80257	2.82843	3727	11	0	0	0	0	17	21
2	0.902701	1.45391	4.38794	2.82843	3735	11	0	0	0	0	17	20
2	0.765249	1.13723	4.23335	2.82843	3771	11	0	0	0	0	17	21
2	1.04462	1.39397e-06	0.446116	2.82843	3774	11	0	0	0	0	17	20
2	5.8486	0.335626	0.116163	2.82843	3809	11	0	0	0	0	17	20
2	5.63847	0.930248	1.5381	2.82843	3812	11	0	0	0	0	17	20
2	0.933452	2.82068	2.09803	2.82843	3823	11	0	0	0	0	18	21
2	1.84367	2.42674	3.42259	2.82843	3829	11	0	0	0	0	18	21
2	0.710477	1.0517	0.668058	2.82843	3838	11	0	0	0	0	18	21
2	5.71121	0.322176	3.15904	2.82843	3871	11	0	0	0	0	18	25
2	1.83314	3.37647	4.91825	2.82843	3909	11	0	0	0	0	18	21
2	3.47362	2.79329	4.09619	2.82843	3944	11	0	0	0	0	18	21
2	2.51007	0.993888	2.93596	2.82843	3952	11	0	0	0	0	18	21
2	10.5984	8.26217e-05	0.090449	2.82843	4006	11	0	0	0	0	18	22
2	0.569261	4.18528	1.33702	2.82843	4015	11	0	0	0	0	18	23
2	1.08363	1.46981	0.14494	2.82843	4039	11	0	0	0	0	18	21
2	1.327	2.01896	1.61921	2.82843	4048	11	0	0	0	0	18	21
2	1.15189	2.94105	2.5536	2.82843	4049	11	0	0	0	0	18	21
2	0.907564	1.64587	3.85582	2.82843	4066	11	0	0	0	0	18	21
2	4.26829	2.43801	4.83794	2.82843	4084	11	0	0	0	0	18	21
2	0.490084	1.72557	0.401164	2.82843	4117	11	0	0	0	0	18	24
2	1.08947	0.684984	1.99737	2.82843	4164	11	0	0	0	0	19	22
2	1.12633	0.768442	3.00715	2.82843	4198	11	0	0	0	0	19	22
2	0.751926	3.56031	4.84215	2.82843	4223	11	0	0	0	0	19	22
2	1.01807	2.07886	0.408673	2.82843	4228	11	0	0	0	0	19	23
2	2.04231	1.98794	1.73392	2.82843	4237	11	0	0	0	0	19	23
2	1.58777	0.195634	1.26345	2.82843	4271	11	0	0	0	0	19	22
2	1.06881	1.10703	4.15148	2.82843	4284	11	0	0	0	0	19	22
2	0.632817	1.17337e-08	1.85396	2.82843	4285	11	0	0	0	0	19	22
2	0.570458	0.455586	0.288637	2.82843	4319	11	0	0	0	0	19	22
2	1.43522	0.863537	4.09098	2.82843	4355	11	0	0	0	0	19	22
2	0.644659	1.07867	2.76632	2.82843	4381	11	0	0	0	0	19	23
2	1.13941	2.67811	1.96318	2.82843	4384	11	0	0	0	0	19	22
2	6.27006	0.0926864	0.285554	2.82843	4407	11	0	0	0	0	19	22
2	1.06228	1.52087	1.98179	2.82843	4408	11	0	0	0	0	19	22
2	0.500564	0.793504	2.33992	2.82843	4435	11	0	0	0	0	20	23
2	2.43531	1.07386	0.664351	2.82843	4456	11	0	0	0	0	20	23
2	0.652276	3.06898	3.42538	2.82843	4482	11	0	0	0	0	20	23
2	1.41618	0.0339162	1.85324	2.82843	4551	11	0	0	0	0	20	23
2	0.981135	0.318614	0.178007	2.82843	4555	11	0	0	0	0	20	23
2	7.87197	2.60885	2.91644	2.82843	4584	11	0	0	0	0	20	23
2	0.641992	2.45659	1.71202	2.82843	4585	11	0	0	0	0	20	23
2	0.840311	0.860727	4.93268	2.82843	4589	11	0	0	0	0	20	25
2	0.661158	0.210384	2.68297	2.82843	4629	11	0	0	0	0	20	24
2	0.556355	0.00190785	0.429717	2.82843	4686	11	0	0	0	0	20	23
2	1.68884	3.82483	0.539792	2.82843	4700	11	0	0	0	0	20	23
2	10.2062	0.986388	0.83574	2.82843	4703	11	0	0	0	0	20	23
2	1.09347	4.27717e-07	1.00099	2.82843	4710	11	0	0	0	0	20	23
2	4.87259	1.96465	4.05143	2.82843	4733	11	0	0	0	0	20	23
2	12.8794	0.807341	0.326382	2.82843	4745	11	0	0	0	0	20	23
2	0.741136	1.74408	4.91868	2.82843	4770	11	0	0	0	0	20	26
2	0.642504	1.91085	5.00228	2.82843	4813	11	0	0	0	0	21	24
2	1.50465	0.645446	0.0736818	2.82843	4825	11	0	0	0	0	21	24
2	0.645925	2.02173	4.28312	2.82843	4861	11	0	0	0	0	21	24
2	6.37669	0.00795977	0.117358	2.82843	4863	11	0	0	0	0	21	25
2	0.923842	0.982817	0.898605	2.82843	4876	11	0	0	0	0	21	24
2	0.758041	1.7385	4.98299	2.82843	4903	11	0	0	0	0	21	24
2	3.14166	0.728899	4.23523	2.82843	4947	11	0	0	0	0	21	24
2	9.44859	0.307613	3.77139	2.82843	5002	11	0	0	0	0	21	24
2	1.68412	7.10608e-05	0.0113578	2.82843	5015	11	0	0	0	0	21	24
2	2.53554	0.00706553	1.66347	2.82843	5018	11	0	0	0	0	21	24
2	1.49869	0.617934	0.781193	2.82843	5022	11	0	0	0	0	21	24
2	0.623315	0.572915	2.41651	2.82843	5033	11	0	0	0	0	21	25
2	0.499588	0.82053	0.611846	2.82843	5034	11	0	0	0	0	21	24
2	0.687487	1.90092e-06	1.42953	2.82843	5036	11	0	0	0	0	21	25
2	1.43463	0.136006	0.324012	2.82843	5048	11	434	1	21	1.70786	21	27
2	0.722865	2.44959	0.649539	2.82843	5061	11	0	0	0	0	21	24
2	5.2962	4.62087	4.51739	2.82843	5067	11	0	0	0	0	21	24
2	2.44937	1.86019	2.75727	2.82843	5080	11	0	0	0	0	21	24
2	1.36563	0.491218	0.380257	2.82843	5088	11	0	0	0	0	21	24
2	0.577811	0.473108	3.22725	2.82843	5103	11	0	0	0	0	21	24
2	2.83436	0.179723	0.760066	2.82843	5115	11	0	0	0	0	22	25
2	0.610898	1.07439	0.640501	2.82843	5132	11	0	0	0	0	22	26
2	0.662649	0.501111	4.60609	2.82843	5143	11	0	0	0	0	22	26
2	0.997088	1.06725	0.973836	2.82843	5146	11	0	0	0	0	22	25
2	1.69408	1.30137	3.45605	2.82843	5164	11	0	0	0	0	22	25
2	1.03096	2.59375	0.473328	2.82843	5168	11	0	0	0	0	22	25
2	0.836025	3.54428	4.44237	2.82843	5169	11	0	0	0	0	22	25
2	5.06189	2.23807	0.629929	2.82843	5210	11	0	0	0	0	22	25
2	5.43482	0.452832	0.633612	2.82843	5250	11	0	0	0	0	22	25
2	1.56501	2.13692	3.42883	2.82843	5260	11	0	0	0	0	22	25
2	16.0412	0.00203554	0.0066727	2.82843	5281	11	802	1	32	1.18444	22	27
2	0.679866	1.95667	4.08698	2.82843	5282	11	0	0	0	0	22	25
2	1.16211	0.879496	0.561221	2.82843	5293	11	0	0	0	0	22	25
2	7.42733	0.521051	3.56532	2.82843	5307	11	0	0	0	0	22	25
2	7.24365	2.51507	2.43362	2.82843	5336	11	0	0	0	0	22	26
2	0.487984	0.357997	0.246729	2.82843	5350	11	0	0	0	0	22	25
2	2.66361	4.16169	4.60629	2.82843	5364	11	0	0	0	0	22	26
2	3.16849	0.903607	2.75761	2.82843	5385	11	0	0	0	0	22	25
2	0.484723	2.1181	2.70694	2.82843	5398	11	0	0	0	0	23	26
2	4.70022	5.52839	4.55749	2.82843	5452	11	0	0	0	0	23	26
2	1.50702	0.467646	0.139149	2.82843	5457	11	0	0	0	0	23	26
2	1.87919	1.8661	3.82721	2.82843	5514	11	0	0	0	0	23	27
2	0.658735	2.91491	1.03139	2.82843	5518	11	2054	3	79	1.09059	23	26
2	0.57886	0.451276	1.96929	2.82843	5531	11	0	0	0	0	23	26
2	2.38994	1.32742	3.33013	2.82843	5540	11	2074	1	80	2.37416	23	26
2	0.619828	3.42065e-09	2.91535	2.82843	5547	11	0	0	0	0	23	26
2	1.93763	0.326526	3.74237	2.82843	5554	11	145	1	7	0.662765	23	26
2	4.24014	0.0455772	0.0831264	2.82843	5562	11	0	0	0	0	23	26
2	1.6943	1.2744	1.51396	2.82843	5578	11	0	0	0	0	23	28
2	3.46545	0.0519416	2.8819	2.82843	5590	11	0	0	0	0	23	26
2	9.06887	1.29384	0.650165	2.82843	5614	11	0	0	0	0	23	26
2	0.706557	0.372254	4.77683	2.82843	5629	11	0	0	0	0	23	27
2	1.32093	3.18327	3.59578	2.82843	5631	11	0	0	0	0	23	27
2	0.669927	1.13114	0.422956	2.82843	5632	11	0	0	0	0	23	26
2	2.79277	1.95178	4.56774	2.82843	5649	11	0	0	0	0	23	26
2	5.00327	0.868225	3.07678	2.82843	5650	11	1617	1	60	2.37838	23	26
2	1.73108	1.06764	4.37872	2.82843	5651	11	0	0	0	0	23	26
2	1.9065	3.34662	1.35162	2.82843	5658	11	0	0	0	0	23	26
2	2.34475	2.10379	3.21669	2.82843	5662	11	0	0	0	0	23	28
2	1.9546	0.874528	1.09045	2.82843	5728	11	0	0	0	0	24	28
2	14.812	7.54942e-06	0.243684	2.82843	5768	11	0	0	0	0	24	28
2	2.85831	2.94514e-08	1.28705	2.82843	5785	11	0	0	0	0	24	28
2	0.566823	1.48811	4.75771	2.82843	5826	11	0	0	0	0	24	27
2	6.58759	2.33134	3.37524	2.82843	5861	11	0	0	0	0	24	27
2	0.595303	3.4179	2.02303	2.82843	5868	11	0	0	0	0	24	28
2	9.02113	0.0736168	0.720957	2.82843	5870	11	0	0	0	0	24	27
2	1.29746	2.53519	3.27232	2.82843	5872	11	0	0	0	0	24	27
2	1.08461	0.888367	4.11567	2.82843	5889	11	0	0	0	0	24	27
2	1.10297	1.03599	4.20601	2.82843	5902	11	0	0	0	0	24	28
2	4.47672	1.1364	0.0865112	2.82843	5937	11	0	0	0	0	24	27
2	0.538455	2.00475	1.08684	2.82843	5955	11	0	0	0	0	24	27
2	0.999313	1.37903	0.787305	2.82843	5964	11	0	0	0	0	24	27
2	0.627666	1.9888	3.20026	2.82843	5976	11	0	0	0	0	25	30
2	0.746754	4.96238e-08	0.930978	2.82843	5994	11	0	0	0	0	25	28
2	0.692396	1.44151	4.77761	2.82843	6061	11	0	0	0	0	25	29
2	1.8151	1.53062	3.4565	2.82843	6062	11	0	0	0	0	25	28
2	0.698491	0.773454	0.802678	2.82843	6063	11	0	0	0	0	25	29
2	1.07496	2.29146e-06	2.21035	2.82843	6065	11	0	0	0	0	25	29
2	0.886181	0.0976975	2.10684	2.82843	6122	11	0	0	0	0	25	28
2	0.663861	4.75883	1.50012	2.82843	6167	11	0	0	0	0	25	28
2	0.642123	0.41913	1.3366	2.82843	6168	11	0	0	0	0	25	29
2	5.98036	2.22253	4.73296	2.82843	6169	11	0	0	0	0	25	28
2	0.660023	2.69685	4.41566	2.82843	6243	11	0	0	0	0	25	28
2	1.3438	0.747256	2.93275	2.82843	6246	11	0	0	0	0	25	28
2	0.908081	6.17344	4.62224	2.82843	6286	11	0	0	0	0	25	28
3	0.984071	0.604394	0.0666369	2.82843	33	2	0	0	0	0	16	19
3	1.65139	0.492936	2.78916	2.82843	43	2	0	0	0	0	16	19
3	0.818685	4.0485	4.17665	2.82843	55	2	0	0	0	0	16	19
3	0.559787	1.34295	2.19111	2.82843	61	2	0	0	0	0	16	22
3	16.5131	0.00157389	0.00917112	2.82843	93	2	0	0	0	0	16	19
3	0.481543	4.27497	3.65328	2.82843	104	2	0	0	0	0	16	19
3	1.37191	0.3438	1.85812	2.82843	112	2	0	0	0	0	16	22
3	0.622594	1.13527	0.979977	2.82843	121	2	0	0	0	0	16	19
3	0.543226	4.36525	4.67848	2.82843	122	2	0	0	0	0	16	20
3	0.673598	1.48941	4.11445	2.82843	158	2	0	0	0	0	16	19
3	2.93509	0.890742	0.084482	2.82843	172	2	0	0	0	0	16	23
3	1.85619	4.29655	1.75681	2.82843	184	2	0	0	0	0	16	19
3	0.575907	2.34495	1.78315	2.82843	187	2	0	0	0	0	16	19
3	0.730647	0.399335	1.04106	2.82843	240	2	0	0	0	0	16	20
3	5.92621	0.0558243	0.0478707	2.82843	257	2	0	0	0	0	16	21
3	8.75212	0.000305154	0.0238045	2.82843	266	2	0	0	0	0	16	19
3	0.640226	0.673284	0.507333	2.82843	275	2	0	0	0	0	16	19
3	1.06935	0.407953	1.70233	2.82843	276	2	0	0	0	0	16	23
3	0.558142	1.45041	1.0595	2.82843	297	2	0	0	0	0	16	19
3	0.581007	1.10493	4.20807	2.82843	299	2	0	0	0	0	16	19
3	0.527456	0.500413	4.19329	2.82843	324	2	0	0	0	0	17	20
3	1.20226	0.115449	0.11461	2.82843	349	2	0	0	0	0	17	21
3	0.676765	2.97587	4.84502	2.82843	372	2	0	0	0	0	17	20
3	1.24956	2.24846	1.52345	2.82843	373	2	0	0	0	0	17	20
3	2.26339	3.16234e-07	0.362738	2.82843	379	2	0	0	0	0	17	20
3	0.99637	0.0571398	1.9875	2.82843	390	2	0	0	0	0	17	21
3	0.811744	0.815472	1.53478	2.82843	395	2	2694	1	127	0.877635	17	21
3	1.01002	0.555155	2.08682	2.82843	399	2	0	0	0	0	17	20
3	0.877494	2.29243	1.05855	2.82843	406	2	0	0	0	0	17	20
3	6.50597	0.00942555	0.0182108	2.82843	460	2	0	0	0	0	17	23
3	7.26011	0.0359737	0.0529264	2.82843	469	2	0	0	0	0	17	22
3	0.987237	2.04216	2.22171	2.82843	472	2	0	0	0	0	17	20
3	0.949405	0.130325	0.0151055	2.82843	501	2	0	0	0	0	17	22
3	0.725623	0.448939	4.38793	2.82843	508	2	0	0	0	0	17	21
3	3.45084	2.21895e-07	0.0104386	2.82843	509	2	0	0	0	0	17	25
3	1.11788	0.0755996	2.74389	2.82843	512	2	0	0	0	0	17	20
3	1.22348	2.91578	0.419343	2.82843	520	2	0	0	0	0	17	21
3	0.664115	0.739549	4.36628	2.82843	553	2	22	1	2	1.2303	18	21
3	0.784527	0.756539	1.65371	2.82843	611	2	0	0	0	0	18	22
3	0.612698	3.73514	3.67391	2.82843	639	2	0	0	0	0	18	21
3	0.588149	2.98352	4.82135	2.82843	659	2	0	0	0	0	18	21
3	0.578289	0.202211	0.328633	2.82843	668	2	0	0	0	0	18	21
3	0.78762	0.382356	3.08351	2.82843	693	2	0	0	0	0	18	21
3	0.671279	0.312739	4.82275	2.82843	695	2	0	0	0	0	18	21
3	0.941895	1.73722	4.11718	2.82843	761	2	0	0	0	0	18	21
3	3.90896	0.0121283	0.112948	2.82843	813	2	0	0	0	0	19	22
3	0.468717	3.38362	0.954851	2.82843	821	2	0	0	0	0	19	22
3	1.21411	2.03431	0.565356	2.82843	822	2	0	0	0	0	19	23
3	4.4552	1.16625	0.00366389	2.82843	870	2	0	0	0	0	19	22
3	29.4461	0.00115457	0.00125202	2.82843	872	2	0	0	0	0	19	22
3	1.06096	0.324743	3.47202	2.82843	873	2	0	0	0	0	19	22
3	1.054	0.288482	3.06398	2.82843	918	2	0	0	0	0	19	22
3	0.568111	1.49613	2.44667	2.82843	985	2	0	0	0	0	19	22
3	1.52616	0.172497	0.515486	2.82843	994	2	0	0	0	0	19	23
3	1.74382	2.31173e-06	0.659052	2.82843	1011	2	0	0	0	0	19	27
3	0.620299	0.00237903	0.381328	2.82843	1016	2	0	0	0	0	19	22
3	1.08531	1.19131	0.00608047	2.82843	1027	2	0	0	0	0	19	22
3	1.15275	3.33467	1.84226	2.82843	1053	2	0	0	0	0	19	22
3	1.08477	0.939156	0.455787	2.82843	1068	2	0	0	0	0	20	23
3	0.811184	1.19832	1.94053	2.82843	1084	2	0	0	0	0	20	23
3	0.639137	0.531165	5.0568	2.82843	1095	2	0	0	0	0	20	23
3	0.907221	0.277524	4.46326	2.82843	1116	2	0	0	0	0	20	23
3	0.929688	0.8574	0.387352	2.82843	1127	2	0	0	0	0	20	26
3	1.04345	3.75665	2.49644	2.82843	1145	2	0	0	0	0	20	23
3	0.951294	0.00661087	3.94242	2.82843	1153	2	0	0	0	0	20	23
3	1.02429	1.80838	1.52214	2.82843	1190	2	2724	2	130	1.12109	20	25
3	0.66026	2.49658	0.817142	2.82843	1195	2	0	0	0	0	20	23
3	0.692568	1.21632e-05	0.569551	2.82843	1248	2	0	0	0	0	20	23
3	2.2112	1.61056	0.62054	2.82843	1260	2	0	0	0	0	20	24
3	0.48647	1.14366	4.61298	2.82843	1296	2	2443	1	121	2.12627	20	23
3	0.597462	0.373419	0.580072	2.82843	1325	2	0	0	0	0	21	24
3	0.738508	0.000137597	1.13143	2.82843	1333	2	0	0	0	0	21	24
3	0.690816	0.998949	1.21004	2.82843	1335	2	301	1	18	2.43104	21	24
3	0.55295	5.10494e-09	2.18565	2.82843	1344	2	0	0	0	0	21	24
3	1.49971	1.4805	0.479069	2.82843	1374	2	0	0	0	0	21	26
3	0.768185	1.0905	4.92029	2.82843	1391	2	0	0	0	0	21	25
3	1.35234	3.91677	2.02692	2.82843	1398	2	0	0	0	0	21	24
3	0.569984	1.26003	2.39372	2.82843	1403	2	0	0	0	0	21	25
3	0.785458	0.0403198	0.120421	2.82843	1409	2	0	0	0	0	21	25
3	0.799259	0.0347122	0.686111	2.82843	1430	2	1406	1	79	1.95518	21	24
3	0.671855	4.81104e-07	0.715788	2.82843	1432	2	0	0	0	0	21	27
3	0.918909	1.63491	3.38301	2.82843	1450	2	0	0	0	0	21	24
3	7.3278	0.00289904	0.0972262	2.82843	1467	2	0	0	0	0	21	25
3	0.613582	1.48067	4.90209	2.82843	1532	2	0	0	0	0	22	25
3	0.615559	0.115334	2.66569	2.82843	1539	2	290	2	17	1.58003	22	25
3	3.92008	0.140932	0.00354455	2.82843	1546	2	0	0	0	0	22	33
3	0.965271	0.939012	1.51815	2.82843	1554	2	0	0	0	0	22	25
3	0.578306	1.10487	1.81601	2.82843	1565	2	0	0	0	0	22	25
3	0.607381	0.590722	1.53697	2.82843	1575	2	0	0	0	0	22	25
3	1.08759	0.000577782	0.33949	2.82843	1587	2	1350	1	75	1.42444	22	25
3	1.26227	0.200643	1.84774	2.82843	1655	2	0	0	0	0	22	25
3	1.83293	4.10794	2.19066	2.82843	1684	2	0	0	0	0	22	25
3	0.55365	0.975831	0.0414747	2.82843	1688	2	0	0	0	0	22	25
3	1.24989	2.5499	0.533154	2.82843	1714	2	438	2	29	1.95172	22	25
3	14.639	0.00529342	0.136867	2.82843	1717	2	0	0	0	0	22	27
3	0.615167	0.0564443	2.53072	2.82843	1719	2	0	0	0	0	22	25
3	0.66689	1.3583	0.543434	2.82843	1724	2	0	0	0	0	22	25
3	1.76856	0.544043	4.85412	2.82843	1740	2	0	0	0	0	22	25
3	5.82492	0.0806278	0.145297	2.82843	1766	2	0	0	0	0	22	30
3	1.67891	8.81289e-09	0.776695	2.82843	1769	2	0	0	0	0	22	27
3	0.550975	2.32898	0.717059	2.82843	1801	2	0	0	0	0	23	26
3	0.728486	0.252988	3.51032	2.82843	1814	2	0	0	0	0	23	26
3	0.60361	0.313428	0.676321	2.82843	1826	2	0	0	0	0	23	27
3	2.5349	0.344496	1.37893	2.82843	1862	2	0	0	0	0	23	28
3	1.02913	4.92631e-08	0.593553	2.82843	1894	2	0	0	0	0	23	26
3	0.610235	0.149767	0.397662	2.82843	1919	2	0	0	0	0	23	26
3	0.779494	0.597399	0.0983138	2.82843	1937	2	0	0	0	0	23	27
3	0.576226	1.05586	2.25465	2.82843	1985	2	0	0	0	0	23	26
3	0.542052	2.23006	4.19164	2.82843	1997	2	0	0	0	0	23	30
3	1.07631	0.0439509	0.139241	2.82843	2045	2	0	0	0	0	23	26
3	0.735687	0.951645	1.27509	2.82843	2050	2	0	0	0	0	23	26
3	0.94124	0.397539	3.68155	2.82843	2052	2	0	0	0	0	23	26
3	0.858458	1.9205	1.432	2.82843	2062	2	0	0	0	0	24	29
3	2.5702	2.55451	4.49354	2.82843	2073	2	0	0	0	0	24	27
3	0.640052	2.49777	0.864277	2.82843	2102	2	0	0	0	0	24	27
3	0.510413	0.304625	2.05958	2.82843	2103	2	0	0	0	0	24	28
3	1.82411	0.649797	1.69649	2.82843	2138	2	0	0	0	0	24	27
3	0.612024	0.948068	2.24092	2.82843	2147	2	0	0	0	0	24	27
3	0.833584	2.40538	2.21989	2.82843	2190	2	0	0	0	0	24	27
3	0.637943	1.65565e-09	3.39714	2.82843	2212	2	0	0	0	0	24	27
3	0.643561	0.227905	0.475179	2.82843	2214	2	0	0	0	0	24	27
3	1.98595	1.64568	1.00019	2.82843	2263	2	0	0	0	0	24	27
3	2.90929	0.136161	2.40565	2.82843	2266	2	0	0	0	0	24	30
3	7.59127	0.0162634	0.0358615	2.82843	2270	2	0	0	0	0	24	31
3	1.70901	6.06552	4.30301	2.82843	2275	2	2033	1	106	2.76396	24	27
3	1.13928	1.85467e-07	0.496794	2.82843	2320	2	0	0	0	0	25	29
3	0.533685	1.6825	0.390414	2.82843	2366	2	0	0	0	0	25	29
3	3.28283	0.000207747	3.17243	2.82843	2375	2	0	0	0	0	25	28
3	1.54114	0.135504	0.0595102	2.82843	2384	2	0	0	0	0	25	29
3	1.84792	0.942585	4.41915	2.82843	2394	2	0	0	0	0	25	28
3	4.8834	0.00491054	0.51505	2.82843	2417	2	0	0	0	0	25	31
3	0.59658	1.31534	1.26743	2.82843	2434	2	0	0	0	0	25	28
3	0.720721	3.48358	1.20984	2.82843	2437	2	0	0	0	0	25	31
3	1.89957	1.85214e-06	2.44586	2.82843	2462	2	0	0	0	0	25	28
3	0.540625	0.977699	0.183441	2.82843	2469	2	0	0	0	0	25	28
3	0.714961	2.94726	2.0031	2.82843	2473	2	0	0	0	0	25	29
3	1.52337	0.474654	1.96842	2.82843	2486	2	0	0	0	0	25	28
3	1.09632	2.0274e-07	0.180402	2.82843	2514	2	0	0	0	0	25	31
3	1.23975	0.150287	5.03999	2.82843	2520	2	0	0	0	0	25	35
3	2.1571	0.126542	0.561169	2.82843	2522	2	0	0	0	0	25	28
3	1.23475	0.00613445	0.03238	2.82843	2544	2	0	0	0	0	25	28
3	2.90993	0.00111882	1.16584	2.82843	2604	2	0	0	0	0	26	29
3	0.79316	2.14684e-05	0.334797	2.82843	2607	2	0	0	0	0	26	30
3	0.883845	0.228361	1.62532	2.82843	2615	2	53	1	4	0.820139	26	29
3	3.31784	8.80348e-11	1.08906	2.82843	2643	2	0	0	0	0	26	29
3	0.562244	0.209274	1.75423	2.82843	2644	2	0	0	0	0	26	29
3	0.504724	6.64911e-07	0.82135	2.82843	2717	2	0	0	0	0	26	29
3	2.17124	4.80132	4.89115	2.82843	2746	2	0	0	0	0	26	29
3	0.551688	3.26638	1.31263	2.82843	2785	2	0	0	0	0	26	29
3	0.613922	0.76084	4.02082	2.82843	2835	2	0	0	0	0	27	30
3	0.661633	1.74197	0.164231	2.82843	2871	2	0	0	0	0	27	32
3	0.801981	3.63205	2.76352	2.82843	2885	2	736	1	45	0.974497	27	30
3	4.54861	2.51743	0.771967	2.82843	2892	2	0	0	0	0	27	31
3	1.82872	0.422954	1.39931	2.82843	2893	2	0	0	0	0	27	30
3	0.664735	1.09408	0.711562	2.82843	2899	2	0	0	0	0	27	30
3	0.621831	0.581054	1.24745	2.82843	2963	2	0	0	0	0	27	30
3	1.16578	4.94802e-05	0.0236371	2.82843	2968	2	0	0	0	0	27	32
3	4.25874	3.38792e-05	2.65739	2.82843	2969	2	0	0	0	0	27	30
3	0.59634	1.52097	2.64018	2.82843	2981	2	0	0	0	0	27	30
3	0.741592	0.000897718	2.1653	2.82843	3005	2	0	0	0	0	27	30
3	1.10539	0.286517	1.72463	2.82843	3034	2	0	0	0	0	27	30
3	0.642795	2.79839	1.95033	2.82843	3062	2	0	0	0	0	27	30
3	0.815316	1.41796	0.0117398	2.82843	3067	2	0	0	0	0	27	30
3	0.472651	0.419818	0.208872	2.82843	3078	2	0	0	0	0	28	32
3	1.83898	0.602779	1.02058	2.82843	3093	2	0	0	0	0	28	32
3	0.641097	2.61703	3.07654	2.82843	3101	2	0	0	0	0	28	31
3	0.672785	0.00256533	0.38678	2.82843	3125	2	0	0	0	0	28	31
3	1.10638	0.746185	0.640242	2.82843	3135	2	1693	1	88	2.04753	28	31
3	2.48256	1.93511e-07	1.0215	2.82843	3136	2	0	0	0	0	28	31
3	0.557441	1.77811	4.05989	2.82843	3153	2	0	0	0	0	28	31
3	0.582678	2.96441e-06	2.24501	2.82843	3170	2	0	0	0	0	28	31
3	2.27677	0.132097	0.147074	2.82843	3177	2	0	0	0	0	28	31
3	0.761842	6.0198	2.80097	2.82843	3195	2	0	0	0	0	28	31
3	3.31182	0.721318	0.0518582	2.82843	3199	2	0	0	0	0	28	31
3	0.846367	2.32125	0.545545	2.82843	3210	2	0	0	0	0	28	31
3	1.30438	0.47286	2.56013	2.82843	3211	2	0	0	0	0	28	32
3	4.78499	0.425932	0.698801	2.82843	3226	2	0	0	0	0	28	31
3	0.53227	0.76816	1.52708	2.82843	3228	2	0	0	0	0	28	31
3	0.531654	0.6642	1.70106	2.82843	3236	2	0	0	0	0	28	32
3	0.536208	0.667395	1.16635	2.82843	3291	2	0	0	0	0	28	32
3	9.96135	0.26421	1.36375	2.82843	3312	2	0	0	0	0	28	33
3	1.24535	2.12528	4.00796	2.82843	3313	2	0	0	0	0	28	32
3	8.77197	0.124689	0.0756768	2.82843	3314	2	0	0	0	0	28	31
3	0.592888	0.444918	0.114081	2.82843	3329	2	0	0	0	0	29	32
3	2.25029	0.00230591	0.00362401	2.82843	3332	2	0	0	0	0	29	33
3	1.86399	0.842074	1.25476	2.82843	3345	2	0	0	0	0	29	32
3	0.998654	1.30896	2.19016	2.82843	3362	2	0	0	0	0	29	33
3	0.666276	0.377561	0.495803	2.82843	3381	2	0	0	0	0	29	34
3	0.825808	0.474974	0.871022	2.82843	3413	2	0	0	0	0	29	32
3	1.12982	0.175833	0.537459	2.82843	3414	2	0	0	0	0	29	36
3	12.495	0.00892445	0.00650223	2.82843	3433	2	1920	1	101	2.12722	29	32
3	0.944305	1.92706	0.170689	2.82843	3449	2	0	0	0	0	29	32
3	4.53957	0.359541	0.249178	2.82843	3476	2	0	0	0	0	29	35
3	0.52104	0.534891	4.27622	2.82843	3477	2	0	0	0	0	29	32
3	0.598235	1.29981	3.29334	2.82843	3508	2	0	0	0	0	29	32
3	2.69395	0.430069	0.137558	2.82843	3533	2	0	0	0	0	29	34
3	14.9327	0.00412805	0.00658212	2.82843	3541	2	0	0	0	0	29	38
3	0.680611	1.11778	2.5483	2.82843	3543	2	0	0	0	0	29	32
3	0.707281	1.79684	0.454648	2.82843	3550	2	0	0	0	0	29	38
3	0.682914	2.85895e-07	3.80726	2.82843	3573	2	0	0	0	0	29	32
3	0.565326	0.229833	2.72423	2.82843	3610	2	0	0	0	0	29	32
3	1.60996	0.0419584	0.000189786	2.82843	3632	2	0	0	0	0	30	33
3	3.65159	5.95363e-10	1.80692	2.82843	3667	2	0	0	0	0	30	33
3	2.28359	2.779	1.74992	2.82843	3738	2	0	0	0	0	30	35
3	0.587526	2.64563	0.236221	2.82843	3779	2	0	0	0	0	30	34
3	2.051	0.126242	0.088234	2.82843	3837	2	0	0	0	0	30	37
3	1.19515	1.24106	0.215589	2.82843	3861	2	0	0	0	0	30	33
3	0.911647	3.25181e-10	1.73631	2.82843	3883	2	0	0	0	0	30	34
3	0.872087	0.502604	1.55835	2.82843	3927	2	0	0	0	0	31	34
3	1.57224	0.695601	0.0828542	2.82843	3930	2	0	0	0	0	31	34
3	1.42789	0.420758	4.79373	2.82843	3962	2	0	0	0	0	31	34
3	2.97343	1.2728	3.91578	2.82843	4002	2	0	0	0	0	31	35
3	0.547155	0.00421373	0.000953673	2.82843	4037	2	0	0	0	0	31	35
3	0.933042	0.888824	1.20199	2.82843	4062	2	0	0	0	0	31	36
3	8.49329	0.0593797	0.083352	2.82843	4070	2	0	0	0	0	31	35
3	1.36911	0.0369367	0.290183	2.82843	4125	2	0	0	0	0	31	37
3	0.753192	3.16582	3.46827	2.82843	4152	2	0	0	0	0	31	34
3	1.28167	0.489316	0.103457	2.82843	4183	2	0	0	0	0	32	35
3	0.573062	1.68094	2.05865	2.82843	4204	2	0	0	0	0	32	36
3	0.610216	1.24949	1.80735	2.82843	4211	2	49	1	3	1.59315	32	35
3	0.772679	0.282368	0.468096	2.82843	4245	2	0	0	0	0	32	35
3	0.631987	1.12603	3.67161	2.82843	4255	2	0	0	0	0	32	35
3	0.659341	0.391241	3.11116	2.82843	4281	2	1212	1	67	2.27734	32	35
3	0.745026	3.53292	4.69719	2.82843	4314	2	0	0	0	0	32	35
3	1.85313	0.041037	0.103652	2.82843	4337	2	0	0	0	0	32	35
3	0.588981	0.659281	4.25892	2.82843	4358	2	0	0	0	0	33	36
3	0.701862	2.07281	1.1274	2.82843	4380	2	0	0	0	0	33	37
3	0.579815	0.755569	0.659308	2.82843	4386	2	0	0	0	0	33	36
3	0.52905	2.60875	0.490319	2.82843	4387	2	0	0	0	0	33	37
3	4.15087	0.23274	0.0307249	2.82843	4390	2	0	0	0	0	33	36
3	0.872865	1.15609	1.81514	2.82843	4405	2	0	0	0	0	33	37
3	0.893249	6.89202e-07	2.11246	2.82843	4407	2	0	0	0	0	33	36
3	5.325	9.42752e-07	0.87871	2.82843	4416	2	0	0	0	0	33	36
3	0.85466	1.7176e-05	0.13956	2.82843	4422	2	0	0	0	0	33	36
3	1.65546	0.274335	1.15651	2.82843	4433	2	0	0	0	0	33	39
3	2.17911	0.798676	1.72934	2.82843	4435	2	0	0	0	0	33	37
3	4.14213	0.198272	0.655004	2.82843	4466	2	0	0	0	0	33	36
3	0.511443	0.305854	3.22291	2.82843	4469	2	0	0	0	0	33	36
3	3.40779	0.496637	3.94598	2.82843	4475	2	0	0	0	0	33	36
3	0.545802	2.11048	0.202722	2.82843	4490	2	0	0	0	0	33	39
3	2.04246	0.0585812	0.0319208	2.82843	4500	2	0	0	0	0	33	39
3	0.596759	0.278343	0.0436585	2.82843	4518	2	0	0	0	0	34	37
3	0.569852	6.09873	4.6384	2.82843	4546	2	0	0	0	0	34	37
3	0.751731	0.342853	0.527855	2.82843	4579	2	0	0	0	0	34	37
3	5.94206	0.001307	0.0225546	2.82843	4591	2	0	0	0	0	34	39
3	0.786922	0.655786	0.856483	2.82843	4601	2	0	0	0	0	34	37
3	0.582821	5.24677	2.83855	2.82843	4605	2	0	0	0	0	34	37
3	0.962499	0.771346	3.25954	2.82843	4633	2	0	0	0	0	34	37
3	0.77796	5.34992	1.83277	2.82843	4634	2	0	0	0	0	34	37
3	0.609902	1.4328	2.0685	2.82843	4646	2	0	0	0	0	34	37
3	4.05677	0.278578	0.299236	2.82843	4705	2	0	0	0	0	34	38
3	0.705294	0.875566	0.138444	2.82843	4711	2	0	0	0	0	34	37
3	0.586991	0.273969	0.831737	2.82843	4724	2	0	0	0	0	34	37
3	0.534968	0.472585	4.33068	2.82843	4767	2	0	0	0	0	35	38
3	0.65112	0.755201	3.58983	2.82843	4772	2	0	0	0	0	35	38
3	2.91091	0.778398	1.27598	2.82843	4784	2	0	0	0	0	35	38
3	5.29967	1.9616e-06	0.160667	2.82843	4788	2	0	0	0	0	35	39
3	0.589166	9.78524e-08	1.59397	2.82843	4810	2	0	0	0	0	35	38
3	0.993531	0.750258	0.159393	2.82843	4820	2	0	0	0	0	35	39
3	0.784561	0.313539	1.24338	2.82843	4852	2	0	0	0	0	35	38
3	2.64364	0.853165	2.10161	2.82843	4898	2	0	0	0	0	35	38
3	0.829877	0.655941	2.25327	2.82843	4917	2	0	0	0	0	35	38
3	1.99015	1.95011	0.121278	2.82843	4962	2	0	0	0	0	35	38
3	1.5758	1.25834	1.00296	2.82843	4971	2	0	0	0	0	35	38
3	0.543387	2.19997	1.10304	2.82843	4972	2	0	0	0	0	35	38
3	2.14481	0.00239705	0.00327749	2.82843	4986	2	0	0	0	0	35	38
4	1.69796	0.142921	0.0713371	2.82843	14	4	0	0	0	0	25	30
4	1.93016	4.36707e-07	0.454241	2.82843	38	4	0	0	0	0	25	28
4	2.22633	0.0793697	0.148411	2.82843	56	4	0	0	0	0	25	28
4	1.49247	0.021759	1.84001	2.82843	58	4	0	0	0	0	25	28
4	2.2271	2.32406	0.654727	2.82843	92	4	0	0	0	0	25	28
4	1.14507	7.96949e-07	2.43788	2.82843	103	4	4034	1	211	2.93117	25	28
4	1.04639	0.385977	0.794535	2.82843	118	4	0	0	0	0	25	29
4	0.900431	3.08252	4.31627	2.82843	152	4	0	0	0	0	25	29
4	1.58179	0.483721	1.35029	2.82843	238	4	0	0	0	0	25	28
4	1.19045	4.29258e-06	1.01765	2.82843	254	4	0	0	0	0	25	28
4	1.10622	1.29264	1.49526	2.82843	277	4	0	0	0	0	26	29
4	1.74193	0.785697	0.35785	2.82843	293	4	0	0	0	0	26	29
4	0.998255	1.86623	4.03629	2.82843	307	4	0	0	0	0	26	30
4	1.93897	1.24524	3.33891	2.82843	313	4	0	0	0	0	26	29
4	0.991272	9.39957e-07	1.35586	2.82843	322	4	0	0	0	0	26	30
4	1.4178	0.0947541	0.154622	2.82843	325	4	5427	1	280	2.05837	26	29
4	2.03013	0.447567	1.37339	2.82843	334	4	0	0	0	0	26	29
4	1.0296	4.51849	5.02915	2.82843	366	4	0	0	0	0	26	29
4	2.13403	1.23363	1.93767	2.82843	378	4	171	2	9	1.33487	26	29
4	1.42441	1.55497	5.073	2.82843	450	4	0	0	0	0	26	29
4	2.37898	1.36161	4.04548	2.82843	523	4	0	0	0	0	27	30
4	1.90155	1.86051	4.72136	2.82843	615	4	0	0	0	0	27	30
4	1.20119	0.47678	3.62001	2.82843	626	4	0	0	0	0	27	30
4	0.866124	1.08487	3.9424	2.82843	717	4	0	0	0	0	28	31
4	1.45175	0.148	2.27723	2.82843	728	4	0	0	0	0	28	31
4	1.26733	2.27378	5.11321	2.82843	740	4	0	0	0	0	28	31
4	0.905628	1.05613	0.310239	2.82843	763	4	0	0	0	0	28	31
4	1.20228	0.850778	4.8122	2.82843	826	4	0	0	0	0	28	31
4	0.98539	0.495226	0.416584	2.82843	897	4	0	0	0	0	28	31
4	0.811812	1.91482	4.26734	2.82843	898	4	0	0	0	0	28	31
4	1.27369	2.17784	0.525014	2.82843	901	4	0	0	0	0	28	31
4	2.89291	1.69704	0.603115	2.82843	902	4	5328	1	275	1.123	28	32
4	0.815461	1.51051	1.3788	2.82843	944	4	0	0	0	0	29	32
4	0.956897	2.44105	0.560818	2.82843	983	4	0	0	0	0	29	32
4	2.64464	0.000858572	0.249254	2.82843	1001	4	0	0	0	0	29	33
4	1.3932	1.1773	0.455624	2.82843	1028	4	0	0	0	0	29	33
4	0.897583	2.91018	1.80701	2.82843	1056	4	3807	2	197	2.01389	29	33
4	2.21054	1.21144e-05	0.334723	2.82843	1069	4	1736	3	91	0.90152	29	35
4	1.04124	4.3027	3.9171	2.82843	1115	4	0	0	0	0	29	32
4	1.14209	0.208634	2.39727	2.82843	1140	4	5085	1	265	2.71821	29	32
4	6.29501	0.00109721	0.338675	2.82843	1170	4	0	0	0	0	30	35
4	2.93468	0.898247	4.03367	2.82843	1197	4	0	0	0	0	30	33
4	0.952556	0.436635	0.182572	2.82843	1203	4	0	0	0	0	30	33
4	0.949617	3.82935	1.80581	2.82843	1205	4	0	0	0	0	30	33
4	2.03808	0.0370794	0.0256202	2.82843	1233	4	0	0	0	0	30	33
4	1.19038	1.21397e-10	2.2612	2.82843	1245	4	4907	4	257	1.04555	30	36
4	1.21855	1.67007	3.48561	2.82843	1258	4	171	1	9	2.51701	30	33
4	1.28994	0.135046	0.147816	2.82843	1264	4	0	0	0	0	30	36
4	2.53751	1.98531	2.37347	2.82843	1298	4	0	0	0	0	30	33
4	1.31664	1.89257	2.73548	2.82843	1299	4	3579	1	186	2.86284	30	33
4	1.13136	4.14889	1.79079	2.82843	1307	4	0	0	0	0	30	33
4	2.31142	1.95396	0.108902	2.82843	1312	4	0	0	0	0	30	33
4	0.926146	1.72632	4.9437	2.82843	1321	4	0	0	0	0	30	33
4	0.809592	1.45678	4.74638	2.82843	1340	4	0	0	0	0	30	33
4	3.23039	0.241483	3.04132	2.82843	1369	4	0	0	0	0	31	34
4	1.13864	1.35756	4.57569	2.82843	1380	4	0	0	0	0	31	34
4	3.44806	2.68093	3.10112	2.82843	1384	4	0	0	0	0	31	34
4	1.94698	2.43134e-07	2.69446	2.82843	1450	4	0	0	0	0	31	34
4	1.00556	0.578476	2.98645	2.82843	1486	4	0	0	0	0	31	34
4	0.949746	0.372783	0.869395	2.82843	1490	4	0	0	0	0	31	34
4	1.43865	1.74651	2.37446	2.82843	1544	4	0	0	0	0	31	34
4	0.938959	1.63927	2.94811	2.82843	1551	4	0	0	0	0	31	34
4	0.962886	1.78175	2.24594	2.82843	1567	4	0	0	0	0	31	34
4	2.53378	7.46307e-06	0.905023	2.82843	1585	4	0	0	0	0	32	35
4	1.20215	4.07316	0.485124	2.82843	1613	4	0	0	0	0	32	35
4	1.08563	1.85599	2.85869	2.82843	1619	4	0	0	0	0	32	35
4	1.03803	1.02391	3.83079	2.82843	1636	4	0	0	0	0	32	36
4	1.83896	2.74216	0.545988	2.82843	1651	4	0	0	0	0	32	35
4	4.25557	0.817538	0.686482	2.82843	1686	4	1402	2	71	2.29232	32	36
4	0.95184	2.04921	0.242161	2.82843	1704	4	0	0	0	0	32	36
4	1.36593	6.50817e-08	3.23811	2.82843	1719	4	0	0	0	0	32	35
4	1.57883	0.454627	3.73208	2.82843	1722	4	0	0	0	0	32	35
4	2.24467	0.0402792	4.00745	2.82843	1730	4	2827	1	151	2.43868	32	35
4	2.10841	2.95583	2.6978	2.82843	1735	4	5280	1	273	2.49436	32	35
4	1.21625	3.57033	0.88268	2.82843	1736	4	0	0	0	0	32	36
4	1.8683	3.32938	2.5511	2.82843	1795	4	369	2	17	1.25485	32	35
4	6.68391	1.48681	4.79539	2.82843	1810	4	0	0	0	0	33	36
4	1.20129	3.39645	4.62123	2.82843	1818	4	0	0	0	0	33	36
4	1.12265	0.0341123	4.50497	2.82843	1840	4	0	0	0	0	33	37
4	0.824926	0.0289672	0.0276867	2.82843	1884	4	0	0	0	0	33	36
4	0.993085	0.764182	4.3634	2.82843	1895	4	5453	1	282	1.31836	33	36
4	0.895495	0.878466	0.868634	2.82843	1915	4	0	0	0	0	33	36
4	1.24768	2.15644e-07	0.00464814	2.82843	1918	4	0	0	0	0	33	36
4	0.983274	1.13737	3.59767	2.82843	1938	4	0	0	0	0	33	36
4	1.19838	0.0872292	0.251382	2.82843	1942	4	0	0	0	0	33	37
4	2.90026	1.5456	2.7552	2.82843	1944	4	0	0	0	0	33	36
4	1.46128	0.121029	0.134741	2.82843	1955	4	0	0	0	0	33	37
4	1.09673	0.809165	1.589	2.82843	2007	4	0	0	0	0	33	37
4	1.58405	7.4355e-07	2.39996	2.82843	2047	4	0	0	0	0	34	37
4	1.83111	2.63035	4.23172	2.82843	2169	4	0	0	0	0	34	38
4	4.27841	4.4542	4.15814	2.82843	2183	4	0	0	0	0	34	37
4	1.13841	0.697885	0.460171	2.82843	2226	4	0	0	0	0	34	37
4	1.08957	4.21607	5.0893	2.82843	2232	4	0	0	0	0	34	37
4	7.37703	0.0883651	1.27213	2.82843	2261	4	0	0	0	0	35	39
4	1.31466	0.967572	3.30995	2.82843	2285	4	0	0	0	0	35	38
4	5.63798	8.08164e-06	0.347172	2.82843	2300	4	0	0	0	0	35	38
4	1.9524	0.0114817	0.0133601	2.82843	2323	4	0	0	0	0	35	41
4	1.35376	2.83146	3.40465	2.82843	2371	4	1712	1	90	1.30398	35	38
4	1.19725	0.275568	1.82425	2.82843	2379	4	0	0	0	0	35	38
4	3.60434	1.53133	0.522754	2.82843	2388	4	0	0	0	0	35	39
4	1.9057	2.99085	5.03634	2.82843	2443	4	0	0	0	0	35	38
4	2.97965	2.69142	3.17437	2.82843	2472	4	0	0	0	0	36	39
4	5.96979	0.0618674	2.27493	2.82843	2476	4	0	0	0	0	36	39
4	3.42802	0.178408	1.98587	2.82843	2482	4	4838	1	252	2.15698	36	39
4	1.36493	7.26163e-07	1.82298	2.82843	2507	4	0	0	0	0	36	39
4	1.31311	1.51726	4.60621	2.82843	2509	4	0	0	0	0	36	39
4	1.21864	3.30264	2.56373	2.82843	2510	4	0	0	0	0	36	39
4	0.979769	0.937552	2.83077	2.82843	2548	4	0	0	0	0	36	39
4	1.12339	1.66894	0.768063	2.82843	2573	4	0	0	0	0	36	40
4	4.6717	1.6269	0.401108	2.82843	2577	4	0	0	0	0	36	40
4	2.11217	0.939434	0.460213	2.82843	2594	4	0	0	0	0	36	40
4	10.4528	2.74869e-05	0.044864	2.82843	2659	4	0	0	0	0	37	46
4	0.826886	0.996676	4.37424	2.82843	2699	4	4875	1	254	2.22508	37	40
4	1.03507	3.98043	2.93221	2.82843	2704	4	0	0	0	0	37	40
4	1.80032	3.92987	1.36245	2.82843	2726	4	0	0	0	0	37	40
4	4.39662	2.60722	3.53282	2.82843	2739	4	0	0	0	0	37	40
4	3.68073	0.0615379	1.73853	2.82843	2793	4	0	0	0	0	37	40
4	2.70223	1.16252	0.4195	2.82843	2868	4	2694	4	143	1.31292	38	41
4	2.9449	4.7792	1.59652	2.82843	2918	4	0	0	0	0	38	41
4	2.74146	2.30643	4.50887	2.82843	2931	4	0	0	0	0	38	41
4	1.58112	1.91295	2.68852	2.82843	2941	4	4100	1	218	1.79153	38	41
4	1.85547	3.74496	4.97059	2.82843	2946	4	0	0	0	0	38	41
4	0.964631	0.80572	3.46506	2.82843	2965	4	0	0	0	0	38	41
4	1.16339	2.21479	1.5237	2.82843	3006	4	0	0	0	0	38	41
4	0.905006	0.651051	3.32144	2.82843	3007	4	375	3	18	1.57457	38	41
4	2.40345	1.91278	5.00595	2.82843	3042	4	0	0	0	0	39	42
4	4.55809	0.32717	0.255302	2.82843	3092	4	0	0	0	0	39	42
4	0.92719	4.11595	2.14907	2.82843	3120	4	4038	2	212	1.39206	39	42
4	1.37512	2.29104	4.87219	2.82843	3133	4	0	0	0	0	39	43
4	1.19678	1.15192	2.79834	2.82843	3137	4	0	0	0	0	39	43
4	0.928762	1.0514	4.76959	2.82843	3154	4	0	0	0	0	39	42
4	2.31408	1.89173	2.9114	2.82843	3232	4	4808	1	249	1.74231	39	42
4	2.9013	1.53622	2.68601	2.82843	3280	4	0	0	0	0	40	43
4	2.36207	1.38177	0.730247	2.82843	3282	4	0	0	0	0	40	43
4	4.66586	0.344727	1.20621	2.82843	3301	4	0	0	0	0	40	43
4	0.85542	1.5942	3.46109	2.82843	3311	4	0	0	0	0	40	44
4	0.970325	0.162378	1.80645	2.82843	3314	4	124	2	4	0.799417	40	43
4	0.93954	3.68081	4.44037	2.82843	3331	4	0	0	0	0	40	43
4	1.42682	0.172344	1.58637	2.82843	3377	4	0	0	0	0	40	44
4	1.56983	1.18583	3.76082	2.82843	3379	4	0	0	0	0	40	43
4	0.849255	0.867615	0.354817	2.82843	3466	4	1192	1	62	2.39059	40	43
4	1.10731	2.96647	4.01208	2.82843	3524	4	0	0	0	0	41	44
4	3.44721	2.67214	1.85452	2.82843	3529	4	0	0	0	0	41	44
4	1.0178	1.89208	1.36475	2.82843	3675	4	0	0	0	0	41	44
4	1.91388	1.0885	0.167942	2.82843	3676	4	0	0	0	0	41	45
4	5.69796	2.70673	3.49338	2.82843	3684	4	0	0	0	0	41	44
4	1.34337	5.0902e-09	2.00314	2.82843	3703	4	0	0	0	0	42	45
4	1.99466	3.44994e-07	3.70912	2.82843	3729	4	0	0	0	0	42	45
4	3.66714	1.37875	0.00206158	2.82843	3732	4	0	0	0	0	42	45
4	1.05082	0.453835	1.27565	2.82843	3825	4	0	0	0	0	42	46
4	4.73566	0.827112	3.03646	2.82843	3856	4	0	0	0	0	42	45
4	4.86878	3.48801	2.89795	2.82843	3860	4	0	0	0	0	42	46
4	0.896173	0.459175	0.50537	2.82843	3913	4	0	0	0	0	43	46
4	0.884819	2.65894	1.92832	2.82843	3920	4	0	0	0	0	43	46
4	1.58571	1.9276	3.30699	2.82843	3947	4	2147	3	116	1.07994	43	46
4	9.70951	2.19384e-06	0.0514921	2.82843	3962	4	0	0	0	0	43	48
4	0.932516	4.2659	4.70239	2.82843	3998	4	0	0	0	0	43	46
4	1.23342	0.330951	1.12697	2.82843	4054	4	0	0	0	0	43	46
4	1.85257	1.76003	1.3718	2.82843	4075	4	0	0	0	0	43	46
4	1.21843	0.26485	1.01168	2.82843	4095	4	0	0	0	0	43	46
4	4.73472	1.01522	0.14784	2.82843	4104	4	0	0	0	0	44	47
4	1.33434	1.47392	2.81059	2.82843	4120	4	0	0	0	0	44	47
4	1.06591	1.65926	4.54563	2.82843	4172	4	0	0	0	0	44	48
4	0.923133	2.2371	1.86379	2.82843	4175	4	0	0	0	0	44	47
4	1.26217	0.76967	3.07547	2.82843	4236	4	0	0	0	0	44	47
5	0.768625	2.60587	0.545661	2.82843	12	5	0	0	0	0	19	24
5	4.09342	0.363077	0.0441059	2.82843	34	5	0	0	0	0	19	22
5	0.800972	1.80133	2.3552	2.82843	54	5	0	0	0	0	19	22
5	1.34039	0.249667	0.145292	2.82843	76	5	1466	3	69	0.498284	19	24
5	0.650477	0.818837	0.290798	2.82843	78	5	0	0	0	0	19	22
5	1.23659	0.301154	1.23322	2.82843	91	5	0	0	0	0	19	22
5	0.669766	1.1214	0.00180759	2.82843	126	5	0	0	0	0	19	23
5	0.758679	1.03876e-09	2.07328	2.82843	162	5	0	0	0	0	19	22
5	0.658283	0.169348	0.218362	2.82843	165	5	0	0	0	0	19	22
5	0.648361	0.269091	1.77466	2.82843	183	5	0	0	0	0	19	23
5	0.79464	4.10562	4.57186	2.82843	199	5	0	0	0	0	19	22
5	1.06792	0.0826857	2.3336	2.82843	219	5	0	0	0	0	19	30
5	0.860981	3.70151	4.25712	2.82843	232	5	0	0	0	0	19	23
5	0.763849	0.646707	1.45556	2.82843	243	5	1775	1	79	0.979085	19	22
5	0.817539	0.712316	0.206411	2.82843	264	5	0	0	0	0	19	27
5	2.00811	0.718232	4.03233	2.82843	277	5	0	0	0	0	19	22
5	0.683545	2.3153	4.50113	2.82843	312	5	0	0	0	0	19	24
5	0.460308	0.343655	0.819047	2.82843	321	5	0	0	0	0	20	23
5	0.684923	0.672223	0.463261	2.82843	323	5	0	0	0	0	20	24
5	0.585139	1.54265	3.09512	2.82843	331	5	0	0	0	0	20	23
5	0.668239	1.97382	0.38477	2.82843	333	5	0	0	0	0	20	23
5	0.56394	3.09793	0.232354	2.82843	344	5	0	0	0	0	20	23
5	0.569156	4.80848e-07	0.647655	2.82843	374	5	0	0	0	0	20	23
5	0.664698	0.39678	0.0480875	2.82843	385	5	0	0	0	0	20	23
5	1.08816	2.087	0.198504	2.82843	438	5	0	0	0	0	20	23
5	1.27884	1.76039	0.910146	2.82843	490	5	0	0	0	0	20	23
5	0.907023	0.776694	4.03193	2.82843	492	5	0	0	0	0	20	24
5	0.671486	0.181463	0.214775	2.82843	512	5	0	0	0	0	20	23
5	1.11518	2.40846	2.69214	2.82843	556	5	0	0	0	0	20	23
5	0.825317	1.00216	1.6393	2.82843	566	5	0	0	0	0	20	23
5	2.39101	1.33775	1.16062	2.82843	573	5	0	0	0	0	20	23
5	0.895451	1.45896	2.23513	2.82843	578	5	0	0	0	0	20	23
5	4.26963	0.00217772	0.00468456	2.82843	624	5	0	0	0	0	21	24
5	0.634498	0.973804	1.44007	2.82843	637	5	0	0	0	0	21	25
5	0.744422	4.12104	4.11923	2.82843	638	5	0	0	0	0	21	24
5	0.677831	0.00198716	4.66599	2.82843	660	5	0	0	0	0	21	24
5	0.964895	2.01425	2.64205	2.82843	690	5	0	0	0	0	21	24
5	0.658844	1.66623	0.0861101	2.82843	712	5	0	0	0	0	21	25
5	0.770555	0.706171	1.78956	2.82843	728	5	0	0	0	0	21	24
5	1.06807	0.736446	1.26076	2.82843	730	5	0	0	0	0	21	25
5	0.724386	0.688079	1.23581	2.82843	750	5	0	0	0	0	21	24
5	1.11252	0.274623	2.30162	2.82843	789	5	0	0	0	0	21	24
5	0.926488	4.01358	0.900225	2.82843	826	5	0	0	0	0	21	24
5	1.56198	2.41081	3.95453	2.82843	844	5	0	0	0	0	21	24
5	0.756331	1.75647e-07	1.45847	2.82843	866	5	0	0	0	0	21	24
5	0.562201	0.696143	4.76834	2.82843	871	5	0	0	0	0	21	24
5	0.947828	1.02267	2.76942	2.82843	879	5	0	0	0	0	21	25
5	0.550532	0.459249	1.28749	2.82843	924	5	0	0	0	0	22	25
5	1.04232	0.562956	2.98437	2.82843	989	5	0	0	0	0	22	26
5	1.43865	0.137776	0.55052	2.82843	1013	5	0	0	0	0	22	26
5	1.66944	2.30135	0.17461	2.82843	1016	5	0	0	0	0	22	25
5	1.66697	2.76961	2.99815	2.82843	1028	5	0	0	0	0	22	25
5	0.698427	3.89252e-07	4.05536	2.82843	1032	5	0	0	0	0	22	25
5	0.838182	2.70847	4.61676	2.82843	1064	5	0	0	0	0	22	26
5	1.00591	4.62597	4.63108	2.82843	1110	5	0	0	0	0	22	25
5	1.00382	1.86884	3.16304	2.82843	1116	5	0	0	0	0	22	25
5	1.19358	0.576696	0.0542048	2.82843	1147	5	0	0	0	0	22	25
5	0.774566	3.13022	1.73285	2.82843	1183	5	0	0	0	0	22	25
5	0.58698	0.42375	0.674108	2.82843	1191	5	0	0	0	0	22	25
5	0.483819	2.60369e-08	0.87126	2.82843	1205	5	0	0	0	0	23	26
5	0.909976	1.37033e-05	0.305459	2.82843	1270	5	0	0	0	0	23	26
5	1.73129	5.26255e-07	1.99766	2.82843	1284	5	0	0	0	0	23	26
5	0.704108	0.652556	0.739803	2.82843	1291	5	0	0	0	0	23	27
5	0.824216	2.6672	4.00932	2.82843	1314	5	0	0	0	0	23	26
5	1.69028	0.598563	2.55874	2.82843	1374	5	0	0	0	0	23	26
5	1.01353	0.993014	1.09285	2.82843	1390	5	0	0	0	0	23	26
5	0.724008	0.214297	3.81959	2.82843	1395	5	0	0	0	0	23	28
5	0.585866	0.041741	2.44959	2.82843	1447	5	0	0	0	0	23	26
5	1.28765	0.561135	4.59087	2.82843	1448	5	0	0	0	0	23	26
5	1.06001	1.15795	0.0176833	2.82843	1466	5	0	0	0	0	23	26
5	1.42789	1.54949	1.29476	2.82843	1467	5	0	0	0	0	23	28
5	0.48942	3.33149	4.31345	2.82843	1498	5	0	0	0	0	24	27
5	0.650594	0.880998	4.23468	2.82843	1511	5	0	0	0	0	24	28
5	0.828654	0.264969	0.546219	2.82843	1518	5	0	0	0	0	24	27
5	0.643678	1.52331e-07	0.962243	2.82843	1527	5	0	0	0	0	24	27
5	1.76342	0.293747	1.84346	2.82843	1566	5	0	0	0	0	24	28
5	0.593484	0.503293	0.445009	2.82843	1573	5	0	0	0	0	24	28
5	0.687365	2.29721	2.22182	2.82843	1579	5	0	0	0	0	24	27
5	1.58498	2.56627	2.21502	2.82843	1595	5	0	0	0	0	24	27
5	1.64337	0.273895	0.893156	2.82843	1596	5	0	0	0	0	24	27
5	1.26942	1.3492	4.47594	2.82843	1601	5	0	0	0	0	24	27
5	0.750259	0.0702237	0.915502	2.82843	1642	5	0	0	0	0	24	27
5	0.740561	0.337988	0.620169	2.82843	1688	5	0	0	0	0	24	27
5	0.719002	0.550948	1.70444	2.82843	1692	5	0	0	0	0	24	28
5	0.813515	1.24759	4.4329	2.82843	1694	5	0	0	0	0	24	27
5	0.972254	3.70913	0.46709	2.82843	1708	5	0	0	0	0	24	27
5	0.56367	0.0244745	0.747717	2.82843	1727	5	0	0	0	0	24	28
5	0.603345	0.12251	0.93057	2.82843	1752	5	0	0	0	0	24	27
5	0.725576	1.53095	3.56886	2.82843	1868	5	0	0	0	0	25	28
5	0.7137	2.94393	3.3526	2.82843	1888	5	0	0	0	0	25	28
5	0.962558	1.15746e-06	4.38277	2.82843	1893	5	0	0	0	0	25	30
5	1.2248	1.22208	4.6702	2.82843	1913	5	0	0	0	0	25	28
5	2.13907	0.858172	1.76253	2.82843	1918	5	0	0	0	0	25	28
5	1.78278	1.94644	3.67056	2.82843	1923	5	0	0	0	0	25	29
5	2.37297	1.69913	2.39349	2.82843	1924	5	0	0	0	0	25	29
5	0.817165	0.083418	0.968761	2.82843	1928	5	0	0	0	0	25	28
5	1.72619	1.0133	0.0182285	2.82843	1945	5	0	0	0	0	25	28
5	0.541471	1.52318	4.37292	2.82843	1951	5	0	0	0	0	25	30
5	1.01503	1.12093	3.70732	2.82843	1960	5	0	0	0	0	25	29
5	4.54247	0.701816	0.515936	2.82843	1979	5	0	0	0	0	25	28
5	0.949739	0.781583	3.60943	2.82843	2026	5	0	0	0	0	26	29
5	2.82574	0.917155	4.77534	2.82843	2038	5	0	0	0	0	26	29
5	3.84652	0.0194615	0.00504217	2.82843	2059	5	27	1	3	1.75349	26	32
5	0.649176	1.26713e-07	0.990965	2.82843	2069	5	0	0	0	0	26	30
5	0.642695	4.2252e-07	3.011	2.82843	2092	5	0	0	0	0	26	29
5	0.863871	1.80131e-09	2.88357	2.82843	2114	5	0	0	0	0	26	29
5	1.59384	1.06319	2.84202	2.82843	2144	5	0	0	0	0	26	30
5	4.49808	1.3237	3.08751	2.82843	2190	5	0	0	0	0	26	30
5	1.12647	2.46391	2.92142	2.82843	2197	5	0	0	0	0	26	29
5	1.03731	2.59714	2.61962	2.82843	2211	5	0	0	0	0	26	29
5	0.582353	2.72647	1.05618	2.82843	2234	5	0	0	0	0	26	29
5	1.27722	6.66826e-06	0.329996	2.82843	2280	5	0	0	0	0	26	29
5	0.710395	1.31044	0.837212	2.82843	2282	5	1063	1	54	1.52398	26	29
5	1.67872	0.262459	1.08213	2.82843	2284	5	0	0	0	0	26	29
5	0.62563	0.77868	3.3431	2.82843	2324	5	469	3	31	0.997404	27	30
5	1.73032	1.78948	1.43817	2.82843	2365	5	0	0	0	0	27	31
5	1.40573	0.583574	1.91679	2.82843	2370	5	62	1	6	1.00836	27	31
5	0.737959	2.55485e-07	0.324678	2.82843	2384	5	0	0	0	0	27	32
5	2.08444	1.50076	1.66308	2.82843	2466	5	0	0	0	0	27	30
5	2.82072	3.74218	0.8199	2.82843	2508	5	0	0	0	0	27	30
5	0.642357	1.48125	2.07745	2.82843	2532	5	0	0	0	0	27	32
5	0.871088	2.28903	1.52871	2.82843	2546	5	0	0	0	0	27	30
5	0.540673	9.1718e-05	0.607743	2.82843	2625	5	0	0	0	0	28	31
5	1.02406	0.866782	3.56939	2.82843	2633	5	0	0	0	0	28	31
5	2.20135	0.184884	2.26827	2.82843	2686	5	0	0	0	0	28	32
5	0.660701	2.06917e-06	4.47567	2.82843	2710	5	0	0	0	0	28	34
5	1.29325	1.46343	1.84141	2.82843	2770	5	0	0	0	0	28	31
5	0.59362	0.466727	3.95242	2.82843	2771	5	0	0	0	0	28	31
5	8.4285	2.31148	0.225485	2.82843	2785	5	0	0	0	0	28	31
5	0.749107	0.908174	1.8029	2.82843	2792	5	0	0	0	0	28	31
5	0.943734	2.28211	1.78404	2.82843	2810	5	0	0	0	0	28	31
5	3.25792	0.757518	0.128194	2.82843	2822	5	0	0	0	0	28	31
5	1.38713	0.476734	1.85943	2.82843	2838	5	0	0	0	0	28	31
5	1.21224	0.513022	1.42703	2.82843	2861	5	0	0	0	0	28	32
5	0.595351	0.403397	0.0501034	2.82843	2946	5	0	0	0	0	29	32
5	1.43135	0.116728	3.02908	2.82843	2953	5	0	0	0	0	29	32
5	0.554996	1.29146	0.20071	2.82843	2956	5	0	0	0	0	29	33
5	0.724241	0.894197	0.657841	2.82843	2963	5	0	0	0	0	29	32
5	0.969979	0.680211	0.737565	2.82843	3005	5	0	0	0	0	29	32
5	0.579082	0.975155	4.60836	2.82843	3039	5	0	0	0	0	29	33
5	1.32472	1.59239	2.71447	2.82843	3063	5	0	0	0	0	29	32
5	0.691053	0.51875	4.12619	2.82843	3067	5	0	0	0	0	29	32
5	0.745889	0.989233	1.81815	2.82843	3101	5	0	0	0	0	29	32
5	0.780824	2.31213	3.04973	2.82843	3127	5	0	0	0	0	29	32
5	1.44805	0.212161	1.60667	2.82843	3136	5	0	0	0	0	29	32
5	1.00023	0.301337	0.155487	2.82843	3169	5	0	0	0	0	29	34
5	0.579378	1.44015	4.89803	2.82843	3181	5	0	0	0	0	29	32
5	0.724126	0.208058	1.22367	2.82843	3207	5	0	0	0	0	30	34
5	0.544706	1.79295	1.48292	2.82843	3218	5	0	0	0	0	30	33
5	0.970478	3.98708	1.50701	2.82843	3229	5	0	0	0	0	30	33
5	1.91559	0.304439	1.45779	2.82843	3242	5	0	0	0	0	30	33
5	0.721463	0.809668	2.02472	2.82843	3244	5	1646	1	76	1.29851	30	33
5	6.3052	1.86307	0.915332	2.82843	3265	5	0	0	0	0	30	33
5	2.96338	0.668435	0.230704	2.82843	3279	5	0	0	0	0	30	34
5	2.19592	1.44771e-07	2.85676	2.82843	3410	5	0	0	0	0	30	33
5	0.536746	0.564015	0.138109	2.82843	3414	5	0	0	0	0	30	34
5	0.56093	1.01786	3.17823	2.82843	3440	5	0	0	0	0	31	34
5	1.0446	4.40054	1.39411	2.82843	3447	5	0	0	0	0	31	34
5	0.656358	4.93532	4.86128	2.82843	3482	5	0	0	0	0	31	34
5	1.2589	1.01032	0.544258	2.82843	3484	5	0	0	0	0	31	34
5	0.665565	0.0522692	2.17553	2.82843	3494	5	0	0	0	0	31	34
5	0.972947	2.67352	2.49302	2.82843	3501	5	0	0	0	0	31	34
5	2.25713	0.91721	0.518957	2.82843	3516	5	0	0	0	0	31	34
5	2.25261	1.52324	3.89178	2.82843	3534	5	0	0	0	0	31	34
5	2.36314	1.30171	1.42041	2.82843	3545	5	0	0	0	0	31	34
5	0.557688	2.69457	1.58773	2.82843	3557	5	0	0	0	0	31	34
5	6.33056	0.124352	4.71888	2.82843	3560	5	0	0	0	0	31	34
5	0.961221	0.472916	0.67237	2.82843	3566	5	1347	2	62	1.84615	31	35
5	2.08244	1.95868	0.502035	2.82843	3576	5	0	0	0	0	31	34
5	5.6668	1.38491	4.19846	2.82843	3582	5	0	0	0	0	31	36
5	1.37771	3.90668	2.84859	2.82843	3598	5	0	0	0	0	31	34
5	1.33959	1.42209	2.59504	2.82843	3601	5	0	0	0	0	31	34
5	0.687622	0.375829	1.96059	2.82843	3634	5	1387	1	63	1.62549	31	34
5	2.40449	1.96581	3.65057	2.82843	3649	5	0	0	0	0	31	35
5	2.84838	0.519466	4.98899	2.82843	3655	5	0	0	0	0	31	36
5	0.847272	1.80568	2.78988	2.82843	3663	5	0	0	0	0	31	34
5	1.6391	0.0574488	0.567519	2.82843	3699	5	0	0	0	0	32	35
5	1.52315	4.32468	4.62335	2.82843	3702	5	0	0	0	0	32	35
5	0.670661	1.12157	3.39268	2.82843	3713	5	0	0	0	0	32	35
5	0.660125	3.06214	3.99971	2.82843	3731	5	0	0	0	0	32	35
5	0.567004	3.39345e-07	0.386894	2.82843	3741	5	0	0	0	0	32	35
5	1.38981	2.79291	0.095045	2.82843	3750	5	0	0	0	0	32	35
5	2.91489	0.687035	3.4399	2.82843	3769	5	0	0	0	0	32	35
5	0.756393	2.64443	2.42949	2.82843	3808	5	0	0	0	0	32	35
5	0.550772	0.293352	3.62732	2.82843	3819	5	0	0	0	0	32	35
5	0.517971	0.736005	1.44039	2.82843	3825	5	0	0	0	0	32	36
5	0.705028	3.49027	1.84816	2.82843	3854	5	0	0	0	0	32	37
5	2.87314	0.346294	0.961814	2.82843	3904	5	0	0	0	0	33	36
5	0.612599	2.3279	1.03106	2.82843	3906	5	0	0	0	0	33	37
5	1.86155	2.33246	0.616926	2.82843	3965	5	0	0	0	0	33	36
5	0.783126	1.35745	1.62289	2.82843	3972	5	0	0	0	0	33	39
5	0.722357	0.872937	1.32498	2.82843	3974	5	0	0	0	0	33	37
5	0.645186	1.99454	0.693115	2.82843	3992	5	765	1	43	2.08883	33	36
5	1.25693	3.39133e-09	1.68127	2.82843	4031	5	0	0	0	0	33	36
5	0.595238	1.15445	1.091	2.82843	4054	5	0	0	0	0	33	39
5	0.608074	2.72509	1.5868	2.82843	4071	5	0	0	0	0	33	37
5	1.17823	2.81377	2.8967	2.82843	4073	5	0	0	0	0	34	37
5	3.79522	3.06199e-05	0.148224	2.82843	4105	5	27	2	3	0.207955	34	38
5	0.767271	3.75965	1.70913	2.82843	4110	5	0	0	0	0	34	37
5	0.469557	1.27753	4.71298	2.82843	4111	5	0	0	0	0	34	37
5	1.35181	0.850347	2.05415	2.82843	4113	5	0	0	0	0	34	37
5	2.44236	2.21117	3.59146	2.82843	4151	5	0	0	0	0	34	38
5	1.89005	0.168443	0.00237133	2.82843	4153	5	0	0	0	0	34	37
5	0.544828	3.65206	1.35817	2.82843	4161	5	0	0	0	0	34	37
5	0.613212	0.0118483	2.21338	2.82843	4180	5	0	0	0	0	34	38
5	0.652553	0.040302	0.277259	2.82843	4222	5	0	0	0	0	34	37
5	0.474885	3.81624	1.89559	2.82843	4235	5	0	0	0	0	34	37
5	1.24491	2.91777	0.518352	2.82843	4254	5	0	0	0	0	34	37
5	1.25036	2.46825e-10	0.941149	2.82843	4396	5	0	0	0	0	35	39
5	1.34033	2.54167e-07	0.0475014	2.82843	4434	5	0	0	0	0	35	39
5	1.54086	0.742344	0.117739	2.82843	4438	5	0	0	0	0	35	38
5	0.793673	0.551209	0.888548	2.82843	4454	5	0	0	0	0	35	40
5	12.7338	1.41526	1.2267	2.82843	4480	5	0	0	0	0	35	38
5	2.05831	0.284788	4.9518	2.82843	4503	5	0	0	0	0	35	38
5	1.11622	2.40966e-08	3.36071	2.82843	4553	5	0	0	0	0	35	39
5	2.34703	0.918489	1.67948	2.82843	4575	5	0	0	0	0	35	38
5	2.66308	1.07826	0.938302	2.82843	4596	5	0	0	0	0	35	38
5	0.540511	3.64993	4.21026	2.82843	4604	5	0	0	0	0	35	40
5	0.646777	1.51772	2.21997	2.82843	4617	5	0	0	0	0	36	40
5	3.87503	2.65078	0.741939	2.82843	4620	5	0	0	0	0	36	39
5	0.700942	0.398727	3.62916	2.82843	4643	5	0	0	0	0	36	39
5	0.574666	0.490222	0.211592	2.82843	4686	5	0	0	0	0	36	39
5	1.10112	1.0458e-06	2.23608	2.82843	4690	5	62	1	6	0.450179	36	40
5	1.18567	0.000252812	1.22048	2.82843	4696	5	0	0	0	0	36	39
5	1.39549	2.49275	0.645298	2.82843	4760	5	0	0	0	0	36	39
5	7.82948	0.600726	4.77811	2.82843	4798	5	0	0	0	0	36	39
5	1.27025	0.50835	2.95396	2.82843	4811	5	0	0	0	0	36	40
5	1.40578	0.498947	0.820315	2.82843	4833	5	0	0	0	0	36	40
5	2.24941	4.0031	1.9467	2.82843	4841	5	0	0	0	0	36	39
5	0.673035	1.63596	1.53392	2.82843	4856	5	0	0	0	0	36	39
5	0.972019	2.41487	4.38183	2.82843	4887	5	0	0	0	0	36	39
5	1.34459	4.21424e-08	4.48703	2.82843	4901	5	0	0	0	0	36	40
5	0.963125	0.629627	0.964289	2.82843	4902	5	0	0	0	0	36	39
5	1.19577	2.7177	3.95356	2.82843	4911	5	0	0	0	0	36	39
5	1.38699	2.61817	2.13075	2.82843	4914	5	0	0	0	0	36	39
5	1.92409	0.134855	1.30292	2.82843	4936	5	0	0	0	0	36	39
5	0.620782	3.711	2.48033	2.82843	4955	5	0	0	0	0	37	40
5	0.550076	0.550675	1.62486	2.82843	4965	5	0	0	0	0	37	40
5	0.609715	1.10681	4.66741	2.82843	4976	5	0	0	0	0	37	40
5	2.09968	0.246259	1.76169	2.82843	4990	5	0	0	0	0	37	40
5	2.79579	0.387374	3.7261	2.82843	5003	5	0	0	0	0	37	40
5	0.704445	3.18819	3.92678	2.82843	5029	5	0	0	0	0	37	40
5	0.85389	0.121357	3.47905	2.82843	5038	5	0	0	0	0	37	40
5	0.725968	0.527947	2.83616	2.82843	5050	5	0	0	0	0	37	40
5	0.699141	8.85976e-05	0.141223	2.82843	5059	5	0	0	0	0	37	40
5	0.667071	2.65758	3.90087	2.82843	5172	5	0	0	0	0	37	40
5	0.630898	4.16322e-07	1.5291	2.82843	5174	5	0	0	0	0	37	42
5	0.849347	0.65377	1.80021	2.82843	5177	5	0	0	0	0	37	40
5	0.55372	1.94694	2.94333	2.82843	5230	5	0	0	0	0	37	40
5	0.767318	0.640008	1.22186	2.82843	5232	5	0	0	0	0	37	40
5	0.486512	1.66687	4.44488	2.82843	5286	5	0	0	0	0	38	41
5	2.56862	1.19136	1.94438	2.82843	5327	5	0	0	0	0	38	41
5	0.718806	1.04549	3.48467	2.82843	5332	5	0	0	0	0	38	41
5	0.638178	2.27475	2.54142	2.82843	5353	5	0	0	0	0	38	41
5	0.985247	2.88378	3.86165	2.82843	5393	5	0	0	0	0	38	41
5	1.59689	2.92388	4.45478	2.82843	5396	5	0	0	0	0	38	41
5	2.40292	0.969335	2.90475	2.82843	5447	5	0	0	0	0	38	41
5	0.810624	1.21392	1.54128	2.82843	5453	5	0	0	0	0	38	41
5	0.697511	0.699941	4.90031	2.82843	5471	5	0	0	0	0	38	41
5	4.08915	2.32259	0.332856	2.82843	5476	5	0	0	0	0	38	43
5	0.988384	5.19204	4.37662	2.82843	5480	5	0	0	0	0	38	41
5	0.622735	1.21893	3.01957	2.82843	5493	5	0	0	0	0	38	41
6	0.625888	0.735059	0.288763	2.82843	3	6	0	0	0	0	10	13
6	2.49435	0.0976833	0.0939833	2.82843	13	6	0	0	0	0	10	17
6	0.595684	5.08233e-05	0.492163	2.82843	25	6	0	0	0	0	10	14
6	0.657828	2.67685	2.81361	2.82843	29	6	0	0	0	0	10	14
6	0.895224	1.23911	0.551509	2.82843	33	6	0	0	0	0	10	13
6	1.09953	1.26366	0.441634	2.82843	48	6	0	0	0	0	10	13
6	0.591442	0.639897	4.55364	2.82843	57	6	0	0	0	0	10	13
6	0.692898	1.48906	1.03572	2.82843	60	6	0	0	0	0	10	13
6	0.536153	4.09328	1.74612	2.82843	108	6	0	0	0	0	10	13
6	0.470759	1.69754	4.53959	2.82843	121	6	0	0	0	0	10	13
6	1.09536	0.253123	1.57684	2.82843	144	6	0	0	0	0	10	13
6	2.00732	2.24634e-06	0.337822	2.82843	151	6	0	0	0	0	10	21
6	0.559361	1.37055e-06	0.194628	2.82843	168	6	0	0	0	0	10	14
6	1.11133	0.314839	4.40318	2.82843	245	6	0	0	0	0	10	13
6	1.2917	0.585146	0.103262	2.82843	285	6	0	0	0	0	10	15
6	5.71538	0.000316775	0.0062037	2.82843	293	6	0	0	0	0	10	13
6	1.65532	0.0695516	0.0604551	2.82843	308	6	0	0	0	0	10	20
6	1.10556	1.37848	4.0498	2.82843	329	6	0	0	0	0	10	14
6	3.36238	0.025741	0.3917	2.82843	331	6	0	0	0	0	10	21
6	0.644925	1.79715	3.90177	2.82843	360	6	0	0	0	0	11	15
6	0.72953	1.61706	3.2975	2.82843	409	6	0	0	0	0	11	14
6	0.71101	0.102609	0.638429	2.82843	432	6	0	0	0	0	11	15
6	0.585669	1.3848e-06	0.261751	2.82843	434	6	0	0	0	0	11	14
6	0.697264	4.55798e-05	1.07707	2.82843	450	6	0	0	0	0	11	14
6	0.552587	1.08973e-08	2.26104	2.82843	475	6	0	0	0	0	11	14
6	0.656884	0.646697	3.84986	2.82843	493	6	0	0	0	0	11	14
6	0.602006	2.32805	2.29785	2.82843	509	6	0	0	0	0	11	14
6	0.659493	1.18591	1.73985	2.82843	511	6	0	0	0	0	11	14
6	1.11259	0.611573	1.01258	2.82843	516	6	0	0	0	0	11	14
6	1.28399	0.797505	2.90341	2.82843	537	6	0	0	0	0	11	15
6	1.39428	0.621044	0.0229575	2.82843	538	6	0	0	0	0	11	15
6	0.914059	3.82724	2.94338	2.82843	554	6	0	0	0	0	11	14
6	2.90987	1.41281	0.338033	2.82843	596	6	0	0	0	0	11	14
6	1.36224	0.0869262	0.179297	2.82843	604	6	0	0	0	0	11	15
6	0.83669	0.893645	4.52712	2.82843	611	6	0	0	0	0	11	14
6	0.660418	2.85282	3.78148	2.82843	622	6	0	0	0	0	11	15
6	1.44018	0.388801	0.452279	2.82843	645	6	0	0	0	0	12	15
6	0.848027	1.47313	4.68379	2.82843	662	6	0	0	0	0	12	15
6	0.615472	0.0863672	0.290578	2.82843	667	6	0	0	0	0	12	16
6	1.0248	1.07318	0.207101	2.82843	679	6	0	0	0	0	12	16
6	0.603428	3.55053e-07	1.24067	2.82843	683	6	0	0	0	0	12	15
6	0.521121	2.2639	1.33925	2.82843	686	6	0	0	0	0	12	15
6	0.57669	1.1308	1.88161	2.82843	704	6	0	0	0	0	12	15
6	1.42221	1.109	0.317851	2.82843	731	6	0	0	0	0	12	15
6	0.723676	0.374722	1.88105	2.82843	751	6	0	0	0	0	12	16
6	1.20113	1.38271	1.27919	2.82843	765	6	0	0	0	0	12	18
6	0.613771	1.02045	3.01686	2.82843	770	6	0	0	0	0	12	15
6	4.70937	2.98738	2.05293	2.82843	825	6	0	0	0	0	12	16
6	0.778644	0.0638068	0.440047	2.82843	859	6	0	0	0	0	12	15
6	1.54949	1.73065	4.59456	2.82843	863	6	0	0	0	0	12	16
6	2.45621	0.85268	2.27662	2.82843	865	6	0	0	0	0	12	15
6	1.19977	3.15544e-07	1.24212	2.82843	882	6	0	0	0	0	12	17
6	0.855197	0.441731	0.137026	2.82843	919	6	0	0	0	0	12	15
6	0.691867	2.07702	0.942567	2.82843	936	6	0	0	0	0	12	17
6	1.48001	0.0876053	2.94693	2.82843	961	6	0	0	0	0	13	16
6	0.662423	0.115292	0.202339	2.82843	972	6	0	0	0	0	13	16
6	0.888819	0.0818644	1.67308	2.82843	987	6	0	0	0	0	13	16
6	1.59799	0.56471	1.61681	2.82843	999	6	0	0	0	0	13	16
6	1.21476	1.10393	3.76756	2.82843	1025	6	0	0	0	0	13	16
6	1.17719	0.774061	1.08468	2.82843	1045	6	0	0	0	0	13	16
6	0.701572	1.08696	4.9229	2.82843	1048	6	0	0	0	0	13	16
6	1.06555	0.485803	4.35007	2.82843	1092	6	0	0	0	0	13	16
6	1.14451	0.590276	3.51727	2.82843	1165	6	0	0	0	0	13	16
6	0.558226	0.708073	3.12328	2.82843	1224	6	0	0	0	0	13	16
6	2.57607	1.27328	5.06748	2.82843	1236	6	0	0	0	0	13	17
6	0.545368	2.96615	1.17034	2.82843	1238	6	0	0	0	0	13	16
6	0.725748	5.64209e-07	0.81529	2.82843	1241	6	0	0	0	0	13	16
6	0.681901	0.000617179	0.801758	2.82843	1278	6	0	0	0	0	14	17
6	0.926414	0.137158	3.45021	2.82843	1297	6	0	0	0	0	14	17
6	1.343	0.802199	4.99244	2.82843	1314	6	0	0	0	0	14	18
6	0.703043	0.0808593	1.59518	2.82843	1319	6	0	0	0	0	14	17
6	1.09944	2.22394	1.24421	2.82843	1323	6	0	0	0	0	14	17
6	1.07461	1.26781	3.21961	2.82843	1386	6	0	0	0	0	14	18
6	1.33869	0.851709	4.44842	2.82843	1416	6	0	0	0	0	14	20
6	1.17967	0.913599	1.6174	2.82843	1423	6	0	0	0	0	14	17
6	1.05318	0.651798	0.997749	2.82843	1428	6	0	0	0	0	14	17
6	0.647339	1.90947	2.99165	2.82843	1439	6	0	0	0	0	14	17
6	5.75552	0.55385	0.0267274	2.82843	1465	6	0	0	0	0	14	17
6	9.72387	7.74342e-08	0.0384862	2.82843	1476	6	0	0	0	0	14	17
6	1.02838	0.920429	0.133729	2.82843	1494	6	0	0	0	0	14	19
6	5.23271	3.72368	0.00102325	2.82843	1504	6	0	0	0	0	14	17
6	1.13646	6.32891	3.83246	2.82843	1566	6	0	0	0	0	15	18
6	2.22184	3.11908	4.5665	2.82843	1589	6	0	0	0	0	15	19
6	0.923172	0.633969	4.90314	2.82843	1590	6	0	0	0	0	15	18
6	1.4205	1.54783	2.95586	2.82843	1652	6	0	0	0	0	15	19
6	1.69268	3.9897	3.91625	2.82843	1653	6	0	0	0	0	15	18
6	0.716264	1.14169	2.25317	2.82843	1674	6	0	0	0	0	15	18
6	1.36173	1.51792	4.21774	2.82843	1693	6	0	0	0	0	15	18
6	2.13571	0.000342817	1.84073e-05	2.82843	1698	6	0	0	0	0	15	19
6	1.41429	0.419891	5.06122	2.82843	1703	6	0	0	0	0	15	18
6	1.34833	2.11431	1.00283	2.82843	1704	6	0	0	0	0	15	18
6	1.96429	3.60104e-07	0.675259	2.82843	1729	6	0	0	0	0	15	18
6	0.807768	3.76992e-08	0.27779	2.82843	1745	6	0	0	0	0	15	18
6	1.27438	3.06657	1.3464	2.82843	1759	6	0	0	0	0	15	18
6	4.61038	1.2038	0.00709486	2.82843	1775	6	0	0	0	0	15	18
6	0.828518	0.989184	1.45468	2.82843	1780	6	0	0	0	0	15	18
6	0.768515	0.036791	0.923261	2.82843	1789	6	0	0	0	0	15	18
6	2.37835	0.0455822	0.0878303	2.82843	1817	6	0	0	0	0	16	19
6	1.92144	1.60122	2.093	2.82843	1843	6	0	0	0	0	16	19
6	0.720705	1.11234	1.17222	2.82843	1863	6	0	0	0	0	16	19
6	0.668536	0.636988	3.17485	2.82843	1891	6	0	0	0	0	16	19
6	1.07023	2.37601e-07	1.91768	2.82843	1899	6	0	0	0	0	16	19
6	4.07648	0.0860966	3.99538	2.82843	1924	6	0	0	0	0	16	19
6	1.36612	1.63245	3.23187	2.82843	1935	6	0	0	0	0	16	20
6	0.560525	1.98706	0.454358	2.82843	1940	6	0	0	0	0	16	19
6	4.9892	0.684794	4.87383	2.82843	1957	6	0	0	0	0	16	19
6	1.12563	1.56235	0.925568	2.82843	1963	6	0	0	0	0	16	19
6	0.692772	4.04904	4.94006	2.82843	1972	6	0	0	0	0	16	19
6	2.1236	0.724415	2.6757	2.82843	1977	6	0	0	0	0	16	19
6	1.26806	0.38511	2.7052	2.82843	1984	6	0	0	0	0	16	19
6	2.43758	1.23385	4.46203	2.82843	2011	6	0	0	0	0	16	19
6	1.52613	0.00112191	0.0555232	2.82843	2029	6	0	0	0	0	16	20
6	15.1103	2.43946	3.82341	2.82843	2030	6	0	0	0	0	16	19
6	0.970688	2.01473	4.46492	2.82843	2032	6	0	0	0	0	16	19
6	0.664104	4.13757	2.00302	2.82843	2044	6	0	0	0	0	16	19
6	0.596819	0.938974	0.715617	2.82843	2086	6	0	0	0	0	16	19
6	0.696458	0.17688	0.842712	2.82843	2095	6	0	0	0	0	16	19
6	0.499896	1.13686	2.67687	2.82843	2144	6	0	0	0	0	17	20
6	0.693642	2.13079	5.10327	2.82843	2147	6	0	0	0	0	17	20
6	0.955233	0.683048	1.77692	2.82843	2148	6	0	0	0	0	17	20
6	1.12034	0.883282	0.184998	2.82843	2156	6	0	0	0	0	17	21
6	0.567418	1.26848	4.11246	2.82843	2160	6	0	0	0	0	17	20
6	0.552285	0.0974037	0.0613773	2.82843	2223	6	0	0	0	0	17	21
6	0.768397	0.402694	0.61361	2.82843	2251	6	0	0	0	0	17	20
6	0.525896	0.944701	5.06233	2.82843	2270	6	0	0	0	0	17	20
6	0.601713	4.20322	4.33521	2.82843	2318	6	0	0	0	0	17	20
6	1.10856	0.412038	3.39505	2.82843	2325	6	0	0	0	0	17	20
6	1.01464	4.77288	2.99154	2.82843	2337	6	0	0	0	0	17	20
6	5.64187	2.51297	1.04791	2.82843	2356	6	0	0	0	0	17	20
6	0.648943	2.89137	0.321346	2.82843	2382	6	0	0	0	0	17	20
6	1.0328	0.143298	1.14778	2.82843	2388	6	0	0	0	0	17	20
6	3.13185	1.04663	0.924047	2.82843	2399	6	0	0	0	0	18	21
6	0.586079	1.82301	0.085285	2.82843	2418	6	0	0	0	0	18	22
6	0.802763	1.29303	0.38679	2.82843	2425	6	0	0	0	0	18	21
6	0.559667	0.180856	4.46894	2.82843	2431	6	0	0	0	0	18	21
6	0.999317	1.93497	1.68043	2.82843	2450	6	0	0	0	0	18	21
6	0.495624	4.42081e-07	1.46779	2.82843	2492	6	0	0	0	0	18	22
6	0.686355	4.88426	2.46056	2.82843	2564	6	0	0	0	0	18	22
6	1.38395	1.27162	0.670288	2.82843	2591	6	0	0	0	0	18	21
6	2.05808	0.0198717	0.824336	2.82843	2645	6	0	0	0	0	18	21
6	1.1346	0.583997	0.787446	2.82843	2649	6	0	0	0	0	18	21
6	5.9876	2.49115	3.69287	2.82843	2680	6	0	0	0	0	18	21
6	0.61868	1.33854	1.91483	2.82843	2688	6	0	0	0	0	18	22
6	0.82618	3.16296	5.08162	2.82843	2691	6	0	0	0	0	18	21
6	1.417	1.47928	1.27601	2.82843	2715	6	0	0	0	0	19	24
6	9.9625	3.47752	2.57851	2.82843	2716	6	0	0	0	0	19	22
6	2.54176	0.164415	0.204835	2.82843	2717	6	0	0	0	0	19	23
6	0.4851	3.38258	2.51157	2.82843	2720	6	0	0	0	0	19	23
6	0.856984	0.529512	1.98141	2.82843	2726	6	0	0	0	0	19	22
6	0.609337	0.319259	2.77621	2.82843	2729	6	0	0	0	0	19	22
6	0.790004	0.214359	3.10827	2.82843	2784	6	0	0	0	0	19	23
6	2.02913	0.501386	2.6441	2.82843	2854	6	0	0	0	0	19	22
6	0.726118	1.76991e-07	1.01497	2.82843	2860	6	0	0	0	0	19	22
6	1.21801	2.24173	1.58734	2.82843	2863	6	0	0	0	0	19	23
6	2.31262	0.0243303	0.00571465	2.82843	2884	6	0	0	0	0	19	23
6	2.05569	2.0672	0.666599	2.82843	2914	6	0	0	0	0	19	23
6	0.572398	0.416289	1.76098	2.82843	2923	6	0	0	0	0	19	22
6	1.55378	1.63488	3.71608	2.82843	2925	6	0	0	0	0	19	22
6	0.72816	3.20006	1.69277	2.82843	2943	6	0	0	0	0	19	22
6	8.03432	1.63676	0.232297	2.82843	2967	6	0	0	0	0	19	22
6	0.795829	0.731577	1.31586	2.82843	2969	6	0	0	0	0	19	23
6	2.36304	0.159782	2.27848	2.82843	3012	6	0	0	0	0	20	23
6	0.640334	0.555857	0.685414	2.82843	3028	6	0	0	0	0	20	23
6	1.32095	1.57653	2.81798	2.82843	3045	6	0	0	0	0	20	23
6	12.1628	1.47428	4.0411	2.82843	3048	6	0	0	0	0	20	24
6	1.60956	1.41894	2.36774	2.82843	3069	6	0	0	0	0	20	23
6	0.811547	0.472659	3.18935	2.82843	3105	6	0	0	0	0	20	24
6	1.20415	0.618247	0.106504	2.82843	3108	6	0	0	0	0	20	23
6	1.04046	0.0269401	1.56042	2.82843	3119	6	0	0	0	0	20	23
6	1.5433	0.432175	0.191491	2.82843	3128	6	0	0	0	0	20	23
6	5.40469	3.09178	2.62812	2.82843	3158	6	0	0	0	0	20	23
6	0.774207	0.409883	3.2116	2.82843	3159	6	0	0	0	0	20	23
6	0.603654	1.65555	0.196892	2.82843	3168	6	0	0	0	0	20	24
6	2.09206	0.0330792	0.498586	2.82843	3194	6	0	0	0	0	20	28
6	1.07199	2.10561	4.68783	2.82843	3203	6	0	0	0	0	20	24
6	3.29697	9.84968e-05	0.0321101	2.82843	3207	6	0	0	0	0	20	23
6	0.900062	0.768105	0.650227	2.82843	3214	6	0	0	0	0	20	23
6	8.09113	2.06646	1.29095	2.82843	3219	6	0	0	0	0	20	23
6	1.60634	1.083	1.86028	2.82843	3225	6	0	0	0	0	20	23
6	0.92124	2.67615	0.218026	2.82843	3231	6	0	0	0	0	20	23
6	1.71079	2.45509	1.301	2.82843	3236	6	0	0	0	0	20	23
6	2.37017	3.12547	1.47936	2.82843	3258	6	0	0	0	0	20	24
6	0.54552	1.351	1.71981	2.82843	3270	6	0	0	0	0	20	23
6	0.526702	0.22588	2.02279	2.82843	3273	6	0	0	0	0	21	25
6	1.2676	0.565488	4.01778	2.82843	3313	6	0	0	0	0	21	25
6	0.704215	2.27702	1.44386	2.82843	3329	6	0	0	0	0	21	24
6	1.45755	0.832153	4.54888	2.82843	3379	6	0	0	0	0	21	24
6	0.578239	1.64712	1.78145	2.82843	3384	6	0	0	0	0	21	24
6	0.758289	3.26085e-07	1.18139	2.82843	3390	6	0	0	0	0	21	26
6	0.594784	9.21698e-08	2.18249	2.82843	3421	6	0	0	0	0	21	24
6	1.20943	4.3117	0.353619	2.82843	3468	6	0	0	0	0	21	24
6	2.39909	1.7732	2.95277	2.82843	3481	6	0	0	0	0	21	24
6	0.779136	2.52238e-09	0.8036	2.82843	3558	6	0	0	0	0	21	24
6	10.2833	1.95219	0.495231	2.82843	3573	6	0	0	0	0	21	24
6	4.67632	4.39787e-08	2.68165	2.82843	3575	6	0	0	0	0	21	25
6	2.95738	0.647969	1.61878	2.82843	3586	6	0	0	0	0	21	24
6	1.09613	0.337313	1.72353	2.82843	3609	6	0	0	0	0	22	25
6	1.34608	0.742152	0.0862746	2.82843	3676	6	0	0	0	0	22	25
6	0.572109	2.966	2.92124	2.82843	3677	6	0	0	0	0	22	25
6	2.20516	0.000220729	2.17649	2.82843	3680	6	0	0	0	0	22	25
6	8.81568	1.16968	0.702735	2.82843	3712	6	0	0	0	0	22	26
6	1.27342	0.632439	1.16861	2.82843	3720	6	0	0	0	0	22	25
6	0.824096	1.43859	2.75314	2.82843	3748	6	0	0	0	0	22	25
6	3.42214	1.99649	0.349402	2.82843	3755	6	0	0	0	0	22	25
6	2.03909	2.44423	1.18007	2.82843	3757	6	0	0	0	0	22	25
6	0.748925	2.63641	4.71804	2.82843	3830	6	0	0	0	0	22	25
6	1.0919	1.22598	0.498423	2.82843	3864	6	0	0	0	0	22	25
6	6.07144	0.0109355	0.00184138	2.82843	3892	6	0	0	0	0	23	27
6	0.539634	0.367565	3.98506	2.82843	3903	6	0	0	0	0	23	26
6	0.948036	1.35451	2.8115	2.82843	3953	6	0	0	0	0	23	26
6	0.753019	1.85163	3.01756	2.82843	3971	6	0	0	0	0	23	26
6	0.773232	8.72976e-05	0.528637	2.82843	3973	6	0	0	0	0	23	26
6	0.580169	1.01731	0.970176	2.82843	4014	6	0	0	0	0	23	27
6	0.68907	0.464808	0.827157	2.82843	4019	6	0	0	0	0	23	26
6	0.603118	3.71841	4.75046	2.82843	4035	6	0	0	0	0	23	27
6	0.547851	2.93015	3.86686	2.82843	4044	6	0	0	0	0	23	27
6	2.70799	0.0139813	0.0441869	2.82843	4046	6	0	0	0	0	23	31
6	0.779369	1.04125	2.75008	2.82843	4051	6	0	0	0	0	23	26
6	1.15269	0.672618	2.02532	2.82843	4065	6	0	0	0	0	23	26
6	0.519318	0.760671	1.84558	2.82843	4070	6	0	0	0	0	23	27
6	0.764769	0.461547	0.806049	2.82843	4100	6	0	0	0	0	23	29
6	1.81079	0.0537758	0.362026	2.82843	4111	6	0	0	0	0	23	32
6	23.7925	0.967875	0.0482624	2.82843	4131	6	0	0	0	0	23	27
6	2.41864	0.534153	2.3908	2.82843	4153	6	0	0	0	0	23	26
6	1.75791	1.01815	2.50971	2.82843	4240	6	0	0	0	0	24	27
6	0.966492	1.73739	1.22224	2.82843	4278	6	0	0	0	0	24	27
6	2.53924	1.79793	1.4478	2.82843	4312	6	0	0	0	0	24	28
6	1.32464	0.749765	1.42835	2.82843	4349	6	0	0	0	0	24	27
6	1.70464	2.9502	3.09702	2.82843	4354	6	0	0	0	0	24	27
6	0.724221	0.995831	0.893894	2.82843	4355	6	0	0	0	0	24	27
6	8.34194	2.96895	1.43355	2.82843	4443	6	0	0	0	0	24	27
6	0.763224	1.06761	2.42718	2.82843	4450	6	0	0	0	0	24	28
6	0.511099	0.925272	2.74834	2.82843	4468	6	0	0	0	0	25	29
6	0.867946	2.66417	4.20551	2.82843	4478	6	0	0	0	0	25	28
6	1.26859	0.246557	3.95411	2.82843	4481	6	0	0	0	0	25	28
6	1.28593	1.39782	0.771689	2.82843	4513	6	0	0	0	0	25	28
6	1.8225	1.94303	0.77664	2.82843	4529	6	0	0	0	0	25	28
6	0.788323	1.15008	1.4573	2.82843	4534	6	0	0	0	0	25	29
6	0.536078	9.75003e-07	0.153469	2.82843	4586	6	0	0	0	0	25	28
6	3.10232	1.24163	0.212698	2.82843	4603	6	0	0	0	0	25	28
6	1.78413	0.337578	0.70929	2.82843	4612	6	0	0	0	0	25	29
6	19.206	1.67609	1.66922	2.82843	4613	6	0	0	0	0	25	28
6	2.20859	2.54309	0.0521785	2.82843	4688	6	0	0	0	0	25	28
6	3.03906	4.57339	4.84796	2.82843	4702	6	0	0	0	0	25	28
6	0.619539	2.14988	0.0828327	2.82843	4724	6	0	0	0	0	25	28
6	0.775063	0.0208616	3.42813	2.82843	4839	6	0	0	0	0	26	29
6	2.00148	0.174946	0.581818	2.82843	4876	6	0	0	0	0	26	29
6	1.91794	1.9405	1.7453	2.82843	4896	6	0	0	0	0	26	29
6	0.558832	2.54986	1.91109	2.82843	5048	6	0	0	0	0	27	30
6	0.596613	0.321395	0.315334	2.82843	5066	6	0	0	0	0	27	32
6	1.12484	1.37399	2.54027	2.82843	5081	6	0	0	0	0	27	30
6	4.98024	1.17905	2.42686	2.82843	5091	6	0	0	0	0	27	30
6	0.681356	2.47827	1.99691	2.82843	5127	6	0	0	0	0	27	31
6	0.685571	3.78094	0.361041	2.82843	5128	6	0	0	0	0	27	30
6	1.66231	2.35441	2.72013	2.82843	5131	6	0	0	0	0	27	30
6	0.510583	9.34027e-08	0.229529	2.82843	5134	6	0	0	0	0	27	30
6	1.54401	1.49904	1.69461	2.82843	5144	6	0	0	0	0	27	34
6	1.06033	1.22746	2.64226	2.82843	5154	6	0	0	0	0	27	30
6	0.622847	2.03823	1.67046	2.82843	5172	6	0	0	0	0	27	31
6	0.611675	1.60253	1.54438	2.82843	5174	6	0	0	0	0	27	30
6	0.903808	1.76198	5.0821	2.82843	5178	6	0	0	0	0	27	30
6	4.0261	3.40978	0.419037	2.82843	5182	6	0	0	0	0	27	30
6	2.64505	1.21935	3.15224	2.82843	5233	6	0	0	0	0	27	30
6	0.576034	1.89	4.08136	2.82843	5285	6	0	0	0	0	27	30
6	2.06599	0.502538	4.93173	2.82843	5348	6	0	0	0	0	28	32
6	0.624018	1.09934	1.20075	2.82843	5360	6	0	0	0	0	28	32
6	2.652	0.0696787	0.0386891	2.82843	5362	6	0	0	0	0	28	34
6	0.63581	0.300666	2.19142	2.82843	5396	6	0	0	0	0	28	31
6	0.62116	0.513055	1.47831	2.82843	5450	6	0	0	0	0	28	31
6	0.859505	1.45302	0.358303	2.82843	5455	6	0	0	0	0	28	31
6	7.69147	0.728851	2.04956	2.82843	5515	6	0	0	0	0	28	31
6	0.717338	1.97288	0.0682177	2.82843	5552	6	0	0	0	0	28	31
6	1.24336	0.0642819	0.333138	2.82843	5556	6	0	0	0	0	28	31
6	2.77516	0.670942	5.06575	2.82843	5562	6	0	0	0	0	28	31
6	3.25575	0.03138	0.0408987	2.82843	5581	6	0	0	0	0	28	35
6	0.584236	2.20934	1.49222	2.82843	5605	6	0	0	0	0	29	32
6	0.431721	0.615066	3.05525	2.82843	5618	6	0	0	0	0	29	32
6	7.50071	0.317799	3.69724	2.82843	5625	6	0	0	0	0	29	32
6	1.14554	0.807021	1.87121	2.82843	5673	6	0	0	0	0	29	32
6	0.613632	1.00627	0.6839	2.82843	5691	6	0	0	0	0	29	32
6	0.570006	2.1041	3.61473	2.82843	5718	6	0	0	0	0	29	32
6	2.2102	5.22103	0.493314	2.82843	5748	6	0	0	0	0	29	32
6	0.831996	1.99538	5.01282	2.82843	5788	6	0	0	0	0	29	32
6	1.64519	4.13003	1.84896	2.82843	5840	6	0	0	0	0	29	32
6	1.95001	1.64489	2.33928	2.82843	5845	6	0	0	0	0	29	32
6	4.08703	2.47073	2.43358	2.82843	5846	6	0	0	0	0	29	32
6	0.642752	0.579215	4.57195	2.82843	5855	6	0	0	0	0	29	32
6	0.492596	1.67126	4.75468	2.82843	5871	6	0	0	0	0	29	32
6	0.526415	3.14711	3.30527	2.82843	5873	6	0	0	0	0	29	35
7	0.594767	1.43404	3.99921	2.82843	19	7	0	0	0	0	24	27
7	0.603809	1.6533	5.0061	2.82843	24	7	0	0	0	0	24	31
7	0.601188	2.01799	1.03706	2.82843	59	7	0	0	0	0	24	29
7	0.724859	0.036474	2.90248	2.82843	73	7	0	0	0	0	24	27
7	0.500259	1.06185	3.61839	2.82843	87	7	0	0	0	0	24	27
7	0.594195	4.02176	4.51513	2.82843	95	7	0	0	0	0	24	27
7	1.58886	0.422752	2.57482	2.82843	120	7	0	0	0	0	24	27
7	0.800235	0.308359	1.45474	2.82843	127	7	0	0	0	0	24	27
7	0.800457	1.65009	0.190219	2.82843	132	7	3758	1	175	2.0605	24	27
7	0.839397	0.253575	2.26859	2.82843	140	7	0	0	0	0	24	27
7	0.784279	0.172157	0.361721	2.82843	169	7	0	0	0	0	24	27
7	0.803022	0.857818	4.90003	2.82843	184	7	0	0	0	0	24	27
7	0.539884	0.0046031	2.77931	2.82843	208	7	0	0	0	0	24	27
7	0.582733	2.31925	0.110707	2.82843	219	7	0	0	0	0	24	28
7	0.892293	0.668402	1.52646	2.82843	232	7	0	0	0	0	24	27
7	0.674058	2.71254	2.92149	2.82843	249	7	0	0	0	0	24	27
7	2.99671	1.85723	2.02122	2.82843	267	7	0	0	0	0	24	27
7	0.674114	0.421031	0.854132	2.82843	269	7	0	0	0	0	24	27
7	1.63695	2.48534	0.167155	2.82843	275	7	0	0	0	0	24	27
7	1.7111	1.03258	3.12959	2.82843	287	7	0	0	0	0	24	28
7	0.635567	3.00254	1.96109	2.82843	289	7	0	0	0	0	24	27
7	1.50305	0.0525251	0.109625	2.82843	298	7	0	0	0	0	24	27
7	2.67711	2.10227	1.8815	2.82843	301	7	0	0	0	0	24	29
7	0.772535	1.16098	0.149312	2.82843	305	7	0	0	0	0	24	27
7	0.763046	4.0039	3.47834	2.82843	306	7	0	0	0	0	24	27
7	0.70744	0.516662	3.35991	2.82843	316	7	0	0	0	0	24	27
7	0.887336	2.87578	4.33908	2.82843	318	7	0	0	0	0	24	27
7	0.587086	1.07072e-06	1.32494	2.82843	353	7	1544	1	67	2.40499	25	28
7	3.58593	0.00140583	0.0112097	2.82843	388	7	0	0	0	0	25	30
7	0.738947	2.06098	4.81512	2.82843	408	7	0	0	0	0	25	28
7	1.2553	0.468551	4.94729	2.82843	417	7	0	0	0	0	25	28
7	0.845274	0.218167	3.35098	2.82843	420	7	0	0	0	0	25	29
7	1.06376	0.75623	2.55416	2.82843	424	7	0	0	0	0	25	28
7	0.962648	2.01028e-08	1.03137	2.82843	430	7	3302	2	144	0.823028	25	28
7	0.823301	1.31344	3.27113	2.82843	437	7	0	0	0	0	25	28
7	0.933464	1.04966	1.15266	2.82843	440	7	0	0	0	0	25	28
7	0.735781	0.935402	1.43525	2.82843	492	7	0	0	0	0	25	28
7	1.74872	0.0390488	0.0466275	2.82843	507	7	0	0	0	0	25	28
7	0.93895	0.664807	4.40478	2.82843	517	7	0	0	0	0	25	31
7	3.71584	0.867379	4.47056	2.82843	529	7	0	0	0	0	25	28
7	0.723117	0.530527	1.41116	2.82843	536	7	0	0	0	0	25	28
7	0.796021	0.99676	4.50148	2.82843	545	7	0	0	0	0	25	28
7	0.725268	0.469085	0.00660307	2.82843	578	7	0	0	0	0	26	29
7	0.958533	0.905592	0.44819	2.82843	637	7	0	0	0	0	26	29
7	0.881589	1.00859	3.20902	2.82843	654	7	0	0	0	0	26	29
7	0.595632	0.649233	0.758036	2.82843	656	7	0	0	0	0	26	29
7	0.94677	0.727639	0.0497182	2.82843	658	7	0	0	0	0	26	29
7	1.53225	2.54515	4.27666	2.82843	667	7	0	0	0	0	26	29
7	2.34417	1.85969	4.85106	2.82843	683	7	0	0	0	0	26	29
7	1.00874	1.39661	4.28315	2.82843	696	7	0	0	0	0	26	29
7	1.68496	0.289248	2.78936	2.82843	698	7	0	0	0	0	26	29
7	1.91791	0.395174	2.78451	2.82843	713	7	0	0	0	0	26	32
7	0.719114	1.33455	2.33639	2.82843	717	7	0	0	0	0	26	29
7	0.617908	0.217677	0.495626	2.82843	740	7	0	0	0	0	26	29
7	1.60371	1.61733e-06	0.0933917	2.82843	767	7	0	0	0	0	26	30
7	0.825457	0.30396	0.0532647	2.82843	771	7	0	0	0	0	26	30
7	0.677333	2.00444	3.41613	2.82843	776	7	0	0	0	0	26	29
7	0.580671	2.58105	3.37374	2.82843	781	7	0	0	0	0	26	29
7	0.706756	0.276374	1.12808	2.82843	783	7	0	0	0	0	26	29
7	0.558538	6.16758e-07	2.78355	2.82843	798	7	0	0	0	0	26	30
7	0.788724	0.758298	2.63191	2.82843	823	7	0	0	0	0	26	29
7	1.39034	1.49071	4.11619	2.82843	832	7	0	0	0	0	26	30
7	0.824433	0.793851	0.313406	2.82843	835	7	0	0	0	0	26	30
7	0.605308	4.7492e-10	0.31552	2.82843	890	7	0	0	0	0	27	31
7	0.636525	1.27852	2.83295	2.82843	938	7	0	0	0	0	27	30
7	2.51528	0.000600745	0.190877	2.82843	939	7	0	0	0	0	27	30
7	0.831739	5.30471	2.2919	2.82843	951	7	0	0	0	0	27	30
7	0.776433	3.7605	2.98978	2.82843	965	7	0	0	0	0	27	30
7	1.1302	0.861032	1.83006	2.82843	1038	7	0	0	0	0	27	30
7	0.596745	0.708722	1.18233	2.82843	1048	7	0	0	0	0	27	30
7	0.930153	3.6147	2.03486	2.82843	1061	7	0	0	0	0	27	30
7	0.591413	3.07126	2.49718	2.82843	1088	7	0	0	0	0	27	30
7	0.61233	4.40875e-05	0.0935008	2.82843	1106	7	0	0	0	0	27	30
7	1.91421	0.00579263	0.023047	2.82843	1147	7	0	0	0	0	27	33
7	0.896589	3.1503	0.405309	2.82843	1162	7	0	0	0	0	27	30
7	0.760306	1.20642	1.31506	2.82843	1192	7	0	0	0	0	28	31
7	0.583369	0.964444	1.44378	2.82843	1231	7	0	0	0	0	28	31
7	4.10522	2.20565	0.868251	2.82843	1314	7	0	0	0	0	28	32
7	1.29069	1.35258	0.0894549	2.82843	1322	7	0	0	0	0	28	32
7	0.645542	5.07575	1.76365	2.82843	1335	7	0	0	0	0	28	31
7	1.09572	0.890806	1.43821	2.82843	1347	7	0	0	0	0	28	31
7	0.901161	0.783232	0.415183	2.82843	1375	7	0	0	0	0	28	31
7	0.672945	5.90846	4.22905	2.82843	1400	7	0	0	0	0	28	31
7	4.89257	1.32611	0.177984	2.82843	1415	7	0	0	0	0	28	31
7	1.06976	2.42986	2.25359	2.82843	1431	7	0	0	0	0	28	31
7	0.629432	3.64999e-05	2.33942	2.82843	1434	7	0	0	0	0	28	32
7	0.950454	2.94435	0.118761	2.82843	1439	7	0	0	0	0	28	31
7	4.19702	1.80496	0.301214	2.82843	1452	7	0	0	0	0	28	33
7	2.65813	1.87966	4.38197	2.82843	1464	7	0	0	0	0	28	32
7	0.715577	1.7442	2.53951	2.82843	1474	7	0	0	0	0	28	31
7	1.28776	0.407778	1.90318	2.82843	1477	7	0	0	0	0	28	32
7	0.55551	0.695882	0.111233	2.82843	1479	7	0	0	0	0	28	31
7	0.639027	0.240128	4.08799	2.82843	1482	7	0	0	0	0	29	33
7	1.11429	4.73093	3.76326	2.82843	1546	7	0	0	0	0	29	32
7	4.2889	0.44489	3.47383	2.82843	1549	7	0	0	0	0	29	32
7	0.750075	1.81981	2.68015	2.82843	1555	7	0	0	0	0	29	32
7	2.22047	2.18609	1.2885	2.82843	1590	7	0	0	0	0	29	34
7	1.11965	0.633337	4.57845	2.82843	1619	7	0	0	0	0	29	32
7	1.22749	9.67795e-07	0.0152612	2.82843	1627	7	0	0	0	0	29	32
7	0.561817	0.777661	0.984214	2.82843	1637	7	0	0	0	0	29	32
7	0.92252	0.63987	3.47862	2.82843	1640	7	0	0	0	0	29	32
7	2.09136	2.76633e-07	0.225503	2.82843	1645	7	0	0	0	0	29	33
7	0.627	1.17015	0.170026	2.82843	1650	7	0	0	0	0	29	32
7	0.473613	2.8882e-07	2.8501	2.82843	1656	7	0	0	0	0	29	33
7	1.4013	3.41655	0.248482	2.82843	1700	7	0	0	0	0	29	32
7	0.963031	1.57845	0.188079	2.82843	1701	7	0	0	0	0	29	32
7	0.629851	1.20079	0.0211153	2.82843	1705	7	0	0	0	0	29	33
7	3.96459	0.0388093	0.115912	2.82843	1714	7	3385	1	147	0.964445	29	32
7	1.59009	0.182357	1.20077	2.82843	1733	7	0	0	0	0	29	32
7	0.580826	0.608601	2.87542	2.82843	1737	7	0	0	0	0	29	33
7	1.13131	0.058686	1.50545	2.82843	1742	7	0	0	0	0	29	32
7	0.56748	8.64833e-08	0.86269	2.82843	1762	7	0	0	0	0	30	33
7	0.649206	2.98448	4.37048	2.82843	1800	7	0	0	0	0	30	33
7	2.52928	1.96953	4.28573	2.82843	1818	7	0	0	0	0	30	33
7	0.645834	0.612048	2.90267	2.82843	1840	7	0	0	0	0	30	33
7	0.563583	0.124944	2.11791	2.82843	1842	7	0	0	0	0	30	34
7	0.655238	0.709981	3.34486	2.82843	1868	7	0	0	0	0	30	33
7	0.717309	1.2683	1.18433	2.82843	1885	7	0	0	0	0	30	33
7	1.74622	0.957078	0.69218	2.82843	1887	7	0	0	0	0	30	33
7	0.964195	0.752818	1.95229	2.82843	1901	7	0	0	0	0	30	33
7	0.642034	0.430991	0.23492	2.82843	1914	7	0	0	0	0	30	35
7	0.599524	1.44144e-08	0.62916	2.82843	1919	7	0	0	0	0	30	33
7	5.3837	1.10832	0.55002	2.82843	1925	7	0	0	0	0	30	33
7	0.630422	1.91993	3.69207	2.82843	1929	7	0	0	0	0	30	33
7	1.26933	0.37	3.12582	2.82843	1954	7	0	0	0	0	30	33
7	0.953392	3.30288	1.09804	2.82843	1975	7	0	0	0	0	30	33
7	0.639238	1.78229	1.87764	2.82843	1984	7	0	0	0	0	30	33
7	2.49514	2.63851	0.476563	2.82843	1989	7	0	0	0	0	30	33
7	5.99556	0.436668	3.58297	2.82843	1996	7	0	0	0	0	30	34
7	0.500219	1.68392e-07	1.11497	2.82843	2051	7	0	0	0	0	31	35
7	1.26932	1.86537e-05	0.166572	2.82843	2062	7	0	0	0	0	31	34
7	2.3686	2.10501	3.7308	2.82843	2094	7	0	0	0	0	31	36
7	1.11155	1.28204	1.27823	2.82843	2098	7	0	0	0	0	31	35
7	2.06476	1.54142	4.26722	2.82843	2106	7	0	0	0	0	31	36
7	1.84678	0.0298671	0.535985	2.82843	2121	7	0	0	0	0	31	35
7	1.07969	1.07268	2.23111	2.82843	2145	7	0	0	0	0	31	35
7	0.944166	0.0856253	0.801359	2.82843	2151	7	0	0	0	0	31	35
7	1.27079	2.60209	3.35031	2.82843	2192	7	0	0	0	0	31	34
7	0.611718	0.00835836	1.08075	2.82843	2204	7	0	0	0	0	31	34
7	1.34547	1.85143	4.32103	2.82843	2206	7	0	0	0	0	31	34
7	1.03898	3.78435	2.81331	2.82843	2267	7	0	0	0	0	31	34
7	1.13376	0.92575	0.0462999	2.82843	2276	7	0	0	0	0	31	34
7	3.0812	0.240389	1.41259	2.82843	2280	7	0	0	0	0	31	34
7	0.916012	1.63799	1.21426	2.82843	2297	7	0	0	0	0	31	34
7	1.3901	0.551895	2.13936	2.82843	2298	7	0	0	0	0	31	34
7	3.22883	0.426692	1.88845	2.82843	2310	7	0	0	0	0	31	34
7	0.568308	3.22892e-05	0.408395	2.82843	2351	7	936	3	43	0.820387	32	35
7	2.0253	3.47357	0.488106	2.82843	2356	7	940	1	45	0.651376	32	35
7	1.00877	3.24759	0.281592	2.82843	2365	7	0	0	0	0	32	35
7	0.801956	0.182312	1.13182	2.82843	2412	7	0	0	0	0	32	36
7	8.13852	1.67579	2.18726	2.82843	2421	7	0	0	0	0	32	35
7	0.96109	2.39058e-05	0.618514	2.82843	2425	7	0	0	0	0	32	36
7	1.19948	3.25224	4.73684	2.82843	2478	7	0	0	0	0	32	35
7	1.18523	0.247496	1.86748	2.82843	2497	7	0	0	0	0	32	47
7	0.726014	1.58437	0.583452	2.82843	2503	7	0	0	0	0	32	35
7	4.53771	2.05732	2.23126	2.82843	2522	7	0	0	0	0	32	35
7	0.595879	1.39548	2.05194	2.82843	2555	7	0	0	0	0	32	36
7	1.76091	0.0661577	1.69824	2.82843	2563	7	2283	1	101	2.6464	32	35
7	4.25343	2.15259	1.69491	2.82843	2564	7	0	0	0	0	32	35
7	0.972757	1.60672	0.950737	2.82843	2566	7	0	0	0	0	32	35
7	1.62499	2.14082	2.23036	2.82843	2588	7	0	0	0	0	32	36
7	1.94361	3.13607	5.05999	2.82843	2592	7	0	0	0	0	32	35
7	4.73867	0.00292157	0.00777153	2.82843	2602	7	0	0	0	0	32	35
7	0.634792	3.69665e-06	1.02483	2.82843	2651	7	0	0	0	0	33	36
7	0.632212	0.440974	3.38841	2.82843	2653	7	0	0	0	0	33	36
7	0.747858	0.218524	3.02593	2.82843	2689	7	0	0	0	0	33	36
7	0.578511	0.771967	4.62087	2.82843	2696	7	0	0	0	0	33	36
7	0.640138	4.40889	4.85338	2.82843	2725	7	0	0	0	0	33	36
7	2.38199	1.38105	1.04566	2.82843	2795	7	0	0	0	0	33	36
7	3.00229	0.734991	3.84989	2.82843	2825	7	0	0	0	0	33	36
7	2.33188	0.474546	0.760582	2.82843	2872	7	0	0	0	0	33	36
7	2.72732	0.193843	2.1762	2.82843	2882	7	0	0	0	0	33	37
7	0.549249	2.49555	4.8706	2.82843	2884	7	0	0	0	0	33	36
7	7.75508	0.103648	1.88046	2.82843	2896	7	0	0	0	0	33	36
7	0.678635	0.206919	1.33958	2.82843	2931	7	0	0	0	0	34	37
7	2.61887	0.15668	2.62883	2.82843	2941	7	3211	3	139	1.09565	34	38
7	1.05477	0.793646	4.00519	2.82843	2974	7	0	0	0	0	34	37
7	2.08676	0.0121846	0.0359517	2.82843	2979	7	0	0	0	0	34	37
7	0.691041	1.81755	0.0650198	2.82843	2990	7	0	0	0	0	34	37
7	3.21609	0.0435493	0.0475414	2.82843	3011	7	0	0	0	0	34	41
7	0.626835	4.44597e-06	2.39857	2.82843	3036	7	0	0	0	0	34	37
7	0.763224	3.45835	2.57258	2.82843	3050	7	0	0	0	0	34	37
7	1.20487	0.190734	1.92255	2.82843	3062	7	0	0	0	0	34	37
7	1.26396	0.218351	0.889127	2.82843	3122	7	0	0	0	0	34	37
7	0.632936	0.643378	0.980102	2.82843	3125	7	3118	1	135	1.22625	34	37
7	4.35797	1.27916	4.63045	2.82843	3181	7	0	0	0	0	34	39
7	2.92074	1.3044e-05	1.1965	2.82843	3200	7	0	0	0	0	34	37
7	0.88869	0.876658	3.46033	2.82843	3228	7	0	0	0	0	34	37
7	0.757343	1.82003	1.89208	2.82843	3229	7	0	0	0	0	34	37
7	0.571012	1.0825	2.40275	2.82843	3238	7	0	0	0	0	34	37
7	5.52209	0.326128	0.0436314	2.82843	3240	7	0	0	0	0	34	46
7	0.856583	0.38482	0.964996	2.82843	3288	7	0	0	0	0	35	38
7	1.95073	3.76224	1.62367	2.82843	3294	7	0	0	0	0	35	39
7	1.00642	0.221961	0.357825	2.82843	3341	7	0	0	0	0	35	45
7	2.92995	3.40675	2.10167	2.82843	3342	7	0	0	0	0	35	38
7	14.9924	1.1802	0.560061	2.82843	3360	7	0	0	0	0	35	40
7	0.449329	4.12207	2.60436	2.82843	3368	7	0	0	0	0	35	38
7	0.71326	0.645524	1.33857	2.82843	3391	7	0	0	0	0	35	39
7	0.597466	4.20867e-09	0.187896	2.82843	3419	7	0	0	0	0	35	38
7	10.48	0.300435	0.140391	2.82843	3440	7	0	0	0	0	35	39
7	2.95163	1.77171	0.652467	2.82843	3444	7	581	2	30	0.70159	35	38
7	1.11008	0.226531	0.623237	2.82843	3460	7	0	0	0	0	35	38
7	3.04257	0.642206	1.05744	2.82843	3484	7	0	0	0	0	35	38
7	7.01002	0.796923	3.57364	2.82843	3515	7	0	0	0	0	35	40
7	3.87619	0.000108688	0.00906322	2.82843	3533	7	0	0	0	0	35	39
7	4.42837	2.02869	0.842487	2.82843	3568	7	0	0	0	0	35	39
7	9.20313	1.39342	0.645306	2.82843	3578	7	0	0	0	0	35	39
7	1.74811	3.91181	0.35786	2.82843	3579	7	0	0	0	0	35	38
7	0.666332	3.08046	3.51023	2.82843	3593	7	0	0	0	0	36	40
7	0.728658	3.32452e-07	1.28161	2.82843	3609	7	0	0	0	0	36	39
7	0.710043	0.707235	0.212994	2.82843	3620	7	0	0	0	0	36	39
7	3.21305	3.19707	0.364704	2.82843	3631	7	0	0	0	0	36	41
7	0.745647	1.97895e-07	2.37269	2.82843	3663	7	0	0	0	0	36	39
7	0.627668	5.70337e-08	1.10472	2.82843	3667	7	0	0	0	0	36	39
7	4.67732	1.24756	4.83089	2.82843	3715	7	157	1	8	2.91976	36	39
7	0.765133	1.51404	1.68092	2.82843	3727	7	0	0	0	0	36	39
7	1.70098	0.249945	1.67849	2.82843	3740	7	0	0	0	0	36	39
7	1.6124	1.42266	3.44896	2.82843	3810	7	0	0	0	0	36	39
7	0.625458	1.9412	1.51517	2.82843	3839	7	0	0	0	0	36	39
7	0.670085	0.240446	1.75786	2.82843	3861	7	0	0	0	0	37	40
7	0.58267	4.34391	0.487879	2.82843	3870	7	0	0	0	0	37	41
7	0.527631	1.82338	5.10524	2.82843	3885	7	0	0	0	0	37	40
7	0.580161	0.808951	1.62687	2.82843	3897	7	0	0	0	0	37	40
7	1.9192	1.89686e-07	2.09339	2.82843	3969	7	0	0	0	0	37	40
7	0.577406	3.58735	3.09885	2.82843	3978	7	0	0	0	0	37	40
7	0.512268	2.51394	2.23711	2.82843	4108	7	0	0	0	0	37	40
7	0.706761	2.03765	0.119431	2.82843	4134	7	0	0	0	0	38	41
7	1.12055	0.0719033	2.45441	2.82843	4164	7	0	0	0	0	38	43
7	1.52295	2.09638	0.641464	2.82843	4183	7	0	0	0	0	38	41
7	0.652831	3.21704	0.360722	2.82843	4189	7	0	0	0	0	38	41
7	0.969983	2.04528	3.85998	2.82843	4193	7	0	0	0	0	38	41
7	1.43295	0.45907	0.302886	2.82843	4235	7	3789	2	177	1.26774	38	45
7	27.2059	4.82382	4.88519	2.82843	4239	7	0	0	0	0	38	41
7	0.758995	0.019245	2.85971	2.82843	4241	7	0	0	0	0	38	41
7	5.08891	4.40649	0.68212	2.82843	4255	7	0	0	0	0	38	41
7	2.91938	1.66971	3.48919	2.82843	4287	7	0	0	0	0	38	41
7	1.56742	1.10965	2.24643	2.82843	4300	7	0	0	0	0	38	41
7	9.13097	1.24892	0.0738112	2.82843	4322	7	0	0	0	0	38	42
7	0.728829	2.82087	1.64848	2.82843	4359	7	0	0	0	0	39	42
7	0.609396	3.50542	3.73124	2.82843	4374	7	0	0	0	0	39	42
7	18.7056	2.31937	2.27054	2.82843	4383	7	0	0	0	0	39	42
7	1.21054	1.43323	1.78243	2.82843	4390	7	0	0	0	0	39	42
7	1.84393	0.831203	3.09366	2.82843	4399	7	0	0	0	0	39	42
7	1.84804	1.06905	2.07862	2.82843	4403	7	0	0	0	0	39	42
7	0.456763	3.35519	1.13114	2.82843	4415	7	0	0	0	0	39	42
7	1.14212	1.18664	2.17299	2.82843	4418	7	0	0	0	0	39	43
7	0.842134	0.553677	1.63583	2.82843	4466	7	0	0	0	0	39	42
7	0.797971	1.854	2.92774	2.82843	4499	7	0	0	0	0	39	42
7	0.736027	2.7357e-07	1.62045	2.82843	4501	7	0	0	0	0	39	42
7	1.67296	3.34229	2.88242	2.82843	4521	7	3610	2	164	1.63876	39	42
7	2.84664	0.00525136	0.0333204	2.82843	4527	7	3385	2	147	1.73046	39	42
7	2.41251	1.16102	1.96754	2.82843	4528	7	0	0	0	0	39	42
7	0.63182	2.94408	4.89179	2.82843	4532	7	0	0	0	0	39	42
7	3.28033	0.00115338	0.483277	2.82843	4545	7	0	0	0	0	39	45
7	0.872711	3.10487	1.99114	2.82843	4548	7	2099	1	88	1.06702	39	42
7	3.86769	0.866662	3.37655	2.82843	4570	7	0	0	0	0	39	42
7	0.514039	1.59622	3.99723	2.82843	4586	7	0	0	0	0	40	43
7	0.503779	0.0218834	0.434508	2.82843	4628	7	0	0	0	0	40	43
7	0.507756	0.317989	0.590454	2.82843	4631	7	0	0	0	0	40	43
7	0.557228	1.48452	0.401247	2.82843	4667	7	0	0	0	0	40	43
7	1.20139	2.26404	0.5084	2.82843	4681	7	0	0	0	0	40	44
7	0.537935	2.2739	3.18509	2.82843	4700	7	0	0	0	0	40	43
7	1.74512	3.97289	4.17642	2.82843	4723	7	0	0	0	0	40	43
7	1.3521	1.31	0.930315	2.82843	4759	7	0	0	0	0	40	43
7	2.39228	0.48264	0.767103	2.82843	4760	7	0	0	0	0	40	43
7	4.77069	2.14269	1.28234	2.82843	4763	7	0	0	0	0	40	43
7	7.60401	0.317269	0.220425	2.82843	4789	7	275	1	11	2.60834	40	44
7	0.735584	0.613212	0.419011	2.82843	4796	7	0	0	0	0	40	43
7	0.80126	3.56265	0.607782	2.82843	4801	7	1730	1	70	2.9129	40	44
7	1.02428	2.49863e-06	0.936044	2.82843	4828	7	0	0	0	0	41	44
7	0.982042	0.662464	1.80743	2.82843	4836	7	0	0	0	0	41	44
7	2.25845	1.6304	0.653681	2.82843	4843	7	0	0	0	0	41	44
7	2.42246	3.17729	0.573124	2.82843	4868	7	0	0	0	0	41	45
7	0.922208	1.78006	3.74858	2.82843	4919	7	0	0	0	0	41	44
7	0.6702	1.5627	2.53621	2.82843	4930	7	0	0	0	0	41	44
7	3.20103	0.228649	0.196212	2.82843	4941	7	0	0	0	0	41	44
7	0.679992	0.312086	1.51056	2.82843	4964	7	0	0	0	0	41	44
7	0.733933	3.20462e-07	0.121054	2.82843	4977	7	0	0	0	0	41	44
7	0.63586	0.152602	3.59089	2.82843	4988	7	0	0	0	0	41	45
7	0.977968	3.88251	1.01736	2.82843	5016	7	0	0	0	0	41	44
7	0.874753	1.078	0.777164	2.82843	5029	7	0	0	0	0	42	45
7	1.07999	1.04675	3.34886	2.82843	5060	7	0	0	0	0	42	47
7	1.75418	2.59477	0.293811	2.82843	5070	7	0	0	0	0	42	45
7	2.41722	2.35221	1.8511	2.82843	5087	7	0	0	0	0	42	45
7	0.677089	6.35549e-07	2.68406	2.82843	5092	7	0	0	0	0	42	45
7	0.670079	0.706634	3.97674	2.82843	5111	7	0	0	0	0	42	45
7	3.06375	0.0296053	0.00311964	2.82843	5112	7	0	0	0	0	42	46
7	1.52886	6.27272e-06	3.33995	2.82843	5125	7	0	0	0	0	42	45
7	0.521708	1.2124	4.99484	2.82843	5144	7	0	0	0	0	42	46
7	0.61173	1.77634	5.11267	2.82843	5237	7	0	0	0	0	42	45
7	1.0524	3.75846e-06	0.652929	2.82843	5257	7	0	0	0	0	42	45
7	9.7537	0.0189152	0.0497773	2.82843	5293	7	0	0	0	0	42	46
7	1.38802	1.47562	0.0510933	2.82843	5302	7	0	0	0	0	42	46
7	1.23534	1.0477	0.713955	2.82843	5345	7	0	0	0	0	43	46
7	3.22266	4.10051	2.32776	2.82843	5348	7	0	0	0	0	43	46
7	1.93058	0.0757031	2.79437	2.82843	5366	7	0	0	0	0	43	47
7	0.511689	1.25487	3.12693	2.82843	5377	7	0	0	0	0	43	46
7	0.755494	8.3609e-09	4.06231	2.82843	5405	7	0	0	0	0	43	47
7	0.571166	1.74988	3.13568	2.82843	5418	7	0	0	0	0	43	46
7	5.21557	0.0999376	0.808311	2.82843	5427	7	0	0	0	0	43	46
7	0.598194	1.52124	1.78921	2.82843	5477	7	0	0	0	0	43	46
7	0.57225	0.266017	1.31664	2.82843	5480	7	0	0	0	0	43	46
7	0.852138	1.04692	0.563985	2.82843	5499	7	1021	1	49	1.16288	43	46
7	0.646036	0.282994	2.57978	2.82843	5568	7	0	0	0	0	43	46
7	1.66878	1.39406	0.625252	2.82843	5579	7	0	0	0	0	43	46
7	3.93578	0.584572	1.42044	2.82843	5642	7	0	0	0	0	43	46
7	2.1702	0.550517	4.18407	2.82843	5654	7	0	0	0	0	43	46
8	0.574557	2.87289	2.40256	2.82843	2	9	0	0	0	0	26	29
8	0.709432	0.576103	0.788578	2.82843	108	9	0	0	0	0	26	30
8	0.581449	3.2145e-07	0.8369	2.82843	124	9	0	0	0	0	26	30
8	0.859384	1.83666	1.44569	2.82843	147	9	0	0	0	0	26	30
8	0.673931	0.00438601	2.31559	2.82843	177	9	0	0	0	0	26	30
8	0.661784	7.82233e-07	0.438781	2.82843	203	9	0	0	0	0	26	29
8	0.64997	1.67194	0.0992504	2.82843	227	9	0	0	0	0	26	29
8	1.49532	0.256683	1.23189	2.82843	253	9	0	0	0	0	26	31
8	0.908456	0.369678	2.21121	2.82843	307	9	0	0	0	0	26	31
8	0.975129	1.2611	0.885036	2.82843	308	9	0	0	0	0	26	29
8	1.43551	2.02008	4.01699	2.82843	317	9	0	0	0	0	26	29
8	0.926703	0.0928439	0.00712894	2.82843	326	9	0	0	0	0	26	29
8	0.501956	2.58296	2.76252	2.82843	376	9	0	0	0	0	27	31
8	0.936476	2.87957	2.46669	2.82843	394	9	0	0	0	0	27	30
8	0.893198	1.72989	1.50855	2.82843	489	9	0	0	0	0	27	31
8	0.660581	1.58061	1.82187	2.82843	492	9	0	0	0	0	27	30
8	0.926709	1.37908	2.16895	2.82843	504	9	0	0	0	0	27	30
8	0.893412	3.58458e-05	1.64235	2.82843	509	9	0	0	0	0	27	30
8	5.70754	0.00378998	0.0222134	2.82843	525	9	0	0	0	0	27	34
8	1.23108	0.000548772	0.0929156	2.82843	530	9	0	0	0	0	27	36
8	1.12892	0.0183391	2.69182	2.82843	554	9	0	0	0	0	27	30
8	0.623653	1.25783	2.02509	2.82843	573	9	0	0	0	0	27	31
8	0.996619	0.000102235	0.318374	2.82843	583	9	0	0	0	0	27	30
8	0.608309	0.733324	1.57618	2.82843	627	9	0	0	0	0	28	31
8	0.552722	4.39785	4.74123	2.82843	636	9	0	0	0	0	28	31
8	0.958746	1.07421	1.70306	2.82843	651	9	0	0	0	0	28	32
8	1.49724	0.560702	3.09837	2.82843	656	9	0	0	0	0	28	31
8	0.855232	2.32233	0.431482	2.82843	666	9	0	0	0	0	28	31
8	0.768952	0.51537	0.439054	2.82843	699	9	0	0	0	0	28	31
8	0.587626	5.15467	4.292	2.82843	752	9	0	0	0	0	28	31
8	0.611466	0.00069906	1.54019	2.82843	768	9	0	0	0	0	28	31
8	0.725339	1.59225	3.24121	2.82843	815	9	0	0	0	0	28	31
8	0.636521	1.11909	3.64219	2.82843	886	9	0	0	0	0	28	31
8	0.652179	2.83789	3.73972	2.82843	889	9	0	0	0	0	28	33
8	0.693231	3.1322	1.27037	2.82843	897	9	0	0	0	0	29	33
8	0.61628	6.58585e-08	2.39679	2.82843	898	9	0	0	0	0	29	32
8	0.563243	1.31067	4.11458	2.82843	899	9	0	0	0	0	29	32
8	0.531536	2.93429	0.714999	2.82843	928	9	0	0	0	0	29	32
8	1.54321	1.06931	1.23149	2.82843	967	9	0	0	0	0	29	33
8	1.02756	0.0791624	0.568806	2.82843	979	9	0	0	0	0	29	32
8	1.82123	1.82859	2.38168	2.82843	984	9	0	0	0	0	29	32
8	0.723745	1.88128	0.618688	2.82843	1001	9	0	0	0	0	29	32
8	0.904338	0.0727855	0.554466	2.82843	1002	9	0	0	0	0	29	33
8	1.11995	1.56232	4.14052	2.82843	1038	9	0	0	0	0	29	32
8	0.774721	0.225238	1.04077	2.82843	1050	9	0	0	0	0	29	33
8	3.19423	0.320428	1.45519	2.82843	1064	9	0	0	0	0	29	33
8	0.698671	0.440285	1.45271	2.82843	1075	9	0	0	0	0	29	32
8	0.66241	2.22378	1.72436	2.82843	1085	9	0	0	0	0	29	32
8	0.775177	0.785644	1.02204	2.82843	1098	9	0	0	0	0	29	33
8	0.83865	9.82899e-08	0.0851959	2.82843	1105	9	0	0	0	0	29	32
8	1.79382	0.11748	2.13355	2.82843	1112	9	0	0	0	0	29	35
8	0.653272	1.60529	1.93706	2.82843	1125	9	0	0	0	0	29	32
8	1.62436	0.672274	0.331385	2.82843	1145	9	0	0	0	0	29	32
8	1.0183	1.48387e-05	0.0673704	2.82843	1150	9	0	0	0	0	29	32
8	0.704235	2.44138	0.465232	2.82843	1167	9	0	0	0	0	29	32
8	0.902003	0.155808	2.44526	2.82843	1237	9	0	0	0	0	30	33
8	0.839204	9.05334e-07	1.8173	2.82843	1275	9	0	0	0	0	30	33
8	0.583984	2.6673	0.29334	2.82843	1297	9	0	0	0	0	30	33
8	0.743049	0.0470194	1.73575	2.82843	1390	9	0	0	0	0	30	34
8	1.49886	4.78925e-07	2.76221	2.82843	1394	9	0	0	0	0	30	33
8	1.17131	1.30071	5.00579	2.82843	1419	9	0	0	0	0	30	33
8	0.912325	0.20049	0.292709	2.82843	1421	9	0	0	0	0	30	33
8	1.68514	2.98273	2.82622	2.82843	1444	9	0	0	0	0	30	33
8	0.727113	0.420226	0.259938	2.82843	1445	9	0	0	0	0	30	33
8	2.67198	0.33347	0.943952	2.82843	1457	9	0	0	0	0	30	33
8	0.748124	9.34934e-09	1.55259	2.82843	1476	9	0	0	0	0	30	33
8	1.40029	1.00866	1.23123	2.82843	1483	9	0	0	0	0	30	33
8	0.516795	1.40985	2.63997	2.82843	1546	9	0	0	0	0	31	36
8	2.56487	0.591769	1.92104	2.82843	1553	9	0	0	0	0	31	35
8	1.66596	1.62909	4.45855	2.82843	1570	9	0	0	0	0	31	34
8	0.785097	0.577186	0.138951	2.82843	1584	9	0	0	0	0	31	34
8	0.577898	0.00031126	0.850437	2.82843	1625	9	0	0	0	0	31	34
8	0.606586	1.36813	4.01316	2.82843	1702	9	0	0	0	0	31	34
8	0.758641	2.0079	4.1262	2.82843	1707	9	0	0	0	0	31	34
8	0.577319	0.410647	0.172777	2.82843	1732	9	0	0	0	0	31	35
8	0.793399	3.01556	3.82315	2.82843	1734	9	0	0	0	0	31	35
8	3.10384	2.98292	1.58892	2.82843	1811	9	0	0	0	0	32	35
8	0.641183	1.94462	2.76467	2.82843	1835	9	0	0	0	0	32	35
8	1.06507	1.64394	0.643268	2.82843	1847	9	0	0	0	0	32	35
8	3.04923	0.606357	0.226782	2.82843	1873	9	0	0	0	0	32	35
8	0.758339	2.01415	4.31432	2.82843	1879	9	0	0	0	0	32	36
8	1.46579	0.157135	0.450777	2.82843	1888	9	0	0	0	0	32	37
8	2.36544	0.431492	3.44155	2.82843	1904	9	0	0	0	0	32	36
8	0.610802	1.93179	0.101386	2.82843	1910	9	0	0	0	0	32	35
8	2.80892	3.30106	3.80596	2.82843	1914	9	0	0	0	0	32	35
8	0.616216	2.54564	1.07568	2.82843	1923	9	0	0	0	0	32	37
8	0.994337	2.59443	3.60053	2.82843	1928	9	0	0	0	0	32	35
8	0.625862	0.386948	0.228711	2.82843	1932	9	0	0	0	0	32	36
8	0.720385	1.30017	1.77568	2.82843	1979	9	0	0	0	0	32	35
8	0.628062	0.00280724	3.69824	2.82843	1981	9	0	0	0	0	32	35
8	0.489231	0.299374	3.98262	2.82843	2036	9	0	0	0	0	32	35
8	1.00661	1.30392	3.87185	2.82843	2043	9	0	0	0	0	33	36
8	0.836282	2.2091	0.821314	2.82843	2068	9	0	0	0	0	33	36
8	0.855988	0.257713	3.37733	2.82843	2069	9	0	0	0	0	33	36
8	0.693628	1.03802	0.616844	2.82843	2089	9	0	0	0	0	33	37
8	4.08936	1.28124	5.03941	2.82843	2092	9	0	0	0	0	33	36
8	0.538519	0.686582	1.33845	2.82843	2096	9	0	0	0	0	33	36
8	0.64214	0.433465	0.892229	2.82843	2100	9	0	0	0	0	33	37
8	1.51502	1.63223	2.93623	2.82843	2155	9	0	0	0	0	33	36
8	5.3058	1.65112	3.22696	2.82843	2160	9	0	0	0	0	33	36
8	0.682887	1.47748	2.77274	2.82843	2171	9	0	0	0	0	33	36
8	1.35028	0.140014	1.87414	2.82843	2175	9	0	0	0	0	33	36
8	0.701762	2.60717e-06	1.72242	2.82843	2177	9	0	0	0	0	33	36
8	0.628022	0.230591	0.416147	2.82843	2180	9	0	0	0	0	33	36
8	0.624302	2.20405	0.665025	2.82843	2215	9	0	0	0	0	33	36
8	1.30984	0.424627	2.64302	2.82843	2221	9	0	0	0	0	33	36
8	0.926656	0.565374	0.332662	2.82843	2223	9	0	0	0	0	33	36
8	1.16206	1.17073	0.874915	2.82843	2244	9	0	0	0	0	33	36
8	2.79411	6.49745e-07	2.35927	2.82843	2254	9	0	0	0	0	33	36
8	1.13571	0.189179	2.91756	2.82843	2258	9	0	0	0	0	33	41
8	1.80909	0.225536	1.30961	2.82843	2407	9	0	0	0	0	34	38
8	0.749623	0.00189036	1.81193	2.82843	2424	9	0	0	0	0	34	37
8	1.89412	0.315254	0.546696	2.82843	2463	9	0	0	0	0	34	38
8	0.588816	2.04372	1.07653	2.82843	2470	9	0	0	0	0	34	37
8	0.532729	1.16304	2.84173	2.82843	2474	9	0	0	0	0	34	37
8	1.77989	1.42781	3.54919	2.82843	2487	9	0	0	0	0	34	37
8	0.526102	1.51683	2.80588	2.82843	2505	9	0	0	0	0	34	37
8	0.783592	1.69524	0.941579	2.82843	2512	9	0	0	0	0	34	38
8	2.58965	4.45757	1.91481	2.82843	2517	9	0	0	0	0	34	37
8	1.61247	1.10305	2.46059	2.82843	2575	9	0	0	0	0	35	38
8	1.07613	4.71945	4.25893	2.82843	2583	9	0	0	0	0	35	38
8	0.569296	1.38705	3.66312	2.82843	2601	9	0	0	0	0	35	38
8	1.02106	4.5003	2.42854	2.82843	2623	9	0	0	0	0	35	39
8	1.61921	0.150565	0.459519	2.82843	2662	9	0	0	0	0	35	38
8	0.69546	9.38157e-11	1.93037	2.82843	2703	9	0	0	0	0	35	38
8	0.81847	4.82559e-05	0.0190305	2.82843	2706	9	0	0	0	0	35	38
8	0.523956	4.04405e-07	2.98504	2.82843	2709	9	0	0	0	0	35	39
8	7.30506	2.57591	0.457137	2.82843	2779	9	0	0	0	0	35	38
8	1.39887	0.742827	0.815826	2.82843	2825	9	0	0	0	0	36	39
8	0.604388	0.60619	1.71235	2.82843	2870	9	0	0	0	0	36	39
8	0.571988	0.000817892	1.54929	2.82843	2874	9	0	0	0	0	36	39
[truncated: 140 more rows]

## Sheet: ApoE2 FH
Fig 2C-D. ApoE2/Ab stochiometry
1. Image number	2. Number of fluorescent molecules in foci	3. Diffusion coefficient (although these are stationary so this is not relevant)	4. First displacement	5. Spot size	6. trajectory number	7. image file ID	8. Trajectory number of colocalised spot in other frame	9. number of colocalised frames	10. Spot number of colocalised spot in other frame	11. Mean distance between colocalised spots	12. first frame of track	13. last frame of track
1	2.35894	1.18946	3.80589	2.82843	14	10	0	0	0	0	490	494	0	0
1	2.0006	0.0977188	1.82424	2.82843	27	10	0	0	0	0	490	494	0	0
1	2.48718	2.41607e-08	2.01502	2.82843	42	10	1029	1	41	0.366866	490	493	0	0
1	2.04822	0.301606	0.710543	2.82843	43	10	0	0	0	0	490	493	0	0
1	2.33549	3.14022	2.82217	2.82843	50	10	0	0	0	0	490	493	0	0
1	2.0613	1.13765	3.33388	2.82843	63	10	0	0	0	0	490	493	0	0
1	1.94965	0.530475	4.98427	2.82843	68	10	0	0	0	0	490	493	0	0
1	2.57817	1.01438	0.00509312	2.82843	70	10	0	0	0	0	490	493	0	0
1	2.17856	4.16345	2.50076	2.82843	85	10	0	0	0	0	490	493	0	0
1	3.21293	0.805124	1.47252	2.82843	86	10	0	0	0	0	490	494	0	0
1	2.85634	0.772253	0.535725	2.82843	90	10	0	0	0	0	490	493	0	0
1	2.77106	2.04993	0.220025	2.82843	125	10	0	0	0	0	490	493	0	0
1	1.64342	0.725018	1.35371	2.82843	139	10	1128	2	46	0.526695	490	493	0	0
1	1.61806	1.83908e-06	2.03762	2.82843	153	10	0	0	0	0	490	493	0	0
1	2.0971	3.84059	0.264796	2.82843	156	10	0	0	0	0	490	494	0	0
1	2.31487	3.55847e-09	0.0692695	2.82843	177	10	0	0	0	0	490	499	0	0
1	2.22807	0.158195	0.30827	2.82843	190	10	0	0	0	0	490	493	0	0
1	10.2919	0.000281651	0.752315	2.82843	197	10	3024	1	125	0.833077	490	493	0	0
1	1.61373	0.594182	1.5987	2.82843	235	10	4870	1	206	0.974014	490	494	0	0
1	3.48355	0.000254271	0.237694	2.82843	247	10	1263	2	53	2.3895	490	495	0	0
1	1.74293	0.916885	2.00926	2.82843	258	10	0	0	0	0	490	493	0	0
1	2.19458	1.1994	2.91762	2.82843	315	10	0	0	0	0	491	496	0	0
1	1.97945	1.57238	2.96378	2.82843	352	10	0	0	0	0	491	494	0	0
1	2.32467	0.546151	3.63994	2.82843	363	10	0	0	0	0	491	494	0	0
1	1.64174	4.53446	2.30654	2.82843	365	10	0	0	0	0	491	494	0	0
1	1.63407	0.0077771	0.430138	2.82843	374	10	0	0	0	0	491	494	0	0
1	2.36098	2.58784	3.82963	2.82843	379	10	1440	1	67	2.97447	491	495	0	0
1	2.16909	0.503619	0.178867	2.82843	387	10	0	0	0	0	491	494	0	0
1	1.67084	0.231662	2.2134	2.82843	549	10	0	0	0	0	492	495	0	0
1	2.93175	1.0718	1.42464	2.82843	554	10	0	0	0	0	492	495	0	0
1	1.58213	0.656774	2.25076	2.82843	567	10	0	0	0	0	492	495	0	0
1	1.53063	1.96304	3.27217	2.82843	605	10	0	0	0	0	492	495	0	0
1	3.01284	2.13951	4.72387	2.82843	618	10	0	0	0	0	492	495	0	0
1	3.60653	0.000113593	0.285544	2.82843	686	10	0	0	0	0	492	495	0	0
1	2.67224	0.248602	0.773526	2.82843	751	10	0	0	0	0	493	496	0	0
1	2.73372	0.873244	0.043458	2.82843	769	10	0	0	0	0	493	496	0	0
1	2.11066	1.44831e-06	2.21261	2.82843	827	10	0	0	0	0	493	496	0	0
1	4.27862	2.1093	0.627254	2.82843	868	10	0	0	0	0	493	496	0	0
1	2.6066	0.691075	1.06585	2.82843	889	10	0	0	0	0	493	496	0	0
1	2.79633	0.575716	2.01978	2.82843	965	10	0	0	0	0	494	499	0	0
1	3.11956	0.568549	3.55532	2.82843	1012	10	0	0	0	0	494	497	0	0
1	2.91853	1.93149	3.98634	2.82843	1036	10	0	0	0	0	494	497	0	0
1	4.46108	4.01996e-07	0.57733	2.82843	1037	10	0	0	0	0	494	497	0	0
1	2.44858	0.681585	4.69057	2.82843	1041	10	0	0	0	0	494	497	0	0
1	1.67329	6.39023	4.85253	2.82843	1080	10	0	0	0	0	494	497	0	0
1	1.73657	1.61205	3.85093	2.82843	1084	10	0	0	0	0	494	497	0	0
1	10.517	0.134647	0.547717	2.82843	1099	10	0	0	0	0	494	497	0	0
1	1.75889	2.65414	4.99018	2.82843	1116	10	0	0	0	0	494	498	0	0
1	1.99723	3.72317e-09	4.48232	2.82843	1128	10	0	0	0	0	494	497	0	0
1	1.9788	1.14447e-06	4.44638	2.82843	1172	10	0	0	0	0	495	499	0	0
1	2.655	1.4647	2.56538	2.82843	1174	10	0	0	0	0	495	499	0	0
1	2.61039	0.198191	2.42805	2.82843	1182	10	0	0	0	0	495	500	0	0
1	2.49338	0.221949	1.22039	2.82843	1241	10	0	0	0	0	495	498	0	0
1	1.82382	0.409287	1.62784	2.82843	1250	10	0	0	0	0	495	498	0	0
1	3.50128	2.42648e-07	0.899605	2.82843	1290	10	0	0	0	0	495	498	0	0
1	2.10458	0.177339	3.13209	2.82843	1334	10	3650	1	151	1.07293	495	499	0	0
1	2.42227	1.98007	3.2872	2.82843	1340	10	0	0	0	0	495	498	0	0
1	1.93628	1.94035	3.73138	2.82843	1343	10	0	0	0	0	495	498	0	0
1	3.48723	0.275	0.914695	2.82843	1377	10	4386	1	179	2.73021	495	499	0	0
1	1.62719	2.65369	0.953603	2.82843	1390	10	0	0	0	0	496	499	0	0
1	1.64399	2.12097	1.56413	2.82843	1391	10	0	0	0	0	496	499	0	0
1	1.81456	7.443e-08	0.93884	2.82843	1395	10	0	0	0	0	496	499	0	0
1	3.85837	1.0015	1.1019	2.82843	1399	10	0	0	0	0	496	500	0	0
1	1.97945	0.380475	1.56676	2.82843	1417	10	2838	2	117	0.493701	496	500	0	0
1	1.87223	1.14426	2.27797	2.82843	1427	10	0	0	0	0	496	499	0	0
1	1.71456	0.417719	1.50747	2.82843	1434	10	0	0	0	0	496	499	0	0
1	2.4545	1.71689	0.247077	2.82843	1451	10	0	0	0	0	496	499	0	0
1	2.57315	1.89443	4.77206	2.82843	1468	10	0	0	0	0	496	499	0	0
1	8.03395	0.384306	1.99647	2.82843	1484	10	0	0	0	0	496	499	0	0
1	2.43843	1.37092	3.71881	2.82843	1510	10	0	0	0	0	496	500	0	0
1	2.15499	0.611708	0.24171	2.82843	1525	10	0	0	0	0	496	500	0	0
1	1.77181	1.03164	1.9468	2.82843	1554	10	0	0	0	0	496	499	0	0
1	2.72467	3.33728	0.37684	2.82843	1592	10	0	0	0	0	496	500	0	0
1	2.57363	0.21131	4.3831	2.82843	1626	10	0	0	0	0	496	499	0	0
1	3.53683	0.235465	1.7356	2.82843	1628	10	0	0	0	0	496	499	0	0
1	2.06681	2.72135	2.42495	2.82843	1661	10	0	0	0	0	497	500	0	0
1	2.06067	2.10199	2.46553	2.82843	1670	10	0	0	0	0	497	500	0	0
1	8.75837	0.212932	0.347797	2.82843	1675	10	0	0	0	0	497	500	0	0
1	1.8312	1.74254	1.15428	2.82843	1690	10	0	0	0	0	497	500	0	0
1	3.44219	3.64998	5.11756	2.82843	1701	10	0	0	0	0	497	500	0	0
1	1.99008	1.42708	0.229045	2.82843	1713	10	0	0	0	0	497	500	0	0
1	3.10432	0.000105491	0.802528	2.82843	1714	10	0	0	0	0	497	500	0	0
1	1.8539	7.9732e-07	3.96769	2.82843	1718	10	0	0	0	0	497	500	0	0
1	2.65776	2.33906	0.332388	2.82843	1719	10	0	0	0	0	497	500	0	0
1	2.22167	0.124765	1.03924	2.82843	1734	10	0	0	0	0	497	500	0	0
1	3.47134	0.616056	1.37395	2.82843	1751	10	0	0	0	0	497	500	0	0
1	2.77286	2.3855	2.76362	2.82843	1765	10	0	0	0	0	497	500	0	0
1	2.49325	2.39046	4.05447	2.82843	1795	10	0	0	0	0	497	500	0	0
1	1.86944	0.885104	0.881943	2.82843	1829	10	0	0	0	0	497	500	0	0
1	3.53649	0.742245	3.21229	2.82843	1831	10	358	1	14	1.31616	497	500	0	0
1	1.87324	2.98146	4.82515	2.82843	1835	10	0	0	0	0	497	500	0	0
1	2.11833	3.07798	4.06045	2.82843	1837	10	0	0	0	0	497	500	0	0
2	1.89077	0.314881	0.0466456	2.82843	28	11	0	0	0	0	487	490	0	0
2	1.50134	4.23884	1.29597	2.82843	36	11	2478	1	134	2.08057	487	490	0	0
2	1.91854	2.68013	3.13675	2.82843	40	11	0	0	0	0	487	490	0	0
2	2.42772	1.71599	1.94525	2.82843	71	11	0	0	0	0	487	490	0	0
2	1.77479	2.7042	2.07407	2.82843	90	11	0	0	0	0	487	490	0	0
2	3.44411	0.211573	0.236945	2.82843	101	11	0	0	0	0	487	490	0	0
2	1.87	0.271011	1.22383	2.82843	145	11	5554	1	301	0.662765	487	491	0	0
2	3.56378	0.515221	0.0491519	2.82843	173	11	0	0	0	0	487	490	0	0
2	2.63879	7.52347e-07	0.197623	2.82843	178	11	0	0	0	0	487	492	0	0
2	2.33401	0.0458633	1.92033	2.82843	181	11	0	0	0	0	487	491	0	0
2	2.13687	9.87197e-08	0.481474	2.82843	185	11	0	0	0	0	487	492	0	0
2	2.64686	1.22534	0.356674	2.82843	193	11	0	0	0	0	487	494	0	0
2	2.29166	0.270347	0.927389	2.82843	206	11	1369	1	69	2.50638	487	490	0	0
2	2.06024	5.00056	1.79126	2.82843	231	11	0	0	0	0	487	490	0	0
2	2.3112	1.74814	0.0199822	2.82843	240	11	0	0	0	0	487	490	0	0
2	1.88799	0.326847	4.03162	2.82843	332	11	0	0	0	0	488	491	0	0
2	2.59766	8.9881e-05	0.0485108	2.82843	348	11	0	0	0	0	488	493	0	0
2	2.27408	2.26923	2.86992	2.82843	375	11	967	1	45	1.31026	488	491	0	0
2	2.81515	1.62211	2.58144	2.82843	388	11	2322	3	124	1.22949	488	491	0	0
2	3.47147	0.108982	1.52966	2.82843	391	11	0	0	0	0	488	491	0	0
2	2.59119	1.00591	0.027273	2.82843	434	11	5048	1	269	1.70786	488	491	0	0
2	2.13776	1.30276	4.76766	2.82843	455	11	0	0	0	0	488	491	0	0
2	1.83464	1.5912	1.33215	2.82843	466	11	0	0	0	0	488	491	0	0
2	1.67218	2.45758	2.48936	2.82843	529	11	0	0	0	0	489	492	0	0
2	1.61733	0.663163	4.13322	2.82843	561	11	0	0	0	0	489	492	0	0
2	4.41821	9.68541e-06	0.194331	2.82843	584	11	1598	1	89	1.45374	489	492	0	0
2	6.9344	0.189053	1.85785	2.82843	599	11	0	0	0	0	489	493	0	0
2	2.93461	0.496996	0.626039	2.82843	625	11	0	0	0	0	489	492	0	0
2	1.77848	0.0598479	3.06636	2.82843	646	11	0	0	0	0	489	492	0	0
2	3.26932	0.683541	1.51551	2.82843	647	11	0	0	0	0	489	492	0	0
2	1.82735	0.966776	0.579053	2.82843	795	11	0	0	0	0	490	493	0	0
2	45.3253	0.00142809	0.00708081	2.82843	802	11	5281	1	285	1.18444	490	494	0	0
2	1.76038	0.531141	3.91776	2.82843	926	11	0	0	0	0	491	494	0	0
2	2.08462	2.03899e-05	0.642442	2.82843	960	11	0	0	0	0	491	494	0	0
2	2.78091	0.213858	0.651009	2.82843	986	11	0	0	0	0	491	499	0	0
2	2.70859	0.258604	0.0134295	2.82843	1015	11	0	0	0	0	491	494	0	0
2	2.37054	0.533063	4.65343	2.82843	1026	11	0	0	0	0	491	494	0	0
2	3.46474	0.842909	3.81695	2.82843	1038	11	0	0	0	0	491	494	0	0
2	1.77109	0.27604	1.51289	2.82843	1043	11	0	0	0	0	491	494	0	0
2	2.16426	1.58438	4.19298	2.82843	1070	11	0	0	0	0	492	495	0	0
2	3.91666	0.301932	2.27763	2.82843	1117	11	0	0	0	0	492	495	0	0
2	3.03669	0.720144	2.1335	2.82843	1158	11	1583	2	87	1.8933	492	495	0	0
2	1.93066	0.269457	0.719748	2.82843	1213	11	0	0	0	0	492	495	0	0
2	2.41463	6.06897	4.13922	2.82843	1249	11	0	0	0	0	492	495	0	0
2	5.09372	1.77686	1.06496	2.82843	1331	11	0	0	0	0	493	496	0	0
2	4.76848	0.912315	1.70447	2.82843	1376	11	0	0	0	0	493	496	0	0
2	1.90042	1.36734	4.00236	2.82843	1383	11	1981	1	109	0.874632	493	496	0	0
2	2.93043	0.442801	1.8496	2.82843	1386	11	0	0	0	0	493	497	0	0
2	2.66084	0.0510146	0.0580267	2.82843	1410	11	0	0	0	0	493	498	0	0
2	7.37692	1.15054	1.55797	2.82843	1433	11	2667	1	142	0.605606	493	496	0	0
2	4.70401	0.644068	1.03444	2.82843	1499	11	0	0	0	0	494	497	0	0
2	5.26296	1.4151	1.98052	2.82843	1507	11	0	0	0	0	494	497	0	0
2	2.14471	0.22282	1.04997	2.82843	1540	11	0	0	0	0	494	497	0	0
2	4.14815	3.32894e-06	0.23184	2.82843	1552	11	0	0	0	0	494	499	0	0
2	58.2869	0.000285864	0.00248228	2.82843	1560	11	0	0	0	0	494	497	0	0
2	2.39003	0.0225113	1.52087	2.82843	1575	11	0	0	0	0	494	497	0	0
2	2.03513	0.629432	4.66283	2.82843	1576	11	0	0	0	0	494	498	0	0
2	8.14742	0.280453	2.27363	2.82843	1585	11	0	0	0	0	494	498	0	0
2	2.57808	0.0360301	0.0345798	2.82843	1605	11	0	0	0	0	494	499	0	0
2	2.04463	2.89505	0.357223	2.82843	1617	11	5650	1	310	2.37838	494	497	0	0
2	1.61189	1.10788	1.23568	2.82843	1638	11	0	0	0	0	495	498	0	0
2	8.81535	0.115048	3.35201	2.82843	1651	11	1469	3	77	1.97489	495	500	0	0
2	1.81897	1.51731e-09	2.4581	2.82843	1659	11	0	0	0	0	495	498	0	0
2	3.23305	0.797075	0.38866	2.82843	1727	11	0	0	0	0	495	499	0	0
2	5.58622	1.18744	3.45578	2.82843	1730	11	0	0	0	0	495	498	0	0
2	4.2471	0.48798	0.485341	2.82843	1740	11	0	0	0	0	495	498	0	0
2	3.95601	2.14202	2.16603	2.82843	1742	11	0	0	0	0	495	499	0	0
2	1.66403	1.09742	2.11693	2.82843	1764	11	0	0	0	0	495	498	0	0
2	3.10504	1.95891	2.13048	2.82843	1767	11	0	0	0	0	495	498	0	0
2	3.84951	4.11856	1.498	2.82843	1775	11	0	0	0	0	495	498	0	0
2	1.78507	0.255889	0.72035	2.82843	1830	11	0	0	0	0	496	499	0	0
2	1.57363	2.12003	1.40082	2.82843	1835	11	2805	2	151	1.04103	496	499	0	0
2	1.9352	0.22671	4.17681	2.82843	1853	11	0	0	0	0	496	500	0	0
2	2.32567	0.129954	2.25693	2.82843	1862	11	0	0	0	0	496	500	0	0
2	3.57185	0.283117	0.0534473	2.82843	1908	11	0	0	0	0	496	500	0	0
2	2.38674	0.122404	0.00219109	2.82843	1923	11	0	0	0	0	496	499	0	0
2	11.0952	0.389359	0.0995805	2.82843	1940	11	0	0	0	0	496	500	0	0
2	1.5155	0.99107	3.75445	2.82843	1992	11	0	0	0	0	497	500	0	0
2	3.5655	1.18947	3.85526	2.82843	2054	11	5518	3	297	1.09059	497	500	0	0
2	1.72942	3.64352	3.15708	2.82843	2074	11	5540	1	299	2.37416	497	500	0	0
2	2.34371	1.40877e-08	4.42154	2.82843	2079	11	1289	1	57	0.997478	497	500	0	0
2	2.30701	1.06962	0.3846	2.82843	2116	11	0	0	0	0	497	500	0	0
2	1.77722	0.782687	1.49512	2.82843	2118	11	0	0	0	0	497	500	0	0
2	2.30659	2.85586	1.95693	2.82843	2143	11	0	0	0	0	497	500	0	0
2	1.88726	2.95679	3.6952	2.82843	2164	11	0	0	0	0	497	500	0	0
3	1.56102	1.84481	3.33773	2.82843	11	2	0	0	0	0	14	17	0	0
3	2.68582	0.0388464	0.177568	2.82843	22	2	553	1	38	1.2303	14	18	0	0
3	3.96752	0.0929545	1.59557	2.82843	49	2	4211	1	220	1.59315	14	18	0	0
3	8.64186	0.0919566	0.0810905	2.82843	53	2	2615	1	144	0.820139	14	18	0	0
3	1.8482	5.15852	4.94327	2.82843	81	2	0	0	0	0	14	17	0	0
3	2.42167	2.45413	2.95489	2.82843	82	2	0	0	0	0	14	17	0	0
3	3.46007	0.094508	0.0325906	2.82843	85	2	0	0	0	0	14	17	0	0
3	3.02992	0.622325	2.35643	2.82843	110	2	0	0	0	0	14	17	0	0
3	3.79043	0.413203	3.78446	2.82843	129	2	0	0	0	0	14	17	0	0
3	2.38383	1.5521e-07	2.00486	2.82843	130	2	0	0	0	0	14	17	0	0
3	6.60144	0.664291	0.0438037	2.82843	132	2	0	0	0	0	14	19	0	0
3	5.63467	0.224988	2.25534	2.82843	140	2	0	0	0	0	14	18	0	0
3	1.62512	3.04897	2.45308	2.82843	148	2	0	0	0	0	14	17	0	0
3	3.23339	2.32675	1.37589	2.82843	169	2	0	0	0	0	14	17	0	0
3	7.69462	0.646938	0.000451659	2.82843	243	2	0	0	0	0	14	18	0	0
3	2.88689	0.0305272	0.158952	2.82843	285	2	0	0	0	0	15	19	0	0
3	1.94175	2.71686	4.52992	2.82843	290	2	1539	2	85	1.58003	15	19	0	0
3	4.40286	5.37313	4.77182	2.82843	301	2	1335	1	73	2.43104	15	18	0	0
3	2.61587	2.4763	0.103195	2.82843	307	2	0	0	0	0	15	18	0	0
3	2.73607	1.67814	2.70358	2.82843	312	2	0	0	0	0	15	18	0	0
3	9.95843	0.00263611	0.0808016	2.82843	345	2	0	0	0	0	15	19	0	0
3	5.85818	0.750207	0.198198	2.82843	357	2	0	0	0	0	15	18	0	0
3	2.66799	3.44212	4.00216	2.82843	387	2	0	0	0	0	15	18	0	0
3	5.62013	0.026174	2.57185	2.82843	388	2	0	0	0	0	15	19	0	0
3	3.55128	0.000616875	0.108252	2.82843	394	2	0	0	0	0	15	19	0	0
3	2.07905	0.615101	0.282515	2.82843	402	2	0	0	0	0	15	18	0	0
3	2.22361	0.858514	0.921073	2.82843	418	2	0	0	0	0	15	18	0	0
3	3.19123	0.277117	1.11524	2.82843	428	2	0	0	0	0	15	20	0	0
3	5.39167	0.802477	0.381869	2.82843	438	2	1714	2	94	1.95172	15	18	0	0
3	5.98658	0.0110966	0.0177915	2.82843	449	2	0	0	0	0	15	22	0	0
3	5.98588	0.508874	0.0424456	2.82843	503	2	0	0	0	0	16	19	0	0
3	1.86167	3.22482	4.63706	2.82843	525	2	0	0	0	0	16	19	0	0
3	7.18985	2.87206	3.5579	2.82843	544	2	0	0	0	0	16	19	0	0
3	1.83708	3.02479	4.85674	2.82843	562	2	0	0	0	0	16	20	0	0
3	3.27479	0.0445685	3.11724	2.82843	570	2	0	0	0	0	16	19	0	0
3	7.49309	0.000799609	4.42095	2.82843	589	2	0	0	0	0	16	20	0	0
3	8.16576	0.105475	0.346883	2.82843	619	2	0	0	0	0	16	20	0	0
3	14.0018	2.02704e-05	0.0428086	2.82843	623	2	0	0	0	0	16	19	0	0
3	2.41979	1.43427	1.04246	2.82843	626	2	0	0	0	0	16	19	0	0
3	2.98752	0.0711261	0.415395	2.82843	677	2	0	0	0	0	16	20	0	0
3	2.47999	0.337476	1.32631	2.82843	686	2	0	0	0	0	16	19	0	0
3	2.8353	1.40314	2.39783	2.82843	690	2	0	0	0	0	16	19	0	0
3	9.0924	2.42921	1.32146	2.82843	702	2	0	0	0	0	17	20	0	0
3	2.0326	0.500866	2.72429	2.82843	708	2	0	0	0	0	17	20	0	0
3	4.06131	0.526677	0.122134	2.82843	736	2	2885	1	152	0.974497	17	24	0	0
3	7.13424	2.11577e-05	0.377945	2.82843	748	2	0	0	0	0	17	21	0	0
3	1.72256	1.54257	3.98253	2.82843	762	2	0	0	0	0	17	20	0	0
3	2.88627	2.30328	3.87149	2.82843	768	2	0	0	0	0	17	20	0	0
3	4.08108	3.08872	2.34063	2.82843	785	2	0	0	0	0	17	21	0	0
3	3.60466	0.629583	0.901556	2.82843	809	2	0	0	0	0	17	20	0	0
3	2.47454	0.772732	4.07074	2.82843	812	2	0	0	0	0	17	20	0	0
3	2.54264	1.31798	2.67289	2.82843	826	2	0	0	0	0	17	20	0	0
3	2.60597	0.336276	0.196932	2.82843	833	2	0	0	0	0	17	20	0	0
3	2.44168	0.356959	0.389833	2.82843	914	2	0	0	0	0	18	21	0	0
3	3.88196	9.79114e-06	0.164174	2.82843	972	2	0	0	0	0	18	25	0	0
3	12.2681	0.0619751	0.0870968	2.82843	1013	2	0	0	0	0	18	23	0	0
3	6.02094	5.55112e-07	3.74632	2.82843	1039	2	0	0	0	0	18	21	0	0
3	2.4838	0.870455	1.56504	2.82843	1042	2	0	0	0	0	18	22	0	0
3	2.62427	0.538739	3.22202	2.82843	1072	2	0	0	0	0	18	22	0	0
3	2.4785	0.963617	4.02901	2.82843	1082	2	0	0	0	0	18	21	0	0
3	9.97044	0.775099	0.229591	2.82843	1114	2	0	0	0	0	19	25	0	0
3	3.25067	0.000132252	0.397846	2.82843	1130	2	0	0	0	0	19	24	0	0
3	2.36752	0.233334	0.162428	2.82843	1132	2	0	0	0	0	19	23	0	0
3	2.00762	0.482076	0.00225662	2.82843	1161	2	0	0	0	0	19	23	0	0
3	9.12806	0.0612315	0.109744	2.82843	1188	2	0	0	0	0	19	23	0	0
3	1.71907	0.42904	0.986166	2.82843	1194	2	0	0	0	0	19	23	0	0
3	2.28531	2.54933	0.963034	2.82843	1212	2	4281	1	223	2.27734	19	22	0	0
3	5.85867	0.0821403	0.00561379	2.82843	1223	2	0	0	0	0	19	25	0	0
3	2.39894	1.3484	3.68075	2.82843	1265	2	0	0	0	0	19	22	0	0
3	1.9177	3.17066	4.11083	2.82843	1300	2	0	0	0	0	19	23	0	0
3	2.48389	0.468329	0.198975	2.82843	1320	2	0	0	0	0	20	24	0	0
3	4.13366	0.946489	3.27081	2.82843	1331	2	0	0	0	0	20	24	0	0
3	2.71902	3.39469e-07	0.173258	2.82843	1339	2	0	0	0	0	20	25	0	0
3	1.63632	3.42817	2.23895	2.82843	1348	2	0	0	0	0	20	23	0	0
3	2.83997	0.282896	1.88695	2.82843	1350	2	1587	1	90	1.42444	20	23	0	0
3	2.98456	0.0282641	2.57254	2.82843	1368	2	0	0	0	0	20	26	0	0
3	5.89467	0.0629885	0.0414488	2.82843	1388	2	0	0	0	0	20	23	0	0
3	1.90379	5.6728e-07	0.854383	2.82843	1400	2	0	0	0	0	20	23	0	0
3	3.46118	5.04498	3.52513	2.82843	1406	2	1430	1	80	1.95518	20	23	0	0
3	5.81821	0.300316	3.97808	2.82843	1442	2	0	0	0	0	20	23	0	0
3	3.37986	0.686229	2.4088	2.82843	1513	2	0	0	0	0	21	25	0	0
3	3.16414	0.798681	0.467819	2.82843	1576	2	0	0	0	0	21	24	0	0
3	3.58852	3.00483	4.31199	2.82843	1613	2	0	0	0	0	21	25	0	0
3	8.4698	0.731802	1.11137	2.82843	1614	2	0	0	0	0	21	24	0	0
3	3.10998	2.6462e-07	2.52622	2.82843	1615	2	0	0	0	0	21	24	0	0
3	2.66094	0.538212	1.22916	2.82843	1637	2	0	0	0	0	21	24	0	0
3	3.58057	3.2027e-08	0.17139	2.82843	1683	2	0	0	0	0	22	26	0	0
3	2.68704	0.537923	4.26454	2.82843	1693	2	3135	1	168	2.04753	22	25	0	0
3	5.02412	0.00221584	0.130628	2.82843	1699	2	0	0	0	0	22	26	0	0
3	5.65021	0.749829	2.64435	2.82843	1721	2	0	0	0	0	22	25	0	0
3	19.8752	0.223993	0.303421	2.82843	1732	2	0	0	0	0	22	25	0	0
3	2.47931	0.356019	0.80624	2.82843	1735	2	0	0	0	0	22	27	0	0
3	12.8534	0.571601	0.357619	2.82843	1750	2	0	0	0	0	22	25	0	0
3	9.04607	0.0790629	0.0333477	2.82843	1754	2	0	0	0	0	22	26	0	0
3	2.53654	1.30412	1.01883	2.82843	1792	2	0	0	0	0	22	25	0	0
3	8.49886	0.446296	0.0353559	2.82843	1795	2	0	0	0	0	22	26	0	0
3	2.59273	2.91838	4.89984	2.82843	1796	2	0	0	0	0	22	25	0	0
3	9.6359	0.749877	2.57531	2.82843	1822	2	0	0	0	0	22	25	0	0
3	2.47025	1.84846	1.47562	2.82843	1833	2	0	0	0	0	22	25	0	0
3	2.88841	0.524648	0.249174	2.82843	1848	2	0	0	0	0	23	27	0	0
3	24.3302	0.157654	0.219706	2.82843	1920	2	3433	1	191	2.12722	23	28	0	0
3	2.03523	3.88677	2.3928	2.82843	1925	2	0	0	0	0	23	26	0	0
3	8.56036	4.02936e-09	3.72673	2.82843	1964	2	0	0	0	0	23	26	0	0
3	12.9114	0.169135	0.0992887	2.82843	1965	2	0	0	0	0	23	30	0	0
3	2.67119	1.70547e-05	0.0665985	2.82843	1984	2	0	0	0	0	23	26	0	0
3	2.13026	1.17397	2.6836	2.82843	2033	2	2275	1	125	2.76396	23	26	0	0
3	5.85635	6.37945e-07	0.697385	2.82843	2068	2	0	0	0	0	24	29	0	0
3	2.50987	2.07309	1.00012	2.82843	2123	2	0	0	0	0	24	27	0	0
3	4.18727	2.57968	1.03872	2.82843	2139	2	0	0	0	0	24	28	0	0
3	5.47942	0.000154279	0.866697	2.82843	2170	2	0	0	0	0	24	27	0	0
3	2.63539	3.82373	2.08931	2.82843	2171	2	0	0	0	0	24	27	0	0
3	3.57443	0.245125	4.91177	2.82843	2182	2	0	0	0	0	24	27	0	0
3	2.3818	1.30974	0.900059	2.82843	2198	2	0	0	0	0	24	27	0	0
3	1.65998	0.570239	2.11369	2.82843	2260	2	0	0	0	0	25	28	0	0
3	6.31415	0.590377	4.3685	2.82843	2267	2	0	0	0	0	25	28	0	0
3	4.01072	0.0213686	1.09757	2.82843	2281	2	0	0	0	0	25	28	0	0
3	4.01622	1.34941e-06	0.921197	2.82843	2311	2	0	0	0	0	25	28	0	0
3	2.34141	3.44292	3.18368	2.82843	2318	2	0	0	0	0	25	28	0	0
3	15.2738	0.486976	3.91648	2.82843	2328	2	0	0	0	0	25	28	0	0
3	2.0635	1.6938	1.58523	2.82843	2385	2	0	0	0	0	25	28	0	0
3	3.08779	0.93052	0.107153	2.82843	2443	2	1296	1	70	2.12627	25	28	0	0
3	1.66049	1.07814e-05	1.86848	2.82843	2477	2	0	0	0	0	26	29	0	0
3	2.11147	0.391052	0.456175	2.82843	2482	2	0	0	0	0	26	29	0	0
3	8.57565	5.80562e-08	2.44484	2.82843	2579	2	0	0	0	0	26	29	0	0
3	19.2555	1.38714	1.44294	2.82843	2655	2	0	0	0	0	27	33	0	0
3	2.94161	0.000482812	0.160928	2.82843	2672	2	0	0	0	0	27	34	0	0
3	2.54132	0.428066	4.13344	2.82843	2694	2	395	1	27	0.877635	27	31	0	0
3	2.12377	1.0122e-08	0.597541	2.82843	2716	2	0	0	0	0	27	31	0	0
3	5.85683	1.21011	2.91242	2.82843	2722	2	0	0	0	0	27	34	0	0
3	1.71818	3.8081	1.35603	2.82843	2724	2	1190	2	66	1.12109	27	30	0	0
3	4.15603	0.898908	0.94835	2.82843	2728	2	0	0	0	0	27	31	0	0
3	1.94952	0.0012432	1.38469	2.82843	2768	2	0	0	0	0	27	30	0	0
3	4.86478	3.52957	3.85547	2.82843	2821	2	0	0	0	0	28	31	0	0
3	4.31728	1.30394	4.69284	2.82843	2850	2	0	0	0	0	28	31	0	0
3	2.49352	0.583838	0.829794	2.82843	2853	2	0	0	0	0	28	31	0	0
3	5.14479	0.000338821	0.646949	2.82843	2865	2	0	0	0	0	28	31	0	0
3	3.89144	1.89243	1.28804	2.82843	2886	2	0	0	0	0	28	31	0	0
3	10.7305	0.0729608	0.339042	2.82843	2887	2	0	0	0	0	28	35	0	0
3	3.13968	0.863234	1.20046	2.82843	2912	2	0	0	0	0	28	33	0	0
3	5.29052	4.53376	3.74747	2.82843	2930	2	0	0	0	0	28	32	0	0
3	6.51371	0.762251	0.347217	2.82843	2943	2	0	0	0	0	28	31	0	0
3	1.99965	2.67102	0.275489	2.82843	2956	2	0	0	0	0	28	31	0	0
3	14.265	1.04603	2.10586	2.82843	2985	2	0	0	0	0	28	31	0	0
3	2.28409	0.187218	0.441021	2.82843	3005	2	0	0	0	0	29	33	0	0
3	7.55349	1.00718	0.278263	2.82843	3015	2	0	0	0	0	29	36	0	0
3	8.85724	2.36747e-08	0.925401	2.82843	3025	2	0	0	0	0	29	32	0	0
3	1.92087	1.41405e-06	1.76626	2.82843	3058	2	0	0	0	0	29	33	0	0
3	5.60701	1.0324	1.73434	2.82843	3106	2	0	0	0	0	29	32	0	0
3	1.42989	0.399815	2.36528	2.82843	3162	2	0	0	0	0	30	33	0	0
3	3.44379	1.28445	0.653184	2.82843	3189	2	0	0	0	0	30	37	0	0
3	15.8018	3.61053e-09	1.48039	2.82843	3196	2	0	0	0	0	30	33	0	0
3	4.26303	0.000362766	0.272937	2.82843	3202	2	0	0	0	0	30	33	0	0
3	7.63213	2.6543	1.14972	2.82843	3233	2	0	0	0	0	30	33	0	0
3	9.57281	0.078237	0.107808	2.82843	3248	2	0	0	0	0	30	33	0	0
3	11.0092	0.00286336	0.0568425	2.82843	3263	2	0	0	0	0	30	35	0	0
3	2.37993	1.23549	3.15871	2.82843	3272	2	0	0	0	0	30	33	0	0
3	2.07251	0.421395	3.69369	2.82843	3294	2	0	0	0	0	30	33	0	0
3	1.8169	3.23965	1.65933	2.82843	3325	2	0	0	0	0	30	33	0	0
3	2.48091	1.13061	3.96716	2.82843	3364	2	0	0	0	0	30	33	0	0
3	2.11164	0.311511	1.33461	2.82843	3391	2	0	0	0	0	31	34	0	0
3	8.00925	1.14506	0.813115	2.82843	3412	2	0	0	0	0	31	34	0	0
3	3.90782	1.17816	1.83671	2.82843	3414	2	0	0	0	0	31	34	0	0
3	23.0622	0.150646	0.0584627	2.82843	3462	2	0	0	0	0	31	37	0	0
3	3.79333	1.26619	4.18567	2.82843	3468	2	0	0	0	0	31	34	0	0
3	8.1072	1.36761	2.40229	2.82843	3471	2	0	0	0	0	31	34	0	0
3	3.5726	4.19336	4.81422	2.82843	3531	2	0	0	0	0	32	35	0	0
3	10.9372	0.684143	0.296311	2.82843	3537	2	0	0	0	0	32	35	0	0
3	30.1547	1.88206	0.0412294	2.82843	3563	2	0	0	0	0	32	35	0	0
3	2.3952	0.178803	3.22967	2.82843	3591	2	0	0	0	0	32	35	0	0
3	6.15278	0.542976	5.11656	2.82843	3593	2	0	0	0	0	32	36	0	0
3	4.11883	1.21232	1.99312	2.82843	3612	2	0	0	0	0	32	35	0	0
3	2.55263	4.46645	1.94012	2.82843	3627	2	0	0	0	0	32	35	0	0
3	1.89791	0.00159438	2.14364	2.82843	3628	2	0	0	0	0	32	35	0	0
3	3.65832	1.67611	1.64485	2.82843	3653	2	0	0	0	0	32	35	0	0
3	1.86355	0.961551	0.975039	2.82843	3685	2	0	0	0	0	33	37	0	0
3	2.17139	0.0982728	0.140254	2.82843	3726	2	0	0	0	0	33	36	0	0
3	10.0853	0.374482	1.98488	2.82843	3737	2	0	0	0	0	33	36	0	0
3	1.78351	3.0676	2.91986	2.82843	3747	2	0	0	0	0	33	36	0	0
3	2.48311	3.0726	3.72739	2.82843	3757	2	0	0	0	0	33	36	0	0
3	2.56859	0.00022144	2.71436	2.82843	3818	2	0	0	0	0	33	37	0	0
3	3.32542	1.19902	0.148053	2.82843	3863	2	0	0	0	0	33	38	0	0
3	2.93071	0.168651	0.234164	2.82843	3866	2	0	0	0	0	33	36	0	0
4	1.11614	1.61131e-06	1.86907	2.82843	30	4	0	0	0	0	13	16	0	0
4	1.00616	2.52867	4.36101	2.82843	62	4	0	0	0	0	13	18	0	0
4	0.946368	0.800949	4.48979	2.82843	93	4	0	0	0	0	13	16	0	0
4	0.990294	0.556888	2.64188	2.82843	124	4	3314	2	137	0.799417	13	16	0	0
4	1.30723	1.10414	0.608169	2.82843	128	4	0	0	0	0	13	16	0	0
4	1.11931	2.62649	0.223538	2.82843	138	4	0	0	0	0	13	16	0	0
4	1.9107	0.235457	2.72241	2.82843	144	4	0	0	0	0	13	16	0	0
4	1.20162	0.887752	2.62493	2.82843	152	4	0	0	0	0	13	17	0	0
4	1.35594	1.73471	3.57419	2.82843	171	4	1258	1	47	2.51701	13	16	0	0
4	7.08738	1.42334	3.66018	2.82843	241	4	0	0	0	0	13	16	0	0
4	1.18659	0.786719	1.58633	2.82843	252	4	0	0	0	0	13	17	0	0
4	8.90921	2.5403	0.488538	2.82843	263	4	0	0	0	0	13	17	0	0
4	1.24302	1.05194	3.13533	2.82843	275	4	0	0	0	0	13	17	0	0
4	1.23704	2.50207	0.88397	2.82843	311	4	0	0	0	0	13	16	0	0
4	1.11284	7.36451e-08	3.65599	2.82843	313	4	0	0	0	0	13	16	0	0
4	1.71151	0.391413	0.287233	2.82843	342	4	0	0	0	0	13	17	0	0
4	1.63064	0.483328	3.7577	2.82843	369	4	1795	2	76	1.25485	13	17	0	0
4	0.928882	1.90921	3.17022	2.82843	375	4	3007	3	125	1.57457	13	16	0	0
4	1.55236	0.675442	1.92647	2.82843	410	4	0	0	0	0	14	18	0	0
4	1.33841	1.57401	2.86294	2.82843	442	4	0	0	0	0	14	18	0	0
4	1.24203	0.309619	4.14948	2.82843	451	4	0	0	0	0	14	17	0	0
4	1.167	1.25988	1.19085	2.82843	465	4	0	0	0	0	14	17	0	0
4	1.46888	0.673701	0.43475	2.82843	489	4	0	0	0	0	14	17	0	0
4	1.29313	0.623821	1.67644	2.82843	491	4	0	0	0	0	14	18	0	0
4	1.22481	1.9727	0.594902	2.82843	496	4	0	0	0	0	14	17	0	0
4	1.24773	0.814662	0.360847	2.82843	520	4	0	0	0	0	14	18	0	0
4	5.60165	0.770815	2.25623	2.82843	543	4	0	0	0	0	14	17	0	0
4	1.43487	3.63383	2.68332	2.82843	566	4	0	0	0	0	14	18	0	0
4	4.95766	1.20377	3.21787	2.82843	571	4	0	0	0	0	14	17	0	0
4	1.25503	2.44847	1.46876	2.82843	576	4	0	0	0	0	14	18	0	0
4	1.51441	0.932434	0.477975	2.82843	580	4	0	0	0	0	14	17	0	0
4	4.3607	7.53301e-07	0.130113	2.82843	597	4	0	0	0	0	14	23	0	0
4	1.03314	1.68896	0.16784	2.82843	603	4	0	0	0	0	14	18	0	0
4	5.74426	1.38385	0.839114	2.82843	613	4	0	0	0	0	14	17	0	0
4	1.27398	0.211469	3.94345	2.82843	623	4	0	0	0	0	14	17	0	0
4	0.98644	2.86858	3.85044	2.82843	631	4	0	0	0	0	14	18	0	0
4	1.21751	3.06756	4.43271	2.82843	704	4	0	0	0	0	15	18	0	0
4	1.04476	2.07856	2.02194	2.82843	705	4	0	0	0	0	15	19	0	0
4	1.07728	4.19278	1.24911	2.82843	725	4	0	0	0	0	15	18	0	0
4	0.93821	3.55283	0.0233133	2.82843	744	4	0	0	0	0	15	18	0	0
4	1.22218	1.64585e-05	0.22684	2.82843	757	4	0	0	0	0	15	18	0	0
4	1.94574	2.21369	2.31067	2.82843	760	4	0	0	0	0	15	19	0	0
4	2.10921	0.662238	1.3677	2.82843	766	4	0	0	0	0	15	18	0	0
4	1.10505	1.95738	0.892747	2.82843	787	4	0	0	0	0	15	18	0	0
4	1.2578	1.70709	1.14483	2.82843	789	4	0	0	0	0	15	18	0	0
4	1.67182	3.84767	2.43831	2.82843	790	4	0	0	0	0	15	18	0	0
4	1.30993	2.09662	1.38679	2.82843	835	4	0	0	0	0	15	19	0	0
4	8.11665	1.71702	0.980358	2.82843	864	4	0	0	0	0	15	19	0	0
4	2.37323	0.540047	3.08397	2.82843	901	4	0	0	0	0	15	18	0	0
4	1.21515	5.91162e-08	0.255403	2.82843	905	4	0	0	0	0	15	18	0	0
4	3.35011	4.19569	4.23389	2.82843	907	4	0	0	0	0	15	18	0	0
4	0.835967	1.71952	2.76178	2.82843	917	4	0	0	0	0	15	18	0	0
4	1.3449	1.68902	0.937751	2.82843	986	4	0	0	0	0	16	19	0	0
4	3.578	2.65722	4.21724	2.82843	1006	4	0	0	0	0	16	19	0	0
4	1.17045	1.36706e-06	3.60789	2.82843	1021	4	0	0	0	0	16	23	0	0
4	1.09596	2.88386	4.0823	2.82843	1103	4	0	0	0	0	16	19	0	0
4	1.40682	0.522303	4.64383	2.82843	1126	4	0	0	0	0	16	19	0	0
4	1.00391	1.92237	0.562433	2.82843	1134	4	0	0	0	0	16	19	0	0
4	1.26998	1.48066	1.43888	2.82843	1137	4	0	0	0	0	16	20	0	0
4	2.02412	5.18169e-07	2.30636	2.82843	1146	4	0	0	0	0	16	20	0	0
4	4.28804	2.90922	4.31091	2.82843	1147	4	0	0	0	0	16	19	0	0
4	0.870374	3.57923	3.08571	2.82843	1192	4	3466	1	141	2.39059	16	20	0	0
4	0.875884	0.103287	2.41604	2.82843	1211	4	0	0	0	0	17	20	0	0
4	1.64002	0.440279	2.7136	2.82843	1226	4	0	0	0	0	17	26	0	0
4	1.24747	0.226582	1.64237	2.82843	1296	4	0	0	0	0	17	21	0	0
4	1.32291	1.29533	4.06011	2.82843	1313	4	0	0	0	0	17	20	0	0
4	1.40375	2.67389	4.19719	2.82843	1342	4	0	0	0	0	17	20	0	0
4	2.58982	1.0743	1.51092	2.82843	1347	4	0	0	0	0	17	20	0	0
4	1.86455	2.64707	2.21062	2.82843	1350	4	0	0	0	0	17	20	0	0
4	1.22071	0.148231	1.22847	2.82843	1379	4	0	0	0	0	17	20	0	0
4	4.01159	1.32063	3.55484	2.82843	1402	4	1686	2	69	2.29232	17	20	0	0
4	3.90185	4.98601	4.82793	2.82843	1421	4	0	0	0	0	17	20	0	0
4	1.12472	1.82431	0.54216	2.82843	1433	4	0	0	0	0	17	20	0	0
4	0.985765	0.129519	4.76075	2.82843	1444	4	0	0	0	0	17	20	0	0
4	1.01645	0.958297	1.93945	2.82843	1455	4	0	0	0	0	17	20	0	0
4	3.08603	2.11644	0.742452	2.82843	1469	4	0	0	0	0	17	22	0	0
4	5.60545	1.59547	0.679818	2.82843	1487	4	0	0	0	0	17	20	0	0
4	1.64267	0.751671	2.11402	2.82843	1507	4	0	0	0	0	17	21	0	0
4	1.11652	1.37524	4.11966	2.82843	1517	4	0	0	0	0	17	20	0	0
4	1.05104	0.521619	4.63747	2.82843	1529	4	0	0	0	0	17	20	0	0
4	1.2737	1.31504	0.0963828	2.82843	1541	4	0	0	0	0	17	20	0	0
4	4.09871	1.19333	0.0292603	2.82843	1553	4	0	0	0	0	18	22	0	0
4	2.1962	0.262912	4.25009	2.82843	1590	4	0	0	0	0	18	21	0	0
4	4.42076	7.2357e-07	0.722382	2.82843	1598	4	0	0	0	0	18	21	0	0
4	1.07306	1.34853	0.900336	2.82843	1610	4	0	0	0	0	18	21	0	0
4	1.20057	0.502746	0.879811	2.82843	1625	4	0	0	0	0	18	22	0	0
4	1.36421	2.94823	4.3209	2.82843	1631	4	0	0	0	0	18	22	0	0
4	1.35075	3.43267	3.06226	2.82843	1634	4	0	0	0	0	18	21	0	0
4	0.98012	2.97315e-05	0.0334891	2.82843	1697	4	0	0	0	0	18	21	0	0
4	3.33209	1.53195	0.745203	2.82843	1712	4	2371	1	98	1.30398	18	22	0	0
4	2.93105	1.63833	4.53346	2.82843	1736	4	1069	3	38	0.90152	18	21	0	0
4	10.8568	3.97721e-07	3.36408	2.82843	1758	4	0	0	0	0	18	21	0	0
4	2.3613	2.322	0.979284	2.82843	1762	4	0	0	0	0	18	21	0	0
4	1.49053	0.621523	1.04308	2.82843	1771	4	0	0	0	0	18	22	0	0
4	1.86977	1.05247	4.81951	2.82843	1787	4	0	0	0	0	18	21	0	0
4	1.79505	2.98564	2.73156	2.82843	1856	4	0	0	0	0	19	22	0	0
4	9.75332	3.44467	0.723461	2.82843	1877	4	0	0	0	0	19	24	0	0
4	0.980952	0.940767	0.200434	2.82843	1888	4	0	0	0	0	19	22	0	0
4	1.06134	0.377202	0.948553	2.82843	1906	4	0	0	0	0	19	22	0	0
4	1.27906	1.10078	4.86487	2.82843	1912	4	0	0	0	0	19	24	0	0
4	1.60306	1.14886	1.20761	2.82843	1920	4	0	0	0	0	19	22	0	0
4	3.3923	3.74325	2.1049	2.82843	1923	4	0	0	0	0	19	22	0	0
4	1.23714	0.887836	4.42758	2.82843	1931	4	0	0	0	0	19	22	0	0
4	1.48138	3.22644	3.04279	2.82843	1978	4	0	0	0	0	19	22	0	0
4	1.20553	0.00162957	0.219929	2.82843	2025	4	0	0	0	0	19	22	0	0
4	1.55981	0.483509	5.1012	2.82843	2026	4	0	0	0	0	19	22	0	0
4	1.06161	1.34666	5.06337	2.82843	2033	4	0	0	0	0	19	23	0	0
4	2.10176	0.9158	2.4173	2.82843	2045	4	0	0	0	0	19	22	0	0
4	1.75638	0.358648	2.33759	2.82843	2050	4	0	0	0	0	19	22	0	0
4	2.47019	8.99255e-07	0.977716	2.82843	2057	4	0	0	0	0	19	22	0	0
4	1.42061	1.65698	2.59972	2.82843	2078	4	0	0	0	0	19	22	0	0
4	0.789105	0.207067	3.85125	2.82843	2091	4	0	0	0	0	20	23	0	0
4	0.869998	0.417983	0.0217942	2.82843	2093	4	0	0	0	0	20	23	0	0
4	1.67801	1.28216	2.78994	2.82843	2107	4	0	0	0	0	20	23	0	0
4	1.06688	0.928033	1.25305	2.82843	2117	4	0	0	0	0	20	23	0	0
4	1.02366	1.37309	4.15118	2.82843	2147	4	3947	3	155	1.07994	20	25	0	0
4	1.43344	0.0625127	0.04116	2.82843	2172	4	0	0	0	0	20	29	0	0
4	1.24402	0.691413	4.38077	2.82843	2195	4	0	0	0	0	20	23	0	0
4	3.81087	7.56652e-07	0.518319	2.82843	2201	4	0	0	0	0	20	23	0	0
4	1.09256	1.10997	1.32561	2.82843	2214	4	0	0	0	0	20	23	0	0
4	1.13097	1.16221	0.163105	2.82843	2223	4	0	0	0	0	20	23	0	0
4	2.20234	0.100295	3.96559	2.82843	2243	4	0	0	0	0	20	24	0	0
4	3.64985	2.42727	1.57922	2.82843	2257	4	0	0	0	0	20	23	0	0
4	1.129	0.987385	3.45834	2.82843	2272	4	0	0	0	0	20	25	0	0
4	2.4136	0.320948	1.28002	2.82843	2316	4	0	0	0	0	20	23	0	0
4	1.2809	0.702192	3.68587	2.82843	2331	4	0	0	0	0	20	23	0	0
4	1.17024	1.838	3.02483	2.82843	2339	4	0	0	0	0	20	24	0	0
4	2.77337	2.39968	1.4222	2.82843	2354	4	0	0	0	0	20	23	0	0
4	1.01046	2.86962	3.14958	2.82843	2357	4	0	0	0	0	20	23	0	0
4	1.49994	0.128543	0.878254	2.82843	2360	4	0	0	0	0	20	23	0	0
4	1.7001	2.53363	4.16395	2.82843	2375	4	0	0	0	0	21	24	0	0
4	0.880556	2.08615	0.197232	2.82843	2379	4	0	0	0	0	21	26	0	0
4	1.16719	4.26208	1.31216	2.82843	2439	4	0	0	0	0	21	24	0	0
4	4.50068	3.69436e-07	0.897787	2.82843	2442	4	0	0	0	0	21	24	0	0
4	7.38273	1.43652	3.84551	2.82843	2523	4	0	0	0	0	21	24	0	0
4	1.69442	1.53554	1.90898	2.82843	2566	4	0	0	0	0	21	24	0	0
4	2.1292	1.1839e-07	0.630527	2.82843	2614	4	0	0	0	0	21	24	0	0
4	2.2552	4.41077	0.398325	2.82843	2616	4	0	0	0	0	21	24	0	0
4	1.21537	0.913983	1.56754	2.82843	2620	4	0	0	0	0	21	24	0	0
4	1.4683	1.91163	3.58981	2.82843	2621	4	0	0	0	0	21	24	0	0
4	1.00626	1.5353	0.0251761	2.82843	2662	4	0	0	0	0	21	24	0	0
4	1.31373	6.18023e-07	0.835978	2.82843	2683	4	0	0	0	0	22	26	0	0
4	2.70941	0.958815	2.62758	2.82843	2694	4	2868	4	118	1.31292	22	25	0	0
4	1.74036	1.02801	0.00866119	2.82843	2706	4	0	0	0	0	22	27	0	0
4	1.80527	0.667293	3.17839	2.82843	2749	4	0	0	0	0	22	25	0	0
4	1.06941	1.15934	1.14979	2.82843	2770	4	0	0	0	0	22	25	0	0
4	1.75702	0.193142	1.36277	2.82843	2776	4	0	0	0	0	22	26	0	0
4	23.3206	2.46343	2.64748	2.82843	2803	4	0	0	0	0	22	25	0	0
4	1.0835	1.40881	1.4253	2.82843	2805	4	0	0	0	0	22	27	0	0
4	0.972494	1.97345	2.98304	2.82843	2808	4	0	0	0	0	22	25	0	0
4	2.39482	2.44611	0.740558	2.82843	2827	4	1730	1	73	2.43868	22	25	0	0
4	2.8764	1.26215	0.716278	2.82843	2845	4	0	0	0	0	22	26	0	0
4	1.42346	2.58313	4.09247	2.82843	2848	4	0	0	0	0	22	26	0	0
4	2.16509	3.70711	4.28218	2.82843	2874	4	0	0	0	0	22	25	0	0
4	1.59643	0.823073	0.163279	2.82843	2876	4	0	0	0	0	22	25	0	0
4	2.91535	0.440668	2.20278	2.82843	2946	4	0	0	0	0	23	26	0	0
4	1.24039	1.88144	4.1711	2.82843	3013	4	0	0	0	0	23	26	0	0
4	1.05116	6.91337e-05	1.41725	2.82843	3016	4	0	0	0	0	23	28	0	0
4	3.34813	0.0471274	3.65279	2.82843	3070	4	0	0	0	0	23	26	0	0
4	2.51626	0.642782	1.95475	2.82843	3099	4	0	0	0	0	23	26	0	0
4	1.26404	0.112928	0.41205	2.82843	3112	4	0	0	0	0	23	26	0	0
4	5.56355	0.0278197	0.00191908	2.82843	3118	4	0	0	0	0	23	27	0	0
4	2.58497	6.63223e-08	5.07761	2.82843	3120	4	0	0	0	0	23	26	0	0
4	6.41289	2.14224	3.77456	2.82843	3139	4	0	0	0	0	23	26	0	0
4	1.09236	1.78628	0.416051	2.82843	3196	4	0	0	0	0	23	27	0	0
4	1.18186	0.431575	0.489073	2.82843	3227	4	0	0	0	0	23	27	0	0
4	1.00533	0.984839	0.178371	2.82843	3261	4	0	0	0	0	24	28	0	0
4	1.54644	1.58618	0.22598	2.82843	3266	4	0	0	0	0	24	28	0	0
4	6.27137	2.95219	1.62914	2.82843	3276	4	0	0	0	0	24	27	0	0
4	0.98666	1.71779	0.0513575	2.82843	3279	4	0	0	0	0	24	27	0	0
4	1.19928	0.368865	0.494105	2.82843	3281	4	0	0	0	0	24	27	0	0
4	0.903501	0.405301	2.27526	2.82843	3303	4	0	0	0	0	24	27	0	0
4	1.04352	2.66968	1.19904	2.82843	3345	4	0	0	0	0	24	27	0	0
4	1.2693	5.32389	3.66821	2.82843	3359	4	0	0	0	0	24	27	0	0
4	8.20419	2.63547	2.50434	2.82843	3409	4	0	0	0	0	24	27	0	0
4	3.05364	1.41682	0.673615	2.82843	3425	4	0	0	0	0	24	29	0	0
4	2.59862	0.939631	1.69638	2.82843	3427	4	0	0	0	0	24	27	0	0
4	3.93955	2.09657	3.56689	2.82843	3432	4	0	0	0	0	24	27	0	0
4	0.852498	1.34619	2.79459	2.82843	3461	4	0	0	0	0	25	28	0	0
4	1.09168	9.43366e-06	1.18399	2.82843	3463	4	0	0	0	0	25	28	0	0
4	0.925186	1.66989	0.15024	2.82843	3525	4	0	0	0	0	25	28	0	0
4	2.00865	0.0519807	0.383234	2.82843	3537	4	0	0	0	0	25	28	0	0
4	1.18395	0.484604	2.96284	2.82843	3556	4	0	0	0	0	25	28	0	0
4	1.11688	4.39895	3.89834	2.82843	3569	4	0	0	0	0	25	28	0	0
4	2.16814	4.13772	4.39954	2.82843	3573	4	0	0	0	0	25	28	0	0
4	1.40711	1.18762	0.252056	2.82843	3579	4	1299	1	50	2.86284	25	28	0	0
4	4.27812	1.36065	0.293005	2.82843	3613	4	0	0	0	0	25	29	0	0
4	1.07317	1.89014	1.75065	2.82843	3645	4	0	0	0	0	26	29	0	0
4	1.26279	2.46182e-08	0.23037	2.82843	3646	4	0	0	0	0	26	29	0	0
4	1.04538	0.51071	2.08788	2.82843	3666	4	0	0	0	0	26	29	0	0
4	1.78113	0.0983357	1.78596	2.82843	3671	4	0	0	0	0	26	29	0	0
4	1.3	3.09003	3.96671	2.82843	3696	4	0	0	0	0	26	29	0	0
4	1.07512	0.266042	2.54816	2.82843	3716	4	0	0	0	0	26	29	0	0
4	4.85413	5.05086e-07	2.94393	2.82843	3717	4	0	0	0	0	26	29	0	0
4	1.14902	1.55241e-07	2.02548	2.82843	3720	4	0	0	0	0	26	29	0	0
4	2.95286	1.44039	2.58291	2.82843	3784	4	0	0	0	0	26	29	0	0
4	2.93716	1.50106	2.53197	2.82843	3807	4	1056	2	37	2.01389	26	29	0	0
4	2.86151	2.23559	2.68811	2.82843	3813	4	0	0	0	0	26	29	0	0
4	1.41944	1.93665e-07	0.723633	2.82843	3820	4	0	0	0	0	26	29	0	0
4	1.3354	2.24353	2.39123	2.82843	3847	4	0	0	0	0	26	29	0	0
4	4.35031	0.324563	3.57644	2.82843	3851	4	0	0	0	0	26	29	0	0
4	4.86647	2.28567	3.01416	2.82843	3854	4	0	0	0	0	26	30	0	0
4	1.14688	1.43624e-05	2.43835	2.82843	3900	4	0	0	0	0	26	29	0	0
4	1.29299	2.61109	0.515578	2.82843	3958	4	0	0	0	0	27	30	0	0
4	1.78772	2.32026	3.03659	2.82843	3960	4	0	0	0	0	27	30	0	0
4	2.28035	0.825125	5.02769	2.82843	3964	4	0	0	0	0	27	31	0	0
4	13.9627	0.659117	1.54526	2.82843	3978	4	0	0	0	0	27	31	0	0
4	1.26596	0.913667	2.99503	2.82843	3981	4	0	0	0	0	27	30	0	0
4	0.998524	0.196828	0.956579	2.82843	3983	4	0	0	0	0	27	30	0	0
4	0.83323	1.45698	0.696263	2.82843	3984	4	0	0	0	0	27	31	0	0
4	2.43957	0.226928	1.16482	2.82843	4034	4	103	1	6	2.93117	27	30	0	0
4	1.05798	2.55385	0.031956	2.82843	4038	4	3120	2	128	1.39206	27	30	0	0
4	1.49289	3.16006	2.0332	2.82843	4039	4	0	0	0	0	27	31	0	0
4	3.04228	1.21649	0.0137858	2.82843	4066	4	0	0	0	0	27	30	0	0
4	2.1411	0.839896	0.478776	2.82843	4073	4	0	0	0	0	27	30	0	0
4	19.5732	3.7482e-06	2.47442	2.82843	4077	4	0	0	0	0	27	30	0	0
4	1.03657	3.11345e-07	0.935027	2.82843	4084	4	0	0	0	0	27	30	0	0
4	3.668	0.757835	3.12035	2.82843	4100	4	2941	1	121	1.79153	27	30	0	0
4	2.7977	0.168505	4.78538	2.82843	4112	4	0	0	0	0	27	30	0	0
4	1.45151	0.587565	1.0551	2.82843	4155	4	0	0	0	0	27	30	0	0
4	2.17999	2.28542	1.7292	2.82843	4167	4	0	0	0	0	27	30	0	0
4	1.38419	5.87531	3.57388	2.82843	4202	4	0	0	0	0	27	30	0	0
4	0.957684	3.13048	0.595124	2.82843	4228	4	0	0	0	0	28	31	0	0
4	1.08327	0.476661	3.31746	2.82843	4251	4	0	0	0	0	28	31	0	0
4	4.75829	0.810787	0.669231	2.82843	4331	4	0	0	0	0	28	31	0	0
4	1.41048	5.68493e-07	1.31975	2.82843	4437	4	0	0	0	0	28	31	0	0
4	6.79168	2.19438	1.11847	2.82843	4445	4	0	0	0	0	28	32	0	0
4	1.05723	0.868208	2.94862	2.82843	4484	4	0	0	0	0	28	31	0	0
4	5.33118	2.50073	0.614766	2.82843	4487	4	0	0	0	0	28	31	0	0
4	1.29662	0.446624	1.88119	2.82843	4498	4	0	0	0	0	28	31	0	0
4	1.17416	1.45549	3.52208	2.82843	4503	4	0	0	0	0	28	31	0	0
4	0.995253	0.0725931	4.74213	2.82843	4512	4	0	0	0	0	28	31	0	0
4	1.12023	0.140476	2.50287	2.82843	4543	4	0	0	0	0	29	32	0	0
4	1.40189	1.43323	3.67329	2.82843	4544	4	0	0	0	0	29	32	0	0
4	0.897547	6.37422	4.6631	2.82843	4547	4	0	0	0	0	29	32	0	0
4	1.29226	3.0277	4.47038	2.82843	4550	4	0	0	0	0	29	33	0	0
4	6.27171	0.169577	0.176806	2.82843	4579	4	0	0	0	0	29	32	0	0
4	1.47805	0.313495	0.641874	2.82843	4589	4	0	0	0	0	29	34	0	0
4	1.19563	4.51067	4.24765	2.82843	4593	4	0	0	0	0	29	32	0	0
4	1.74294	0.808665	3.12502	2.82843	4598	4	0	0	0	0	29	33	0	0
4	1.6647	0.664102	3.39946	2.82843	4681	4	0	0	0	0	29	32	0	0
4	1.19203	0.501474	0.670078	2.82843	4699	4	0	0	0	0	29	32	0	0
4	39.1387	0.664607	2.80454	2.82843	4712	4	0	0	0	0	29	33	0	0
4	2.76497	7.27168e-08	0.507123	2.82843	4724	4	0	0	0	0	29	32	0	0
4	2.61602	1.028	0.836866	2.82843	4738	4	0	0	0	0	29	32	0	0
4	1.26152	2.74212	3.13902	2.82843	4754	4	0	0	0	0	29	32	0	0
4	3.41938	2.87226	4.0673	2.82843	4792	4	0	0	0	0	29	33	0	0
4	1.05342	0.830181	0.179006	2.82843	4807	4	0	0	0	0	29	32	0	0
4	2.12087	0.722772	3.13597	2.82843	4808	4	3232	1	132	1.74231	29	32	0	0
4	0.889486	2.33813	3.39825	2.82843	4812	4	0	0	0	0	30	33	0	0
4	1.1106	0.632454	0.344074	2.82843	4816	4	0	0	0	0	30	33	0	0
4	2.4663	0.796388	0.0693071	2.82843	4838	4	2482	1	104	2.15698	30	33	0	0
4	1.67835	3.00648	4.83894	2.82843	4845	4	0	0	0	0	30	34	0	0
4	1.14523	2.73029	3.51029	2.82843	4875	4	2699	1	113	2.22508	30	33	0	0
4	0.913573	1.37236	0.204782	2.82843	4885	4	0	0	0	0	30	33	0	0
4	1.32192	1.92416e-08	0.215902	2.82843	4892	4	0	0	0	0	30	33	0	0
4	1.93917	1.59387	0.468233	2.82843	4907	4	1245	4	46	1.04555	30	33	0	0
4	2.00258	0.28992	0.153157	2.82843	4936	4	0	0	0	0	30	33	0	0
4	1.09076	3.8823e-05	0.282709	2.82843	4965	4	0	0	0	0	30	33	0	0
4	5.32655	1.68194	3.75452	2.82843	4988	4	0	0	0	0	30	34	0	0
4	1.15331	0.0408061	0.419414	2.82843	5027	4	0	0	0	0	30	34	0	0
4	1.10727	0.376604	1.68967	2.82843	5045	4	0	0	0	0	30	33	0	0
4	2.90037	2.76086	2.55649	2.82843	5067	4	0	0	0	0	30	33	0	0
4	4.25169	4.24866	2.66239	2.82843	5081	4	0	0	0	0	30	33	0	0
4	1.1864	1.22627	0.239492	2.82843	5085	4	1140	1	40	2.71821	30	33	0	0
4	6.48558	1.03589	0.834906	2.82843	5105	4	0	0	0	0	30	33	0	0
4	3.22118	0.574323	4.4969	2.82843	5192	4	0	0	0	0	31	35	0	0
4	3.45109	0.003249	0.0694158	2.82843	5228	4	0	0	0	0	31	34	0	0
4	1.13169	2.78914	5.02524	2.82843	5241	4	0	0	0	0	31	35	0	0
4	14.4722	1.29891	0.212185	2.82843	5248	4	0	0	0	0	31	34	0	0
4	2.05881	3.79275	1.60807	2.82843	5262	4	0	0	0	0	31	34	0	0
4	2.49699	2.3485	4.76593	2.82843	5269	4	0	0	0	0	31	34	0	0
4	2.00298	2.26835	1.25406	2.82843	5280	4	1735	1	74	2.49436	31	34	0	0
4	1.13187	5.0352e-05	2.92276	2.82843	5311	4	0	0	0	0	31	34	0	0
4	1.13542	0.0245281	0.197505	2.82843	5328	4	902	1	32	1.123	31	35	0	0
4	1.07491	0.0683846	4.01481	2.82843	5345	4	0	0	0	0	31	35	0	0
4	1.27079	2.75814e-07	1.0966	2.82843	5361	4	0	0	0	0	32	36	0	0
4	1.1072	1.81332	0.743569	2.82843	5404	4	0	0	0	0	32	35	0	0
4	1.42996	0.313605	4.73389	2.82843	5410	4	0	0	0	0	32	35	0	0
4	5.34379	1.94336	0.0159004	2.82843	5427	4	325	1	16	2.05837	32	36	0	0
4	1.52415	0.672601	0.252393	2.82843	5447	4	0	0	0	0	32	37	0	0
4	1.65553	2.95196	4.79921	2.82843	5453	4	1895	1	81	1.31836	32	35	0	0
4	1.40685	0.620502	1.41003	2.82843	5491	4	0	0	0	0	32	35	0	0
4	1.2767	2.31793	1.91368	2.82843	5524	4	0	0	0	0	32	35	0	0
4	3.17048	0.330149	4.61114	2.82843	5560	4	0	0	0	0	32	36	0	0
4	2.74195	1.63366	0.689279	2.82843	5586	4	0	0	0	0	32	35	0	0
5	2.06306	1.1841	2.26481	2.82843	14	5	0	0	0	0	489	493	0	0
5	1.95685	3.09899e-07	0.891582	2.82843	20	5	0	0	0	0	489	492	0	0
5	3.79491	0.405285	4.16011	2.82843	27	5	4105	2	198	0.207955	489	493	0	0
5	2.13706	2.24895	2.59639	2.82843	39	5	0	0	0	0	489	492	0	0
5	2.40703	0.111878	1.6645	2.82843	55	5	0	0	0	0	489	493	0	0
5	3.90446	1.96276	1.87013	2.82843	62	5	4690	1	223	0.450179	489	492	0	0
5	1.95057	2.44386e-07	2.43604	2.82843	65	5	0	0	0	0	489	492	0	0
5	3.50669	0.00181372	1.68079	2.82843	68	5	0	0	0	0	489	492	0	0
5	1.61106	0.983472	3.73476	2.82843	88	5	0	0	0	0	489	492	0	0
5	2.07192	5.20199	4.63106	2.82843	103	5	0	0	0	0	489	492	0	0
5	2.18642	1.47597	0.0803575	2.82843	127	5	0	0	0	0	489	492	0	0
5	2.55181	0.110422	1.96075	2.82843	131	5	0	0	0	0	489	493	0	0
5	2.05895	1.35564	1.96813	2.82843	135	5	0	0	0	0	489	492	0	0
5	2.16294	0.25885	0.00988126	2.82843	138	5	0	0	0	0	489	493	0	0
5	2.05463	0.198535	0.270925	2.82843	170	5	0	0	0	0	489	493	0	0
5	1.94945	0.3694	2.97032	2.82843	198	5	0	0	0	0	489	493	0	0
5	2.05216	3.29368	2.38509	2.82843	207	5	0	0	0	0	489	492	0	0
5	1.99008	2.17817	3.95438	2.82843	227	5	0	0	0	0	490	494	0	0
5	1.75062	1.4689	1.37696	2.82843	261	5	0	0	0	0	490	495	0	0
5	1.79793	1.31575	2.60522	2.82843	268	5	0	0	0	0	490	493	0	0
5	2.64109	6.58583e-07	1.94561	2.82843	285	5	0	0	0	0	490	493	0	0
5	1.91722	2.11281	0.470345	2.82843	302	5	0	0	0	0	490	493	0	0
5	1.85916	0.134512	2.73698	2.82843	318	5	0	0	0	0	490	494	0	0
5	2.37266	2.4772	0.305589	2.82843	336	5	0	0	0	0	490	494	0	0
5	4.44771	2.18731	4.45714	2.82843	344	5	0	0	0	0	490	493	0	0
5	2.36811	0.791948	0.407441	2.82843	346	5	0	0	0	0	490	493	0	0
5	1.67497	1.60857	0.0157811	2.82843	392	5	0	0	0	0	490	494	0	0
5	1.81336	0.943921	3.72493	2.82843	394	5	0	0	0	0	490	493	0	0
5	1.62653	0.180043	3.36677	2.82843	416	5	0	0	0	0	490	494	0	0
5	1.85964	0.611933	0.86648	2.82843	448	5	0	0	0	0	491	494	0	0
5	5.67653	0.880884	2.02519	2.82843	469	5	2324	3	115	0.997404	491	494	0	0
5	2.6571	2.32646e-08	0.723907	2.82843	470	5	0	0	0	0	491	494	0	0
5	1.77082	0.092507	0.324997	2.82843	498	5	0	0	0	0	491	495	0	0
5	2.49481	1.95144	2.95788	2.82843	538	5	0	0	0	0	491	494	0	0
5	1.80308	2.27406e-07	0.526714	2.82843	595	5	0	0	0	0	491	495	0	0
5	2.47371	0.918836	2.67003	2.82843	596	5	0	0	0	0	491	498	0	0
5	2.41204	0.912396	3.54023	2.82843	597	5	0	0	0	0	491	496	0	0
5	6.10329	0.478978	0.859403	2.82843	603	5	0	0	0	0	491	494	0	0
5	6.64239	0.0257887	0.00489778	2.82843	672	5	0	0	0	0	492	495	0	0
5	3.0094	0.00028064	0.0271107	2.82843	718	5	0	0	0	0	492	495	0	0
5	1.96346	1.51361	3.71933	2.82843	746	5	0	0	0	0	492	495	0	0
5	2.29869	0.126324	3.11912	2.82843	749	5	0	0	0	0	492	495	0	0
5	3.53963	0.727296	0.978287	2.82843	765	5	3992	1	193	2.08883	492	500	0	0
5	2.04076	0.471635	4.74859	2.82843	819	5	0	0	0	0	492	496	0	0
5	1.9484	1.35586	3.09565	2.82843	881	5	0	0	0	0	493	496	0	0
5	1.52141	5.29499e-05	0.33946	2.82843	889	5	0	0	0	0	493	496	0	0
5	1.94334	0.238513	4.0315	2.82843	894	5	0	0	0	0	493	497	0	0
5	3.20251	0.293285	0.458848	2.82843	902	5	0	0	0	0	493	496	0	0
5	2.58535	0.295279	0.854253	2.82843	930	5	0	0	0	0	493	496	0	0
5	1.92042	2.54746	5.06739	2.82843	931	5	0	0	0	0	493	497	0	0
5	2.44328	6.30451	3.1176	2.82843	970	5	0	0	0	0	493	496	0	0
5	4.03063	0.195745	1.71611	2.82843	1029	5	0	0	0	0	493	497	0	0
5	1.5543	1.02688e-06	0.783825	2.82843	1041	5	0	0	0	0	493	496	0	0
5	1.84584	1.84195	0.0313907	2.82843	1063	5	2282	1	113	1.52398	493	496	0	0
5	2.66059	1.7162	0.262279	2.82843	1064	5	0	0	0	0	493	496	0	0
5	4.69499	1.01002	0.00451737	2.82843	1092	5	0	0	0	0	494	499	0	0
5	5.46786	2.10909	3.10224	2.82843	1125	5	0	0	0	0	494	497	0	0
5	1.81793	1.59703	3.46915	2.82843	1128	5	0	0	0	0	494	498	0	0
5	1.64611	4.17756	2.52815	2.82843	1144	5	0	0	0	0	494	497	0	0
5	2.24714	5.73895e-05	2.59129	2.82843	1269	5	0	0	0	0	494	497	0	0
5	3.48052	0.258377	1.12463	2.82843	1306	5	0	0	0	0	495	498	0	0
5	2.56106	0.225588	1.81474	2.82843	1347	5	3566	2	168	1.84615	495	498	0	0
5	2.14962	2.98882	2.42037	2.82843	1387	5	3634	1	173	1.62549	495	498	0	0
5	2.01035	6.52632e-08	2.30329	2.82843	1394	5	0	0	0	0	495	498	0	0
5	3.12507	0.906985	5.06581	2.82843	1406	5	0	0	0	0	495	498	0	0
5	1.61933	1.53607	3.2535	2.82843	1416	5	0	0	0	0	495	498	0	0
5	4.7876	0.258369	1.57763	2.82843	1429	5	0	0	0	0	496	499	0	0
5	1.61185	0.640194	2.08291	2.82843	1452	5	0	0	0	0	496	500	0	0
5	2.70228	0.487612	0.0120151	2.82843	1466	5	76	3	4	0.498284	496	500	0	0
5	2.07755	0.406945	4.43537	2.82843	1504	5	0	0	0	0	496	499	0	0
5	2.25694	0.838042	3.41651	2.82843	1514	5	0	0	0	0	496	499	0	0
5	2.31437	2.69509	3.70383	2.82843	1532	5	0	0	0	0	496	500	0	0
5	2.29048	0.596069	2.99296	2.82843	1534	5	0	0	0	0	496	499	0	0
5	2.77164	1.18839	4.28291	2.82843	1543	5	0	0	0	0	496	499	0	0
5	5.85295	0.415692	0.00544108	2.82843	1639	5	0	0	0	0	497	500	0	0
5	12.2314	1.42079	0.533546	2.82843	1646	5	3244	1	152	1.29851	497	500	0	0
5	1.89876	0.559943	0.458805	2.82843	1653	5	0	0	0	0	497	500	0	0
5	1.64183	3.40529	1.1591	2.82843	1734	5	0	0	0	0	497	500	0	0
5	5.58538	0.0337049	0.208606	2.82843	1775	5	243	1	14	0.979085	497	500	0	0
5	2.14909	0.157843	3.23061	2.82843	1781	5	0	0	0	0	497	500	0	0
5	6.50903	1.94754e-08	1.52495	2.82843	1789	5	0	0	0	0	497	500	0	0
5	5.33753	2.85739e-07	1.16813	2.82843	1794	5	0	0	0	0	497	500	0	0
5	1.48258	3.98679	4.57191	2.82843	1822	5	0	0	0	0	497	500	0	0
5	2.31274	2.31189	1.55207	2.82843	1825	5	0	0	0	0	497	500	0	0
7	1.5835	1.69889	2.93582	2.82843	7	7	0	0	0	0	479	482	0	0
7	2.42543	1.18809	0.820436	2.82843	37	7	0	0	0	0	479	485	0	0
7	2.55882	0.595907	1.59499	2.82843	114	7	0	0	0	0	479	485	0	0
7	2.17499	1.84709	2.27799	2.82843	125	7	0	0	0	0	479	482	0	0
7	1.9061	1.15262e-07	0.598852	2.82843	133	7	0	0	0	0	479	482	0	0
7	3.32617	0.600592	3.96158	2.82843	136	7	0	0	0	0	479	483	0	0
7	2.56662	0.120114	1.95445	2.82843	143	7	0	0	0	0	479	482	0	0
7	2.86457	0.605704	1.72626	2.82843	157	7	3715	1	215	2.91976	479	487	0	0
7	1.52375	6.53244e-07	1.39906	2.82843	256	7	0	0	0	0	479	482	0	0
7	1.78984	4.72734e-07	3.02071	2.82843	259	7	0	0	0	0	479	482	0	0
7	2.15142	6.02229e-07	1.4122	2.82843	275	7	4789	1	267	2.60834	479	482	0	0
7	2.02624	0.393681	0.789912	2.82843	298	7	0	0	0	0	480	483	0	0
7	4.35993	0.125913	0.125792	2.82843	304	7	0	0	0	0	480	483	0	0
7	1.91819	5.77042e-05	2.04371	2.82843	308	7	0	0	0	0	480	483	0	0
7	1.63735	0.199014	4.54973	2.82843	364	7	0	0	0	0	480	483	0	0
7	4.29701	0.744622	0.398976	2.82843	365	7	0	0	0	0	480	485	0	0
7	3.16265	0.712172	5.09082	2.82843	414	7	0	0	0	0	480	483	0	0
7	1.55806	0.204891	1.81011	2.82843	433	7	0	0	0	0	480	483	0	0
7	1.94648	2.32088	3.04046	2.82843	453	7	0	0	0	0	480	486	0	0
7	2.01237	3.49624	2.34482	2.82843	458	7	0	0	0	0	480	483	0	0
7	1.49769	1.2671	2.02067	2.82843	472	7	0	0	0	0	480	483	0	0
7	1.35969	1.38955	2.04308	2.82843	509	7	0	0	0	0	481	484	0	0
7	1.86461	0.705159	1.83256	2.82843	514	7	0	0	0	0	481	484	0	0
7	2.06452	2.51482	4.54658	2.82843	538	7	0	0	0	0	481	484	0	0
7	2.364	0.698319	0.172354	2.82843	539	7	0	0	0	0	481	484	0	0
7	2.71763	0.263294	0.20372	2.82843	541	7	0	0	0	0	481	485	0	0
7	3.04381	0.427066	2.98853	2.82843	544	7	0	0	0	0	481	484	0	0
7	2.37614	0.806939	0.433622	2.82843	546	7	0	0	0	0	481	486	0	0
7	4.3281	0.189462	3.98579	2.82843	579	7	0	0	0	0	481	484	0	0
7	2.80926	3.91897e-08	1.85467	2.82843	581	7	3444	2	201	0.70159	481	484	0	0
7	1.51252	1.19862	2.36648	2.82843	583	7	0	0	0	0	481	484	0	0
7	2.2737	0.756914	1.11648	2.82843	604	7	0	0	0	0	481	484	0	0
7	2.04931	0.917388	1.55142	2.82843	605	7	0	0	0	0	481	484	0	0
7	1.99846	1.39442	2.31866	2.82843	675	7	0	0	0	0	481	484	0	0
7	1.65552	1.74524	2.23881	2.82843	681	7	0	0	0	0	481	484	0	0
7	1.651	0.914413	3.45042	2.82843	699	7	0	0	0	0	482	485	0	0
7	3.05931	1.25805	0.971095	2.82843	750	7	0	0	0	0	482	486	0	0
7	1.98373	0.166034	1.87733	2.82843	760	7	0	0	0	0	482	487	0	0
7	1.61874	0.0218925	0.291744	2.82843	863	7	0	0	0	0	482	485	0	0
7	2.85857	1.17923	2.49646	2.82843	907	7	0	0	0	0	482	486	0	0
7	2.05678	1.03154	3.04443	2.82843	917	7	0	0	0	0	482	485	0	0
7	1.8387	0.633995	4.53777	2.82843	918	7	0	0	0	0	482	485	0	0
7	1.85139	0.520652	4.82896	2.82843	936	7	2351	3	147	0.820387	483	486	0	0
7	2.44126	1.9989	1.84839	2.82843	938	7	0	0	0	0	483	486	0	0
7	1.86038	0.605762	0.0269526	2.82843	940	7	2356	1	148	0.651376	483	486	0	0
7	1.76243	1.61176	2.933	2.82843	958	7	0	0	0	0	483	486	0	0
7	9.05539	3.57694e-07	3.10268	2.82843	962	7	0	0	0	0	483	486	0	0
7	3.10482	0.321623	1.65225	2.82843	1004	7	0	0	0	0	483	488	0	0
7	2.34017	2.86116	3.67965	2.82843	1021	7	5499	1	303	1.16288	483	486	0	0
7	2.43923	0.288505	0.455343	2.82843	1028	7	0	0	0	0	483	487	0	0
7	1.91576	3.77431	4.47049	2.82843	1046	7	0	0	0	0	483	487	0	0
7	1.95245	2.33038e-08	2.34734	2.82843	1103	7	0	0	0	0	483	487	0	0
7	2.39269	0.649553	0.814376	2.82843	1144	7	0	0	0	0	484	487	0	0
7	4.71203	0.223971	0.55388	2.82843	1161	7	0	0	0	0	484	487	0	0
7	1.51073	6.1969e-08	0.274449	2.82843	1174	7	0	0	0	0	484	487	0	0
7	2.65153	0.512828	0.198537	2.82843	1193	7	0	0	0	0	484	489	0	0
7	5.8338	0.405326	0.462572	2.82843	1197	7	0	0	0	0	484	487	0	0
7	2.06194	0.499543	1.55478	2.82843	1251	7	0	0	0	0	484	487	0	0
7	3.22336	1.07098	0.302378	2.82843	1281	7	0	0	0	0	484	487	0	0
7	2.43235	0.278889	0.571798	2.82843	1333	7	0	0	0	0	485	488	0	0
7	2.62484	0.183679	1.1443	2.82843	1380	7	0	0	0	0	485	489	0	0
7	2.06947	1.11572	2.91328	2.82843	1425	7	0	0	0	0	485	488	0	0
7	1.68446	0.211965	1.92979	2.82843	1438	7	0	0	0	0	485	489	0	0
7	1.52451	1.0513	2.06806	2.82843	1501	7	0	0	0	0	485	489	0	0
7	2.22349	1.90242e-08	0.629661	2.82843	1514	7	0	0	0	0	486	489	0	0
7	5.20442	2.46612	1.40865	2.82843	1531	7	0	0	0	0	486	489	0	0
7	3.70746	2.58511	4.95732	2.82843	1544	7	353	1	28	2.40499	486	489	0	0
7	2.4103	0.139195	0.715886	2.82843	1613	7	0	0	0	0	486	489	0	0
7	2.00626	5.51608	2.13447	2.82843	1685	7	0	0	0	0	486	490	0	0
7	2.16648	0.0355997	0.368651	2.82843	1730	7	4801	1	269	2.9129	486	489	0	0
7	2.12089	1.04102	1.49936	2.82843	1784	7	0	0	0	0	487	493	0	0
7	3.8699	2.81831	0.619184	2.82843	1792	7	0	0	0	0	487	490	0	0
7	2.00361	1.11797	2.25607	2.82843	1793	7	0	0	0	0	487	490	0	0
7	2.4796	0.75765	0.00740551	2.82843	1797	7	0	0	0	0	487	490	0	0
7	2.76609	2.00687	0.696677	2.82843	1833	7	0	0	0	0	487	490	0	0
7	1.99612	1.72531	1.88084	2.82843	1865	7	0	0	0	0	487	490	0	0
7	7.73252	0.774255	1.64494	2.82843	1875	7	0	0	0	0	487	491	0	0
7	6.01218	3.94431	4.48615	2.82843	1922	7	0	0	0	0	488	491	0	0
7	1.39255	0.853623	1.67901	2.82843	1931	7	0	0	0	0	488	491	0	0
7	2.02724	0.304812	0.263066	2.82843	1967	7	0	0	0	0	488	491	0	0
7	2.42923	0.158655	0.518933	2.82843	1971	7	0	0	0	0	488	492	0	0
7	6.03474	1.37097	0.396281	2.82843	2002	7	0	0	0	0	488	492	0	0
7	2.62632	1.38227	2.43522	2.82843	2040	7	0	0	0	0	488	492	0	0
7	2.1938	2.56614	0.364982	2.82843	2043	7	0	0	0	0	488	492	0	0
7	3.83172	1.74716	3.0682	2.82843	2046	7	0	0	0	0	488	492	0	0
7	2.23787	0.636768	4.33327	2.82843	2088	7	0	0	0	0	488	491	0	0
7	1.55412	1.61452	2.44187	2.82843	2090	7	0	0	0	0	488	491	0	0
7	1.77385	0.353681	3.11641	2.82843	2099	7	4548	1	255	1.06702	488	491	0	0
7	2.70369	2.4717	0.92512	2.82843	2112	7	0	0	0	0	489	492	0	0
7	2.27043	0.578142	1.60509	2.82843	2118	7	0	0	0	0	489	492	0	0
7	1.90598	0.214083	4.7768	2.82843	2121	7	0	0	0	0	489	492	0	0
7	5.6415	2.49764	2.7786	2.82843	2152	7	0	0	0	0	489	492	0	0
7	1.85104	0.765095	3.34773	2.82843	2175	7	0	0	0	0	489	493	0	0
7	1.81034	1.35119e-07	0.995002	2.82843	2179	7	0	0	0	0	489	492	0	0
7	2.71283	0.448331	1.12513	2.82843	2206	7	0	0	0	0	489	496	0	0
7	2.09612	0.318067	0.251342	2.82843	2232	7	0	0	0	0	489	493	0	0
7	2.98025	0.464093	2.33307	2.82843	2238	7	0	0	0	0	489	493	0	0
7	7.14469	0.428283	3.1966	2.82843	2240	7	0	0	0	0	489	492	0	0
7	2.3678	0.638671	0.158912	2.82843	2262	7	0	0	0	0	489	494	0	0
7	5.20148	4.01112	5.0311	2.82843	2280	7	0	0	0	0	489	492	0	0
7	8.65567	2.94487	4.65851	2.82843	2283	7	2563	1	158	2.6464	489	493	0	0
7	2.17389	2.99089	4.39507	2.82843	2323	7	0	0	0	0	489	493	0	0
7	5.30886	3.86327e-08	2.26921	2.82843	2326	7	0	0	0	0	489	492	0	0
7	5.70097	9.83125e-08	0.114312	2.82843	2335	7	0	0	0	0	489	492	0	0
7	1.46662	1.94219	3.08171	2.82843	2365	7	0	0	0	0	490	493	0	0
7	1.68359	0.473465	4.16583	2.82843	2376	7	0	0	0	0	490	493	0	0
7	2.24518	1.26676	1.34721	2.82843	2384	7	0	0	0	0	490	495	0	0
7	2.13882	1.19745e-07	0.632997	2.82843	2427	7	0	0	0	0	490	498	0	0
7	2.84922	0.0508001	0.624113	2.82843	2446	7	0	0	0	0	490	495	0	0
7	8.24289	4.4691e-07	0.00978637	2.82843	2456	7	0	0	0	0	490	493	0	0
7	12.2771	0.370829	3.69815	2.82843	2483	7	0	0	0	0	490	493	0	0
7	8.64473	0.525315	0.0865092	2.82843	2490	7	0	0	0	0	490	493	0	0
7	7.56803	4.72712	5.01035	2.82843	2496	7	0	0	0	0	490	494	0	0
7	5.96801	1.35025	1.42238	2.82843	2516	7	0	0	0	0	490	493	0	0
7	1.98673	0.507836	2.94884	2.82843	2522	7	0	0	0	0	490	493	0	0
7	4.56945	2.75444	2.36993	2.82843	2545	7	0	0	0	0	490	493	0	0
7	5.52822	2.05555	0.207856	2.82843	2595	7	0	0	0	0	491	495	0	0
7	1.80193	2.3676	5.00889	2.82843	2616	7	0	0	0	0	491	494	0	0
7	1.5607	0.508125	0.0650804	2.82843	2633	7	0	0	0	0	491	494	0	0
7	2.4056	0.754597	2.01328	2.82843	2653	7	0	0	0	0	491	494	0	0
7	3.26039	0.0791805	1.03242	2.82843	2674	7	0	0	0	0	491	496	0	0
7	1.97779	1.24658	2.97039	2.82843	2794	7	0	0	0	0	492	495	0	0
7	2.48812	1.00326e-06	1.32471	2.82843	2850	7	0	0	0	0	492	495	0	0
7	2.26972	0.995486	1.22101	2.82843	2853	7	0	0	0	0	492	497	0	0
7	2.48629	0.375736	0.0761986	2.82843	2898	7	0	0	0	0	492	495	0	0
7	3.67412	0.0198229	0.081054	2.82843	2903	7	0	0	0	0	492	495	0	0
7	2.09282	3.46476	0.51069	2.82843	2927	7	0	0	0	0	492	495	0	0
7	1.75104	0.0112174	1.12539	2.82843	2930	7	0	0	0	0	492	495	0	0
7	11.5573	0.186528	0.105894	2.82843	2980	7	0	0	0	0	492	495	0	0
7	2.40504	3.76392	1.37152	2.82843	2992	7	0	0	0	0	493	496	0	0
7	5.89515	2.09383	0.0578342	2.82843	3019	7	0	0	0	0	493	496	0	0
7	11.53	0.893456	0.0305166	2.82843	3043	7	0	0	0	0	493	498	0	0
7	2.0387	1.26884	1.66439	2.82843	3077	7	0	0	0	0	493	496	0	0
7	6.59991	1.33267	4.55528	2.82843	3098	7	0	0	0	0	493	496	0	0
7	11.264	1.74375	0.625803	2.82843	3118	7	3125	1	185	1.22625	493	496	0	0
7	2.92773	0.388	3.35493	2.82843	3129	7	0	0	0	0	493	496	0	0
7	1.83927	2.04554	1.28621	2.82843	3137	7	0	0	0	0	493	496	0	0
7	19.5488	1.77251e-07	4.84813	2.82843	3196	7	0	0	0	0	494	498	0	0
7	1.7627	1.06859	0.854058	2.82843	3211	7	2941	3	176	1.09565	494	497	0	0
7	4.95663	1.10597	3.54796	2.82843	3218	7	0	0	0	0	494	498	0	0
7	3.31695	0.0725081	0.224131	2.82843	3239	7	0	0	0	0	494	497	0	0
7	1.43249	0.157386	3.36944	2.82843	3253	7	0	0	0	0	494	497	0	0
7	1.58693	2.14908	4.13813	2.82843	3269	7	0	0	0	0	494	497	0	0
7	11.1454	0.273217	4.03629	2.82843	3302	7	430	2	34	0.823028	494	498	0	0
7	4.49898	1.54514	3.4779	2.82843	3319	7	0	0	0	0	494	498	0	0
7	1.9411	1.084	3.6313	2.82843	3360	7	0	0	0	0	494	497	0	0
7	8.31484	9.11126e-08	0.132919	2.82843	3385	7	4527	2	251	1.73046	494	497	0	0
7	2.04462	0.339974	2.05481	2.82843	3399	7	0	0	0	0	494	497	0	0
7	2.14771	0.756328	0.852807	2.82843	3423	7	0	0	0	0	495	499	0	0
7	7.72178	0.000133538	0.0235551	2.82843	3427	7	0	0	0	0	495	499	0	0
7	14.2414	0.900787	0.343644	2.82843	3431	7	0	0	0	0	495	498	0	0
7	3.16135	0.0576676	0.761406	2.82843	3437	7	0	0	0	0	495	498	0	0
7	9.79908	0.393489	4.35803	2.82843	3461	7	0	0	0	0	495	498	0	0
7	2.63612	0.525346	0.72449	2.82843	3488	7	0	0	0	0	495	499	0	0
7	2.8016	0.515474	2.56042	2.82843	3504	7	0	0	0	0	495	498	0	0
7	5.82275	1.56941	1.50956	2.82843	3511	7	0	0	0	0	495	499	0	0
7	8.6011	0.103556	0.0353931	2.82843	3522	7	0	0	0	0	495	499	0	0
7	9.78858	1.61896	4.23043	2.82843	3523	7	0	0	0	0	495	498	0	0
7	13.6884	0.312662	0.0213267	2.82843	3524	7	0	0	0	0	495	498	0	0
7	5.81092	3.1152	3.32947	2.82843	3570	7	0	0	0	0	495	498	0	0
7	6.70959	0.382173	3.26586	2.82843	3584	7	0	0	0	0	495	498	0	0
7	14.8702	2.40351	1.22728	2.82843	3588	7	0	0	0	0	495	499	0	0
7	7.39788	0.468654	0.796752	2.82843	3594	7	0	0	0	0	495	498	0	0
7	1.61775	5.37854	3.25393	2.82843	3610	7	4521	2	250	1.63876	495	498	0	0
7	1.85519	2.38241	3.03321	2.82843	3621	7	0	0	0	0	495	499	0	0
7	2.75537	0.658124	0.206584	2.82843	3632	7	0	0	0	0	495	500	0	0
7	7.77341	0.398958	1.97894	2.82843	3633	7	0	0	0	0	495	498	0	0
7	4.03196	0.890488	2.07159	2.82843	3647	7	0	0	0	0	495	499	0	0
7	2.27333	2.02191	2.23948	2.82843	3665	7	0	0	0	0	496	500	0	0
7	7.56343	0.104283	1.02819	2.82843	3669	7	0	0	0	0	496	499	0	0
7	3.19224	2.87902	0.437181	2.82843	3708	7	0	0	0	0	496	499	0	0
7	8.43445	1.36219	2.89534	2.82843	3712	7	0	0	0	0	496	499	0	0
7	1.82351	2.84579	1.89681	2.82843	3720	7	0	0	0	0	496	499	0	0
7	5.83068	8.57453e-08	1.51977	2.82843	3745	7	0	0	0	0	496	499	0	0
7	1.691	1.1238	1.11506	2.82843	3758	7	132	1	9	2.0605	496	500	0	0
7	6.92063	1.3294	0.163515	2.82843	3786	7	0	0	0	0	496	500	0	0
7	2.84455	0.447608	0.17702	2.82843	3789	7	4235	2	232	1.26774	496	499	0	0
7	2.23009	2.77987	2.28182	2.82843	3813	7	0	0	0	0	496	499	0	0
7	1.93038	1.28649	0.746853	2.82843	3826	7	0	0	0	0	496	499	0	0
7	1.84312	3.38996e-09	0.286435	2.82843	3836	7	0	0	0	0	496	499	0	0
7	12.3888	4.39386e-07	1.83462	2.82843	3887	7	0	0	0	0	496	500	0	0
7	1.41527	2.56297	4.47217	2.82843	3905	7	0	0	0	0	497	500	0	0
7	3.02794	2.8802	1.64418	2.82843	3917	7	0	0	0	0	497	500	0	0
7	1.72826	2.02938e-07	0.0829182	2.82843	3938	7	0	0	0	0	497	500	0	0
7	2.03614	0.111414	1.02686	2.82843	3949	7	0	0	0	0	497	500	0	0
7	10.1152	1.49929e-07	1.13942	2.82843	3967	7	0	0	0	0	497	500	0	0
7	1.67499	1.71652	3.51974	2.82843	3975	7	0	0	0	0	497	500	0	0
7	4.59213	0.785358	2.12142	2.82843	3976	7	0	0	0	0	497	500	0	0
7	1.6603	0.0950494	4.43356	2.82843	4044	7	0	0	0	0	497	500	0	0
7	1.89326	2.29212	4.12419	2.82843	4125	7	0	0	0	0	497	500	0	0

## Sheet: AB
Fig 2C-D. ApoE2/Ab stochiometry
1. Image number	2. Number of fluorescent molecules in foci	3. Diffusion coefficient (although these are stationary so this is not relevant)	4. First displacement	5. Spot size	6. trajectory number	7. image file ID	8. Trajectory number of colocalised spot in other frame	9. number of colocalised frames	10. Spot number of colocalised spot in other frame	11. Mean distance between colocalised spots	12. first frame of track	13. last frame of track
1	21.8557	0.0274209	0.258512	2.82843	7	4	1883	3	449	1.81142	11	15
1	17.0557	1.01833	0.0352894	2.82843	10	4	9359	1	2034	0.913642	11	16
1	3.68391	0.305562	0.503943	2.82843	31	4	0	0	0	0	11	14
1	6.85495	2.94095	1.54942	2.82843	33	4	0	0	0	0	11	14
1	8.88889	0.443114	0.513071	2.82843	35	4	0	0	0	0	11	16
1	10.7477	0.000188905	0.739938	2.82843	36	4	0	0	0	0	11	14
1	6.42857	0.0887743	3.09726	2.82843	37	4	3786	1	849	0.20277	11	19
1	6.17309	0.866298	1.38235	2.82843	39	4	0	0	0	0	11	16
1	8.60634	0.000167014	0.0329804	2.82843	42	4	4702	2	1058	2.27967	11	15
1	10.3642	0.0797278	0.0124927	2.82843	43	4	0	0	0	0	11	16
1	3.43804	0.74902	3.23113	2.82843	45	4	0	0	0	0	11	18
1	14.004	0.0170637	0.0405836	2.82843	47	4	2380	2	547	1.57777	11	14
1	6.43104	0.781593	4.09194	2.82843	49	4	0	0	0	0	11	14
1	52.8181	0.00367828	0.136852	2.82843	50	4	0	0	0	0	11	14
1	5.51493	2.25618	0.669942	2.82843	53	4	5170	1	1159	2.25735	11	14
1	9.73644	0.744117	0.23671	2.82843	63	4	6558	1	1433	2.12925	11	17
1	11.2918	0.000122663	0.131513	2.82843	65	4	3338	1	758	2.65984	11	19
1	2.17711	2.28598	2.06243	2.82843	77	4	0	0	0	0	11	14
1	62.177	0.00382673	0.251048	2.82843	85	4	0	0	0	0	11	16
1	10.0064	0.761598	0.785114	2.82843	87	4	0	0	0	0	11	14
1	21.7979	0.00582335	0.000806399	2.82843	97	4	0	0	0	0	11	19
1	7.40226	0.00203982	0.479044	2.82843	98	4	0	0	0	0	11	14
1	21.5864	0.168845	0.0549279	2.82843	99	4	0	0	0	0	11	18
1	22.0342	9.77073e-05	0.0195114	2.82843	103	4	0	0	0	0	11	14
1	47.8985	0.966934	0.000972655	2.82843	107	4	7521	1	1641	0.633977	11	16
1	13.2786	1.41521	5.07012	2.82843	112	4	0	0	0	0	11	14
1	34.1003	0.00785351	0.0673517	2.82843	113	4	0	0	0	0	11	16
1	3.57502	2.71357	2.22082	2.82843	114	4	121	1	32	1.76562	11	14
1	3.51602	0.73516	0.396224	2.82843	124	4	0	0	0	0	11	17
1	6.21503	0.556318	0.357596	2.82843	126	4	993	1	274	2.01756	11	20
1	15.4053	0.000755439	0.3148	2.82843	142	4	0	0	0	0	11	14
1	12.0128	0.359453	0.435693	2.82843	145	4	0	0	0	0	11	15
1	13.8399	0.338695	0.11806	2.82843	148	4	6142	1	1356	2.72851	11	17
1	3.12506	0.646443	0.355307	2.82843	149	4	8007	1	1751	0.424348	11	16
1	7.15924	5.19844e-05	0.399628	2.82843	159	4	8994	2	1959	1.88367	11	16
1	20.7112	0.145095	0.0212821	2.82843	162	4	0	0	0	0	11	20
1	19.8452	0.44081	0.198576	2.82843	163	4	0	0	0	0	11	14
1	23.4716	1.0761	0.0103095	2.82843	164	4	0	0	0	0	11	14
1	3.94702	1.7053	0.149898	2.82843	165	4	8014	1	1754	1.83343	11	14
1	9.27641	0.515846	0.228101	2.82843	166	4	2926	1	675	1.24872	11	14
1	47.9623	0.0214989	0.152663	2.82843	175	4	0	0	0	0	11	14
1	28.6283	0.00585836	0.0310098	2.82843	180	4	2462	1	564	2.20275	11	14
1	11.7421	0.0480494	0.0694573	2.82843	182	4	7559	1	1649	1.82834	11	16
1	10.7937	0.00081504	0.0509643	2.82843	184	4	0	0	0	0	11	15
1	11.0332	0.322617	0.979859	2.82843	186	4	0	0	0	0	11	14
1	5.9011	1.16899e-05	0.131171	2.82843	192	4	0	0	0	0	11	32
1	13.9676	0.00492059	0.0529038	2.82843	195	4	0	0	0	0	11	15
1	12.9361	0.0058653	0.175326	2.82843	212	4	0	0	0	0	11	16
1	7.97193	2.45013	2.7075	2.82843	216	4	7134	1	1554	1.17053	11	14
1	6.79849	0.106044	0.416112	2.82843	218	4	3873	1	874	1.68175	11	16
1	6.38274	0.465703	3.16376	2.82843	219	4	2482	2	568	2.13105	11	16
1	4.00452	0.420519	0.387825	2.82843	231	4	0	0	0	0	11	19
1	8.81396	0.245277	3.44094	2.82843	232	4	0	0	0	0	11	18
1	3.15061	3.22739	2.87718	2.82843	233	4	0	0	0	0	11	14
1	8.23394	0.128375	0.458039	2.82843	243	4	3409	3	775	1.38839	11	16
1	8.40314	0.000531737	0.0258582	2.82843	244	4	0	0	0	0	11	22
1	7.96521	1.11007	0.0829133	2.82843	247	4	0	0	0	0	11	14
1	5.64566	0.000276722	0.00301822	2.82843	248	4	0	0	0	0	11	14
1	11.3649	0.0936559	0.067534	2.82843	251	4	2000	1	471	1.95989	11	15
1	14.8309	0.493149	1.5774	2.82843	254	4	0	0	0	0	11	14
1	9.29535	0.445464	0.139249	2.82843	255	4	0	0	0	0	11	21
1	10.5068	0.0113324	0.053177	2.82843	260	4	0	0	0	0	11	15
1	4.20008	0.282808	1.97037	2.82843	269	4	0	0	0	0	11	16
1	11.5411	0.757434	1.13718	2.82843	275	4	0	0	0	0	11	15
1	15.8091	0.00310891	0.00533528	2.82843	279	4	5746	2	1272	0.335549	11	14
1	5.94352	2.29826	4.77251	2.82843	282	4	1539	1	383	2.73342	11	15
1	11.4653	0.00915975	0.024579	2.82843	296	4	0	0	0	0	11	15
1	5.16837	0.000257637	0.0574081	2.82843	297	4	1547	1	387	2.48656	11	15
1	7.94905	0.000122589	0.00918758	2.82843	304	4	0	0	0	0	11	15
1	11.6091	0.0661867	0.255967	2.82843	307	4	3443	1	782	1.05702	11	16
1	20.4934	0.00133022	0.0843173	2.82843	316	4	287	1	68	2.90569	11	16
1	12.7229	0.236627	0.280585	2.82843	325	4	0	0	0	0	11	14
1	6.84132	0.751625	0.335825	2.82843	327	4	0	0	0	0	11	18
1	9.26104	0.698304	0.143447	2.82843	329	4	0	0	0	0	11	16
1	13.8426	0.0161304	0.0306147	2.82843	335	4	0	0	0	0	11	16
1	8.24023	0.434552	1.42689	2.82843	339	4	4840	1	1091	0.965962	11	16
1	31.1451	0.000472995	0.0551503	2.82843	340	4	5764	1	1278	1.51225	11	20
1	12.689	0.00428257	0.013754	2.82843	343	4	0	0	0	0	11	19
1	5.95843	1.66849e-06	1.52495	2.82843	345	4	0	0	0	0	11	20
1	7.32184	1.47964	0.0365618	2.82843	346	4	3461	1	789	1.57926	11	14
1	7.04068	2.12702e-08	0.140901	2.82843	347	4	5771	1	1279	1.92957	11	15
1	4.61351	0.317934	4.03329	2.82843	348	4	2535	2	579	1.27187	11	15
1	11.6044	0.0257947	0.00382486	2.82843	349	4	0	0	0	0	11	21
1	11.112	0.0961717	0.558105	2.82843	352	4	0	0	0	0	11	17
1	13.602	6.12907e-05	0.0656518	2.82843	360	4	0	0	0	0	11	14
1	13.7903	0.0532207	0.06751	2.82843	368	4	7645	1	1663	1.94289	11	15
1	10.707	0.694986	0.0226189	2.82843	378	4	0	0	0	0	11	14
1	5.2068	0.567149	0.222674	2.82843	383	4	1130	2	300	1.40896	11	14
1	5.51248	3.34745e-07	0.840687	2.82843	384	4	0	0	0	0	11	16
1	4.35598	0.155804	0.182605	2.82843	393	4	6240	1	1378	2.37704	11	14
1	9.34481	0.139616	0.575556	2.82843	395	4	0	0	0	0	11	19
1	5.27734	0.0534758	0.0999795	2.82843	400	4	0	0	0	0	11	20
1	21.2301	0.0264088	0.556924	2.82843	401	4	5342	2	1198	1.8029	11	22
1	59.0378	0.00041338	0.000199688	2.82843	403	4	1138	1	303	1.86179	11	24
1	10.9217	0.00169793	0.0400926	2.82843	405	4	6715	1	1468	1.2147	11	18
1	13.0239	0.858448	4.31864	2.82843	417	4	0	0	0	0	11	15
1	36.7768	0.0162557	0.0134584	2.82843	428	4	0	0	0	0	11	26
1	9.88205	5.42871e-05	0.220183	2.82843	431	4	0	0	0	0	11	14
1	8.79554	2.77789e-05	1.14251	2.82843	437	4	0	0	0	0	11	18
1	17.6298	0.837125	0.00653937	2.82843	440	4	0	0	0	0	11	15
1	6.4853	0.00119467	0.235544	2.82843	443	4	0	0	0	0	11	17
1	18.5026	0.000545373	0.111444	2.82843	449	4	0	0	0	0	11	15
1	13.5278	0.0922498	0.0114292	2.82843	451	4	0	0	0	0	11	15
1	5.89773	0.761995	0.0390737	2.82843	457	4	0	0	0	0	11	18
1	6.66633	0.183427	0.0937075	2.82843	460	4	4882	2	1100	0.865329	11	14
1	16.604	0.139291	1.7482	2.82843	461	4	0	0	0	0	11	17
1	3.79681	0.232772	0.112413	2.82843	474	4	6745	1	1473	1.77108	11	16
1	6.3865	0.143143	0.30442	2.82843	479	4	6754	1	1474	2.21112	11	14
1	9.24975	0.000128069	0.0275837	2.82843	482	4	0	0	0	0	11	21
1	14.4899	0.0234096	0.0590857	2.82843	486	4	4889	1	1101	1.89434	11	18
1	9.33172	0.115278	0.00977433	2.82843	487	4	4445	1	998	2.05629	11	15
1	5.40003	0.35419	0.767141	2.82843	489	4	0	0	0	0	11	18
1	3.36755	0.0158789	0.297559	2.82843	490	4	0	0	0	0	11	15
1	4.32644	0.216173	3.22444	2.82843	493	4	8639	2	1877	1.4361	11	14
1	3.69704	2.69796	2.53569	2.82843	501	4	0	0	0	0	11	14
1	22.1248	0.230787	0.00954626	2.82843	504	4	9597	2	2080	1.87733	11	23
1	10.7996	1.05354	1.00689	2.82843	510	4	6754	1	1474	2.55862	11	15
1	12.6399	0.000342255	0.180808	2.82843	517	4	6760	2	1477	2.74092	11	18
1	8.78433	0.0149322	0.0716178	2.82843	521	4	0	0	0	0	11	14
1	14.9517	0.0440847	0.0591006	2.82843	526	4	0	0	0	0	11	15
1	6.07165	0.345062	0.0793134	2.82843	530	4	8656	1	1881	1.10077	11	14
1	12.6034	0.0272856	0.19828	2.82843	534	4	7723	1	1682	2.23301	11	25
1	19.7148	0.0586201	0.0268301	2.82843	536	4	0	0	0	0	11	15
1	3.72764	0.623587	0.0615709	2.82843	545	4	0	0	0	0	11	21
1	7.52751	0.0191307	0.0235513	2.82843	547	4	5852	1	1300	1.20898	11	14
1	3.5302	0.498772	1.6159	2.82843	550	4	9613	1	2082	0.567921	11	16
1	33.5793	0.000409204	0.0357177	2.82843	552	4	0	0	0	0	11	15
1	3.86734	0.897382	1.01279	2.82843	555	4	6777	2	1482	1.14761	11	14
1	2.55708	0.44811	2.13129	2.82843	556	4	1207	1	317	0.166766	11	16
1	10.0306	0.14151	0.0769289	2.82843	559	4	0	0	0	0	11	15
1	12.0274	3.99191e-05	0.0132236	2.82843	565	4	0	0	0	0	11	27
1	9.40301	0.568247	0.10033	2.82843	569	4	506	1	137	0.588743	11	17
1	5.12691	0.517399	1.72533	2.82843	576	4	2625	1	598	0.104681	11	16
1	5.31883	5.2209e-05	0.309608	2.82843	580	4	0	0	0	0	11	20
1	4.59654	0.329873	0.875192	2.82843	584	4	0	0	0	0	11	19
1	18.4865	0.13445	0.00459804	2.82843	585	4	0	0	0	0	11	14
1	8.45949	1.25387	0.0650003	2.82843	588	4	0	0	0	0	11	14
1	64.7485	0.000327428	0.0232076	2.82843	592	4	1674	1	416	1.79621	11	16
1	13.0916	0.000563347	0.25016	2.82843	593	4	0	0	0	0	11	14
1	3.72409	1.73681e-08	0.846224	2.82843	594	4	0	0	0	0	11	14
1	10.4082	3.03749e-05	0.00583155	2.82843	598	4	0	0	0	0	11	16
1	4.28461	1.26247	3.54105	2.82843	600	4	7754	1	1691	0.246638	11	15
1	4.27059	0.175581	0.427079	2.82843	603	4	4940	2	1111	0.848627	11	15
1	7.07446	1.29779	0.227761	2.82843	608	4	0	0	0	0	11	14
1	7.78608	0.277155	0.00206189	2.82843	611	4	7293	1	1587	0.544684	11	14
1	21.7828	0.0242706	0.0139091	2.82843	612	4	0	0	0	0	11	15
1	13.6282	0.000757593	0.0551633	2.82843	618	4	0	0	0	0	11	20
1	11.6377	0.553856	0.0545894	2.82843	619	4	0	0	0	0	11	14
1	13.1135	0.326497	0.281284	2.82843	620	4	0	0	0	0	11	21
1	9.55138	0.0218933	0.0786747	2.82843	621	4	1684	1	419	1.21799	11	14
1	12.6261	0.598546	0.0233843	2.82843	624	4	8703	1	1892	1.06483	11	14
1	2.35584	0.759872	3.22069	2.82843	632	4	6824	2	1494	1.06874	11	14
1	8.94774	0.00874217	0.0850579	2.82843	639	4	0	0	0	0	11	16
1	3.40982	1.13092	1.18059	2.82843	641	4	3589	1	817	0.124527	11	14
1	2.93478	1.2099	0.673764	2.82843	642	4	0	0	0	0	11	15
1	34.9492	0.000751413	0.0229755	2.82843	644	4	0	0	0	0	11	16
1	13.5788	0.00155542	0.00352935	2.82843	648	4	0	0	0	0	11	18
1	8.82918	0.000615875	0.125529	2.82843	653	4	3103	1	709	1.42382	11	18
1	3.90515	0.407515	0.186	2.82843	659	4	0	0	0	0	11	19
1	2.47243	3.54064	4.93522	2.82843	661	4	594	1	164	2.69176	11	14
1	8.22632	1.70044	0.205275	2.82843	663	4	1707	1	426	2.56077	11	16
1	15.8307	0.380638	0.273354	2.82843	667	4	2669	2	606	0.66979	11	14
1	6.88415	0.00350555	0.230368	2.82843	671	4	3110	1	712	1.95743	11	14
1	11.3199	0.000218171	0.0285979	2.82843	675	4	0	0	0	0	11	16
1	4.25131	2.3095	4.91939	2.82843	680	4	8742	2	1901	1.86275	11	14
1	5.02693	9.72333e-07	2.43594	2.82843	681	4	0	0	0	0	11	21
1	15.9072	1.32346	1.52236	2.82843	683	4	0	0	0	0	11	14
1	16.0707	0.0273229	0.0111375	2.82843	687	4	0	0	0	0	11	16
1	6.58713	1.01757	1.84131	2.82843	688	4	4540	2	1019	1.26946	11	14
1	7.42647	0.672592	0.67804	2.82843	691	4	9683	1	2101	2.8117	11	18
1	12.9402	5.18921e-05	0.198742	2.82843	700	4	0	0	0	0	11	14
1	2.52369	1.11062	0.367989	2.82843	701	4	8255	2	1798	0.982688	11	14
1	4.81262	3.02974	0.0360178	2.82843	703	4	0	0	0	0	11	16
1	12.4252	0.010075	0.0804049	2.82843	705	4	0	0	0	0	11	15
1	13.6407	0.0636447	0.0254995	2.82843	711	4	0	0	0	0	11	14
1	8.26684	0.0966874	0.286498	2.82843	721	4	0	0	0	0	11	14
1	8.43689	0.0140156	0.0856371	2.82843	723	4	0	0	0	0	11	16
1	10.971	0.0426055	0.00760697	2.82843	730	4	0	0	0	0	11	22
1	26.2235	0.021355	0.192435	2.82843	736	4	4112	1	922	1.73321	11	14
1	7.80424	1.3821e-05	0.192071	2.82843	740	4	9241	1	2012	1.28283	11	18
1	9.2554	0.400782	1.7463	2.82843	741	4	0	0	0	0	11	14
1	6.88922	0.578086	0.875629	2.82843	746	4	0	0	0	0	11	19
1	65.3526	0.0125173	0.0120775	2.82843	754	4	5942	1	1318	2.62732	11	15
1	9.9268	0.000640864	0.757165	2.82843	757	4	0	0	0	0	11	18
1	4.72446	1.38249e-06	1.7338	2.82843	758	4	0	0	0	0	11	17
1	10.292	1.22843	0.791167	2.82843	763	4	0	0	0	0	11	16
1	5.25778	0.160644	0.277064	2.82843	766	4	0	0	0	0	11	15
1	8.97495	0.0657497	0.122986	2.82843	781	4	5503	1	1235	1.04442	11	14
1	5.83175	9.3699e-05	0.308029	2.82843	784	4	700	1	203	0.999887	11	16
1	4.32649	0.178436	0.0446417	2.82843	791	4	0	0	0	0	11	18
1	9.93117	0.0140468	0.04605	2.82843	793	4	0	0	0	0	11	15
1	6.21852	0.457049	0.408408	2.82843	801	4	2733	3	624	0.876509	11	19
1	9.06216	0.50325	0.777065	2.82843	803	4	0	0	0	0	11	18
1	8.40729	0.00880903	0.0734298	2.82843	808	4	0	0	0	0	11	17
1	4.37436	3.86389e-07	0.485572	2.82843	811	4	0	0	0	0	11	23
1	6.89347	0.00035665	0.0140962	2.82843	813	4	0	0	0	0	11	14
1	3.48504	0.0437504	1.54679	2.82843	815	4	1313	1	341	0.691627	11	17
1	7.89092	0.00718175	0.15287	2.82843	817	4	0	0	0	0	11	18
1	5.0357	0.301098	0.689251	2.82843	819	4	0	0	0	0	11	15
1	5.24497	0.626052	0.13007	2.82843	828	4	0	0	0	0	11	14
1	6.32254	1.18638e-05	0.271077	2.82843	836	4	0	0	0	0	11	17
1	9.29531	0.00133566	0.16617	2.82843	849	4	0	0	0	0	11	19
1	2.12014	0.914042	3.80426	2.82843	853	4	743	2	214	1.37365	11	15
1	6.08474	0.202269	0.112575	2.82843	869	4	767	1	221	2.85913	11	17
1	4.9045	1.60086	0.246706	2.82843	874	4	0	0	0	0	11	15
1	4.43524	0.042938	0.0770117	2.82843	875	4	7407	2	1612	2.41337	11	15
1	3.70117	1.66281	3.50697	2.82843	898	4	6464	1	1417	2.53941	11	15
1	4.21067	0.0483835	0.350348	2.82843	899	4	0	0	0	0	11	15
1	5.3353	0.0170443	0.0482869	2.82843	902	4	0	0	0	0	11	15
1	5.59037	0.0238463	0.111336	2.82843	904	4	0	0	0	0	11	14
1	8.47165	0.347704	0.00274054	2.82843	906	4	0	0	0	0	11	16
1	5.51021	0.288518	0.346842	2.82843	921	4	0	0	0	0	11	14
1	2.90645	1.7383	0.233037	2.82843	924	4	0	0	0	0	11	15
1	9.52002	0.0263428	0.0683306	2.82843	926	4	0	0	0	0	11	14
1	3.00272	1.21868	4.19616	2.82843	932	4	5103	1	1143	1.42297	11	14
1	7.06174	0.00045112	0.107283	2.82843	933	4	0	0	0	0	11	14
1	3.07855	0.366059	0.397313	2.82843	936	4	0	0	0	0	11	15
1	6.57094	1.44598e-06	0.149383	2.82843	939	4	6491	1	1422	1.62886	11	14
1	3.45013	0.361311	0.147396	2.82843	940	4	0	0	0	0	11	17
1	2.86785	0.0802209	0.568977	2.82843	942	4	0	0	0	0	11	14
1	4.27866	1.32253e-05	0.0132659	2.82843	948	4	5114	2	1147	1.91298	11	14
1	6.71977	0.0236888	0.351154	2.82843	952	4	0	0	0	0	11	17
1	7.86309	0.47926	0.368634	2.82843	955	4	0	0	0	0	11	14
1	2.41881	0.0161939	3.53989	2.82843	957	4	0	0	0	0	11	14
1	3.76725	0.0210518	0.192218	2.82843	959	4	3270	1	745	2.21318	11	14
1	9.59895	0.00138811	0.0125981	2.82843	966	4	5119	1	1150	1.48265	11	14
1	1.68191	0.631101	2.63154	2.82843	982	4	2831	1	649	1.75696	11	14
1	6.45055	0.382147	0.0138874	2.82843	983	4	901	1	256	0.87307	11	16
1	24.3132	0.0327425	0.14365	2.82843	999	4	0	0	0	0	12	16
1	19.5928	0.011792	0.0167417	2.82843	1005	4	0	0	0	0	12	17
1	7.63311	2.47573	3.04062	2.82843	1008	4	4257	3	954	0.916603	12	16
1	14.5973	0.807022	0.0161458	2.82843	1009	4	5170	1	1159	1.35312	12	16
1	9.53989	0.975698	0.0573749	2.82843	1012	4	5169	1	1158	2.6566	12	16
1	21.6665	0.00780002	0.008949	2.82843	1021	4	940	1	263	1.29664	12	15
1	21.083	2.71938e-06	0.0296457	2.82843	1023	4	0	0	0	0	12	15
1	16.7941	0.160626	0.0815262	2.82843	1027	4	0	0	0	0	12	24
1	3.96146	0.978982	3.68066	2.82843	1029	4	0	0	0	0	12	15
1	12.5664	0.0883447	0.727051	2.82843	1032	4	0	0	0	0	12	17
1	44.8279	0.00206483	0.00535339	2.82843	1033	4	0	0	0	0	12	15
1	8.23734	0.000375762	0.292463	2.82843	1036	4	5650	1	1254	1.3517	12	15
1	3.94827	1.4343	1.33397	2.82843	1045	4	7514	2	1638	0.538963	12	15
1	2.72341	1.07123	0.30805	2.82843	1047	4	0	0	0	0	12	15
1	13.7366	0.172705	0.394966	2.82843	1050	4	3344	2	760	2.20105	12	15
1	3.9988	2.05025e-09	3.74599	2.82843	1052	4	5663	1	1256	2.77088	12	22
1	7.67028	1.57563e-05	0.259881	2.82843	1063	4	0	0	0	0	12	17
1	22.2899	0.0706687	0.00356904	2.82843	1092	4	0	0	0	0	12	15
1	12.8653	0.089583	0.162465	2.82843	1094	4	0	0	0	0	12	15
1	5.13774	1.22653	3.02342	2.82843	1096	4	9006	1	1961	2.30697	12	18
1	65.543	0.0989089	1.10646	2.82843	1105	4	1973	1	464	1.72129	12	20
1	3.89675	0.201692	1.76058	2.82843	1110	4	0	0	0	0	12	15
1	72.4804	0.0141543	1.07766	2.82843	1114	4	0	0	0	0	12	19
1	19.0329	0.698145	0.576482	2.82843	1118	4	7134	1	1554	0.935454	12	20
1	6.64215	0.000264054	0.0520429	2.82843	1119	4	0	0	0	0	12	16
1	14.0035	0.360779	0.460618	2.82843	1127	4	217	1	52	2.8875	12	16
1	3.29009	1.5105	2.56718	2.82843	1131	4	0	0	0	0	12	16
1	13.3452	1.61141	0.176663	2.82843	1137	4	0	0	0	0	12	16
1	7.25776	0.0857039	0.334503	2.82843	1140	4	0	0	0	0	12	17
1	6.52499	0.00134393	0.0327028	2.82843	1141	4	3893	1	878	1.93748	12	25
1	7.02395	1.06852e-06	0.442919	2.82843	1147	4	0	0	0	0	12	15
1	12.0283	0.245427	1.21866	2.82843	1150	4	0	0	0	0	12	15
1	11.7666	0.651001	1.0488	2.82843	1152	4	2517	1	576	1.13857	12	16
1	15.738	0.230079	0.805898	2.82843	1165	4	0	0	0	0	12	16
1	2.57106	0.017828	0.0125818	2.82843	1173	4	0	0	0	0	12	15
1	5.16985	1.69745	0.665639	2.82843	1178	4	5763	1	1277	2.46944	12	16
1	4.95549	0.0935839	2.40873	2.82843	1186	4	3938	1	888	0.0678991	12	19
1	73.1791	0.000329566	0.000739592	2.82843	1189	4	2995	1	685	2.21741	12	39
1	6.18273	0.00013813	0.493184	2.82843	1192	4	0	0	0	0	12	24
1	3.10934	0.0638517	0.710763	2.82843	1200	4	8099	1	1769	0.535638	12	16
1	21.2142	0.0411968	0.0692439	2.82843	1208	4	2552	2	582	0.105388	12	29
1	5.24266	1.02457	2.95424	2.82843	1209	4	7199	2	1565	1.03608	12	16
1	4.02131	0.649213	1.56214	2.82843	1210	4	0	0	0	0	12	15
1	29.0214	0.00160039	0.00569091	2.82843	1211	4	6707	1	1466	1.75886	12	23
1	2.3627	0.299179	0.389205	2.82843	1213	4	9562	3	2074	2.13186	12	15
1	7.92291	0.000132344	0.0129036	2.82843	1226	4	0	0	0	0	12	19
1	14.8463	0.0395295	0.0179532	2.82843	1231	4	0	0	0	0	12	17
1	4.84777	0.0814819	0.124107	2.82843	1240	4	0	0	0	0	12	15
1	83.2117	0.000387737	0.0155709	2.82843	1244	4	4435	1	997	1.87053	12	24
1	7.54442	0.914196	1.14104	2.82843	1250	4	426	1	113	2.28907	12	15
1	5.31356	8.55828e-07	0.640865	2.82843	1254	4	0	0	0	0	12	15
1	4.79846	0.306799	0.626151	2.82843	1255	4	0	0	0	0	12	17
1	6.44316	0.000234842	0.612001	2.82843	1257	4	0	0	0	0	12	19
1	5.04439	2.97756e-06	0.805309	2.82843	1258	4	426	1	113	1.68017	12	16
1	3.35695	0.261483	1.24663	2.82843	1262	4	0	0	0	0	12	19
1	2.96549	1.14636	0.25227	2.82843	1272	4	0	0	0	0	12	15
1	4.91696	3.49719	2.16847	2.82843	1277	4	0	0	0	0	12	15
1	5.52401	0.127412	0.0673943	2.82843	1278	4	0	0	0	0	12	15
1	4.97761	6.97199e-08	1.8858	2.82843	1279	4	1634	1	406	0.682752	12	15
1	4.69251	0.554925	0.468159	2.82843	1283	4	458	1	125	2.85375	12	15
1	13.9603	0.13055	0.0426876	2.82843	1287	4	5845	1	1299	0.881966	12	16
1	21.4443	0.00356578	0.000714582	2.82843	1292	4	7265	1	1579	1.18654	12	17
1	2.81831	2.89108	0.124847	2.82843	1310	4	0	0	0	0	12	15
1	3.07863	1.10523	1.16146	2.82843	1312	4	0	0	0	0	12	15
1	6.86462	0.00381631	0.211447	2.82843	1323	4	0	0	0	0	12	15
1	4.32326	0.997886	0.75483	2.82843	1324	4	0	0	0	0	12	15
1	7.17708	2.57611e-05	0.000105697	2.82843	1325	4	8202	1	1783	1.03389	12	19
1	2.5271	2.87538	1.18357	2.82843	1329	4	4501	1	1008	1.81713	12	15
1	20.1585	0.0213422	0.211277	2.82843	1331	4	5416	1	1216	2.5952	12	16
1	2.6105	0.154542	1.08649	2.82843	1334	4	0	0	0	0	12	15
1	4.68098	1.1484	1.9774	2.82843	1335	4	3588	1	816	2.22321	12	15
1	16.5032	0.949012	0.084382	2.82843	1344	4	7769	2	1696	1.4904	12	17
1	4.48544	3.49318e-05	0.0410861	2.82843	1347	4	0	0	0	0	12	15
1	8.64102	3.94546e-07	0.112681	2.82843	1353	4	0	0	0	0	12	15
1	3.8218	8.07662e-07	0.565565	2.82843	1358	4	0	0	0	0	12	15
1	2.70777	0.826647	1.02284	2.82843	1361	4	0	0	0	0	12	15
1	10.7713	0.000962331	0.122715	2.82843	1363	4	0	0	0	0	12	15
1	3.79595	1.72999	0.25449	2.82843	1368	4	0	0	0	0	12	15
1	5.8655	2.61157e-07	3.20886	2.82843	1377	4	0	0	0	0	12	19
1	2.7711	0.890213	1.10349	2.82843	1379	4	9221	1	2007	1.28273	12	15
1	7.28667	0.0397583	0.0767097	2.82843	1384	4	0	0	0	0	12	15
1	55.0013	0.0182387	0.283575	2.82843	1385	4	0	0	0	0	12	15
1	5.87937	0.00802566	3.505	2.82843	1407	4	0	0	0	0	12	18
1	7.32067	0.788962	0.692452	2.82843	1408	4	0	0	0	0	12	16
1	62.8053	0.0415312	0.0819885	2.82843	1410	4	4112	1	922	0.19989	12	15
1	6.16362	1.61938e-06	0.00778548	2.82843	1423	4	3168	1	723	2.67674	12	16
1	5.81476	0.235188	0.363812	2.82843	1424	4	7824	1	1708	0.570104	12	16
1	8.84049	3.35631e-06	0.00225852	2.82843	1425	4	0	0	0	0	12	16
1	5.37334	0.0090683	0.039764	2.82843	1430	4	4577	1	1031	0.342601	12	17
1	7.98693	0.000471112	0.872239	2.82843	1431	4	3171	1	724	2.13491	12	20
1	8.91398	0.0701868	0.202975	2.82843	1439	4	0	0	0	0	12	16
1	3.02148	2.55328	3.09419	2.82843	1442	4	0	0	0	0	12	16
1	2.47037	0.591398	0.502479	2.82843	1448	4	0	0	0	0	12	18
1	1.80198	1.0873	1.37917	2.82843	1449	4	0	0	0	0	12	16
1	8.47223	0.00786219	0.0211155	2.82843	1453	4	0	0	0	0	12	18
1	3.50201	0.906253	0.281928	2.82843	1458	4	0	0	0	0	12	16
1	22.6133	0.0173491	0.0572429	2.82843	1468	4	6922	1	1516	1.85002	12	15
1	13.5903	0.0316184	0.19426	2.82843	1471	4	0	0	0	0	12	15
1	1.93355	0.189277	0.837964	2.82843	1474	4	0	0	0	0	12	15
1	6.68535	0.000885989	0.0583143	2.82843	1476	4	0	0	0	0	12	22
1	3.8265	0.269922	0.302531	2.82843	1479	4	0	0	0	0	12	17
1	8.53949	0.0258864	0.0423247	2.82843	1482	4	0	0	0	0	12	15
1	2.32869	9.2491e-06	2.00675	2.82843	1484	4	8311	1	1813	1.13154	12	15
1	1.9292	1.7544	2.16622	2.82843	1486	4	1803	1	436	0.353869	12	16
1	6.86571	0.00656213	0.0934211	2.82843	1491	4	2279	1	528	2.05122	12	17
1	1.94385	1.73422e-07	1.41304	2.82843	1492	4	0	0	0	0	12	19
1	7.22705	0.156595	0.318014	2.82843	1509	4	0	0	0	0	12	18
1	5.01528	0.00909422	0.0718681	2.82843	1510	4	7418	2	1615	0.452385	12	21
1	6.44526	3.12809	0.664612	2.82843	1523	4	0	0	0	0	12	15
1	3.73322	6.15723e-07	3.31448	2.82843	1525	4	0	0	0	0	12	15
1	64.6718	0.000307317	0.00067633	2.82843	1528	4	8357	1	1820	1.62193	12	19
1	1.72953	1.31735	1.09471	2.82843	1532	4	0	0	0	0	12	15
1	2.53563	0.88049	0.817891	2.82843	1536	4	0	0	0	0	12	15
1	1.86581	2.11538	0.679001	2.82843	1540	4	0	0	0	0	12	16
1	6.98375	0.613402	0.219453	2.82843	1541	4	0	0	0	0	12	15
1	3.52088	0.000125408	0.0197149	2.82843	1542	4	3731	1	843	1.19815	12	15
1	2.88478	6.26228e-05	0.0878459	2.82843	1555	4	0	0	0	0	12	15
1	3.91585	0.0599518	1.50771	2.82843	1560	4	0	0	0	0	12	15
1	10.495	0.826837	0.89659	2.82843	1579	4	0	0	0	0	13	16
1	11.088	0.00251725	0.194644	2.82843	1597	4	3789	1	850	2.66278	13	29
1	5.98816	0.382977	0.780624	2.82843	1600	4	0	0	0	0	13	16
1	4.40127	0.838941	2.20489	2.82843	1608	4	2863	1	657	0.488926	13	17
1	71.4828	0.0163156	0.0973758	2.82843	1611	4	0	0	0	0	13	16
1	55.8362	0.0247954	0.0278572	2.82843	1620	4	0	0	0	0	13	23
1	11.1846	0.00281576	0.0339268	2.82843	1621	4	7522	2	1642	0.699559	13	21
1	7.3001	0.0197997	0.0101574	2.82843	1625	4	0	0	0	0	13	16
1	12.3742	0.0291226	0.461209	2.82843	1627	4	0	0	0	0	13	16
1	5.89385	3.36766e-08	0.0134675	2.82843	1633	4	0	0	0	0	13	20
1	14.5257	0.000773985	0.0308452	2.82843	1634	4	0	0	0	0	13	19
1	12.1933	0.043177	1.08353	2.82843	1639	4	0	0	0	0	13	19
1	3.04984	4.2939e-09	3.08333	2.82843	1643	4	1477	2	373	2.57146	13	18
1	6.95584	0.00113489	4.6846e-06	2.82843	1646	4	0	0	0	0	13	23
1	7.2183	0.000529578	0.0719046	2.82843	1647	4	0	0	0	0	13	17
1	4.1268	0.543837	1.31686	2.82843	1649	4	0	0	0	0	13	16
1	3.05501	2.63334	0.964704	2.82843	1651	4	7101	1	1550	2.0058	13	19
1	8.15709	0.0867159	1.22623	2.82843	1659	4	0	0	0	0	13	16
1	21.8989	0.0103131	0.000722363	2.82843	1660	4	0	0	0	0	13	19
1	10.5669	0.000527058	0.0381599	2.82843	1662	4	0	0	0	0	13	16
1	11.8576	1.03164	4.93472	2.82843	1665	4	7559	2	1649	1.24525	13	17
1	2.73383	2.84786	1.30434	2.82843	1669	4	5253	1	1174	1.58114	13	18
1	2.81208	0.984114	5.02821	2.82843	1674	4	0	0	0	0	13	23
1	3.56535	7.68039e-07	0.0315115	2.82843	1691	4	0	0	0	0	13	18
1	2.84003	0.0966152	0.247489	2.82843	1694	4	0	0	0	0	13	16
1	2.51187	2.28545	1.78492	2.82843	1697	4	4346	2	972	2.54696	13	17
1	8.78806	1.02075e-05	0.534183	2.82843	1704	4	0	0	0	0	13	21
1	29.4618	0.914995	0.0251554	2.82843	1722	4	3439	1	781	0.458611	13	16
1	15.9176	0.00165742	0.0623411	2.82843	1723	4	0	0	0	0	13	19
1	7.39459	0.186548	0.331422	2.82843	1725	4	0	0	0	0	13	23
1	3.53131	0.60638	0.670175	2.82843	1730	4	8571	1	1864	2.65736	13	16
1	5.14238	0.765939	2.16987	2.82843	1734	4	0	0	0	0	13	16
1	15.2803	0.000400974	0.0132227	2.82843	1745	4	0	0	0	0	13	16
1	3.81329	0.569043	0.830617	2.82843	1750	4	0	0	0	0	13	18
1	5.67859	1.39602	1.92284	2.82843	1753	4	5327	1	1192	1.56263	13	16
1	6.11498	0.000261278	0.136109	2.82843	1757	4	0	0	0	0	13	16
1	5.06484	1.28815	0.114924	2.82843	1758	4	5797	1	1287	0.887882	13	16
1	4.82559	2.1982e-06	0.184301	2.82843	1770	4	9120	2	1980	1.94426	13	16
1	17.8141	0.344198	0.151418	2.82843	1773	4	0	0	0	0	13	17
1	25.1194	0.00125345	0.464804	2.82843	1782	4	9131	1	1983	2.374	13	18
1	12.1629	0.348545	4.53506	2.82843	1785	4	1610	1	401	1.42645	13	23
1	4.47682	0.192071	0.717614	2.82843	1795	4	4001	1	906	1.4707	13	17
1	5.09986	2.31224	2.26606	2.82843	1796	4	8639	2	1877	2.50162	13	17
1	13.8588	0.00128021	0.244225	2.82843	1797	4	0	0	0	0	13	22
1	10.7109	0.328344	0.372206	2.82843	1800	4	0	0	0	0	13	20
1	3.73453	0.429848	0.940339	2.82843	1803	4	3047	1	697	2.01976	13	19
1	2.25563	0.499566	4.73927	2.82843	1806	4	0	0	0	0	13	18
1	85.2461	0.00144502	0.0924409	2.82843	1812	4	8652	1	1879	2.28299	13	19
1	18.432	0.00115118	0.00550527	2.82843	1817	4	9149	4	1989	1.77282	13	21
1	5.22542	1.2655	3.2131	2.82843	1818	4	2120	1	496	1.14931	13	16
1	6.3236	0.75835	0.739346	2.82843	1819	4	1644	1	407	1.08186	13	18
1	13.9038	0.395217	3.56733	2.82843	1823	4	6769	1	1479	0.0668291	13	16
1	6.5347	0.478183	0.774666	2.82843	1828	4	1213	2	320	1.80966	13	19
1	7.87209	3.03314	4.65334	2.82843	1834	4	4488	1	1007	0.218011	13	18
1	2.95828	0.897924	3.99695	2.82843	1835	4	0	0	0	0	13	17
1	3.16808	2.18968	5.03174	2.82843	1843	4	3066	1	700	0.817844	13	16
1	4.86797	0.403735	0.349452	2.82843	1844	4	0	0	0	0	13	16
1	12.259	0.0356266	0.243575	2.82843	1849	4	0	0	0	0	13	16
1	11.7547	0.234885	1.17328	2.82843	1850	4	2142	1	502	0.428162	13	17
1	5.72197	0.889655	1.88003	2.82843	1862	4	0	0	0	0	13	18
1	3.50951	0.0946196	0.629563	2.82843	1864	4	7293	1	1587	1.17216	13	17
1	5.37976	0.0700673	0.0160438	2.82843	1868	4	0	0	0	0	13	17
1	6.77902	0.371465	0.350688	2.82843	1876	4	0	0	0	0	13	16
1	14.2978	0.00105094	0.0319625	2.82843	1878	4	0	0	0	0	13	19
1	4.59172	0.000135272	0.086065	2.82843	1883	4	1702	1	423	1.73558	13	17
1	10.4638	0.0168983	0.000123134	2.82843	1895	4	592	1	163	1.99337	13	25
1	6.29304	0.544652	1.57693	2.82843	1896	4	0	0	0	0	13	19
1	17.7935	0.000436731	0.0298676	2.82843	1907	4	0	0	0	0	13	22
1	2.13975	1.48741	1.80133	2.82843	1908	4	0	0	0	0	13	16
1	2.26343	0.281612	1.28696	2.82843	1911	4	0	0	0	0	13	16
1	5.38583	2.03525e-07	0.481267	2.82843	1916	4	0	0	0	0	13	20
1	7.04924	0.0561162	0.0861426	2.82843	1926	4	0	0	0	0	13	24
1	8.50651	5.32664e-05	0.0487137	2.82843	1936	4	0	0	0	0	13	18
1	7.23932	0.361416	1.66111	2.82843	1937	4	0	0	0	0	13	17
1	2.70725	2.12958	1.50203	2.82843	1941	4	8780	1	1914	2.06654	13	16
1	74.5639	5.57553e-06	0.00183452	2.82843	1942	4	6884	3	1505	0.267911	13	17
1	6.61284	3.70847	4.57926	2.82843	1943	4	0	0	0	0	13	17
1	9.72365	0.00996889	0.105236	2.82843	1946	4	0	0	0	0	13	17
1	2.45845	0.971687	0.472673	2.82843	1948	4	0	0	0	0	13	16
1	9.48666	0.0393559	0.0988555	2.82843	1955	4	0	0	0	0	13	18
1	6.45491	0.0470848	0.150166	2.82843	1957	4	0	0	0	0	13	16
1	5.76193	1.48665	1.07667	2.82843	1959	4	6892	2	1507	2.48806	13	17
1	5.73015	0.0159514	0.0440251	2.82843	1965	4	0	0	0	0	13	20
1	4.06456	1.90339	1.6684	2.82843	1970	4	2742	1	627	0.299107	13	17
1	5.30611	1.50801	1.9556	2.82843	1973	4	0	0	0	0	13	16
1	5.64353	0.622919	3.21168	2.82843	1979	4	6914	1	1515	1.34802	13	16
1	6.2585	0.0171422	0.0382809	2.82843	1986	4	0	0	0	0	13	16
1	2.2027	2.45628	0.327683	2.82843	1994	4	0	0	0	0	13	16
1	7.41079	0.0634143	0.102066	2.82843	1996	4	0	0	0	0	13	16
1	12.8568	0.00265131	0.00179219	2.82843	2000	4	0	0	0	0	13	23
1	3.42038	0.402996	0.887341	2.82843	2011	4	8316	1	1816	2.11055	13	16
1	11.5525	0.0123184	0.0223661	2.82843	2013	4	0	0	0	0	13	17
1	8.45716	1.29974e-07	0.710361	2.82843	2021	4	0	0	0	0	13	16
1	4.66822	2.21654e-06	0.619692	2.82843	2023	4	0	0	0	0	13	16
1	3.01942	0.366815	0.236765	2.82843	2028	4	0	0	0	0	13	21
1	4.88348	5.78964e-06	0.0370064	2.82843	2029	4	0	0	0	0	13	17
1	3.37944	4.42183e-06	0.740817	2.82843	2062	4	0	0	0	0	13	17
1	6.49115	0.00423649	0.0765754	2.82843	2064	4	0	0	0	0	13	19
1	3.78187	0.00694243	0.0170785	2.82843	2065	4	8888	1	1933	1.02022	13	21
1	6.24899	0.359952	4.85936	2.82843	2066	4	6994	1	1526	0.733148	13	16
1	4.80901	0.56023	0.272014	2.82843	2072	4	0	0	0	0	13	17
1	14.9621	0.261958	0.012288	2.82843	2089	4	0	0	0	0	14	17
1	7.06551	0.138773	0.726218	2.82843	2096	4	0	0	0	0	14	17
1	3.66869	0.296551	0.153003	2.82843	2102	4	0	0	0	0	14	17
1	7.42059	6.93985e-09	0.0957582	2.82843	2107	4	0	0	0	0	14	20
1	65.1102	0.001092	0.0362661	2.82843	2115	4	0	0	0	0	14	17
1	6.62181	0.239323	1.12288	2.82843	2122	4	0	0	0	0	14	20
1	67.7028	0.00087707	0.00241023	2.82843	2123	4	1911	1	456	2.15807	14	35
1	3.24146	0.886614	1.62566	2.82843	2127	4	954	2	265	1.56622	14	17
1	70.6532	0.00276162	0.0166123	2.82843	2130	4	0	0	0	0	14	19
1	17.3415	1.8865	0.405555	2.82843	2132	4	0	0	0	0	14	17
1	17.939	0.00685327	0.0166511	2.82843	2138	4	4294	1	963	2.28923	14	20
1	3.76359	0.429908	2.07481	2.82843	2155	4	2429	1	558	2.16188	14	17
1	6.18188	0.422628	0.393385	2.82843	2158	4	4753	1	1074	2.04724	14	18
1	14.4578	0.144059	0.160606	2.82843	2160	4	0	0	0	0	14	17
1	7.07903	0.51266	1.03522	2.82843	2162	4	0	0	0	0	14	17
1	6.50189	0.0750754	0.165602	2.82843	2164	4	7099	1	1548	1.42306	14	21
1	4.90785	0.290662	4.02335	2.82843	2165	4	4753	1	1074	1.02085	14	17
1	2.86313	3.48338	1.35139	2.82843	2166	4	1008	1	276	2.90161	14	17
1	10.0502	0.015064	0.100793	2.82843	2168	4	170	1	39	0.109086	14	24
1	5.78378	0.292915	0.0333839	2.82843	2170	4	8016	1	1755	0.653025	14	17
1	9.13317	1.73541e-05	0.114585	2.82843	2173	4	0	0	0	0	14	19
1	93.1753	0.000797575	0.00622911	2.82843	2176	4	0	0	0	0	14	19
1	27.3249	0.014108	0.0334953	2.82843	2184	4	0	0	0	0	14	22
1	6.66403	0.541248	0.393818	2.82843	2186	4	0	0	0	0	14	19
1	9.70311	0.368783	1.78783	2.82843	2196	4	3409	1	775	0.996273	14	17
1	6.26036	1.67191	2.72058	2.82843	2201	4	6179	1	1365	2.90572	14	19
1	2.62029	0.403838	0.63047	2.82843	2206	4	3409	1	775	2.78737	14	17
1	5.87239	0.099836	0.700755	2.82843	2220	4	3896	2	879	2.07049	14	17
1	16.6136	0.00475502	0.0185397	2.82843	2225	4	6659	2	1455	0.293908	14	20
1	4.1422	0.575499	0.305863	2.82843	2227	4	1546	1	386	2.59374	14	17
1	11.4425	4.33117e-06	0.114909	2.82843	2237	4	9061	1	1973	1.59657	14	17
1	16.4639	0.177283	0.121142	2.82843	2246	4	4835	1	1089	2.75466	14	17
1	3.11878	2.68012	4.93427	2.82843	2249	4	9083	1	1974	3.00422	14	17
1	3.11982	0.000166844	0.376025	2.82843	2257	4	0	0	0	0	14	17
1	5.59354	0.511232	0.164416	2.82843	2270	4	0	0	0	0	14	17
1	12.0623	0.00120131	0.0052209	2.82843	2272	4	0	0	0	0	14	19
1	2.09362	2.4377	1.03395	2.82843	2277	4	5324	2	1190	1.68339	14	17
1	11.8971	0.0476289	3.80555	2.82843	2283	4	0	0	0	0	14	22
1	4.55243	0.707314	0.0722688	2.82843	2285	4	3010	2	688	0.859965	14	17
1	6.06618	0.510107	1.89601	2.82843	2286	4	0	0	0	0	14	17
1	3.74323	0.106041	0.423921	2.82843	2289	4	9552	1	2071	1.60994	14	17
1	5.34207	0.000395131	0.4557	2.82843	2293	4	8120	2	1774	1.82642	14	18
1	3.83097	6.9765e-07	0.304894	2.82843	2300	4	0	0	0	0	14	17
1	8.39613	0.000242816	0.504999	2.82843	2308	4	0	0	0	0	14	19
1	2.36628	0.870721	0.247454	2.82843	2309	4	0	0	0	0	14	17
1	7.62569	0.0605828	0.280346	2.82843	2323	4	0	0	0	0	14	23
1	6.31967	1.71854e-06	0.529219	2.82843	2328	4	4449	1	1000	2.7754	14	24
1	15.0755	0.0204441	0.00243152	2.82843	2329	4	0	0	0	0	14	18
1	3.12821	0.379006	0.332816	2.82843	2335	4	0	0	0	0	14	17
1	16.2289	0.289947	0.00708974	2.82843	2337	4	0	0	0	0	14	18
1	5.03224	1.7949	1.52361	2.82843	2342	4	0	0	0	0	14	19
1	7.55968	8.70409e-07	0.0488342	2.82843	2344	4	2124	1	498	2.53518	14	23
1	4.78568	1.51055	1.14203	2.82843	2347	4	2128	1	500	2.64487	14	20
1	2.78265	1.82136	4.26206	2.82843	2351	4	8663	2	1882	2.59335	14	17
1	5.67821	1.13061	2.54093	2.82843	2355	4	502	1	135	2.8357	14	17
1	6.62538	4.90106e-05	0.0172084	2.82843	2358	4	0	0	0	0	14	18
1	3.93294	1.57728e-05	0.0804628	2.82843	2360	4	0	0	0	0	14	18
1	3.07247	1.76603	0.118183	2.82843	2362	4	0	0	0	0	14	17
1	17.9555	0.447232	0.529678	2.82843	2375	4	0	0	0	0	14	17
1	12.4426	0.0274799	0.0224979	2.82843	2377	4	1222	1	323	0.702029	14	21
1	6.91912	0.783874	0.698419	2.82843	2378	4	4506	4	1011	1.91366	14	19
1	5.53934	9.12822e-05	0.388775	2.82843	2382	4	0	0	0	0	14	19
1	2.43824	1.10338e-05	0.256218	2.82843	2407	4	0	0	0	0	14	17
1	3.0965	1.21821	1.18725	2.82843	2414	4	0	0	0	0	14	18
1	20.982	0.00831088	0.220053	2.82843	2416	4	0	0	0	0	14	17
1	5.5191	0.000747173	0.220253	2.82843	2418	4	3126	2	714	2.45682	14	17
1	15.2635	0.167259	0.0542318	2.82843	2420	4	8259	1	1799	1.59015	14	19
1	4.73536	1.54355	0.14444	2.82843	2422	4	1727	1	429	0.19785	14	17
1	13.8181	0.0190778	0.0481404	2.82843	2431	4	2688	1	611	1.18822	14	19
1	30.131	0.0668603	0.20093	2.82843	2444	4	4112	1	922	1.28082	14	18
1	3.65752	0.982381	0.557675	2.82843	2445	4	0	0	0	0	14	18
1	5.32358	0.145544	0.0474019	2.82843	2446	4	0	0	0	0	14	17
1	11.375	0.000105383	0.27651	2.82843	2448	4	668	2	188	1.16638	14	18
1	9.74412	0.81499	1.62461	2.82843	2453	4	0	0	0	0	14	17
1	2.28272	0.304517	1.4383	2.82843	2467	4	5513	2	1237	0.833662	14	17
1	2.66163	0.28804	1.43643	2.82843	2474	4	8812	1	1921	1.16674	14	21
1	2.27655	1.04344	1.84941	2.82843	2485	4	0	0	0	0	14	17
1	7.69291	1.40976	0.720707	2.82843	2492	4	0	0	0	0	14	17
1	2.75499	0.0662652	0.401158	2.82843	2494	4	0	0	0	0	14	17
1	20.7701	0.505484	0.000336273	2.82843	2495	4	0	0	0	0	14	17
1	4.01932	2.95812	0.760916	2.82843	2496	4	0	0	0	0	14	17
1	7.78268	0.707868	0.218663	2.82843	2505	4	0	0	0	0	14	17
1	3.35938	1.63894	0.276984	2.82843	2507	4	6952	1	1520	1.96374	14	17
1	7.00237	0.00755434	0.000115535	2.82843	2508	4	0	0	0	0	14	24
1	5.34468	0.429222	1.18015	2.82843	2511	4	0	0	0	0	14	19
1	11.279	0.000481441	0.0228819	2.82843	2524	4	0	0	0	0	14	22
1	6.08371	0.000841305	0.0587601	2.82843	2525	4	0	0	0	0	14	18
1	8.02066	0.0223527	0.00861387	2.82843	2526	4	0	0	0	0	14	23
1	2.07024	0.456863	0.777095	2.82843	2527	4	5566	3	1245	0.833938	14	22
1	5.86887	0.0238577	0.734887	2.82843	2528	4	0	0	0	0	14	17
1	2.32305	0.324798	0.927176	2.82843	2532	4	0	0	0	0	14	17
1	5.06935	0.0199954	0.811517	2.82843	2533	4	5577	1	1248	2.02923	14	18
1	4.99161	0.125767	0.208949	2.82843	2536	4	0	0	0	0	14	17
1	5.6363	0.24527	0.0306941	2.82843	2540	4	0	0	0	0	14	18
1	8.16	0.00121638	0.013708	2.82843	2547	4	0	0	0	0	14	26
1	4.21627	0.00244026	0.217189	2.82843	2548	4	0	0	0	0	14	22
1	4.348	0.14883	0.0759092	2.82843	2550	4	1396	2	355	0.887616	14	30
1	2.07558	0.518837	0.632799	2.82843	2552	4	0	0	0	0	14	18
1	5.76536	1.039	3.2493	2.82843	2554	4	0	0	0	0	14	17
1	5.32054	0.774791	1.05538	2.82843	2556	4	7468	1	1626	2.07879	14	17
1	6.02539	0.0545309	0.300168	2.82843	2559	4	909	1	258	1.88912	14	20
1	65.6087	0.000678849	0.00345767	2.82843	2562	4	5155	1	1156	1.49706	15	21
1	3.09155	0.152914	1.73628	2.82843	2563	4	4253	1	953	2.78591	15	21
1	5.86171	1.58288	1.38493	2.82843	2577	4	1890	2	450	2.40355	15	19
1	2.88053	0.813498	0.154003	2.82843	2578	4	0	0	0	0	15	18
1	7.99304	0.00206229	0.000859443	2.82843	2582	4	0	0	0	0	15	23
1	33.4669	2.26713e-05	0.000686612	2.82843	2586	4	0	0	0	0	15	20
1	3.65142	1.45399e-05	0.370907	2.82843	2587	4	0	0	0	0	15	18
1	37.925	0.00050453	0.00356285	2.82843	2597	4	0	0	0	0	15	18
1	11.3	0.0152893	0.0180464	2.82843	2598	4	0	0	0	0	15	18
1	3.52216	2.91118e-07	0.574052	2.82843	2600	4	0	0	0	0	15	18
1	2.33784	0.296869	4.26685	2.82843	2603	4	0	0	0	0	15	20
1	9.92864	1.29312	0.974163	2.82843	2605	4	73	1	19	0.292591	15	18
1	2.5304	1.51459	0.515882	2.82843	2610	4	8958	1	1950	1.18008	15	18
1	2.33406	0.852175	3.14652	2.82843	2614	4	4717	3	1067	0.567233	15	21
1	7.77193	0.501183	1.36895	2.82843	2621	4	1450	1	366	0.841144	15	21
1	2.1688	0.200879	1.04503	2.82843	2622	4	0	0	0	0	15	19
1	6.40448	0.00029562	0.0917978	2.82843	2631	4	8467	2	1841	2.34617	15	23
1	4.08103	0.0393963	0.0432223	2.82843	2634	4	3834	1	863	1.96042	15	23
1	4.41355	0.857413	1.92943	2.82843	2635	4	0	0	0	0	15	18
1	4.36545	0.0470648	0.182123	2.82843	2636	4	0	0	0	0	15	18
1	11.775	0.00501925	0.00999508	2.82843	2643	4	0	0	0	0	15	18
1	8.6082	0.620923	0.289532	2.82843	2645	4	0	0	0	0	15	18
1	2.89869	0.0739844	1.77728	2.82843	2655	4	3383	1	769	2.36704	15	18
1	3.92847	0.0027168	0.137336	2.82843	2660	4	0	0	0	0	15	22
1	10.6118	0.746033	2.78026	2.82843	2661	4	7559	1	1649	1.17106	15	18
1	15.7092	6.57474e-05	0.0194582	2.82843	2666	4	2937	1	679	2.51427	15	18
1	106.783	0.0119903	0.096188	2.82843	2668	4	0	0	0	0	15	32
1	1.85237	0.835087	2.22204	2.82843	2672	4	0	0	0	0	15	19
1	18.5759	0.000290543	0.00285343	2.82843	2684	4	0	0	0	0	15	19
1	7.14182	9.41306e-07	0.0450763	2.82843	2700	4	3913	1	881	2.48283	15	27
1	57.0682	0.427289	2.22216	2.82843	2701	4	4816	2	1086	1.14527	15	19
1	3.50752	0.498527	0.506165	2.82843	2702	4	4823	1	1088	1.73527	15	18
1	3.83966	0.295087	1.01929	2.82843	2704	4	0	0	0	0	15	22
1	9.67036	0.146054	0.408044	2.82843	2706	4	0	0	0	0	15	18
1	2.67348	1.65417	2.78898	2.82843	2712	4	2517	1	576	1.66817	15	18
1	19.8983	0.00838381	0.392942	2.82843	2713	4	0	0	0	0	15	20
1	10.5591	0.0577867	0.00278985	2.82843	2715	4	9060	1	1972	2.52115	15	18
1	14.2836	1.304	1.91376	2.82843	2716	4	0	0	0	0	15	20
1	8.64122	0.504627	1.08993	2.82843	2725	4	300	2	72	1.01948	15	22
1	6.26904	0.0430095	0.0576315	2.82843	2729	4	0	0	0	0	15	19
1	9.10697	1.7096	1.7287	2.82843	2732	4	0	0	0	0	15	19
1	8.45124	0.122423	0.125502	2.82843	2733	4	0	0	0	0	15	24
1	11.4439	0.0495545	0.0146585	2.82843	2742	4	0	0	0	0	15	18
1	14.0934	0.142377	0.0135971	2.82843	2743	4	0	0	0	0	15	18
1	2.08549	0.867831	1.86006	2.82843	2745	4	7194	1	1564	2.00808	15	18
1	4.47027	0.0610234	0.659267	2.82843	2746	4	0	0	0	0	15	18
1	20.4608	2.2021	0.0731801	2.82843	2748	4	3475	3	792	1.69632	15	18
1	4.26877	0.000361894	0.10351	2.82843	2752	4	0	0	0	0	15	18
1	3.64483	0.0152425	0.342423	2.82843	2755	4	0	0	0	0	15	20
1	4.15943	3.9141e-06	0.914621	2.82843	2761	4	0	0	0	0	15	18
1	8.45963	0.337447	1.48861	2.82843	2773	4	0	0	0	0	15	20
1	5.95227	0.295777	1.1848	2.82843	2775	4	5808	2	1291	1.16041	15	18
1	8.99514	0.000278644	0.432052	2.82843	2780	4	0	0	0	0	15	20
1	22.2259	0.00201127	0.0438903	2.82843	2783	4	0	0	0	0	15	20
1	3.0357	2.94199	1.60972	2.82843	2793	4	0	0	0	0	15	19
1	4.32851	0.754576	1.58746	2.82843	2794	4	8143	2	1775	1.11633	15	19
1	29.7662	0.00159873	0.0118517	2.82843	2795	4	0	0	0	0	15	24
1	3.72945	1.54523	3.47068	2.82843	2800	4	1611	1	402	1.19884	15	18
1	3.51578	0.0315614	1.25836	2.82843	2801	4	6745	2	1473	2.70996	15	18
1	3.44376	0.116529	0.179921	2.82843	2813	4	0	0	0	0	15	18
1	3.36747	2.30942	4.8107	2.82843	2815	4	7693	1	1675	2.70281	15	20
1	4.52106	0.704062	0.277177	2.82843	2820	4	4448	1	999	2.44923	15	20
1	6.24231	0.0561949	0.790417	2.82843	2826	4	1189	2	313	1.13705	15	18
1	6.11082	0.870767	3.4935	2.82843	2834	4	0	0	0	0	15	18
1	12.7855	0.429502	0.882618	2.82843	2854	4	9627	3	2088	0.672948	15	21
1	5.10749	0.920247	0.40599	2.82843	2859	4	5403	2	1211	0.356288	15	19
1	5.11824	0.027401	0.0251167	2.82843	2864	4	0	0	0	0	15	20
1	11.3241	0.0121678	0.0740496	2.82843	2867	4	0	0	0	0	15	20
1	3.58739	0.376398	0.692833	2.82843	2871	4	0	0	0	0	15	19
1	4.76888	5.60541	2.756	2.82843	2873	4	7759	2	1693	2.54693	15	18
1	16.3228	0.597384	0.00256549	2.82843	2874	4	3569	1	812	1.34967	15	19
1	6.53186	0.000182603	0.117118	2.82843	2878	4	0	0	0	0	15	21
1	5.36454	1.05608e-06	0.846663	2.82843	2881	4	0	0	0	0	15	18
1	14.5782	0.119694	0.0807619	2.82843	2883	4	0	0	0	0	15	19
1	14.6592	0.000330646	0.00313825	2.82843	2888	4	0	0	0	0	15	23
1	5.55043	6.42193e-05	0.102216	2.82843	2893	4	0	0	0	0	15	22
1	4.57493	0.585228	1.22431	2.82843	2899	4	3101	4	708	1.0376	15	24
1	13.5761	1.019	0.0502744	2.82843	2900	4	0	0	0	0	15	19
1	16.4022	1.04656	0.274225	2.82843	2908	4	0	0	0	0	15	21
1	4.0884	0.00297178	0.346486	2.82843	2910	4	1704	1	425	2.10431	15	23
1	14.4485	0.000499475	0.0954994	2.82843	2914	4	3103	1	709	1.3839	15	21
1	8.57759	0.0330553	0.14288	2.82843	2917	4	602	1	167	0.51904	15	20
1	3.12141	0.183019	0.713617	2.82843	2921	4	8742	1	1901	0.788602	15	20
1	10.7071	0.0155951	0.162897	2.82843	2935	4	0	0	0	0	15	20
1	6.19514	0.0105403	0.226811	2.82843	2937	4	5476	2	1229	0.849958	15	23
1	29.58	0.0349975	0.105711	2.82843	2946	4	0	0	0	0	15	27
1	3.81217	0.0713832	0.10096	2.82843	2948	4	0	0	0	0	15	21
1	8.68878	7.92627e-07	2.505	2.82843	2950	4	0	0	0	0	15	20
1	4.85493	0.000479911	0.00848157	2.82843	2951	4	0	0	0	0	15	18
1	30.338	1.05983	0.571237	2.82843	2952	4	0	0	0	0	15	18
1	14.2454	0.772884	0.273634	2.82843	2953	4	3635	1	821	0.896806	15	18
1	3.29269	1.21883e-05	0.0580963	2.82843	2954	4	0	0	0	0	15	21
1	15.3893	0.321528	0.0503802	2.82843	2956	4	0	0	0	0	15	18
1	2.63	0.267752	1.47004	2.82843	2961	4	0	0	0	0	15	18
1	3.06653	6.95703e-07	0.542099	2.82843	2964	4	9711	1	2107	0.998198	15	21
1	2.38257	4.75554e-09	0.380324	2.82843	2977	4	0	0	0	0	15	18
1	3.05139	2.07236	1.282	2.82843	2980	4	716	4	206	1.10854	15	20
1	11.9435	0.0196335	0.00901271	2.82843	2988	4	0	0	0	0	15	22
1	4.95202	0.29614	0.134489	2.82843	2989	4	0	0	0	0	15	20
1	5.62651	0.339914	3.43293	2.82843	2990	4	0	0	0	0	15	18
1	5.24215	0.193036	0.148103	2.82843	2992	4	0	0	0	0	15	19
1	21.4798	0.00624881	0.00184165	2.82843	2994	4	0	0	0	0	15	20
1	5.92988	0.3242	1.56694	2.82843	2996	4	1326	1	344	1.31482	15	20
1	5.32598	0.0421528	3.38841e-05	2.82843	3001	4	0	0	0	0	15	21
1	12.5691	0.0160622	0.0476264	2.82843	3005	4	0	0	0	0	15	20
1	12.1775	0.878846	4.1586	2.82843	3009	4	0	0	0	0	15	18
1	4.69025	0.000188211	1.6015	2.82843	3013	4	4160	3	932	0.302023	15	22
1	6.71416	0.00585115	0.00584061	2.82843	3014	4	0	0	0	0	15	23
1	15.852	0.000119059	0.00892832	2.82843	3016	4	0	0	0	0	15	21
1	3.517	0.510458	3.17196	2.82843	3017	4	780	1	224	1.68706	15	18
1	6.50957	0.787415	0.567265	2.82843	3018	4	4162	1	934	1.60031	15	18
1	2.09751	0.16343	2.44147	2.82843	3024	4	3221	2	737	2.20693	15	25
1	6.20506	2.03288	2.76663	2.82843	3025	4	0	0	0	0	15	19
1	3.3414	0.276221	0.175394	2.82843	3035	4	0	0	0	0	15	19
1	15.2267	0.0353768	0.0596969	2.82843	3043	4	0	0	0	0	15	20
1	2.28139	0.268237	0.0900809	2.82843	3051	4	0	0	0	0	15	18
1	2.95678	0.527378	0.2227	2.82843	3066	4	0	0	0	0	15	20
1	5.66935	0.00049515	0.0771255	2.82843	3067	4	0	0	0	0	15	18
1	6.91515	0.431727	2.41426	2.82843	3080	4	7482	1	1629	1.27754	16	21
1	8.79956	0.000483818	0.0438794	2.82843	3081	4	0	0	0	0	16	20
1	45.1463	0.000372272	0.0437377	2.82843	3085	4	0	0	0	0	16	19
1	4.47809	0.0149054	0.0933084	2.82843	3090	4	5169	2	1158	2.09049	16	21
1	10.8569	0.51155	1.4495	2.82843	3098	4	0	0	0	0	16	19
1	4.94202	0.741232	3.11685	2.82843	3103	4	0	0	0	0	16	20
1	77.3879	0.00422546	0.00258492	2.82843	3108	4	0	0	0	0	16	19
1	17.0171	0.00216294	0.0116311	2.82843	3115	4	0	0	0	0	16	47
1	10.7372	0.473771	1.14687	2.82843	3128	4	87	1	24	1.624	16	19
1	5.48252	9.70549e-06	0.147631	2.82843	3131	4	0	0	0	0	16	21
1	2.22377	0.00375224	3.40618	2.82843	3133	4	972	1	270	2.3273	16	19
1	3.41094	2.18327	0.383509	2.82843	3142	4	1462	1	369	0.699922	16	19
1	4.91644	0.0209165	0.061448	2.82843	3144	4	0	0	0	0	16	21
1	6.54115	0.228174	3.50834	2.82843	3149	4	0	0	0	0	16	20
1	10.029	0.0041497	0.0201776	2.82843	3157	4	6597	1	1441	2.62761	16	28
1	5.07539	0.00314904	0.0555964	2.82843	3168	4	0	0	0	0	16	19
1	1.80431	0.132892	3.88203	2.82843	3169	4	0	0	0	0	16	19
1	4.71044	0.00104861	0.0839392	2.82843	3173	4	0	0	0	0	16	19
1	3.90985	0.415621	4.88046	2.82843	3176	4	0	0	0	0	16	19
1	30.9194	0.0199534	0.00792399	2.82843	3177	4	0	0	0	0	16	22
1	9.57246	0.0423878	0.283568	2.82843	3179	4	2933	1	678	1.60645	16	25
1	7.87207	0.287102	0.35913	2.82843	3185	4	0	0	0	0	16	19
1	89.6891	0.0020132	0.000619594	2.82843	3190	4	0	0	0	0	16	21
1	7.63123	0.0135904	0.000768891	2.82843	3193	4	0	0	0	0	16	19
1	6.86476	0.00262669	0.0395111	2.82843	3194	4	0	0	0	0	16	23
1	9.30074	1.3314	2.07501	2.82843	3197	4	3877	2	876	0.403992	16	20
1	4.48846	0.224186	0.0346438	2.82843	3200	4	6645	1	1451	0.258223	16	21
1	2.63859	2.1098e-08	0.963527	2.82843	3210	4	241	1	57	1.2337	16	19
1	24.5837	0.328209	0.127998	2.82843	3213	4	0	0	0	0	16	22
1	2.24541	6.2137e-07	2.35347	2.82843	3222	4	0	0	0	0	16	19
1	2.15729	0.431913	1.20553	2.82843	3234	4	7161	2	1560	1.99419	16	19
1	4.42975	1.60163	1.0509	2.82843	3236	4	0	0	0	0	16	19
1	11.3838	0.00782824	0.0174262	2.82843	3239	4	0	0	0	0	16	22
1	20.2912	0.000562738	0.00607879	2.82843	3243	4	287	1	68	2.59265	16	31
1	3.93885	0.377971	0.447934	2.82843	3249	4	0	0	0	0	16	20
1	26.1483	2.28654	2.86379	2.82843	3250	4	0	0	0	0	16	19
1	3.10169	1.39246e-07	0.506578	2.82843	3251	4	0	0	0	0	16	21
1	17.5718	0.07332	0.00900017	2.82843	3254	4	0	0	0	0	16	21
1	4.96653	3.60762e-06	0.431491	2.82843	3256	4	0	0	0	0	16	21
1	7.429	0.203662	0.199558	2.82843	3257	4	0	0	0	0	16	20
1	2.91726	0.004719	0.0834307	2.82843	3259	4	318	2	80	0.624447	16	22
1	18.387	0.00144787	0.0259354	2.82843	3269	4	0	0	0	0	16	21
1	7.82684	2.48727	3.02352	2.82843	3273	4	0	0	0	0	16	19
1	8.65345	0.00622317	0.0940055	2.82843	3274	4	9555	2	2072	0.47876	16	27
1	3.62017	0.15906	3.37054	2.82843	3278	4	7658	1	1666	1.05001	16	21
1	11.2751	0.000356958	2.16906	2.82843	3279	4	0	0	0	0	16	21
1	8.09793	0.0065061	0.00951511	2.82843	3282	4	0	0	0	0	16	21
1	5.2337	0.0233099	0.418114	2.82843	3283	4	0	0	0	0	16	20
1	3.25729	2.5004e-06	1.74973	2.82843	3287	4	376	1	100	2.72502	16	21
1	3.5919	1.18862	0.842993	2.82843	3291	4	5346	3	1199	1.35304	16	19
1	2.81014	2.9434	0.174197	2.82843	3295	4	3023	1	689	1.88831	16	19
1	3.27821	1.9691	1.91975	2.82843	3304	4	4882	2	1100	0.565482	16	21
1	85.1268	0.00172364	0.022388	2.82843	3323	4	0	0	0	0	16	26
1	22.7004	0.0041112	0.0881627	2.82843	3324	4	5383	1	1208	2.57655	16	21
1	21.7728	0.0108176	0.0008243	2.82843	3327	4	0	0	0	0	16	19
1	8.45304	0.333329	0.00493545	2.82843	3332	4	5845	3	1299	0.356597	16	22
1	9.61748	0.0285555	0.109749	2.82843	3336	4	0	0	0	0	16	24
1	26.2301	0.00033758	0.00145497	2.82843	3340	4	0	0	0	0	16	21
1	4.02186	2.37814	4.12815	2.82843	3343	4	0	0	0	0	16	19
1	14.3457	0.000217789	0.290682	2.82843	3345	4	0	0	0	0	16	19
1	2.3503	0.598843	3.55567	2.82843	3347	4	503	2	136	1.18726	16	19
1	3.36081	0.0581598	0.135716	2.82843	3351	4	0	0	0	0	16	19
1	5.25852	0.815892	5.01028	2.82843	3353	4	2630	1	600	0.427871	16	19
1	23.3343	0.0165916	0.377826	2.82843	3354	4	9173	2	1993	2.99079	16	23
1	4.48743	2.95455e-06	0.152764	2.82843	3361	4	0	0	0	0	16	19
1	14.436	0.454473	0.178431	2.82843	3365	4	0	0	0	0	16	19
1	9.46359	1.27717	2.04374	2.82843	3373	4	0	0	0	0	16	19
1	13.3361	0.0305848	0.412455	2.82843	3391	4	0	0	0	0	16	21
1	10.1429	0.000712325	0.0239537	2.82843	3395	4	0	0	0	0	16	19
1	2.2692	1.70985	1.2032	2.82843	3396	4	0	0	0	0	16	23
1	6.67642	0.102377	1.9925	2.82843	3401	4	6849	2	1499	0.4761	16	19
1	8.0738	0.0685668	0.0709603	2.82843	3411	4	0	0	0	0	16	25
1	11.055	0.00024891	0.0752137	2.82843	3419	4	0	0	0	0	16	19
1	3.27316	0.246348	1.90689	2.82843	3421	4	5488	1	1232	1.06751	16	19
1	8.67203	1.07741	0.0134425	2.82843	3428	4	0	0	0	0	16	19
1	8.60887	0.280164	2.87296	2.82843	3432	4	2720	1	620	1.0872	16	19
1	120.783	0.0965412	0.0774388	2.82843	3441	4	5013	1	1124	2.88654	16	21
1	2.21436	0.240665	3.41739	2.82843	3442	4	0	0	0	0	16	19
1	9.0958	0.0012348	0.0182302	2.82843	3444	4	0	0	0	0	16	19
1	13.3987	0.939201	0.035973	2.82843	3446	4	1300	1	337	0.329813	16	19
1	7.35592	0.0366235	0.0219865	2.82843	3449	4	2726	1	623	2.59076	16	20
1	1.98687	1.33793	3.83894	2.82843	3455	4	0	0	0	0	16	19
1	2.32248	0.408935	1.19814	2.82843	3457	4	5960	2	1322	1.57867	16	20
1	2.313	3.21393e-06	2.43261	2.82843	3461	4	0	0	0	0	16	19
1	8.31718	0.728206	0.869926	2.82843	3472	4	0	0	0	0	16	21
1	2.20187	1.61514	0.372555	2.82843	3474	4	3197	1	729	0.616243	16	21
1	9.86096	2.41481	3.42052	2.82843	3480	4	5057	1	1134	2.06105	16	19
1	6.64267	5.10591e-09	0.6692	2.82843	3483	4	0	0	0	0	16	20
1	1.72652	1.1451	4.57079	2.82843	3486	4	7859	2	1720	1.79088	16	19
1	3.23503	1.04095	1.77773	2.82843	3491	4	7413	2	1614	0.373352	16	21
1	2.81431	0.0516804	0.189894	2.82843	3492	4	8334	2	1818	2.01622	16	20
1	5.26519	0.45461	0.256312	2.82843	3493	4	0	0	0	0	16	25
1	4.79419	0.235123	1.54618	2.82843	3502	4	0	0	0	0	16	19
1	7.27106	1.51998	1.87374	2.82843	3507	4	0	0	0	0	16	20
1	2.02168	1.77781	1.30123	2.82843	3528	4	7011	2	1530	0.534655	16	22
1	3.92945	0.0138771	0.557056	2.82843	3533	4	0	0	0	0	16	20
1	4.85746	0.271126	0.601245	2.82843	3534	4	0	0	0	0	16	20
1	4.45126	6.58208e-06	0.0539538	2.82843	3536	4	0	0	0	0	16	20
1	14.0401	2.87623e-07	0.564905	2.82843	3544	4	0	0	0	0	17	21
1	8.49956	2.92218e-07	0.630323	2.82843	3545	4	8925	1	1943	0.526147	17	21
1	13.1949	1.43933	0.692513	2.82843	3549	4	0	0	0	0	17	21
1	19.2678	0.00147101	0.0853003	2.82843	3552	4	0	0	0	0	17	24
1	6.72917	3.043	1.41667	2.82843	3559	4	2850	2	654	0.949389	17	20
1	7.32841	7.09761e-06	0.147356	2.82843	3566	4	0	0	0	0	17	21
1	21.8173	0.0012321	0.00668591	2.82843	3567	4	0	0	0	0	17	24
1	12.6272	0.00165083	0.297957	2.82843	3571	4	0	0	0	0	17	22
1	8.05932	1.93797	2.11147	2.82843	3579	4	2867	1	658	2.28898	17	20
1	84.6983	0.000842943	0.00315674	2.82843	3580	4	0	0	0	0	17	24
1	9.39439	0.0510652	0.260372	2.82843	3588	4	5197	1	1164	2.39943	17	21
1	3.63454	6.17231e-07	0.0228833	2.82843	3591	4	0	0	0	0	17	20
1	3.41995	0.407348	4.61074	2.82843	3594	4	7970	1	1745	2.4301	17	20
1	77.2479	0.0426043	0.0868464	2.82843	3598	4	0	0	0	0	17	20
1	2.17439	0.647841	0.00617589	2.82843	3603	4	2421	1	557	0.370818	17	23
1	11.6921	3.86116e-05	0.110554	2.82843	3608	4	0	0	0	0	17	21
1	15.7298	0.420551	0.511313	2.82843	3610	4	0	0	0	0	17	26
1	3.94446	3.1632e-05	1.37198	2.82843	3611	4	0	0	0	0	17	20
1	4.82935	4.19414e-09	0.0207392	2.82843	3613	4	1488	2	376	1.41823	17	22
1	6.73975	0.0274291	0.283575	2.82843	3614	4	1001	1	275	0.605062	17	22
1	10.3938	0.164517	0.16451	2.82843	3615	4	0	0	0	0	17	20
1	5.33782	0.00308928	0.353113	2.82843	3616	4	0	0	0	0	17	21
1	3.11471	2.29285	3.68727	2.82843	3620	4	5706	1	1266	2.34753	17	20
1	4.29549	6.63628e-14	2.00705	2.82843	3622	4	0	0	0	0	17	20
1	77.5902	0.00526969	0.000937394	2.82843	3627	4	0	0	0	0	17	23
1	5.20174	0.761946	4.36743	2.82843	3641	4	0	0	0	0	17	20
1	3.95548	0.126906	0.771175	2.82843	3644	4	0	0	0	0	17	21
1	15.9018	0.130802	0.201854	2.82843	3645	4	7134	2	1554	1.84352	17	20
1	118.389	0.00205664	0.129033	2.82843	3646	4	0	0	0	0	17	23
1	29.1022	5.05328e-06	0.292074	2.82843	3649	4	1045	1	284	0.795804	17	21
1	10.7603	0.00157984	0.0242853	2.82843	3650	4	0	0	0	0	17	20
1	6.15537	0.000403769	0.0829425	2.82843	3651	4	1522	1	380	2.13069	17	21
1	4.66197	0.784327	1.16794	2.82843	3693	4	0	0	0	0	17	20
1	4.18086	1.72986e-06	0.714675	2.82843	3698	4	0	0	0	0	17	20
1	4.40065	0.000157889	0.933363	2.82843	3709	4	326	3	85	0.527221	17	20
1	4.79278	0.0594848	0.00814136	2.82843	3715	4	0	0	0	0	17	20
1	15.5505	0.136266	0.0363358	2.82843	3718	4	0	0	0	0	17	25
1	16.6673	0.346878	0.157166	2.82843	3725	4	0	0	0	0	17	23
1	10.7289	0.0015689	0.10353	2.82843	3739	4	0	0	0	0	17	34
1	5.12486	0.0949474	0.0215496	2.82843	3743	4	0	0	0	0	17	20
1	2.04624	0.689083	1.89358	2.82843	3750	4	0	0	0	0	17	21
1	5.59085	0.430349	4.6498	2.82843	3751	4	0	0	0	0	17	21
1	19.9336	0.06778	0.00148672	2.82843	3753	4	0	0	0	0	17	21
1	4.70245	1.05845	2.47838	2.82843	3754	4	0	0	0	0	17	22
1	3.45844	3.88743	3.25047	2.82843	3760	4	0	0	0	0	17	20
1	3.21441	1.68403e-06	0.771395	2.82843	3764	4	0	0	0	0	17	23
1	4.24003	2.34257	1.44461	2.82843	3766	4	0	0	0	0	17	21
1	13.9426	1.89056	1.55794	2.82843	3767	4	0	0	0	0	17	21
1	4.46098	1.45386	2.9528	2.82843	3778	4	5373	2	1204	0.638777	17	22
1	8.5557	0.770762	0.16703	2.82843	3781	4	4010	1	908	0.528751	17	22
1	1.96218	1.82305	1.05805	2.82843	3782	4	0	0	0	0	17	20
1	5.92372	0.42315	2.07936	2.82843	3786	4	0	0	0	0	17	21
1	20.407	0.0444583	0.123959	2.82843	3789	4	8164	1	1778	1.81387	17	36
1	6.17175	0.000199843	0.0557876	2.82843	3792	4	0	0	0	0	17	24
1	13.2956	3.04085e-05	0.220916	2.82843	3793	4	0	0	0	0	17	20
1	2.94921	0.0785808	0.0782079	2.82843	3794	4	2606	1	595	0.0777076	17	21
1	8.41179	0.010807	0.0792574	2.82843	3822	4	0	0	0	0	17	26
1	91.8123	0.000286393	0.00567371	2.82843	3824	4	0	0	0	0	17	24
1	2.94181	0.267879	1.08583	2.82843	3826	4	0	0	0	0	17	20
1	3.35387	0.320685	0.356827	2.82843	3831	4	7754	1	1691	0.252344	17	21
1	14.439	0.984591	1.2179	2.82843	3833	4	0	0	0	0	17	21
1	5.80795	0.000829733	0.132202	2.82843	3835	4	0	0	0	0	17	35
1	2.64551	1.59666	2.45465	2.82843	3840	4	0	0	0	0	17	20
1	4.07844	0.633247	0.0513143	2.82843	3843	4	0	0	0	0	17	22
1	11.5647	0.892348	4.30793	2.82843	3844	4	7778	1	1699	2.11035	17	21
1	1.61159	2.38087	1.93658	2.82843	3846	4	9197	2	1997	0.795878	17	22
1	5.79312	0.0194796	0.0297699	2.82843	3857	4	0	0	0	0	17	20
1	3.20758	0.799735	0.0641184	2.82843	3860	4	0	0	0	0	17	20
1	5.3532	0.0598651	0.408579	2.82843	3863	4	1710	1	427	2.44	17	20
1	16.4226	1.70885	2.55544	2.82843	3870	4	0	0	0	0	17	20
1	2.31004	1.12505	1.07054	2.82843	3874	4	0	0	0	0	17	25
1	3.38293	0.248467	4.97796	2.82843	3878	4	0	0	0	0	17	20
1	13.6182	1.27007	0.0025619	2.82843	3883	4	0	0	0	0	17	26
1	85.4981	0.063832	0.35622	2.82843	3892	4	4560	1	1026	2.83666	17	20
1	4.91295	0.574469	0.276053	2.82843	3898	4	0	0	0	0	17	20
1	8.62943	0.640086	1.23592	2.82843	3901	4	0	0	0	0	17	22
1	2.29925	2.87823e-05	0.255483	2.82843	3903	4	6898	1	1508	1.86679	17	20
1	25.0047	0.0182172	0.000996692	2.82843	3906	4	0	0	0	0	17	20
1	13.2403	0.029266	0.299128	2.82843	3911	4	0	0	0	0	17	21
1	3.38986	0.116998	0.202486	2.82843	3916	4	1313	1	341	0.770825	17	23
1	28.8905	0.134803	0.0008303	2.82843	3918	4	723	1	209	1.57542	17	22
1	8.07834	0.36076	0.211085	2.82843	3920	4	0	0	0	0	17	21
1	5.76239	0.707189	3.62009	2.82843	3922	4	0	0	0	0	17	21
1	6.94858	2.92224	1.65208	2.82843	3930	4	0	0	0	0	17	20
1	3.51355	0.917201	0.0806923	2.82843	3932	4	0	0	0	0	17	20
1	4.97347	0.540586	2.83338	2.82843	3933	4	0	0	0	0	17	20
1	9.95562	0.584074	0.0697345	2.82843	3943	4	751	1	217	0.221632	17	20
1	2.02552	4.91588e-11	3.19787	2.82843	3959	4	6943	1	1518	1.40807	17	22
1	2.77243	1.24844e-06	1.63924	2.82843	3966	4	0	0	0	0	17	24
1	2.13517	1.35991	1.58787	2.82843	3983	4	0	0	0	0	17	20
1	1.85326	3.3787e-06	0.0361902	2.82843	3991	4	0	0	0	0	17	20
1	6.03179	2.71648	5.0013	2.82843	3992	4	8876	2	1931	1.26798	17	20
1	2.73421	0.859833	2.97523	2.82843	3994	4	0	0	0	0	17	20
1	7.45762	0.38323	0.361678	2.82843	4011	4	0	0	0	0	17	24
1	2.10912	3.91951	2.15211	2.82843	4027	4	0	0	0	0	17	20
1	13.484	1.20029	0.0788054	2.82843	4037	4	1883	1	449	2.19893	18	22
1	2.60027	0.567496	2.82113	2.82843	4038	4	0	0	0	0	18	22
1	5.99956	0.000461459	0.0157841	2.82843	4046	4	5170	1	1159	1.48763	18	22
1	14.8692	0.00682841	0.0301237	2.82843	4058	4	0	0	0	0	18	35
1	4.77109	0.313073	0.286171	2.82843	4062	4	4711	2	1064	1.45413	18	21
1	2.27661	2.7495	2.42028	2.82843	4067	4	4279	1	959	1.69869	18	21
1	13.7542	0.28464	0.36428	2.82843	4068	4	1447	2	365	1.37352	18	23
1	2.38832	2.80269	3.0979	2.82843	4077	4	6574	1	1437	0.801254	18	22
1	8.05452	2.48991	3.68879	2.82843	4081	4	0	0	0	0	18	22
1	7.98132	1.66641e-07	0.456022	2.82843	4087	4	0	0	0	0	18	21
1	7.0445	0.173404	0.455474	2.82843	4092	4	0	0	0	0	18	22
1	5.67289	0.615123	0.096612	2.82843	4111	4	0	0	0	0	18	22
1	18.6173	0.0037238	0.0729824	2.82843	4113	4	0	0	0	0	18	22
1	2.34124	3.42972	2.29734	2.82843	4120	4	194	1	46	1.09255	18	21
1	11.1787	1.0998	0.121278	2.82843	4126	4	0	0	0	0	18	21
1	2.20677	1.30865e-07	1.94207	2.82843	4129	4	0	0	0	0	18	21
1	2.83646	0.343788	3.17986	2.82843	4144	4	4802	2	1085	1.3795	18	22
1	7.98997	4.01184e-07	0.448016	2.82843	4145	4	0	0	0	0	18	27
1	7.26505	0.00981356	0.0292761	2.82843	4151	4	3900	1	880	2.64624	18	23
1	7.36769	0.0146301	0.0177046	2.82843	4162	4	4367	1	975	2.70219	18	21
1	13.1471	0.741972	1.32308	2.82843	4170	4	6214	1	1373	0.494311	18	21
1	7.43013	0.00281192	0.0286994	2.82843	4172	4	0	0	0	0	18	22
1	8.53395	0.205972	0.749071	2.82843	4175	4	3457	3	788	1.12789	18	22
1	1.88604	0.248948	1.48462	2.82843	4176	4	0	0	0	0	18	22
1	16.5897	0.0253201	0.0388973	2.82843	4183	4	0	0	0	0	18	29
1	3.99014	1.46092e-05	0.148505	2.82843	4196	4	0	0	0	0	18	24
1	5.07586	0.601575	3.00088	2.82843	4197	4	0	0	0	0	18	21
1	4.96058	0.294439	1.2376	2.82843	4210	4	0	0	0	0	18	24
1	2.99502	1.26139e-08	0.523916	2.82843	4211	4	0	0	0	0	18	21
1	6.82564	0.00552644	0.054859	2.82843	4213	4	0	0	0	0	18	24
1	21.8373	0.727301	0.0861098	2.82843	4220	4	0	0	0	0	18	27
1	4.68192	1.55106	2.27901	2.82843	4226	4	0	0	0	0	18	21
1	10.0107	0.0108926	0.136822	2.82843	4233	4	0	0	0	0	18	23
1	13.0003	0.000694597	0.0214299	2.82843	4236	4	0	0	0	0	18	23
1	4.31006	0.593815	2.10795	2.82843	4245	4	0	0	0	0	18	21
1	6.3579	1.19264e-07	0.034242	2.82843	4251	4	0	0	0	0	18	28
1	4.68696	0.561077	0.990726	2.82843	4252	4	0	0	0	0	18	24
1	14.2758	1.07403	0.115109	2.82843	4253	4	4901	1	1103	2.63213	18	21
1	1.69133	0.750182	0.204551	2.82843	4260	4	0	0	0	0	18	21
1	2.00447	0.862417	1.93601	2.82843	4266	4	0	0	0	0	18	21
1	7.5281	0.0580359	0.0152418	2.82843	4275	4	0	0	0	0	18	22
1	6.88019	0.559451	2.52179	2.82843	4278	4	0	0	0	0	18	22
1	2.14439	1.96175	0.023995	2.82843	4281	4	516	1	139	1.16867	18	23
1	13.3661	4.53604e-05	0.0136644	2.82843	4284	4	0	0	0	0	18	21
1	18.1843	0.456779	0.0412697	2.82843	4288	4	8205	1	1784	1.58037	18	24
1	1.76173	0.170369	3.12433	2.82843	4295	4	0	0	0	0	18	22
1	3.90657	0.000606777	0.328637	2.82843	4304	4	572	1	155	1.9972	18	22
1	5.59021	0.802534	0.950372	2.82843	4305	4	1703	1	424	0.655807	18	21
1	14.2997	0.0207506	0.00830479	2.82843	4306	4	0	0	0	0	18	21
1	28.8248	0.00814405	0.000274512	2.82843	4309	4	0	0	0	0	18	25
1	2.37962	0.379159	0.151413	2.82843	4312	4	0	0	0	0	18	21
1	3.67397	0.00845587	0.0147197	2.82843	4313	4	6374	1	1400	1.52438	18	22
1	11.8298	0.190126	1.42647	2.82843	4314	4	3110	1	712	1.12999	18	22
1	5.02399	1.27241	4.445	2.82843	4315	4	2191	4	512	0.938399	18	22
1	6.97389	0.0139334	0.0383237	2.82843	4319	4	0	0	0	0	18	22
1	1.56073	0.742501	1.05295	2.82843	4322	4	1272	2	335	1.7517	18	21
1	12.7912	0.00182669	0.0486018	2.82843	4324	4	0	0	0	0	18	23
1	97.825	0.0758759	0.286756	2.82843	4326	4	0	0	0	0	18	24
1	1.88025	0.50303	2.60689	2.82843	4327	4	0	0	0	0	18	24
1	8.42221	0.0224629	0.0181185	2.82843	4328	4	0	0	0	0	18	24
1	1.68643	3.37769	3.95913	2.82843	4341	4	0	0	0	0	18	22
1	23.8139	0.00947393	0.0518301	2.82843	4347	4	0	0	0	0	18	23
1	11.0322	0.023521	0.641332	2.82843	4348	4	0	0	0	0	18	24
1	9.17969	0.00275967	0.00899115	2.82843	4350	4	0	0	0	0	18	25
1	2.87546	2.75447	2.44627	2.82843	4352	4	2716	1	619	0.280348	18	21
1	2.97819	0.0880969	0.0373101	2.82843	4355	4	0	0	0	0	18	22
1	2.38173	0.257074	1.2784	2.82843	4357	4	695	1	201	2.59417	18	21
1	5.97831	0.000272261	0.274565	2.82843	4360	4	0	0	0	0	18	24
1	17.2108	0.44922	0.0260071	2.82843	4361	4	0	0	0	0	18	25
1	3.0598	9.61774e-07	0.142998	2.82843	4365	4	0	0	0	0	18	26
1	5.41351	1.69633	0.183719	2.82843	4369	4	5026	1	1128	2.87076	18	21
1	4.95575	0.277867	0.10908	2.82843	4374	4	0	0	0	0	18	21
1	9.03838	0.000134592	0.003047	2.82843	4375	4	0	0	0	0	18	29
1	2.63968	0.684406	3.41738	2.82843	4378	4	0	0	0	0	18	24
1	8.64305	0.418977	0.0111529	2.82843	4382	4	0	0	0	0	18	22
1	12.0034	1.09877	0.680051	2.82843	4387	4	0	0	0	0	18	21
1	1.77476	0.824664	4.06313	2.82843	4392	4	0	0	0	0	18	21
1	4.70453	0.122711	1.01262	2.82843	4410	4	0	0	0	0	18	21
1	1.60164	0.0272163	1.25825	2.82843	4412	4	0	0	0	0	18	21
1	4.79771	0.236425	0.631218	2.82843	4415	4	0	0	0	0	18	21
1	1.55112	2.18436	0.699196	2.82843	4418	4	6943	1	1518	2.22336	18	22
1	4.98722	0.0503263	0.485703	2.82843	4419	4	0	0	0	0	18	21
1	7.53844	0.000501732	0.00450806	2.82843	4437	4	842	1	238	2.5847	18	23
1	3.83185	1.01968e-07	0.339942	2.82843	4446	4	5577	1	1248	1.99079	18	21
1	6.79143	1.46562	3.61665	2.82843	4450	4	0	0	0	0	18	25
1	4.09275	2.30112	0.858787	2.82843	4461	4	0	0	0	0	18	21
1	2.62384	0.102488	0.599174	2.82843	4474	4	0	0	0	0	18	23
1	19.2394	0.488801	0.0439364	2.82843	4488	4	16	1	2	1.56452	19	33
1	4.15922	0.251989	0.0223961	2.82843	4500	4	9372	1	2036	2.84303	19	22
1	18.9621	0.0642106	0.0464733	2.82843	4505	4	0	0	0	0	19	23
1	10.3927	0.201901	0.595734	2.82843	4506	4	0	0	0	0	19	24
1	95.7803	0.00396759	0.0118653	2.82843	4508	4	0	0	0	0	19	22
1	29.462	0.134815	0.00786652	2.82843	4509	4	4706	2	1060	0.965634	19	26
1	16.021	0.360446	0.0677688	2.82843	4513	4	0	0	0	0	19	24
1	15.8921	0.0200861	0.0698041	2.82843	4519	4	0	0	0	0	19	22
1	5.30064	6.09687e-05	0.0143753	2.82843	4523	4	0	0	0	0	19	23
1	30.5713	0.000791079	0.0145812	2.82843	4526	4	0	0	0	0	19	23
1	20.0229	0.351427	0.245866	2.82843	4528	4	0	0	0	0	19	23
1	47.882	0.93848	0.0274098	2.82843	4529	4	88	1	25	0.598647	19	22
1	1.90852	1.62275	0.563596	2.82843	4538	4	0	0	0	0	19	22
1	2.77973	1.30546e-06	0.982862	2.82843	4542	4	0	0	0	0	19	22
1	1.85914	0.376715	0.363143	2.82843	4548	4	2429	2	558	0.482323	19	22
1	1.56346	5.55025e-06	0.838515	2.82843	4568	4	1959	1	461	2.08758	19	22
1	4.02581	0.00976401	0.0204843	2.82843	4569	4	8990	1	1957	1.98667	19	24
1	14.2179	0.242242	0.197599	2.82843	4570	4	0	0	0	0	19	22
1	5.2276	0.181362	0.0671505	2.82843	4571	4	0	0	0	0	19	23
1	8.05154	0.751828	3.92577	2.82843	4573	4	0	0	0	0	19	22
1	6.49052	2.91432e-05	0.0143711	2.82843	4574	4	2926	1	675	0.718802	19	22
1	25.6055	0.0497348	0.0131809	2.82843	4576	4	0	0	0	0	19	22
1	2.10743	0.238962	0.772752	2.82843	4582	4	0	0	0	0	19	26
1	2.28037	4.20749	4.6102	2.82843	4584	4	0	0	0	0	19	22
1	87.8865	0.000917928	0.00106884	2.82843	4590	4	8029	1	1758	1.54766	19	23
1	4.79742	0.193877	0.504881	2.82843	4594	4	0	0	0	0	19	27
1	40.1537	1.08822	1.9282	2.82843	4604	4	2500	1	571	2.27563	19	22
1	1.77324	0.915076	1.38143	2.82843	4608	4	0	0	0	0	19	24
1	2.53959	1.21466	2.39347	2.82843	4609	4	0	0	0	0	19	22
1	9.07465	0.984251	3.32924	2.82843	4611	4	0	0	0	0	19	23
1	3.39209	2.42367	5.05748	2.82843	4614	4	0	0	0	0	19	22
1	16.7323	0.0159243	0.211182	2.82843	4629	4	0	0	0	0	19	24
1	45.5573	0.00425491	0.0104224	2.82843	4636	4	0	0	0	0	19	43
1	1.73777	2.56098	1.51894	2.82843	4639	4	0	0	0	0	19	23
1	12.8312	5.02288e-06	0.0670009	2.82843	4640	4	0	0	0	0	19	24
1	11.1134	1.15657	0.329591	2.82843	4648	4	0	0	0	0	19	23
1	1.50988	1.84374	0.992113	2.82843	4650	4	0	0	0	0	19	23
1	4.91208	0.769271	1.10354	2.82843	4655	4	322	1	84	0.45399	19	23
1	12.2358	1.00781	0.00555298	2.82843	4657	4	0	0	0	0	19	25
1	2.44176	1.23651	3.65469	2.82843	4663	4	0	0	0	0	19	22
1	1.70699	0.184954	0.107668	2.82843	4668	4	0	0	0	0	19	22
1	5.41992	0.000355934	0.146394	2.82843	4673	4	0	0	0	0	19	28
1	1.63706	3.13891	2.73334	2.82843	4679	4	0	0	0	0	19	22
1	33.1144	0.0119432	0.0157176	2.82843	4685	4	0	0	0	0	19	23
1	10.4949	0.186331	0.0627761	2.82843	4689	4	0	0	0	0	19	24
1	13.969	0.389467	1.39973	2.82843	4690	4	3030	1	691	2.72833	19	24
1	12.8038	1.36129e-06	4.86849	2.82843	4693	4	4423	1	993	1.31465	19	22
1	1.81402	0.229967	0.183001	2.82843	4695	4	9125	2	1982	1.57918	19	23
1	10.6438	0.00711283	6.33014e-05	2.82843	4696	4	0	0	0	0	19	24
1	3.01519	0.241815	0.251146	2.82843	4697	4	0	0	0	0	19	35
1	16.6186	1.61316	0.00125129	2.82843	4701	4	0	0	0	0	19	22
1	4.53179	0.0588149	0.328344	2.82843	4704	4	0	0	0	0	19	22
1	4.68149	0.00660313	0.267918	2.82843	4714	4	0	0	0	0	19	23
1	2.73923	2.84666	3.31572	2.82843	4716	4	0	0	0	0	19	22
1	15.2251	0.245195	0.0146528	2.82843	4722	4	0	0	0	0	19	25
1	4.94574	0.0942489	0.685314	2.82843	4731	4	0	0	0	0	19	22
1	3.70763	4.64177e-06	0.0937562	2.82843	4738	4	0	0	0	0	19	22
1	2.49822	0.221793	0.570122	2.82843	4745	4	0	0	0	0	19	24
1	1.896	0.0439498	0.128184	2.82843	4750	4	0	0	0	0	19	22
1	4.91393	0.0164032	0.0394553	2.82843	4751	4	0	0	0	0	19	29
1	17.5988	2.24548e-09	1.08606	2.82843	4777	4	7291	1	1586	1.57164	19	24
1	8.73514	4.66753e-05	0.0489642	2.82843	4784	4	0	0	0	0	19	25
1	11.2724	0.400869	1.20829	2.82843	4788	4	0	0	0	0	19	23
1	4.48194	0.000314719	0.502522	2.82843	4790	4	1695	1	421	1.98562	19	25
1	1.50179	2.42366	4.72757	2.82843	4793	4	0	0	0	0	19	22
1	1.77541	0.38852	0.205442	2.82843	4795	4	9660	2	2096	2.32406	19	22
1	13.6767	0.0144031	0.141095	2.82843	4796	4	0	0	0	0	19	24
1	4.90413	0.34672	0.042775	2.82843	4800	4	585	1	160	1.42902	19	24
1	2.5381	0.313555	1.8724	2.82843	4803	4	0	0	0	0	19	23
1	4.83223	1.68156	0.686291	2.82843	4807	4	0	0	0	0	19	27
1	6.35485	0.000181148	0.683735	2.82843	4814	4	0	0	0	0	19	22
1	3.03695	0.110628	0.0379597	2.82843	4817	4	0	0	0	0	19	23
1	9.15036	0.104828	0.00397849	2.82843	4822	4	0	0	0	0	19	23
1	8.39114	0.0197673	0.017077	2.82843	4825	4	0	0	0	0	19	23
1	1.59006	1.31009	2.09479	2.82843	4830	4	0	0	0	0	19	22
1	2.37438	0.835992	2.50452	2.82843	4841	4	0	0	0	0	19	23
1	4.8398	0.0557837	0.0640899	2.82843	4848	4	0	0	0	0	19	23
1	4.90009	2.41222e-05	0.0591422	2.82843	4850	4	0	0	0	0	19	22
1	104.412	0.0594933	0.108006	2.82843	4851	4	0	0	0	0	19	22
1	65.4101	0.349086	0.0184679	2.82843	4854	4	3650	1	826	0.290407	19	25
1	8.49276	3.68242e-06	0.0134868	2.82843	4859	4	0	0	0	0	19	27
1	6.02618	0.00012981	0.145701	2.82843	4861	4	0	0	0	0	19	26
1	4.73805	2.52862e-07	1.25637	2.82843	4865	4	0	0	0	0	19	23
1	5.44728	0.198263	0.0234333	2.82843	4869	4	5503	1	1235	1.99896	19	24
1	9.99135	6.59756e-07	0.799719	2.82843	4882	4	4593	2	1036	0.353294	19	22
1	5.50889	0.197917	1.05812	2.82843	4886	4	0	0	0	0	19	22
1	3.17652	0.0943602	0.0490396	2.82843	4891	4	0	0	0	0	19	24
1	2.67245	1.02479	0.69503	2.82843	4897	4	0	0	0	0	19	22
1	5.68996	0.0167063	0.0211579	2.82843	4898	4	0	0	0	0	19	33
1	19.4934	0.018337	0.0930231	2.82843	4914	4	0	0	0	0	19	22
1	9.95583	0.972897	0.335084	2.82843	4915	4	0	0	0	0	19	25
1	3.97485	0.229196	0.208929	2.82843	4917	4	8836	2	1924	2.04971	19	25
1	3.61735	0.0624538	0.552005	2.82843	4922	4	0	0	0	0	19	25
1	1.50471	2.93872e-08	1.96465	2.82843	4923	4	1349	3	348	0.677178	19	22
1	2.95848	0.00175914	0.0779198	2.82843	4933	4	0	0	0	0	19	22
1	9.83554	0.000342745	0.0280003	2.82843	4940	4	0	0	0	0	19	27
1	93.6172	0.000314136	0.00108807	2.82843	4948	4	9794	1	2115	1.93018	19	23
1	7.99055	0.0143709	0.00149789	2.82843	4964	4	0	0	0	0	19	29
1	1.96519	0.89423	2.10422	2.82843	4966	4	864	1	247	1.51591	19	22
1	9.27902	0.18525	0.747007	2.82843	4970	4	0	0	0	0	19	25
1	1.23998	1.72535	0.808931	2.82843	4979	4	0	0	0	0	19	22
1	2.7995	0.303374	3.32043	2.82843	4995	4	0	0	0	0	19	22
1	8.79621	0.000120003	0.00930224	2.82843	4998	4	0	0	0	0	20	25
1	7.0239	0.48881	0.496897	2.82843	5006	4	0	0	0	0	20	23
1	10.0813	0.000182855	0.104565	2.82843	5015	4	0	0	0	0	20	26
1	2.44116	0.645437	3.58825	2.82843	5018	4	0	0	0	0	20	25
1	37.7411	0.0207807	0.0120634	2.82843	5026	4	0	0	0	0	20	24
1	3.61586	0.410752	1.54962	2.82843	5030	4	0	0	0	0	20	24
1	4.65154	0.409219	2.64984	2.82843	5031	4	8445	1	1835	0.476569	20	23
1	3.45849	0.0732948	0.153229	2.82843	5035	4	0	0	0	0	20	27
1	19.4755	0.00203349	0.0211327	2.82843	5044	4	3814	1	856	2.30853	20	29
1	36.0549	0.000941626	0.00648735	2.82843	5046	4	0	0	0	0	20	24
1	31.0137	3.20673e-05	0.0196536	2.82843	5048	4	0	0	0	0	20	23
1	7.63765	0.757825	1.40834	2.82843	5049	4	1920	2	457	1.72769	20	23
1	27.2313	1.21833e-05	0.0968945	2.82843	5050	4	0	0	0	0	20	23
1	23.5578	0.0184347	0.00471569	2.82843	5054	4	0	0	0	0	20	28
1	3.23508	0.809395	4.84072	2.82843	5062	4	4740	1	1072	1.39992	20	26
1	16.4896	0.943857	0.214013	2.82843	5066	4	0	0	0	0	20	23
1	8.02171	2.07125e-06	1.66362	2.82843	5073	4	1008	3	276	2.48234	20	23
1	16.2194	0.178853	0.100656	2.82843	5077	4	7100	2	1549	2.61143	20	23
1	2.12336	0.387794	3.3933	2.82843	5081	4	0	0	0	0	20	23
1	12.0631	0.138206	0.00335763	2.82843	5086	4	0	0	0	0	20	25
1	23.0635	0.0319022	0.0252968	2.82843	5087	4	4760	1	1075	1.05727	20	29
1	38.8566	0.210667	0.149274	2.82843	5090	4	0	0	0	0	20	24
1	1.57294	1.94947	1.79465	2.82843	5091	4	177	2	40	1.76892	20	23
1	75.3055	0.000544303	0.0201778	2.82843	5097	4	184	1	42	1.62262	20	32
1	19.3832	0.011136	0.00964072	2.82843	5098	4	0	0	0	0	20	25
1	6.18499	0.344808	1.46797	2.82843	5103	4	0	0	0	0	20	23
1	9.30528	0.0269158	0.141595	2.82843	5108	4	0	0	0	0	20	25
1	2.1468	0.0313395	0.507113	2.82843	5109	4	0	0	0	0	20	24
1	8.10483	0.644359	2.25032	2.82843	5113	4	9483	2	2056	0.528406	20	24
1	9.00797	2.76516	5.07501	2.82843	5120	4	0	0	0	0	20	24
1	2.36318	0.986994	2.06635	2.82843	5131	4	0	0	0	0	20	23
1	16.97	0.0618605	0.00198327	2.82843	5132	4	6659	2	1455	1.81016	20	25
1	28.8664	0.0119929	0.00178268	2.82843	5139	4	0	0	0	0	20	23
1	5.02241	0.508808	2.43209	2.82843	5140	4	0	0	0	0	20	24
1	9.20255	0.000344808	0.000189319	2.82843	5146	4	3913	1	881	1.77492	20	26
1	1.7872	0.459724	1.12871	2.82843	5151	4	0	0	0	0	20	24
1	4.35531	0.665965	1.69912	2.82843	5162	4	3461	1	789	0.706965	20	30
1	5.56612	0.271394	0.00478275	2.82843	5170	4	0	0	0	0	20	24
1	1.81148	2.44886	4.04595	2.82843	5172	4	0	0	0	0	20	23
1	8.63218	4.03201e-07	1.60529	2.82843	5175	4	0	0	0	0	20	24
1	13.8715	0.000423748	0.180168	2.82843	5176	4	0	0	0	0	20	23
1	11.9152	0.249533	1.07419	2.82843	5177	4	0	0	0	0	20	23
1	1.48258	0.59093	1.11838	2.82843	5182	4	0	0	0	0	20	23
1	2.27134	1.12977	3.03184	2.82843	5197	4	0	0	0	0	20	24
1	4.13528	0.000161807	0.0100059	2.82843	5205	4	0	0	0	0	20	23
1	3.22275	0.142789	2.37042	2.82843	5207	4	0	0	0	0	20	23
1	10.1197	0.404494	0.036619	2.82843	5209	4	0	0	0	0	20	26
1	2.40145	1.63006	2.83687	2.82843	5212	4	0	0	0	0	20	24
1	6.6516	0.136703	0.0425816	2.82843	5216	4	422	1	112	2.12291	20	29
1	5.67914	4.05981e-05	0.0186707	2.82843	5222	4	1177	1	311	1.96471	20	26
1	8.98197	4.14432	4.6382	2.82843	5226	4	0	0	0	0	20	23
1	12.464	1.08234	0.232641	2.82843	5232	4	9147	1	1987	1.17229	20	23
1	4.43143	0.81501	3.01269	2.82843	5234	4	7252	1	1576	0.631518	20	23
1	18.2408	2.32651	0.00369867	2.82843	5237	4	7255	1	1577	2.27843	20	23
1	1.78084	3.01338e-07	3.87114	2.82843	5238	4	8656	1	1881	2.83234	20	24
1	6.14914	0.868205	4.67904	2.82843	5250	4	4469	1	1003	1.60967	20	23
1	4.2458	1.1581	1.59264	2.82843	5257	4	9148	2	1988	1.18682	20	23
1	7.65952	0.0395566	0.0574159	2.82843	5260	4	0	0	0	0	20	23
1	5.02337	0.00285307	0.0452678	2.82843	5263	4	8666	1	1883	1.66524	20	25
1	5.28606	0.710746	2.90679	2.82843	5269	4	0	0	0	0	20	27
1	7.99813	0.00591524	0.165393	2.82843	5271	4	0	0	0	0	20	25
1	12.2274	0.0320371	0.00162814	2.82843	5284	4	0	0	0	0	20	23
1	11.3789	0.111412	2.393	2.82843	5290	4	0	0	0	0	20	23
1	2.9965	1.83494e-06	0.761296	2.82843	5291	4	5923	2	1314	1.17129	20	24
1	29.3586	7.51062e-05	0.0289464	2.82843	5292	4	0	0	0	0	20	23
1	7.72323	0.000186357	0.0694257	2.82843	5294	4	0	0	0	0	20	24
1	9.71443	0.0157987	0.139029	2.82843	5295	4	0	0	0	0	20	24
1	2.38584	0.464558	1.19598	2.82843	5299	4	8735	1	1899	1.80279	20	23
1	4.70367	0.112413	1.49709	2.82843	5311	4	7794	1	1702	2.54574	20	25
1	9.58256	0.000554585	0.0252637	2.82843	5320	4	0	0	0	0	20	23
1	8.06862	0.000367312	0.0862888	2.82843	5323	4	0	0	0	0	20	23
1	3.4067	0.000387692	0.0772313	2.82843	5334	4	0	0	0	0	20	23
1	18.8204	0.00185113	0.0136348	2.82843	5336	4	0	0	0	0	20	29
1	4.08204	0.0221952	1.38455	2.82843	5338	4	0	0	0	0	20	23
1	85.8084	0.0224956	0.00842099	2.82843	5346	4	0	0	0	0	20	26
1	3.17491	0.0259087	0.00260828	2.82843	5351	4	0	0	0	0	20	25
1	2.6569	0.446342	0.550284	2.82843	5358	4	0	0	0	0	20	25
1	5.45986	0.0298278	0.0629092	2.82843	5359	4	0	0	0	0	20	24
1	12.7033	3.46671e-09	0.283482	2.82843	5362	4	0	0	0	0	20	26
1	21.7966	0.0238838	0.0730941	2.82843	5374	4	0	0	0	0	20	24
1	6.99284	0.0110877	0.183403	2.82843	5376	4	0	0	0	0	20	25
1	6.0518	1.16106e-06	0.668526	2.82843	5390	4	0	0	0	0	20	24
1	17.7352	0.0281121	0.0283691	2.82843	5393	4	0	0	0	0	20	27
1	37.5529	0.00124828	0.0209115	2.82843	5397	4	0	0	0	0	20	36
1	3.29615	0.676963	3.93397	2.82843	5416	4	6942	1	1517	2.84523	20	23
1	5.86572	0.607993	0.250887	2.82843	5426	4	0	0	0	0	20	27
1	1.28731	0.00314867	4.33758	2.82843	5430	4	0	0	0	0	20	23
1	11.6386	0.0251179	0.00232339	2.82843	5435	4	0	0	0	0	20	25
1	2.41759	1.9605	4.32841	2.82843	5438	4	0	0	0	0	20	23
1	2.68891	0.348806	0.526856	2.82843	5449	4	0	0	0	0	20	24
1	5.3649	0.558532	0.722575	2.82843	5459	4	0	0	0	0	20	25
1	5.18497	2.4075	1.09523	2.82843	5461	4	1402	1	357	1.0262	20	23
1	11.9722	0.00196904	0.0579522	2.82843	5464	4	0	0	0	0	20	23
1	5.71523	0.0462864	0.150465	2.82843	5468	4	0	0	0	0	20	25
1	7.03547	1.0899	0.00993032	2.82843	5476	4	4253	1	953	2.45414	21	25
1	16.5774	0.0109139	0.0434231	2.82843	5480	4	5169	1	1158	1.6024	21	24
1	12.7424	0.0449109	0.210008	2.82843	5482	4	1425	1	364	0.997056	21	28
1	2.15802	0.391007	2.13234	2.82843	5498	4	949	1	264	1.98842	21	24
1	1.63307	1.90871	2.35056	2.82843	5499	4	0	0	0	0	21	24
1	15.7743	0.0387801	0.00124806	2.82843	5500	4	3338	1	758	0.263632	21	29
1	9.54944	1.11356	1.36496	2.82843	5508	4	81	1	22	2.29243	21	31
1	5.09228	0.0018907	0.0044677	2.82843	5522	4	0	0	0	0	21	24
1	2.21419	0.00223259	0.0320385	2.82843	5532	4	0	0	0	0	21	28
1	1.87043	0.341783	3.76855	2.82843	5533	4	1461	1	368	1.43392	21	24
1	1.7221	1.94782	3.62409	2.82843	5539	4	159	2	36	0.851009	21	24
1	85.564	0.000421118	0.00343138	2.82843	5546	4	0	0	0	0	21	29
1	2.53368	0.90583	0.319167	2.82843	5548	4	1499	1	377	1.70087	21	25
1	3.99021	4.32095e-09	0.154739	2.82843	5575	4	0	0	0	0	21	25
1	3.65509	0.0427301	0.140723	2.82843	5579	4	0	0	0	0	21	33
1	14.1657	0.206794	0.103277	2.82843	5580	4	0	0	0	0	21	24
1	14.8435	1.31399	1.92638	2.82843	5582	4	0	0	0	0	21	25
1	3.10947	0.0499755	0.140953	2.82843	5585	4	0	0	0	0	21	26
1	10.1489	9.68091e-05	0.00704733	2.82843	5594	4	0	0	0	0	21	24
1	21.1094	0.479163	2.58175	2.82843	5606	4	0	0	0	0	21	25
1	8.99538	0.17903	1.32731	2.82843	5609	4	6676	1	1460	0.378832	21	29
1	1.94107	2.68563e-05	0.686882	2.82843	5612	4	0	0	0	0	21	24
1	1.85728	1.22313e-09	1.912	2.82843	5614	4	0	0	0	0	21	24
1	5.33901	2.41846e-05	3.18172	2.82843	5621	4	0	0	0	0	21	24
1	3.20123	1.76819e-07	1.00385	2.82843	5624	4	0	0	0	0	21	29
1	19.4342	0.289891	0.251138	2.82843	5626	4	0	0	0	0	21	24
1	29.0008	0.00152389	0.00420728	2.82843	5627	4	0	0	0	0	21	24
1	2.3408	3.33587	3.26	2.82843	5645	4	9108	1	1978	0.590711	21	24
1	12.7856	0.00410671	0.000987322	2.82843	5647	4	0	0	0	0	21	27
1	9.73274	0.00342363	0.00955676	2.82843	5649	4	0	0	0	0	21	25
1	3.94769	0.000301606	0.00253199	2.82843	5658	4	0	0	0	0	21	29
1	2.3984	1.54359e-06	0.291537	2.82843	5664	4	0	0	0	0	21	24
1	8.4842	0.00430723	0.102396	2.82843	5667	4	0	0	0	0	21	28
1	6.45563	0.000124043	0.0414103	2.82843	5673	4	0	0	0	0	21	24
1	3.11011	0.626053	0.843783	2.82843	5677	4	1611	1	402	2.88504	21	24
1	28.6284	0.00177662	0.00311978	2.82843	5682	4	0	0	0	0	21	24
1	11.0413	0.548406	0.27579	2.82843	5683	4	6292	1	1386	0.614283	21	26
1	8.88898	0.00832059	0.0129758	2.82843	5693	4	0	0	0	0	21	26
1	9.23169	0.0164145	0.0478116	2.82843	5698	4	5844	3	1298	0.838707	21	41
1	1.92873	0.26263	0.144111	2.82843	5699	4	0	0	0	0	21	25
1	3.8892	2.03468	0.0973646	2.82843	5703	4	0	0	0	0	21	24
1	7.37715	0.0456828	0.387558	2.82843	5704	4	0	0	0	0	21	25
1	4.25442	0.168841	0.151517	2.82843	5705	4	6769	1	1479	1.25225	21	25
1	11.0461	1.2718	0.408916	2.82843	5723	4	4488	1	1007	0.0272177	21	24
1	10.563	3.43816	2.79043	2.82843	5724	4	2633	2	602	1.15473	21	24
1	3.00194	0.140211	0.162889	2.82843	5728	4	0	0	0	0	21	24
1	3.17328	0.248732	1.39134	2.82843	5730	4	0	0	0	0	21	25
1	3.81901	0.235999	1.12225	2.82843	5740	4	7754	1	1691	0.92228	21	24
1	3.54757	2.39615	0.734287	2.82843	5741	4	1231	2	326	1.03391	21	24
1	2.68975	2.80227e-10	1.68892	2.82843	5744	4	4945	2	1112	0.852934	21	25
1	5.15341	0.134258	0.00402224	2.82843	5752	4	0	0	0	0	21	24
1	3.92583	0.0599409	0.582379	2.82843	5755	4	8703	1	1892	2.24281	21	27
1	2.27315	1.31256	2.15529	2.82843	5764	4	3106	2	711	0.594326	21	25
1	1.93771	0.532006	0.0526311	2.82843	5765	4	0	0	0	0	21	24
1	10.7414	2.59203e-07	0.147114	2.82843	5766	4	9212	1	2002	1.21755	21	25
1	10.9471	0.00290271	0.0157746	2.82843	5771	4	0	0	0	0	21	24
1	2.9063	0.00049164	0.327463	2.82843	5775	4	0	0	0	0	21	25
1	7.76137	0.231134	0.0794161	2.82843	5780	4	0	0	0	0	21	24
1	10.7147	3.5839	0.016497	2.82843	5781	4	5467	2	1227	0.34382	21	24
1	2.97334	0.403422	4.76361	2.82843	5782	4	0	0	0	0	21	24
1	3.99226	1.12274	0.458615	2.82843	5787	4	630	1	177	1.67344	21	24
1	13.8825	4.06328e-05	0.0660158	2.82843	5797	4	0	0	0	0	21	25
1	13.3502	0.0435614	0.350129	2.82843	5800	4	0	0	0	0	21	29
1	38.9021	0.00589002	0.00526526	2.82843	5801	4	0	0	0	0	21	28
1	2.40755	5.69594e-06	0.534437	2.82843	5802	4	0	0	0	0	21	24
1	103.747	1.18068	0.0258658	2.82843	5804	4	7352	1	1600	0.432602	21	27
1	2.16701	0.154071	0.249299	2.82843	5805	4	4114	1	923	2.46699	21	24
1	2.84926	0.0316945	0.55762	2.82843	5807	4	0	0	0	0	21	24
1	1.55255	1.9778e-07	0.621846	2.82843	5811	4	0	0	0	0	21	24
1	3.86334	0.631795	0.566945	2.82843	5829	4	0	0	0	0	21	25
1	5.04427	0.00218639	0.196716	2.82843	5830	4	0	0	0	0	21	25
1	5.17592	0.621001	0.177413	2.82843	5831	4	0	0	0	0	21	24
1	5.18434	0.162891	0.402225	2.82843	5832	4	0	0	0	0	21	24
1	17.332	0.017097	0.0233576	2.82843	5842	4	0	0	0	0	21	26
1	3.82813	0.150083	0.104118	2.82843	5845	4	0	0	0	0	21	25
1	4.11198	1.33198e-06	0.438991	2.82843	5851	4	0	0	0	0	21	25
1	2.66208	0.196599	0.172878	2.82843	5867	4	0	0	0	0	21	24
1	1.56686	1.68645	1.35194	2.82843	5874	4	0	0	0	0	21	24
1	3.26067	3.5352	2.18723	2.82843	5884	4	0	0	0	0	21	24
1	4.34045	0.609781	4.10654	2.82843	5889	4	2795	3	640	1.37127	21	24
1	1.56025	3.25964	4.46057	2.82843	5890	4	850	2	240	1.72257	21	24
1	6.34344	0.235445	0.164376	2.82843	5891	4	0	0	0	0	21	25
1	1.97995	1.27286e-06	1.54794	2.82843	5901	4	6994	2	1526	1.17937	21	24
1	3.14356	0.51025	2.29493	2.82843	5934	4	0	0	0	0	22	26
1	2.31198	1.01573	0.936315	2.82843	5937	4	0	0	0	0	22	26
1	19.6736	5.61953e-07	0.226459	2.82843	5940	4	0	0	0	0	22	25
1	29.2758	2.96615e-05	0.0976904	2.82843	5942	4	0	0	0	0	22	29
1	88.092	0.00133665	0.0212608	2.82843	5949	4	3324	1	755	2.32493	22	29
1	15.638	0.0110471	0.0119402	2.82843	5952	4	0	0	0	0	22	31
1	4.87699	0.122624	0.323493	2.82843	5956	4	0	0	0	0	22	30
1	3.29475	0.147506	0.0240623	2.82843	5963	4	0	0	0	0	22	25
1	16.8396	0.160926	0.0491402	2.82843	5966	4	0	0	0	0	22	27
1	7.45223	0.028578	0.123042	2.82843	5969	4	1450	1	366	1.15453	22	26
1	3.18035	1.98386	0.655646	2.82843	5971	4	3826	1	862	0.809033	22	25
1	10.7826	2.02529e-09	0.412271	2.82843	5976	4	3826	1	862	1.14292	22	25
1	19.3548	0.00275039	0.0130301	2.82843	5981	4	6597	1	1441	1.50338	22	25
1	4.12235	0.190968	0.0589006	2.82843	5984	4	0	0	0	0	22	25
1	2.74092	0.222788	0.112381	2.82843	5991	4	0	0	0	0	22	28
1	1.39364	0.461758	0.318943	2.82843	5992	4	0	0	0	0	22	25
1	2.94281	0.13121	2.7466	2.82843	5995	4	0	0	0	0	22	27
1	17.3666	0.00529138	0.00760281	2.82843	5998	4	0	0	0	0	22	26
1	8.03737	0.026808	0.0269495	2.82843	6006	4	0	0	0	0	22	32
1	28.5987	0.000377351	0.00603967	2.82843	6008	4	0	0	0	0	22	26
1	10.5707	0.0757374	0.0512296	2.82843	6011	4	0	0	0	0	22	28
1	6.28348	0.733437	0.242755	2.82843	6012	4	0	0	0	0	22	26
1	9.51577	0.00010051	0.289706	2.82843	6015	4	0	0	0	0	22	27
1	122.742	0.00188275	0.00334332	2.82843	6024	4	0	0	0	0	22	30
1	12.8493	0.00850279	0.00400855	2.82843	6036	4	0	0	0	0	22	29
1	13.8351	0.0073256	0.0963019	2.82843	6043	4	0	0	0	0	22	34
1	32.0614	1.55029	0.672402	2.82843	6046	4	9494	2	2059	1.14864	22	25
1	3.85005	0.321749	0.788409	2.82843	6056	4	5281	1	1180	3.01518	22	25
1	6.68583	0.000816865	0.00464564	2.82843	6070	4	0	0	0	0	22	27
1	4.12734	4.03416	3.96061	2.82843	6075	4	0	0	0	0	22	26
1	7.51325	1.0678e-05	0.00792748	2.82843	6077	4	0	0	0	0	22	33
1	4.80381	3.37266e-07	2.94017	2.82843	6079	4	0	0	0	0	22	32
1	48.0365	0.000267184	0.000102421	2.82843	6081	4	0	0	0	0	22	29
1	1.45608	4.07426	4.53142	2.82843	6084	4	0	0	0	0	22	25
1	4.08287	0.110626	1.97091	2.82843	6087	4	0	0	0	0	22	25
1	2.29388	1.05678	0.263801	2.82843	6088	4	7643	1	1662	2.34575	22	25
1	6.11885	0.00128904	0.00886744	2.82843	6089	4	0	0	0	0	22	26
1	39.6093	2.45803	3.91005	2.82843	6090	4	0	0	0	0	22	25
1	4.69303	2.23139	2.10718	2.82843	6093	4	6234	1	1376	1.78188	22	26
1	8.35063	0.350553	0.0827626	2.82843	6099	4	356	1	92	0.885835	22	29
1	6.48967	2.03036e-05	0.104977	2.82843	6108	4	0	0	0	0	22	26
1	17.4831	0.00125677	0.0296433	2.82843	6110	4	0	0	0	0	22	25
1	2.43324	0.263271	0.431445	2.82843	6118	4	0	0	0	0	22	26
1	1.7487	0.266848	0.23485	2.82843	6123	4	0	0	0	0	22	27
1	6.7979	0.0919271	0.395438	2.82843	6132	4	0	0	0	0	22	26
1	2.86792	0.845386	1.42683	2.82843	6133	4	7681	2	1672	1.11224	22	25
1	28.6843	6.88012e-06	0.0377944	2.82843	6134	4	0	0	0	0	22	26
1	6.14862	2.22993	4.45563	2.82843	6139	4	0	0	0	0	22	25
1	37.8671	3.65103e-05	0.00505693	2.82843	6141	4	441	1	118	1.83038	22	28
1	3.4747	0.375836	4.62957	2.82843	6147	4	0	0	0	0	22	25
1	10.3188	1.15905	0.308025	2.82843	6148	4	0	0	0	0	22	26
1	20.5198	0.49032	1.11654	2.82843	6152	4	5380	1	1206	1.16468	22	26
1	3.44436	0.825103	0.0421088	2.82843	6166	4	2124	1	498	2.75233	22	25
1	1.61916	0.471387	0.670229	2.82843	6171	4	1207	1	317	0.792666	22	25
1	5.97119	0.650896	1.23925	2.82843	6173	4	5856	1	1302	2.8359	22	27
1	28.1671	0.02376	0.0584006	2.82843	6181	4	0	0	0	0	22	29
1	21.3033	0.176255	0.025909	2.82843	6182	4	0	0	0	0	22	26
1	9.75839	0.0914569	0.179618	2.82843	6187	4	0	0	0	0	22	25
1	1.55589	0.956714	1.46219	2.82843	6189	4	0	0	0	0	22	26
1	3.06843	0.00334189	0.340418	2.82843	6195	4	0	0	0	0	22	25
1	12.4246	0.00192186	0.0681465	2.82843	6198	4	0	0	0	0	22	39
1	10.944	1.67943e-09	0.91283	2.82843	6211	4	0	0	0	0	22	25
1	7.78937	0.0231202	0.0834641	2.82843	6212	4	602	1	167	0.278459	22	25
1	17.3878	0.00106877	0.0098782	2.82843	6216	4	0	0	0	0	22	32
1	15.7932	0.000231828	0.0198822	2.82843	6218	4	8242	1	1795	1.76967	22	35
1	3.49981	1.79039e-06	4.01679	2.82843	6229	4	0	0	0	0	22	25
1	5.4679	0.705512	2.16078	2.82843	6232	4	0	0	0	0	22	25
1	10.877	0.369911	4.73992	2.82843	6238	4	5008	1	1123	2.73513	22	30
1	9.87154	0.146732	0.202076	2.82843	6239	4	0	0	0	0	22	26
1	8.14267	1.08874	1.46133	2.82843	6240	4	0	0	0	0	22	25
1	22.4804	0.279982	3.53629	2.82843	6241	4	0	0	0	0	22	25
1	127.174	0.000321102	0.00356384	2.82843	6246	4	0	0	0	0	22	29
1	2.0457	1.51616	3.41014	2.82843	6247	4	0	0	0	0	22	25
1	3.90291	0.244252	0.227061	2.82843	6252	4	0	0	0	0	22	28
1	11.9676	0.22134	0.281442	2.82843	6254	4	0	0	0	0	22	25
1	2.36082	1.43337	4.86189	2.82843	6256	4	9720	1	2109	2.48394	22	27
1	4.80603	0.280193	0.415616	2.82843	6269	4	0	0	0	0	22	27
1	7.40133	0.00413575	0.0244612	2.82843	6270	4	0	0	0	0	22	39
1	8.82029	0.167823	0.236107	2.82843	6277	4	0	0	0	0	22	27
1	3.63971	0.249238	1.43234	2.82843	6278	4	0	0	0	0	22	25
1	1.94498	0.230774	0.476172	2.82843	6279	4	3192	1	728	0.403217	22	25
1	2.29712	4.34919e-06	1.83172	2.82843	6284	4	7847	2	1716	0.943644	22	26
1	17.4595	0.00124606	0.0494651	2.82843	6291	4	0	0	0	0	22	30
1	3.13527	0.0737376	0.0733053	2.82843	6298	4	0	0	0	0	22	25
1	5.39142	0.767443	0.300418	2.82843	6303	4	0	0	0	0	22	26
1	3.67204	0.905939	0.274927	2.82843	6304	4	4161	2	933	2.85673	22	30
1	3.44276	0.0698701	0.470483	2.82843	6307	4	0	0	0	0	22	26
1	8.4004	0.0289126	0.016105	2.82843	6311	4	0	0	0	0	22	39
1	17.1559	0.385906	0.199359	2.82843	6315	4	0	0	0	0	22	25
1	3.2851	0.509172	2.19446	2.82843	6317	4	1357	1	349	1.70432	22	30
1	2.90264	0.0679324	0.617304	2.82843	6328	4	5083	2	1139	1.13441	22	29
1	15.4594	0.421856	0.0408759	2.82843	6339	4	0	0	0	0	22	28
1	2.04863	1.7435	2.68902	2.82843	6346	4	0	0	0	0	22	25
1	3.80762	0.117809	0.998303	2.82843	6362	4	7011	1	1530	0.0596531	22	28
1	1.63922	6.20722e-08	0.633532	2.82843	6369	4	0	0	0	0	22	25
1	4.27431	1.47511	0.524989	2.82843	6379	4	1883	1	449	1.14293	23	27
1	3.1559	0.000200251	0.013764	2.82843	6387	4	0	0	0	0	23	27
1	4.94707	0.00139116	0.0378043	2.82843	6390	4	3786	1	849	0.137404	23	27
1	2.58718	0.903475	1.22989	2.82843	6398	4	71	1	17	1.3934	23	27
1	3.66772	0.039736	1.1905	2.82843	6412	4	0	0	0	0	23	26
1	4.7009	0.0565366	0.953967	2.82843	6413	4	4717	1	1067	1.53103	23	26
1	3.22266	0.263356	1.73258	2.82843	6415	4	1920	1	457	0.417715	23	28
1	14.5872	0.0077412	0.0215391	2.82843	6418	4	5195	1	1163	1.23907	23	26
1	122.484	7.7981e-06	0.00483636	2.82843	6420	4	0	0	0	0	23	29
1	6.55279	0.113162	0.077993	2.82843	6422	4	6109	2	1345	2.55248	23	34
1	3.06455	0.0640739	0.785415	2.82843	6429	4	0	0	0	0	23	29
1	18.719	0.984984	0.221768	2.82843	6430	4	3354	1	763	2.32757	23	26
1	10.9264	2.73032	4.38464	2.82843	6432	4	5669	1	1257	3.01475	23	27
1	4.97641	0.0379081	0.0227808	2.82843	6438	4	0	0	0	0	23	26
1	7.99598	0.963075	0.58605	2.82843	6439	4	6120	2	1349	0.354955	23	27
1	6.39986	2.08304	3.75075	2.82843	6441	4	0	0	0	0	23	26
1	3.90886	1.03431	1.78906	2.82843	6442	4	0	0	0	0	23	26
1	5.12686	0.0026577	0.0230507	2.82843	6445	4	0	0	0	0	23	27
1	4.71632	1.76535	0.678252	2.82843	6447	4	0	0	0	0	23	26
1	6.37427	0.268344	0.205764	2.82843	6456	4	1499	1	377	2.67329	23	30
1	111.009	0.000301937	0.00438599	2.82843	6463	4	0	0	0	0	23	30
1	4.22637	0.765986	0.661068	2.82843	6474	4	8517	1	1849	2.78182	23	26
1	8.61416	0.0173738	0.0164197	2.82843	6477	4	0	0	0	0	23	35
1	4.24085	0.364977	0.067618	2.82843	6478	4	0	0	0	0	23	26
1	26.0293	1.06143	4.06912	2.82843	6482	4	0	0	0	0	23	26
1	4.63013	3.18371	4.86028	2.82843	6498	4	0	0	0	0	23	26
1	14.6413	0.176659	0.0231725	2.82843	6509	4	0	0	0	0	23	27
1	5.57711	0.64397	0.0335565	2.82843	6512	4	0	0	0	0	23	32
1	9.34059	0.129561	0.217519	2.82843	6515	4	0	0	0	0	23	27
1	13.0261	0.147708	0.27411	2.82843	6525	4	0	0	0	0	23	26
1	34.2319	0.198807	0.0154067	2.82843	6533	4	0	0	0	0	23	27
1	21.7266	0.00109626	7.72675e-05	2.82843	6543	4	0	0	0	0	23	42
1	4.73321	0.0056867	0.169913	2.82843	6545	4	0	0	0	0	23	27
1	7.80939	0.00528925	0.062938	2.82843	6548	4	0	0	0	0	23	26
1	5.0209	0.00016602	0.0353573	2.82843	6552	4	1140	1	304	1.72287	23	26
1	14.5606	1.48003	0.237726	2.82843	6567	4	398	2	105	0.374677	23	26
1	88.0332	0.000211232	0.000135147	2.82843	6568	4	0	0	0	0	23	27
1	4.00959	0.0809377	0.0947126	2.82843	6569	4	0	0	0	0	23	33
1	1.89357	0.316993	4.82209	2.82843	6589	4	0	0	0	0	23	28
1	22.8735	0.000481158	0.0157168	2.82843	6590	4	0	0	0	0	23	36
1	4.81602	1.22684	3.8075	2.82843	6594	4	6292	1	1386	0.792079	23	29
1	3.71814	0.173009	2.31229	2.82843	6596	4	0	0	0	0	23	26
1	3.5928	5.75943e-05	0.00156029	2.82843	6598	4	0	0	0	0	23	28
1	34.7942	0.0653739	0.634138	2.82843	6599	4	0	0	0	0	23	28
1	97.0997	0.000392037	0.00114633	2.82843	6607	4	0	0	0	0	23	28
1	3.23662	0.667578	0.311158	2.82843	6615	4	7719	1	1681	1.36535	23	27
1	3.12664	6.69329e-07	0.467366	2.82843	6617	4	0	0	0	0	23	26
1	50.5673	0.0240581	0.000705351	2.82843	6619	4	0	0	0	0	23	29
1	4.52991	0.757203	0.210346	2.82843	6635	4	3553	2	806	0.986595	23	28
1	10.6797	3.33784e-08	0.155301	2.82843	6640	4	7737	1	1687	2.48723	23	27
1	5.41202	0.00219246	0.00976343	2.82843	6644	4	0	0	0	0	23	26
1	10.7449	0.000160686	1.64434	2.82843	6649	4	0	0	0	0	23	27
1	14.2353	4.02798e-05	0.386637	2.82843	6657	4	6347	1	1393	2.53209	23	27
1	14.0864	0.0180672	0.00473353	2.82843	6662	4	0	0	0	0	23	29
1	4.60829	1.80612	4.04744	2.82843	6665	4	0	0	0	0	23	28
1	4.4882	0.566391	0.381554	2.82843	6669	4	572	1	155	0.637897	23	29
1	4.83249	0.025652	0.0209637	2.82843	6672	4	0	0	0	0	23	28
1	4.26314	1.21493	3.16375	2.82843	6673	4	0	0	0	0	23	26
1	3.59018	0.0259446	0.0374823	2.82843	6689	4	0	0	0	0	23	26
1	1.39753	1.50044	3.13001	2.82843	6693	4	0	0	0	0	23	26
1	32.7622	0.0393145	0.0580199	2.82843	6700	4	0	0	0	0	23	27
1	2.141	1.16901	0.657561	2.82843	6701	4	0	0	0	0	23	27
1	10.0166	0.00624767	0.0170978	2.82843	6706	4	0	0	0	0	23	29
1	9.65603	0.00308869	0.00665653	2.82843	6719	4	0	0	0	0	23	28
1	15.0329	2.28627	1.84038	2.82843	6735	4	8281	2	1804	0.907952	23	27
1	1.46158	1.13999	1.72524	2.82843	6738	4	0	0	0	0	23	26
1	3.90554	0.0924434	3.52697	2.82843	6749	4	0	0	0	0	23	26
1	3.42119	9.98031e-05	0.113909	2.82843	6755	4	0	0	0	0	23	33
1	47.0934	0.00398828	0.00873877	2.82843	6768	4	0	0	0	0	23	31
1	6.62105	0.00717999	0.0111804	2.82843	6778	4	0	0	0	0	23	26
1	10.8385	0.172858	0.0633621	2.82843	6783	4	0	0	0	0	23	26
1	1.52059	0.119978	4.52739	2.82843	6787	4	0	0	0	0	23	28
1	12.6992	0.11348	0.00826308	2.82843	6791	4	0	0	0	0	23	26
1	1.49223	1.65685	2.51294	2.82843	6800	4	0	0	0	0	23	26
1	3.71684	5.51263e-06	0.202601	2.82843	6804	4	0	0	0	0	23	26
1	73.2265	0.000404499	0.0027004	2.82843	6809	4	0	0	0	0	23	27
1	9.43777	0.693503	1.66744	2.82843	6813	4	0	0	0	0	23	30
1	3.29327	0.22209	0.315771	2.82843	6815	4	0	0	0	0	23	27
1	5.43434	0.804319	0.852293	2.82843	6817	4	0	0	0	0	23	26
1	7.37584	0.295691	1.27657	2.82843	6819	4	0	0	0	0	23	30
1	2.05087	3.06875	2.34298	2.82843	6824	4	5117	1	1148	1.79072	23	26
1	5.22165	0.582974	3.88222	2.82843	6827	4	0	0	0	0	23	27
1	1.5397	0.189806	0.332901	2.82843	6845	4	0	0	0	0	23	32
1	3.64324	0.309802	0.268131	2.82843	6853	4	7482	1	1629	2.81684	24	27
1	1.48108	1.59405	4.86378	2.82843	6858	4	0	0	0	0	24	29
1	1.62116	2.89513	5.04373	2.82843	6860	4	7932	2	1735	2.16393	24	27
1	6.02476	0.000562922	0.0294539	2.82843	6863	4	0	0	0	0	24	27
1	4.54289	2.67208	1.394	2.82843	6869	4	0	0	0	0	24	27
1	10.2727	0.593289	1.05839	2.82843	6873	4	0	0	0	0	24	27
1	1.51192	2.4046	1.72516	2.82843	6874	4	0	0	0	0	24	27
1	11.8851	0.69488	2.11161	2.82843	6878	4	0	0	0	0	24	27
1	12.1958	0.00768512	0.0914194	2.82843	6895	4	2393	1	551	1.42045	24	30
1	20.1475	0.00025838	0.0278284	2.82843	6906	4	0	0	0	0	24	29
1	12.9533	0.0121381	0.0307837	2.82843	6911	4	0	0	0	0	24	37
1	1.85464	0.859466	4.62552	2.82843	6912	4	2421	1	557	0.981797	24	29
1	5.75645	0.401971	0.526833	2.82843	6917	4	0	0	0	0	24	28
1	6.33445	0.249905	3.58276	2.82843	6921	4	1945	1	459	0.984783	24	27
1	18.0877	2.32851e-06	0.243746	2.82843	6923	4	0	0	0	0	24	29
1	9.71471	0.239458	0.225405	2.82843	6924	4	0	0	0	0	24	31
1	4.03684	1.02008	0.062119	2.82843	6928	4	0	0	0	0	24	27
1	2.87911	0.22052	0.0238299	2.82843	6930	4	0	0	0	0	24	31
1	17.5381	0.183494	0.0871904	2.82843	6940	4	0	0	0	0	24	29
1	13.8564	0.00046593	0.20308	2.82843	6948	4	0	0	0	0	24	28
1	10.2392	0.535774	0.0318385	2.82843	6949	4	0	0	0	0	24	28
1	10.1869	0.599984	3.34654	2.82843	6961	4	0	0	0	0	24	27
1	2.78805	7.57347e-06	0.0198755	2.82843	6969	4	1067	1	288	1.58076	24	38
1	7.91743	0.140332	0.0114276	2.82843	6976	4	4370	1	977	1.92649	24	28
1	30.4401	0.000693906	0.0550929	2.82843	6980	4	3443	1	782	1.40462	24	27
1	3.3679	0.495337	0.210871	2.82843	6982	4	5304	1	1188	0.200158	24	28
1	10.059	0.0480679	0.108508	2.82843	6988	4	0	0	0	0	24	33
1	3.93768	0.805556	0.0259726	2.82843	6990	4	0	0	0	0	24	27
1	3.41912	1.53334	3.47538	2.82843	6993	4	2552	2	582	1.74459	24	27
1	7.86401	0.00162762	0.0523214	2.82843	6994	4	0	0	0	0	24	29
1	4.19872	0.121893	0.137797	2.82843	7004	4	3483	2	794	1.54425	24	29
1	2.55708	1.6004e-06	0.0057638	2.82843	7005	4	0	0	0	0	24	28
1	5.05383	0.137241	0.0121184	2.82843	7006	4	0	0	0	0	24	30
1	1.73411	1.36262	3.34546	2.82843	7013	4	0	0	0	0	24	28
1	9.61841	0.00041839	0.0147808	2.82843	7016	4	0	0	0	0	24	29
1	4.87659	0.0190153	0.0583935	2.82843	7018	4	0	0	0	0	24	29
1	36.8554	0.00275608	0.0238237	2.82843	7025	4	0	0	0	0	24	27
1	3.22601	0.255495	0.250641	2.82843	7030	4	0	0	0	0	24	27
1	14.7004	0.957202	0.164058	2.82843	7036	4	0	0	0	0	24	27
1	2.10563	0.00115117	3.00478	2.82843	7037	4	0	0	0	0	24	27
1	8.25513	0.137694	0.26275	2.82843	7042	4	0	0	0	0	24	29
1	5.13083	1.18544	1.805	2.82843	7044	4	0	0	0	0	24	27
1	10.3617	0.000895982	0.173651	2.82843	7054	4	0	0	0	0	24	27
1	2.21159	7.86947e-07	1.49268	2.82843	7058	4	2606	3	595	0.399443	24	30
1	4.79184	0.111282	0.772036	2.82843	7059	4	8656	1	1881	1.10842	24	28
1	9.81576	0.00411725	0.101219	2.82843	7060	4	0	0	0	0	24	27
1	11.6435	0.0993842	0.6674	2.82843	7062	4	6769	2	1479	1.30547	24	32
1	20.5223	0.325954	0.027082	2.82843	7070	4	1659	1	411	2.82301	24	31
1	3.54069	0.0194308	0.0467305	2.82843	7071	4	0	0	0	0	24	27
1	36.9234	0.000142116	0.0141575	2.82843	7081	4	0	0	0	0	24	29
1	1.14449	0.804281	1.9333	2.82843	7083	4	1670	1	413	2.25158	24	27
1	134.786	0.000252845	0.00339555	2.82843	7084	4	0	0	0	0	24	29
1	2.20371	1.06415	4.62076	2.82843	7088	4	0	0	0	0	24	27
1	15.2422	0.00381755	0.0385339	2.82843	7094	4	0	0	0	0	24	27
1	2.32601	1.46454	3.59883	2.82843	7100	4	0	0	0	0	24	27
1	46.9366	0.00066962	0.00445206	2.82843	7104	4	0	0	0	0	24	33
1	6.38216	0.0476832	0.257326	2.82843	7105	4	0	0	0	0	24	27
1	4.27668	6.19764e-05	0.44273	2.82843	7111	4	0	0	0	0	24	28
1	5.0618	0.195193	0.543881	2.82843	7112	4	0	0	0	0	24	30
1	1.40627	1.78518	0.766522	2.82843	7114	4	4086	2	919	1.34534	24	30
1	9.27416	0.00800643	0.00939833	2.82843	7115	4	0	0	0	0	24	27
1	4.11754	0.625722	0.210658	2.82843	7129	4	7794	1	1702	1.66121	24	32
1	2.90208	4.17483e-06	0.351332	2.82843	7132	4	0	0	0	0	24	28
1	30.9639	0.000180765	0.581233	2.82843	7134	4	0	0	0	0	24	28
1	2.06088	0.348094	3.97342	2.82843	7135	4	0	0	0	0	24	30
1	15.1345	0.00189215	0.0386803	2.82843	7136	4	0	0	0	0	24	28
1	6.50111	3.1437	0.146141	2.82843	7148	4	6874	1	1501	1.05771	24	28
1	5.36507	0.0608541	0.205398	2.82843	7149	4	0	0	0	0	24	40
1	4.05336	0.0737828	0.694399	2.82843	7153	4	0	0	0	0	24	27
1	6.89753	0.0680078	0.0387829	2.82843	7163	4	6406	2	1408	1.01467	24	28
1	3.0405	0.0604402	0.136935	2.82843	7165	4	696	1	202	1.00681	24	27
1	14.4391	3.8877e-05	0.00754499	2.82843	7166	4	1300	1	337	1.46323	24	31
1	5.4079	0.00138733	0.0278134	2.82843	7167	4	0	0	0	0	24	31
1	16.4425	0.106132	0.601691	2.82843	7168	4	1301	1	338	0.309529	24	29
1	7.98769	0.271224	0.874419	2.82843	7171	4	0	0	0	0	24	30
1	15.9129	0.279389	2.82033	2.82843	7172	4	717	1	207	2.03737	24	27
1	5.09502	2.41019	0.546533	2.82843	7179	4	4583	2	1033	2.24094	24	28
1	4.35906	6.37823e-08	0.0943396	2.82843	7183	4	1766	1	435	1.88082	24	34
1	5.84545	1.02138	0.00942748	2.82843	7184	4	0	0	0	0	24	29
1	5.37057	0.0396947	0.150498	2.82843	7187	4	0	0	0	0	24	28
1	3.71854	0.0826583	0.105269	2.82843	7188	4	8809	1	1920	2.32253	24	34
1	3.23846	0.050599	0.48375	2.82843	7189	4	0	0	0	0	24	27
1	1.95217	0.566324	4.70162	2.82843	7193	4	3197	3	729	0.926046	24	28
1	18.0202	0.366995	0.283692	2.82843	7202	4	0	0	0	0	24	28
1	1.63307	1.20505	3.04021	2.82843	7213	4	7869	2	1723	0.665347	24	27
1	8.22174	0.0128824	0.011263	2.82843	7226	4	0	0	0	0	24	27
1	3.24409	0.482478	1.07454	2.82843	7236	4	0	0	0	0	24	28
1	19.0299	1.42175	0.186671	2.82843	7254	4	0	0	0	0	25	28
1	10.2388	0.0456332	0.0280788	2.82843	7257	4	0	0	0	0	25	29
1	7.76167	1.13564	0.882869	2.82843	7258	4	0	0	0	0	25	28
1	1.23949	0.584126	0.967788	2.82843	7269	4	8404	1	1829	3.02233	25	28
1	25.7733	0.000374745	0.053183	2.82843	7272	4	0	0	0	0	25	33
1	6.70179	0.086739	0.194162	2.82843	7273	4	4259	2	955	1.43532	25	30
1	7.62448	0.0335204	0.0216893	2.82843	7274	4	0	0	0	0	25	28
1	3.95445	0.191841	0.0665135	2.82843	7283	4	0	0	0	0	25	28
1	128.456	0.00385694	0.014498	2.82843	7286	4	0	0	0	0	25	28
1	72.2641	1.09628e-05	0.000183388	2.82843	7290	4	0	0	0	0	25	28
1	14.8031	1.09224e-07	0.122805	2.82843	7292	4	0	0	0	0	25	30
1	2.80264	0.468225	2.45308	2.82843	7294	4	0	0	0	0	25	33
1	5.97269	0.495547	2.43892	2.82843	7304	4	0	0	0	0	25	28
1	4.89965	0.500223	2.48418	2.82843	7309	4	0	0	0	0	25	28
1	8.1611	0.654682	1.53403	2.82843	7314	4	0	0	0	0	25	30
1	13.5999	0.616431	1.22772	2.82843	7318	4	0	0	0	0	25	29
1	2.20671	1.30095e-07	1.27462	2.82843	7322	4	7557	2	1648	1.29175	25	28
1	36.4023	1.77503	0.00406407	2.82843	7323	4	7099	1	1548	2.76038	25	28
1	7.21509	0.312416	0.220074	2.82843	7325	4	0	0	0	0	25	30
1	4.55044	3.66244e-05	0.0101188	2.82843	7328	4	2926	1	675	1.13664	25	28
1	9.41189	0.00721496	0.00985776	2.82843	7336	4	0	0	0	0	25	29
1	50.01	0.0094529	0.00944629	2.82843	7338	4	0	0	0	0	25	30
1	19.8101	2.70266e-06	0.105298	2.82843	7352	4	2492	1	569	1.0625	25	29
1	13.3065	2.10585	1.82028	2.82843	7356	4	0	0	0	0	25	29
1	23.7872	1.05373	0.107364	2.82843	7362	4	9490	2	2057	1.7647	25	30
1	1.58748	1.17083	4.41289	2.82843	7364	4	0	0	0	0	25	28
1	1.79612	1.19396	1.61574	2.82843	7369	4	0	0	0	0	25	28
1	7.17918	0.0319194	0.0274252	2.82843	7377	4	5746	1	1272	0.042264	25	33
1	15.5134	0.604988	0.0325686	2.82843	7379	4	0	0	0	0	25	30
1	8.67567	0.151144	0.00795711	2.82843	7388	4	0	0	0	0	25	30
1	5.67902	0.908843	3.0411	2.82843	7389	4	0	0	0	0	25	28
1	13.3182	1.09589	0.362938	2.82843	7392	4	0	0	0	0	25	29
1	11.8785	4.73209e-05	0.340918	2.82843	7397	4	0	0	0	0	25	28
1	4.84779	0.572185	0.000413207	2.82843	7399	4	0	0	0	0	25	29
1	50.99	0.19189	0.572837	2.82843	7401	4	0	0	0	0	25	28
1	3.9052	1.50125	0.0659512	2.82843	7406	4	0	0	0	0	25	28
1	3.95633	0.487873	0.238052	2.82843	7407	4	8597	1	1870	0.692357	25	28
1	3.29043	0.659828	1.34819	2.82843	7408	4	0	0	0	0	25	28
1	2.60383	1.8106	2.97298	2.82843	7409	4	0	0	0	0	25	28
1	28.3801	8.86743e-08	1.7924	2.82843	7413	4	2552	1	582	2.78557	25	29
1	2.45278	0.0968291	0.328512	2.82843	7415	4	4405	1	988	1.10128	25	34
1	12.6785	0.261591	0.140066	2.82843	7418	4	0	0	0	0	25	32
1	9.82507	1.63001	4.77836	2.82843	7423	4	5335	1	1196	0.335965	25	28
1	14.0888	0.00140045	0.067563	2.82843	7431	4	0	0	0	0	25	32
1	53.8779	0.00105979	0.000436091	2.82843	7437	4	9571	1	2078	2.20155	25	36
1	3.18615	1.13383	0.437391	2.82843	7443	4	398	1	105	1.65754	25	31
1	38.2084	0.0178843	0.0851041	2.82843	7454	4	8635	2	1876	1.02081	25	31
1	12.1781	1.58507	0.123565	2.82843	7456	4	0	0	0	0	25	28
1	11.0222	7.15491e-05	0.0342619	2.82843	7457	4	0	0	0	0	25	32
1	7.27521	0.315138	0.00476921	2.82843	7470	4	0	0	0	0	25	28
1	16.1481	1.85418	1.56171	2.82843	7478	4	1634	1	406	1.37115	25	28
1	23.0122	0.347523	1.15647	2.82843	7479	4	0	0	0	0	25	28
1	14.3144	0.259536	0.00996902	2.82843	7489	4	0	0	0	0	25	38
1	14.0747	0.0314034	0.0883195	2.82843	7497	4	0	0	0	0	25	28
1	30.7548	0.00817528	0.00846868	2.82843	7509	4	0	0	0	0	25	35
1	24.4978	0.455834	0.0489818	2.82843	7510	4	5403	1	1211	0.365808	25	37
1	4.33662	0.0023763	0.0372061	2.82843	7512	4	0	0	0	0	25	29
1	52.6886	0.000204776	0.323682	2.82843	7517	4	0	0	0	0	25	30
1	2.04496	0.000176833	0.6752	2.82843	7518	4	0	0	0	0	25	28
1	3.03906	0.304284	0.147328	2.82843	7520	4	0	0	0	0	25	34
1	1.85855	1.83662	0.944045	2.82843	7521	4	0	0	0	0	25	28
1	5.28735	0.000490329	0.0695538	2.82843	7525	4	0	0	0	0	25	28
1	7.96532	0.000534468	0.0162001	2.82843	7526	4	0	0	0	0	25	29
1	4.63495	0.238098	0.49633	2.82843	7529	4	0	0	0	0	25	28
1	7.37603	0.00926864	0.00534628	2.82843	7536	4	0	0	0	0	25	36
1	22.4163	0.0292085	0.122075	2.82843	7540	4	0	0	0	0	25	42
1	20.5104	0.000876596	0.0072374	2.82843	7542	4	7781	1	1700	1.84901	25	33
1	14.0764	0.0128467	0.0294609	2.82843	7544	4	0	0	0	0	25	39
1	4.27757	0.266264	0.3048	2.82843	7545	4	0	0	0	0	25	28
1	18.2104	0.00109757	0.0859188	2.82843	7546	4	1704	1	425	2.54564	25	29
1	1.72899	0.961668	2.68023	2.82843	7550	4	9683	1	2101	2.92085	25	28
1	5.21795	0.13205	0.937434	2.82843	7552	4	0	0	0	0	25	28
1	3.87788	1.10688	3.38872	2.82843	7558	4	8754	2	1907	0.386645	25	29
1	3.58845	0.0289575	0.0619689	2.82843	7559	4	0	0	0	0	25	28
1	33.1696	0.301783	3.32325	2.82843	7575	4	0	0	0	0	25	30
1	6.16005	0.0608127	0.000114323	2.82843	7576	4	0	0	0	0	25	31
1	1.48032	0.801742	0.318067	2.82843	7580	4	0	0	0	0	25	29
1	2.54956	0.126619	0.207701	2.82843	7587	4	0	0	0	0	25	28
1	5.48187	0.000144044	0.00172758	2.82843	7590	4	0	0	0	0	25	30
1	4.368	0.00308727	0.017588	2.82843	7591	4	0	0	0	0	25	28
1	6.93991	0.228307	1.00957	2.82843	7592	4	2725	1	622	0.575978	25	28
1	3.187	0.494718	0.0710836	2.82843	7614	4	0	0	0	0	25	35
1	13.55	5.90473e-06	0.00318503	2.82843	7627	4	0	0	0	0	25	28
1	3.06244	0.227146	0.164508	2.82843	7633	4	0	0	0	0	25	29
1	2.73487	0.121264	0.340383	2.82843	7639	4	4165	1	935	1.11178	25	29
1	24.3705	0.000267313	0.101783	2.82843	7650	4	0	0	0	0	25	30
1	5.88759	0.206131	0.643278	2.82843	7651	4	0	0	0	0	25	31
1	6.42642	0.000314778	0.0182156	2.82843	7659	4	0	0	0	0	25	30
1	5.24174	2.88211	2.79974	2.82843	7660	4	6016	3	1332	1.81359	25	31
1	1.82394	1.46501	2.43054	2.82843	7668	4	4196	2	942	1.64514	25	28
1	7.58853	0.156627	0.173568	2.82843	7675	4	0	0	0	0	25	33
1	17.0853	0.0206573	0.188631	2.82843	7695	4	2364	1	546	0.261401	26	41
1	5.6745	0.943854	1.68634	2.82843	7697	4	0	0	0	0	26	32
1	9.28212	1.28153	1.39598	2.82843	7714	4	0	0	0	0	26	34
1	6.43781	0.130732	0.0803015	2.82843	7721	4	0	0	0	0	26	31
1	2.98184	0.0961888	0.187185	2.82843	7728	4	0	0	0	0	26	31
1	32.7524	0.000796002	0.0548562	2.82843	7730	4	0	0	0	0	26	29
1	7.86504	0.00142046	0.0121636	2.82843	7740	4	5195	1	1163	2.38743	26	29
1	20.4113	0.0248841	0.00248856	2.82843	7741	4	0	0	0	0	26	32
1	14.2558	0.00218784	0.121034	2.82843	7743	4	0	0	0	0	26	31
1	74.867	7.56777e-06	0.00498833	2.82843	7746	4	0	0	0	0	26	29
1	2.51831	0.0479546	0.19875	2.82843	7758	4	0	0	0	0	26	29
1	7.56967	0.0844238	0.0522692	2.82843	7761	4	0	0	0	0	26	33
1	16.4945	0.546358	1.69467	2.82843	7768	4	0	0	0	0	26	29
1	3.02342	1.17261	1.12611	2.82843	7769	4	0	0	0	0	26	29
1	80.6791	0.0530431	0.0113983	2.82843	7778	4	0	0	0	0	26	31
1	42.0773	0.781146	0.0114446	2.82843	7780	4	165	1	37	1.52115	26	29
1	2.54445	2.01195	1.98916	2.82843	7784	4	2472	2	565	2.50911	26	30
1	26.6616	0.00138209	0.00148689	2.82843	7786	4	0	0	0	0	26	33
1	4.47931	0.198184	0.222584	2.82843	7794	4	5723	1	1268	2.89082	26	30
1	141.268	0.0180901	0.0497898	2.82843	7795	4	0	0	0	0	26	29
1	10.2693	0.735346	0.582125	2.82843	7805	4	6645	1	1451	1.1681	26	31
1	4.12282	1.36988	1.0043	2.82843	7806	4	0	0	0	0	26	30
1	5.19704	0.0739989	0.0716766	2.82843	7816	4	0	0	0	0	26	30
1	2.21482	0.3835	0.0736613	2.82843	7823	4	0	0	0	0	26	30
1	4.1188	1.49973e-09	1.73379	2.82843	7825	4	0	0	0	0	26	29
1	18.9482	1.43348	4.59355	2.82843	7826	4	1559	1	389	0.855609	26	29
1	3.81091	0.438968	0.190095	2.82843	7834	4	1104	1	295	0.9591	26	32
1	2.00011	3.37633e-07	0.135695	2.82843	7835	4	0	0	0	0	26	29
1	21.6401	0.0241445	0.791746	2.82843	7838	4	0	0	0	0	26	29
1	6.5067	0.0493735	0.269969	2.82843	7841	4	0	0	0	0	26	37
1	25.2003	0.00158835	0.0329777	2.82843	7859	4	0	0	0	0	26	30
1	5.29778	0.00254449	0.0896857	2.82843	7860	4	0	0	0	0	26	32
1	38.8414	0.00038282	0.0189668	2.82843	7861	4	0	0	0	0	26	36
1	2.60218	0.643467	0.00213773	2.82843	7865	4	0	0	0	0	26	29
1	4.21201	0.0239325	0.0975939	2.82843	7869	4	0	0	0	0	26	37
1	4.7709	0.00137367	0.0860587	2.82843	7872	4	0	0	0	0	26	30
1	85.6739	0.000208892	4.48258e-05	2.82843	7879	4	0	0	0	0	26	50
1	4.62778	0.127553	1.51836	2.82843	7880	4	0	0	0	0	26	30
1	12.276	6.49152e-06	0.02631	2.82843	7881	4	6736	1	1469	2.04608	26	29
1	16.1867	0.60336	0.132406	2.82843	7884	4	0	0	0	0	26	33
1	4.34747	0.00103477	0.014016	2.82843	7886	4	0	0	0	0	26	31
1	5.7192	0.00121669	0.0265481	2.82843	7888	4	0	0	0	0	26	29
1	27.1112	0.0138847	0.0109257	2.82843	7891	4	0	0	0	0	26	35
1	3.35818	0.0271308	0.0814	2.82843	7892	4	433	1	115	0.671033	26	30
1	4.6058	3.31144e-09	2.93293	2.82843	7894	4	0	0	0	0	26	29
1	2.31262	1.03087e-06	1.36349	2.82843	7908	4	0	0	0	0	26	31
1	22.2033	0.0716842	0.353789	2.82843	7911	4	0	0	0	0	26	32
1	6.92675	1.25408	1.1976	2.82843	7914	4	0	0	0	0	26	30
1	7.27616	0.257273	0.359141	2.82843	7916	4	2127	1	499	1.83306	26	33
1	14.3396	0.00833539	0.00284786	2.82843	7918	4	0	0	0	0	26	31
1	3.37422	1.39527	1.57319	2.82843	7921	4	3553	2	806	1.55353	26	30
1	3.15905	0.327229	0.632347	2.82843	7924	4	8194	2	1781	1.13373	26	29
1	19.6517	0.000231535	0.505247	2.82843	7930	4	0	0	0	0	26	30
1	1.80696	1.24971	0.497536	2.82843	7935	4	0	0	0	0	26	29
1	2.41768	0.0133936	1.35183	2.82843	7940	4	0	0	0	0	26	30
1	14.7755	3.1042	2.11275	2.82843	7944	4	0	0	0	0	26	29
1	2.47642	1.2482	0.450957	2.82843	7954	4	5447	1	1224	3.02571	26	32
1	12.7679	0.000385842	0.0336001	2.82843	7969	4	6374	1	1400	1.90345	26	29
1	7.86706	1.53885	0.380633	2.82843	7976	4	0	0	0	0	26	29
1	4.73633	0.0489882	1.13749	2.82843	7987	4	0	0	0	0	26	38
1	4.37926	0.102938	0.0934839	2.82843	7992	4	0	0	0	0	26	32
1	10.025	5.22696	1.04952	2.82843	7994	4	0	0	0	0	26	29
1	8.57205	0.049762	0.078973	2.82843	7998	4	0	0	0	0	26	32
1	1.97028	0.625489	0.395436	2.82843	8002	4	0	0	0	0	26	29
1	1.91834	0.952358	0.900619	2.82843	8006	4	2720	1	620	2.43957	26	30
1	7.99569	0.00878349	0.0883197	2.82843	8011	4	0	0	0	0	26	31
1	4.89498	0.19922	1.00477	2.82843	8012	4	2725	1	622	0.357703	26	29
1	10.3825	0.0324183	0.0575014	2.82843	8017	4	0	0	0	0	26	29
1	2.30222	0.420814	1.38372	2.82843	8027	4	0	0	0	0	26	31
1	8.67635	0.0260405	0.318788	2.82843	8040	4	0	0	0	0	26	29
1	9.13337	0.000644798	0.000587037	2.82843	8047	4	0	0	0	0	26	29
1	7.16216	0.0045758	0.000291737	2.82843	8051	4	0	0	0	0	26	32
1	16.4724	0.0967093	0.0276824	2.82843	8060	4	0	0	0	0	26	29
1	2.68423	0.000223198	0.306027	2.82843	8063	4	0	0	0	0	26	30
1	2.96647	2.41583	0.301167	2.82843	8071	4	0	0	0	0	26	30
1	2.52312	0.0576548	0.0590867	2.82843	8073	4	0	0	0	0	26	31
1	1.49289	3.11403e-09	1.41195	2.82843	8077	4	0	0	0	0	26	29
1	1.55037	4.63477	2.50148	2.82843	8078	4	3242	2	741	1.30405	26	29
1	3.33606	0.236394	0.0656056	2.82843	8080	4	0	0	0	0	26	31
1	14.418	0.032524	0.13764	2.82843	8081	4	0	0	0	0	26	29
1	2.0583	0.748433	1.37749	2.82843	8086	4	0	0	0	0	26	30
1	1.51901	4.56766	3.31262	2.82843	8094	4	2332	1	537	1.19221	26	29
1	13.276	1.05733	0.0258491	2.82843	8102	4	0	0	0	0	26	30
1	3.16137	0.214152	0.0787521	2.82843	8109	4	0	0	0	0	26	29
1	83.4497	0.000568994	0.00034108	2.82843	8111	4	0	0	0	0	27	30
1	10.9972	5.86008e-08	1.96513	2.82843	8112	4	0	0	0	0	27	31
1	1.54953	2.53476	0.0278891	2.82843	8125	4	1890	1	450	0.290618	27	30
1	10.8076	1.3764	1.13597	2.82843	8135	4	0	0	0	0	27	31
1	3.70924	0.000643328	0.23587	2.82843	8136	4	0	0	0	0	27	33
1	3.12246	4.609e-08	0.190681	2.82843	8138	4	0	0	0	0	27	31
1	13.7819	0.539632	0.549855	2.82843	8139	4	0	0	0	0	27	34
1	5.00933	0.122466	0.0396312	2.82843	8141	4	0	0	0	0	27	32
1	8.12818	1.70987e-06	2.33018	2.82843	8146	4	0	0	0	0	27	31
1	22.9375	0.00064392	0.033442	2.82843	8151	4	0	0	0	0	27	31
1	1.46619	0.110233	2.77382	2.82843	8154	4	0	0	0	0	27	30
1	2.14818	0.25738	0.752711	2.82843	8158	4	0	0	0	0	27	30
1	6.93528	1.52407	4.87145	2.82843	8162	4	0	0	0	0	27	30
1	41.1853	1.67384	0.097244	2.82843	8168	4	1001	1	275	0.545785	27	33
1	3.0288	0.224437	0.218297	2.82843	8170	4	0	0	0	0	27	30
1	3.27164	1.2347	0.642154	2.82843	8171	4	0	0	0	0	27	32
1	38.5895	0.00203468	0.002361	2.82843	8173	4	0	0	0	0	27	31
1	2.73027	0.223974	0.00718519	2.82843	8181	4	0	0	0	0	27	32
1	13.1075	0.0502202	0.0495123	2.82843	8189	4	0	0	0	0	27	30
1	6.59061	1.16978	2.04569	2.82843	8190	4	3877	2	876	1.02641	27	31
1	1.75802	1.05448	1.32872	2.82843	8191	4	0	0	0	0	27	31
1	2.53407	3.52497	4.69435	2.82843	8205	4	6651	1	1453	2.26052	27	30
1	4.37527	1.26448e-07	2.473	2.82843	8208	4	3422	1	778	1.53318	27	30
1	8.52491	0.0326267	0.0271717	2.82843	8212	4	0	0	0	0	27	30
1	8.47332	0.26964	0.897473	2.82843	8219	4	9061	1	1973	2.09584	27	30
1	7.07663	0.000442856	0.0144713	2.82843	8226	4	0	0	0	0	27	32
1	10.126	0.299652	0.333034	2.82843	8232	4	1104	2	295	0.607985	27	36
1	3.83166	6.53422e-06	0.992664	2.82843	8235	4	0	0	0	0	27	30
1	15.9708	0.000876486	0.0393649	2.82843	8241	4	0	0	0	0	27	42
1	11.5481	0.00101782	0.0153283	2.82843	8249	4	0	0	0	0	27	32
1	4.32724	0.000235779	0.0540939	2.82843	8258	4	0	0	0	0	27	31
1	9.52924	0.00949278	0.0605371	2.82843	8268	4	0	0	0	0	27	35
1	1.5803	0.428544	3.96985	2.82843	8275	4	3032	1	692	1.58823	27	31
1	16.8224	0.0160681	0.00260597	2.82843	8281	4	0	0	0	0	27	33
1	69.2008	0.166203	0.0411307	2.82843	8287	4	0	0	0	0	27	31
1	23.7385	0.883664	0.0836273	2.82843	8293	4	0	0	0	0	27	33
1	2.04631	0.879693	0.408124	2.82843	8299	4	3047	1	697	1.1431	27	33
1	5.89887	0.0789155	1.97894	2.82843	8301	4	0	0	0	0	27	43
1	93.307	0.000454508	0.00638801	2.82843	8302	4	459	1	126	2.3979	27	35
1	19.0587	0.00266331	0.00929305	2.82843	8305	4	0	0	0	0	27	31
1	1.41882	2.74408e-08	0.335356	2.82843	8318	4	9625	1	2087	2.78504	27	30
1	28.0874	0.0169317	0.0228329	2.82843	8320	4	3557	2	809	1.13236	27	40
1	16.8311	8.91679e-05	0.00603724	2.82843	8334	4	0	0	0	0	27	31
1	82.6784	0.0254356	0.0401379	2.82843	8336	4	0	0	0	0	27	33
1	18.5803	0.00121835	0.0319283	2.82843	8353	4	0	0	0	0	27	42
1	21.0531	0.0355312	0.020603	2.82843	8358	4	0	0	0	0	27	30
1	2.79831	0.607469	0.640719	2.82843	8360	4	0	0	0	0	27	31
1	4.7397	0.0509486	0.0171796	2.82843	8361	4	582	1	158	1.73252	27	42
1	2.20474	0.00863599	4.17475	2.82843	8363	4	601	2	166	0.779966	27	35
1	2.2917	1.00415	3.26058	2.82843	8367	4	6849	1	1499	1.46286	27	30
1	19.0165	2.40831	2.79202	2.82843	8379	4	1727	1	429	0.122541	27	30
1	16.6042	0.336059	1.34642	2.82843	8382	4	9692	1	2102	1.30663	27	30
1	20.4	3.67155e-05	1.07792	2.82843	8383	4	0	0	0	0	27	31
1	10.3621	0.0618644	0.0558257	2.82843	8393	4	5488	2	1232	0.329631	27	36
1	45.797	0.00875333	0.00309858	2.82843	8398	4	0	0	0	0	27	38
1	10.2672	0.376095	0.773863	2.82843	8400	4	664	2	186	2.0971	27	31
1	13.5929	1.5676	0.0254791	2.82843	8401	4	0	0	0	0	27	30
1	4.16611	0.106065	0.113351	2.82843	8404	4	0	0	0	0	27	30
1	125.133	1.60516	3.74429	2.82843	8405	4	3650	2	826	0.137067	27	32
1	8.87624	0.0426423	0.0750803	2.82843	8406	4	0	0	0	0	27	31
1	106.71	1.1539	3.83182	2.82843	8408	4	0	0	0	0	27	30
1	3.72735	0.0188423	0.0544997	2.82843	8414	4	0	0	0	0	27	33
1	3.27202	0.222889	0.682065	2.82843	8421	4	1313	1	341	0.876288	27	30
1	18.2076	0.00330387	0.573373	2.82843	8424	4	2733	1	624	0.134797	27	30
1	53.2646	0.00757736	0.0325694	2.82843	8446	4	0	0	0	0	27	43
1	5.09236	0.572249	0.190425	2.82843	8449	4	0	0	0	0	27	30
1	3.13059	0.125759	0.538137	2.82843	8456	4	0	0	0	0	27	31
1	3.6619	0.0383846	0.0591424	2.82843	8464	4	0	0	0	0	27	30
1	1.43502	1.51066	2.75142	2.82843	8470	4	4184	2	941	0.335697	27	32
1	20.7818	0.00258454	0.00714879	2.82843	8487	4	0	0	0	0	27	32
1	110.965	0.000285619	0.0021815	2.82843	8489	4	0	0	0	0	27	35
1	2.12081	0.000181526	0.487933	2.82843	8492	4	0	0	0	0	27	34
1	4.26972	2.16136	1.89847	2.82843	8494	4	0	0	0	0	27	30
1	1.64418	1.6572	2.67629	2.82843	8504	4	0	0	0	0	27	34
1	3.0004	0.230854	0.955596	2.82843	8506	4	0	0	0	0	27	30
1	16.3836	0.00392914	0.113635	2.82843	8509	4	0	0	0	0	27	32
1	2.18308	0.590324	2.07467	2.82843	8514	4	0	0	0	0	27	30
1	2.71875	1.17586	0.319557	2.82843	8524	4	4239	3	950	1.07659	28	32
1	6.04241	0.56329	0.0761383	2.82843	8526	4	2363	1	545	2.30644	28	33
1	5.49954	0.122266	0.13145	2.82843	8533	4	3786	1	849	2.30786	28	31
1	2.83315	0.44276	0.476172	2.82843	8537	4	0	0	0	0	28	31
1	32.3031	0.00969752	0.00620444	2.82843	8539	4	4708	1	1062	1.6156	28	34
1	71.3631	3.39268e-06	0.00694088	2.82843	8547	4	0	0	0	0	28	33
1	2.66842	6.0777e-09	0.26093	2.82843	8550	4	0	0	0	0	28	40
1	1.6584	0.444857	4.55779	2.82843	8553	4	0	0	0	0	28	33
1	6.0047	0.538792	0.197061	2.82843	8555	4	0	0	0	0	28	33
1	2.22304	0.46762	3.99938	2.82843	8558	4	7519	1	1640	2.83811	28	31
1	4.17951	0.000501395	0.363702	2.82843	8559	4	0	0	0	0	28	35
1	4.61152	1.74907	4.23739	2.82843	8561	4	0	0	0	0	28	31
1	8.18333	0.00768423	0.0234002	2.82843	8577	4	0	0	0	0	28	31
1	14.2257	0.0585057	0.00447651	2.82843	8579	4	1969	1	463	1.17024	28	31
1	104.645	0.00149468	0.00286463	2.82843	8586	4	0	0	0	0	28	36
1	5.70162	1.22903e-05	0.327111	2.82843	8590	4	0	0	0	0	28	32
1	20.4848	8.36534e-05	0.000819879	2.82843	8596	4	0	0	0	0	28	31
1	4.25692	2.31753	0.181792	2.82843	8597	4	2504	1	573	0.644592	28	31
1	7.72913	0.190591	0.61194	2.82843	8628	4	0	0	0	0	28	31
1	10.1982	0.000606431	0.0365034	2.82843	8629	4	0	0	0	0	28	31
1	10.43	0.0448125	0.0370461	2.82843	8632	4	0	0	0	0	28	37
1	5.23952	0.00025971	0.0254264	2.82843	8637	4	0	0	0	0	28	31
1	6.45234	1.41408e-05	3.89855	2.82843	8639	4	0	0	0	0	28	34
1	3.83468	0.0983617	0.00793612	2.82843	8645	4	0	0	0	0	28	35
1	8.41792	2.41971	3.41054	2.82843	8648	4	0	0	0	0	28	32
1	22.1998	0.630387	0.0280607	2.82843	8660	4	0	0	0	0	28	31
1	1.47922	1.72352	2.78592	2.82843	8662	4	5359	3	1202	0.885415	28	32
1	10.6125	0.77011	0.711671	2.82843	8669	4	4432	1	996	1.40676	28	31
1	4.7105	0.239998	0.0753889	2.82843	8671	4	0	0	0	0	28	32
1	2.8007	0.0190523	0.567265	2.82843	8674	4	422	1	112	1.81087	28	31
1	3.5469	0.214869	2.22495	2.82843	8683	4	4005	1	907	0.909199	28	37
1	2.07587	9.92779e-07	2.84992	2.82843	8686	4	0	0	0	0	28	31
1	3.92471	0.0479415	0.0247929	2.82843	8687	4	0	0	0	0	28	35
1	4.11017	0.000713166	0.00432322	2.82843	8691	4	0	0	0	0	28	31
1	90.0651	0.00024213	0.00012379	2.82843	8694	4	0	0	0	0	28	31
1	93.209	0.000271418	0.00385297	2.82843	8696	4	0	0	0	0	28	31
1	2.69598	4.84768e-07	0.0348847	2.82843	8697	4	0	0	0	0	28	31
1	3.26692	0.192728	0.0699204	2.82843	8702	4	0	0	0	0	28	33
1	31.4051	0.030401	0.0406533	2.82843	8704	4	6790	1	1486	1.88225	28	36
1	1.79626	2.64955	2.61111	2.82843	8705	4	0	0	0	0	28	31
1	9.79804	0.00181948	0.0251399	2.82843	8709	4	0	0	0	0	28	31
1	52.5067	0.339357	0.168989	2.82843	8721	4	0	0	0	0	28	33
1	4.6804	7.12373e-07	0.409427	2.82843	8728	4	0	0	0	0	28	33
1	8.50711	1.5261	2.86004	2.82843	8740	4	0	0	0	0	28	35
1	1.90939	9.74145e-08	1.91024	2.82843	8745	4	0	0	0	0	28	36
1	1.53933	0.164289	2.53727	2.82843	8746	4	7785	2	1701	0.813673	28	34
1	32.5785	0.109274	0.13104	2.82843	8747	4	0	0	0	0	28	33
1	5.39897	0.154972	0.256229	2.82843	8748	4	0	0	0	0	28	37
1	2.5003	1.12385e-07	0.00737982	2.82843	8751	4	607	2	169	2.03223	28	31
1	11.9479	0.0371572	0.164317	2.82843	8752	4	0	0	0	0	28	33
1	15.7025	3.4012	2.91656	2.82843	8758	4	640	3	182	1.9107	28	31
1	5.90654	0.8479	3.71083	2.82843	8759	4	2685	3	610	1.15749	28	33
1	7.59854	0.00034654	0.00179479	2.82843	8760	4	0	0	0	0	28	32
1	2.83226	0.000633287	0.059831	2.82843	8764	4	0	0	0	0	28	35
1	3.92075	0.000846558	0.0182966	2.82843	8769	4	0	0	0	0	28	31
1	3.34185	0.0688867	0.171274	2.82843	8774	4	2214	1	517	1.595	28	36
1	67.8245	1.95923e-05	0.0013528	2.82843	8785	4	0	0	0	0	28	35
1	18.9026	0.0243724	1.0691	2.82843	8794	4	2725	1	622	0.652096	28	31
1	27.2409	0.16316	0.674695	2.82843	8799	4	2226	1	522	3.02695	28	31
1	3.46262	1.1603	3.23632	2.82843	8805	4	0	0	0	0	28	31
1	26.5853	0.0903982	1.65714	2.82843	8806	4	0	0	0	0	28	38
1	9.64666	0.609557	0.268135	2.82843	8808	4	1319	1	343	1.09344	28	35
1	6.03818	9.61881e-07	0.0833865	2.82843	8809	4	0	0	0	0	28	31
1	3.75205	7.2876e-05	0.0476638	2.82843	8825	4	0	0	0	0	28	32
1	2.23836	0.387302	1.12465	2.82843	8833	4	1337	1	346	1.27198	28	31
1	1.22031	0.587117	0.816426	2.82843	8837	4	0	0	0	0	28	31
1	3.38963	0.00718138	2.25513	2.82843	8839	4	4162	2	934	2.13016	28	33
1	4.05398	0.0195902	0.00888656	2.82843	8840	4	0	0	0	0	28	33
1	21.4664	0.109998	0.0488103	2.82843	8843	4	780	1	224	2.20495	28	31
1	1.79664	1.76643	4.56326	2.82843	8844	4	0	0	0	0	28	33
1	1.4162	0.744356	1.74949	2.82843	8845	4	0	0	0	0	28	32
1	1.56216	0.510634	0.891315	2.82843	8869	4	5111	1	1146	2.06089	28	31
1	6.05209	1.2534	3.49272	2.82843	8875	4	6500	3	1424	1.01199	28	33
1	3.77632	0.962772	1.03302	2.82843	8888	4	0	0	0	0	28	32
1	2.49204	0.031223	0.0338265	2.82843	8894	4	0	0	0	0	28	33
1	2.17916	2.2805	0.547748	2.82843	8912	4	2850	1	654	0.647993	29	36
1	6.1843	0.0495185	0.0916816	2.82843	8914	4	0	0	0	0	29	37
1	2.51772	0.33912	4.79317	2.82843	8921	4	0	0	0	0	29	33
1	2.23055	7.02871e-07	0.619817	2.82843	8927	4	6558	2	1433	0.538044	29	32
1	34.2195	0.201623	0.419729	2.82843	8932	4	0	0	0	0	29	34
1	9.8927	4.01337	3.23078	2.82843	8933	4	3792	3	851	1.48199	29	32
1	21.0961	0.000439951	0.00168732	2.82843	8944	4	0	0	0	0	29	32
1	12.4427	0.863611	1.06977	2.82843	8953	4	3353	1	762	0.363086	29	34
1	3.42931	0.979436	0.0616318	2.82843	8961	4	0	0	0	0	29	32
1	9.70602	4.69461	4.08697	2.82843	8966	4	159	1	36	0.266836	29	32
1	12.0137	0.778703	0.000573974	2.82843	8980	4	2937	1	679	1.00272	29	32
1	11.6841	0.602399	0.00781266	2.82843	8984	4	179	1	41	2.50879	29	43
1	6.79918	0.264327	2.2749	2.82843	8988	4	0	0	0	0	29	36
1	5.09756	0.000173703	0.0236727	2.82843	8990	4	0	0	0	0	29	32
1	2.52211	5.30522e-09	2.28007	2.82843	8991	4	0	0	0	0	29	35
1	5.99084	0.0391337	0.00014524	2.82843	8992	4	0	0	0	0	29	34
1	8.77195	0.0294256	0.120969	2.82843	8998	4	0	0	0	0	29	34
1	10.1241	1.41651	2.4302	2.82843	9010	4	0	0	0	0	29	33
1	16.7031	0.000938518	0.0311376	2.82843	9014	4	0	0	0	0	29	36
1	30.1941	0.000305545	0.000852429	2.82843	9027	4	0	0	0	0	29	34
1	3.74407	0.0600051	0.0233274	2.82843	9032	4	0	0	0	0	29	32
1	1.88763	0.00186988	0.394295	2.82843	9034	4	0	0	0	0	29	35
1	3.55959	0.281343	0.948185	2.82843	9036	4	0	0	0	0	29	32
1	11.5894	0.634843	4.97026	2.82843	9039	4	338	1	87	1.84912	29	33
1	10.2698	0.231999	0.0244219	2.82843	9042	4	0	0	0	0	29	36
1	6.87955	0.0328807	2.65573	2.82843	9044	4	0	0	0	0	29	33
1	3.28196	1.65521e-08	2.33331	2.82843	9060	4	0	0	0	0	29	32
1	6.94893	0.0296904	0.101374	2.82843	9065	4	0	0	0	0	29	32
1	12.3735	0.0303288	0.0221335	2.82843	9075	4	0	0	0	0	29	32
1	6.63025	0.869464	0.0872708	2.82843	9077	4	0	0	0	0	29	33
1	2.73992	3.61382	2.30832	2.82843	9079	4	422	1	112	0.427452	29	33
1	1.78072	0.363622	0.19291	2.82843	9080	4	0	0	0	0	29	33
1	3.27836	4.12982	2.31888	2.82843	9095	4	0	0	0	0	29	32
1	9.56502	0.0597133	0.0285609	2.82843	9098	4	0	0	0	0	29	32
1	16.9552	0.852166	2.3425	2.82843	9108	4	2124	1	498	2.5186	29	32
1	2.13015	1.49312	0.902688	2.82843	9115	4	0	0	0	0	29	32
1	5.13948	0.018738	0.0025671	2.82843	9123	4	0	0	0	0	29	38
1	23.0017	4.13805	1.23978	2.82843	9138	4	8682	1	1888	0.595961	29	32
1	51.0244	0.000319086	0.000779669	2.82843	9139	4	0	0	0	0	29	45
1	26.2835	6.73356e-06	0.204664	2.82843	9141	4	9640	2	2089	1.98596	29	33
1	2.43579	0.137633	3.03961	2.82843	9150	4	0	0	0	0	29	32
1	4.81906	0.485928	0.197422	2.82843	9168	4	4083	1	918	1.872	29	32
1	13.618	0.163585	4.01159	2.82843	9175	4	3130	1	716	1.70916	29	32
1	18.3622	0.0632786	0.0480525	2.82843	9179	4	0	0	0	0	29	33
1	2.02095	1.90491	0.0012864	2.82843	9182	4	0	0	0	0	29	33
1	14.1702	0.034616	0.134628	2.82843	9186	4	0	0	0	0	29	32
1	15.8603	0.000960267	0.00121747	2.82843	9190	4	0	0	0	0	29	49
1	24.356	3.06795e-05	0.0221377	2.82843	9192	4	0	0	0	0	29	32
1	2.92741	0.065211	4.30425	2.82843	9193	4	0	0	0	0	29	32
1	7.93121	0.00496678	0.0109254	2.82843	9219	4	0	0	0	0	29	32
1	2.38838	5.37657e-05	0.00724733	2.82843	9222	4	0	0	0	0	29	39
1	5.02976	3.8266e-07	0.0397566	2.82843	9226	4	0	0	0	0	29	32
1	2.06155	0.79223	0.000450965	2.82843	9227	4	0	0	0	0	29	36
1	8.83938	0.0350236	0.0189082	2.82843	9229	4	8303	1	1810	2.13548	29	42
1	9.03895	0.401143	3.13576	2.82843	9255	4	0	0	0	0	29	35
1	10.7021	0.0106228	0.000393755	2.82843	9262	4	2788	1	639	0.366707	29	39
1	33.3333	0.290239	0.0100233	2.82843	9271	4	0	0	0	0	29	41
1	1.22958	1.85064	0.900969	2.82843	9274	4	0	0	0	0	29	32
1	3.38651	0.513285	0.0799057	2.82843	9283	4	0	0	0	0	29	32
1	6.41331	0.00274679	0.0136414	2.82843	9287	4	0	0	0	0	29	35
1	1.87868	3.03721	2.64474	2.82843	9289	4	0	0	0	0	29	32
1	8.69195	0.21077	0.0710807	2.82843	9298	4	0	0	0	0	29	34
1	6.65361	0.148148	0.193045	2.82843	9305	4	0	0	0	0	29	36
1	6.77265	0.460017	4.85535	2.82843	9315	4	0	0	0	0	30	35
1	16.7056	0.000787276	0.0972572	2.82843	9316	4	0	0	0	0	30	33
1	6.69142	0.158423	0.136559	2.82843	9333	4	0	0	0	0	30	34
1	15.1425	2.34435	0.680755	2.82843	9338	4	0	0	0	0	30	33
1	2.33728	0.920952	0.655258	2.82843	9343	4	0	0	0	0	30	33
1	15.1179	0.00183331	0.142444	2.82843	9351	4	0	0	0	0	30	35
1	3.78279	0.115818	0.536952	2.82843	9358	4	5699	1	1264	1.45559	30	36
1	11.0818	0.379231	1.78865	2.82843	9359	4	0	0	0	0	30	35
1	1.46569	2.27033	2.54982	2.82843	9362	4	3853	1	870	2.27679	30	33
1	91.1248	0.000839822	0.00093717	2.82843	9364	4	0	0	0	0	30	35
1	1.08184	4.75513	0.923884	2.82843	9365	4	188	1	43	1.78912	30	33
1	9.0331	0.00804407	0.0593199	2.82843	9368	4	0	0	0	0	30	34
1	1.54302	3.06205	2.96533	2.82843	9371	4	0	0	0	0	30	33
1	2.75264	3.51209	1.59021	2.82843	9379	4	0	0	0	0	30	33
1	13.0426	0.0223142	4.86787	2.82843	9381	4	0	0	0	0	30	33
1	6.21488	4.66124e-05	3.21371	2.82843	9392	4	0	0	0	0	30	33
1	1.62091	0.265791	2.65453	2.82843	9396	4	1996	2	469	1.54715	30	36
1	19.7804	0.186919	1.10901	2.82843	9398	4	0	0	0	0	30	33
1	37.242	0.0286701	0.0140499	2.82843	9402	4	0	0	0	0	30	33
1	25.8324	0.0638678	0.243839	2.82843	9424	4	3926	1	885	1.91127	30	33
1	6.82678	0.000163731	0.092377	2.82843	9443	4	0	0	0	0	30	35
1	4.11076	0.0011678	0.0741647	2.82843	9447	4	0	0	0	0	30	37
1	4.39812	0.411172	2.36353	2.82843	9448	4	7215	1	1572	2.18701	30	37
1	4.21855	0.0287412	0.85551	2.82843	9450	4	0	0	0	0	30	34
1	12.1164	3.4474e-05	0.0115847	2.82843	9483	4	0	0	0	0	30	33
1	10.4518	0.317091	0.747562	2.82843	9496	4	4031	1	910	1.00775	30	33
1	8.56155	0.0717273	0.041444	2.82843	9503	4	0	0	0	0	30	37
1	1.24471	0.425644	1.32007	2.82843	9504	4	4042	1	913	2.94184	30	33
1	2.4222	1.41231	2.28086	2.82843	9507	4	6340	2	1391	2.61453	30	33
1	1.91502	0.561853	0.470942	2.82843	9511	4	0	0	0	0	30	33
1	9.06568	1.73225e-07	1.60738	2.82843	9512	4	6343	2	1392	1.38191	30	33
1	2.9872	0.00617912	0.0283504	2.82843	9518	4	0	0	0	0	30	36
1	1.32456	0.851148	0.292554	2.82843	9526	4	0	0	0	0	30	33
1	2.73899	0.0763485	1.15307	2.82843	9528	4	0	0	0	0	30	33
1	5.19659	0.00435617	0.0142988	2.82843	9532	4	0	0	0	0	30	38
1	5.19002	0.0188235	0.0154394	2.82843	9535	4	0	0	0	0	30	33
1	8.11175	0.347682	1.70371	2.82843	9539	4	0	0	0	0	30	34
1	1.68239	0.102551	0.30391	2.82843	9547	4	9224	1	2008	0.433075	30	39
1	4.51017	0.00623447	0.0861594	2.82843	9550	4	0	0	0	0	30	33
1	53.2235	0.068719	0.000691608	2.82843	9553	4	0	0	0	0	30	35
1	2.30922	3.60121	1.47511	2.82843	9558	4	0	0	0	0	30	34
1	1.26099	0.557374	0.547127	2.82843	9562	4	0	0	0	0	30	33
1	15.8155	0.0244621	0.248851	2.82843	9570	4	5008	1	1123	1.55648	30	33
1	29.2659	0.874957	0.0844556	2.82843	9571	4	0	0	0	0	30	34
1	3.9229	0.0298876	0.0564298	2.82843	9574	4	9711	1	2107	1.54692	30	33
1	34.4585	0.0040108	0.0818529	2.82843	9585	4	0	0	0	0	30	36
1	5.5261	1.85	4.7698	2.82843	9590	4	1300	1	337	0.55182	30	33
1	4.95822	0.485702	0.254009	2.82843	9593	4	0	0	0	0	30	33
1	1.90851	4.13364	4.50846	2.82843	9597	4	5961	1	1323	2.37982	30	33
1	9.37561	3.3081e-05	0.00554581	2.82843	9600	4	0	0	0	0	30	33
1	13.1987	0.0143621	0.0144539	2.82843	9604	4	0	0	0	0	30	38
1	10.6378	0.000161158	0.111885	2.82843	9608	4	0	0	0	0	30	33
1	13.0601	1.51418e-05	0.0498205	2.82843	9610	4	0	0	0	0	30	38
1	2.06902	0.000217673	0.111915	2.82843	9628	4	0	0	0	0	30	33
1	1.68187	6.8911e-06	0.322755	2.82843	9645	4	0	0	0	0	30	33
1	1.24184	2.90459	3.07621	2.82843	9651	4	0	0	0	0	30	33
1	2.59062	0.0995373	1.43382	2.82843	9654	4	0	0	0	0	30	36
1	27.8729	0.0132807	0.0377455	2.82843	9661	4	0	0	0	0	30	33
2	20.5137	0.00072945	0.00711247	2.82843	1	6	0	0	0	0	16	22
2	2.87343	1.071	0.386525	2.82843	3	6	0	0	0	0	16	19
2	6.92987	0.117455	0.112135	2.82843	5	6	9166	2	2193	1.70484	16	19
2	2.6032	0.726876	0.251321	2.82843	10	6	0	0	0	0	16	21
2	5.27797	1.86619	2.51293	2.82843	12	6	4322	1	1064	2.39663	16	19
2	3.47718	0.00344061	0.0180502	2.82843	14	6	0	0	0	0	16	20
2	32.9419	0.00378599	0.019161	2.82843	15	6	0	0	0	0	16	20
2	9.53095	3.45075e-07	3.82369	2.82843	19	6	12432	1	2973	2.8958	16	19
2	2.88524	0.471128	0.149725	2.82843	23	6	6928	1	1665	0.692562	16	20
2	14.9624	0.000841105	0.013616	2.82843	24	6	0	0	0	0	16	19
2	8.41966	0.000360089	0.0208461	2.82843	30	6	0	0	0	0	16	24
2	3.09884	1.79777	2.36854	2.82843	32	6	6297	1	1527	1.16054	16	20
2	13.9044	0.00621979	0.068118	2.82843	34	6	0	0	0	0	16	22
2	2.67418	0.0175506	0.0764497	2.82843	38	6	0	0	0	0	16	22
2	15.5733	0.000453457	0.00248859	2.82843	39	6	0	0	0	0	16	19
2	24.7814	1.09208	2.06319	2.82843	41	6	8008	1	1958	1.18329	16	22
2	12.4472	0.00038718	0.0304564	2.82843	42	6	1547	2	389	1.18588	16	20
2	8.47442	0.626746	0.0382408	2.82843	45	6	4342	2	1070	0.469577	16	19
2	4.51443	0.378348	0.486919	2.82843	46	6	0	0	0	0	16	22
2	28.4251	0.000252193	0.00529731	2.82843	47	6	6940	2	1670	0.149359	16	28
2	23.1297	0.134751	0.0536738	2.82843	55	6	4994	1	1216	0.231508	16	20
2	16.6667	0.00118024	0.000679161	2.82843	59	6	0	0	0	0	16	33
2	22.039	0.000252529	0.10912	2.82843	68	6	0	0	0	0	16	24
2	22.5922	0.000630484	0.00629299	2.82843	69	6	0	0	0	0	16	20
2	46.4798	0.00169288	0.0287743	2.82843	70	6	9774	4	2347	0.099541	16	22
2	13.6507	0.00971508	0.00116326	2.82843	72	6	6955	1	1675	2.32794	16	19
2	23.7817	0.00451819	0.00916543	2.82843	73	6	1575	1	393	2.82515	16	20
2	11.6185	0.293272	0.0133346	2.82843	75	6	2304	1	563	1.55941	16	24
2	26.1051	0.106351	0.000267116	2.82843	76	6	0	0	0	0	16	22
2	10.6837	9.28742e-05	0.0150968	2.82843	78	6	0	0	0	0	16	20
2	14.124	0.564746	2.97972	2.82843	82	6	4371	2	1074	1.15502	16	22
2	7.68612	0.000489118	0.0205681	2.82843	85	6	0	0	0	0	16	20
2	11.4304	0.473127	0.053141	2.82843	86	6	6951	1	1672	0.884161	16	21
2	36.767	0.000438778	0.00949886	2.82843	87	6	0	0	0	0	16	20
2	4.53577	0.0232908	0.0158185	2.82843	89	6	0	0	0	0	16	21
2	13.6869	0.40855	3.71618	2.82843	92	6	1594	1	397	2.34606	16	22
2	8.58057	0.00696717	0.00472539	2.82843	93	6	0	0	0	0	16	21
2	7.88306	1.24228	0.689031	2.82843	94	6	6964	1	1681	1.65931	16	20
2	26.9911	0.000355718	0.0137223	2.82843	95	6	0	0	0	0	16	19
2	9.17944	0.00111226	0.00480907	2.82843	96	6	0	0	0	0	16	20
2	6.77623	1.0482	1.77217	2.82843	100	6	0	0	0	0	16	19
2	7.15455	0.104835	1.49277	2.82843	102	6	3022	2	735	1.50894	16	19
2	10.3441	0.00112839	0.000748912	2.82843	110	6	0	0	0	0	16	19
2	42.3811	0.000259749	0.00493221	2.82843	113	6	0	0	0	0	16	21
2	36.257	0.000208193	0.0834374	2.82843	116	6	10373	1	2503	1.4039	16	20
2	5.98032	1.81792	0.99327	2.82843	117	6	12484	1	2987	2.30678	16	19
2	3.32105	0.000674588	0.1301	2.82843	119	6	0	0	0	0	16	22
2	2.97898	0.0549039	1.00241	2.82843	124	6	0	0	0	0	16	23
2	23.2291	7.2559e-06	0.0385969	2.82843	125	6	0	0	0	0	16	19
2	9.8116	0.000538576	0.0273114	2.82843	128	6	0	0	0	0	16	20
2	8.66206	0.567034	2.35209	2.82843	129	6	2354	1	572	2.44248	16	19
2	1.91199	0.874694	1.20398	2.82843	133	6	4412	1	1086	0.167392	16	22
2	14.6639	0.00189131	0.0396863	2.82843	143	6	0	0	0	0	16	25
2	6.45229	0.00157883	0.0889397	2.82843	144	6	0	0	0	0	16	22
2	3.59642	0.197513	0.715601	2.82843	145	6	259	1	52	1.53791	16	19
2	3.04092	0.00501062	0.00628243	2.82843	148	6	0	0	0	0	16	20
2	6.58055	0.783489	0.57339	2.82843	149	6	9824	2	2359	0.992571	16	19
2	4.30314	3.05912	0.332	2.82843	151	6	0	0	0	0	16	20
2	2.1614	1.17919e-06	0.270624	2.82843	153	6	12502	1	2992	1.53502	16	19
2	2.45703	0.0232975	0.0144903	2.82843	155	6	6368	1	1543	1.10235	16	19
[truncated: 12,704 more rows]

## Sheet: ApoE2
Fig 2C-D. ApoE2/Ab stochiometry
1. Image number	2. Number of fluorescent molecules in foci	3. Diffusion coefficient (although these are stationary so this is not relevant)	4. First displacement	5. Spot size	6. trajectory number	7. image file ID	8. Trajectory number of colocalised spot in other frame	9. number of colocalised frames	10. Spot number of colocalised spot in other frame	11. Mean distance between colocalised spots	12. first frame of track	13. last frame of track
1	4.80979	0.257792	0.110276	2.82843	1	4	0	0	0	0	24	29
1	37.3933	0.0836794	0.0184474	2.82843	16	4	4488	1	947	1.56452	24	31
1	7.40432	0.640093	0.101096	2.82843	19	4	0	0	0	0	24	35
1	28.5944	0.00840416	0.0453853	2.82843	21	4	0	0	0	0	24	27
1	82.7992	0.000420152	0.00102656	2.82843	34	4	0	0	0	0	24	34
1	13.5724	0.0119706	0.0212869	2.82843	35	4	0	0	0	0	24	28
1	35.9848	0.0440216	0.0937127	2.82843	38	4	0	0	0	0	24	28
1	2.92514	0.684155	1.80908	2.82843	41	4	0	0	0	0	24	27
1	1.75719	0.702917	2.32317	2.82843	48	4	0	0	0	0	24	28
1	29.7914	5.31204e-05	0.00338128	2.82843	51	4	0	0	0	0	24	27
1	11.286	0.0184408	0.0829909	2.82843	53	4	0	0	0	0	24	27
1	26.9935	0.0514175	0.0591791	2.82843	59	4	0	0	0	0	24	42
1	28.1182	0.0195919	0.0139017	2.82843	60	4	0	0	0	0	24	29
1	111.997	0.00136625	0.000710708	2.82843	63	4	0	0	0	0	24	27
1	113.058	0.0555919	0.000824034	2.82843	66	4	0	0	0	0	24	29
1	45.0849	1.41736	3.13557	2.82843	67	4	0	0	0	0	24	27
1	6.74246	1.49678e-05	0.242722	2.82843	71	4	6398	1	1324	1.3934	24	27
1	25.3935	1.00616	0.602178	2.82843	72	4	0	0	0	0	24	27
1	116.201	0.00133631	0.0688229	2.82843	73	4	2605	1	560	0.292591	24	40
1	91.8946	1.40744	4.77582	2.82843	75	4	0	0	0	0	24	28
1	8.38043	0.709762	0.0353982	2.82843	80	4	0	0	0	0	24	28
1	5.40848	0.0132047	0.136829	2.82843	81	4	5508	1	1149	2.29243	24	27
1	4.79404	0.949559	0.27864	2.82843	83	4	0	0	0	0	24	28
1	15.2904	0.0847627	0.0090097	2.82843	87	4	3128	1	675	1.624	24	29
1	46.938	0.00184525	0.0269011	2.82843	88	4	4529	1	958	0.598647	24	28
1	8.38795	0.245167	1.05617	2.82843	89	4	0	0	0	0	24	27
1	8.13288	1.73182	0.555444	2.82843	90	4	0	0	0	0	24	27
1	165.962	0.00155957	0.00559752	2.82843	102	4	0	0	0	0	24	34
1	37.5179	0.228742	0.0263038	2.82843	113	4	0	0	0	0	24	28
1	8.58236	3.74911	0.0832165	2.82843	114	4	0	0	0	0	24	27
1	49.1429	0.00059829	0.000847952	2.82843	117	4	0	0	0	0	24	32
1	8.415	3.89602e-07	0.258104	2.82843	121	4	114	1	28	1.76562	24	27
1	87.0404	0.0107124	0.00498252	2.82843	129	4	0	0	0	0	24	31
1	24.4821	0.000626676	0.0184124	2.82843	135	4	0	0	0	0	24	27
1	33.9172	0.00255841	0.0113957	2.82843	144	4	0	0	0	0	24	27
1	2.63251	2.46824	3.77582	2.82843	159	4	8966	1	1827	0.266836	24	30
1	16.2934	2.74633e-06	0.155589	2.82843	165	4	7780	1	1597	1.52115	24	27
1	78.0111	0.000863601	0.00014791	2.82843	168	4	0	0	0	0	24	28
1	8.99231	0.000130187	0.0724826	2.82843	170	4	2168	1	466	0.109086	24	29
1	2.49234	0.997382	1.67065	2.82843	177	4	5091	2	1071	1.76892	24	27
1	28.7232	0.0935751	0.0436305	2.82843	179	4	8984	1	1829	2.50879	24	29
1	179.845	0.000449994	0.000213176	2.82843	184	4	5097	1	1072	1.62262	24	28
1	3.25837	0.474549	2.0907	2.82843	188	4	9365	1	1891	1.78912	24	27
1	12.9643	1.01214	0.229957	2.82843	190	4	0	0	0	0	24	31
1	6.78874	2.69377e-05	0.022798	2.82843	192	4	0	0	0	0	24	29
1	38.106	0.000538893	0.00191545	2.82843	194	4	4120	1	873	1.09255	24	27
1	26.9752	0.155611	0.541428	2.82843	205	4	0	0	0	0	24	35
1	1.92897	0.186916	2.6258	2.82843	207	4	0	0	0	0	24	28
1	24.7488	1.44757	4.05071	2.82843	208	4	0	0	0	0	24	28
1	136.022	0.000216154	0.000108449	2.82843	212	4	0	0	0	0	24	30
1	6.98027	0.352372	0.411258	2.82843	216	4	0	0	0	0	24	30
1	19.6344	1.0912	0.663906	2.82843	217	4	1127	1	254	2.8875	24	28
1	19.2003	0.00102133	0.0149924	2.82843	219	4	0	0	0	0	24	29
1	71.0962	0.000250607	0.00236743	2.82843	231	4	0	0	0	0	24	29
1	6.76276	0.318448	0.524416	2.82843	232	4	0	0	0	0	24	29
1	10.6278	0.00165821	0.00770318	2.82843	234	4	0	0	0	0	24	28
1	22.7449	0.0609639	0.277267	2.82843	241	4	3210	1	694	1.2337	24	28
1	13.2311	7.29172e-06	0.145886	2.82843	250	4	0	0	0	0	24	30
1	23.7352	1.88487	3.74354	2.82843	253	4	0	0	0	0	24	27
1	12.6916	0.00935531	0.0122464	2.82843	261	4	0	0	0	0	24	29
1	1.97966	1.17698	4.87127	2.82843	267	4	0	0	0	0	24	28
1	7.16111	1.01377	0.781554	2.82843	268	4	0	0	0	0	24	27
1	1.84373	9.51145e-05	0.700483	2.82843	272	4	0	0	0	0	24	29
1	1.66982	3.28939e-08	3.067	2.82843	275	4	0	0	0	0	24	27
1	85.6025	0.00112179	0.0222489	2.82843	278	4	0	0	0	0	24	32
1	11.913	0.101044	0.0529064	2.82843	280	4	0	0	0	0	24	28
1	61.9988	0.00166394	0.00575749	2.82843	283	4	0	0	0	0	24	27
1	60.1178	0.0774459	0.00350992	2.82843	287	4	3243	1	700	2.59265	24	33
1	27.9323	2.36563	0.00182253	2.82843	290	4	0	0	0	0	24	27
1	19.971	0.0153107	0.013636	2.82843	292	4	0	0	0	0	24	27
1	44.4426	0.00172269	0.00163876	2.82843	294	4	0	0	0	0	24	31
1	4.1631	7.744e-06	0.520823	2.82843	300	4	2725	2	587	1.01948	24	32
1	39.1333	0.000297622	0.0731104	2.82843	302	4	0	0	0	0	24	27
1	8.57745	0.00322278	0.0200316	2.82843	304	4	0	0	0	0	24	29
1	97.2496	0.000262667	0.00386049	2.82843	307	4	0	0	0	0	24	35
1	7.31202	0.757356	0.203114	2.82843	308	4	0	0	0	0	24	30
1	11.26	1.00047	4.56542	2.82843	309	4	0	0	0	0	24	29
1	87.0465	0.000376931	0.0209128	2.82843	313	4	0	0	0	0	24	30
1	52.4067	0.000667733	0.00335254	2.82843	316	4	0	0	0	0	24	29
1	18.3747	1.6721	2.45913	2.82843	318	4	3259	2	707	0.624447	24	31
1	7.36493	0.311049	2.09569	2.82843	319	4	0	0	0	0	24	27
1	11.3265	4.9512e-05	0.146331	2.82843	320	4	0	0	0	0	24	28
1	6.32269	0.601183	0.164497	2.82843	321	4	0	0	0	0	24	27
1	8.14997	1.74302	0.264142	2.82843	322	4	4655	1	984	0.45399	24	28
1	3.31914	0.24433	0.923748	2.82843	326	4	3709	3	799	0.527221	24	27
1	4.34678	0.120211	0.175577	2.82843	333	4	0	0	0	0	24	31
1	21.1698	0.352214	0.727699	2.82843	338	4	9039	1	1841	1.84912	24	27
1	85.5854	0.0280243	0.0845167	2.82843	339	4	0	0	0	0	24	28
1	42.0578	0.144211	0.0082453	2.82843	340	4	0	0	0	0	24	32
1	13.2049	0.803026	0.724952	2.82843	348	4	0	0	0	0	24	29
1	3.09562	1.01428	1.40007	2.82843	354	4	0	0	0	0	24	27
1	36.4038	0.000651881	0.0790286	2.82843	356	4	6099	1	1265	0.885835	24	35
1	48.1206	0.00127161	0.00011773	2.82843	357	4	0	0	0	0	24	28
1	4.19084	4.37628e-07	1.17281	2.82843	359	4	0	0	0	0	24	27
1	2.4798	0.0947461	1.29089	2.82843	362	4	0	0	0	0	24	27
1	8.45864	0.00996388	0.181769	2.82843	365	4	0	0	0	0	24	30
1	5.18296	0.0433221	0.143057	2.82843	367	4	0	0	0	0	24	28
1	1.73598	0.987094	0.555793	2.82843	371	4	0	0	0	0	24	28
1	133.381	0.000261694	0.131535	2.82843	375	4	0	0	0	0	24	28
1	10.4636	3.09673	0.828185	2.82843	376	4	3287	1	715	2.72502	24	27
1	18.5789	0.000367271	0.00578674	2.82843	378	4	0	0	0	0	24	31
1	47.9247	0.0005842	0.00280345	2.82843	390	4	0	0	0	0	24	27
1	44.3202	3.79835e-05	0.530063	2.82843	392	4	0	0	0	0	24	36
1	27.347	0.70875	3.06357	2.82843	393	4	0	0	0	0	24	27
1	1.73402	2.44846	4.48306	2.82843	398	4	7443	1	1536	1.65754	24	27
1	31.1003	0.331227	0.707568	2.82843	404	4	0	0	0	0	24	27
1	2.2792	2.9629	1.67348	2.82843	407	4	0	0	0	0	24	27
1	31.8936	0.00366878	0.0257638	2.82843	411	4	0	0	0	0	24	28
1	35.1214	0.000287048	0.000257429	2.82843	412	4	0	0	0	0	24	32
1	14.6647	1.72444	1.79131	2.82843	413	4	0	0	0	0	24	27
1	39.192	0.000318111	0.00508812	2.82843	415	4	0	0	0	0	24	29
1	16.6969	0.686904	0.00999031	2.82843	422	4	9079	1	1848	0.427452	24	31
1	4.00252	1.56876	3.68714	2.82843	426	4	1258	1	282	1.68017	24	27
1	7.73333	0.18875	0.0349332	2.82843	427	4	0	0	0	0	24	27
1	12.5474	0.0633531	0.135573	2.82843	433	4	7892	1	1625	0.671033	24	30
1	21.2856	0.0725338	0.0242444	2.82843	438	4	0	0	0	0	24	32
1	9.25387	0.0274557	0.0415985	2.82843	439	4	0	0	0	0	24	28
1	2.7421	2.31622	4.75832	2.82843	441	4	6141	1	1274	1.83038	24	27
1	2.45966	1.33013	0.813237	2.82843	442	4	0	0	0	0	24	28
1	21.4663	0.00125968	0.0303818	2.82843	443	4	0	0	0	0	24	37
1	6.30141	1.87698	0.497491	2.82843	447	4	0	0	0	0	24	29
1	12.3542	0.009339	0.0311585	2.82843	449	4	0	0	0	0	24	27
1	3.87302	0.0122808	0.0236377	2.82843	452	4	0	0	0	0	24	29
1	15.6169	0.0128418	0.0143037	2.82843	455	4	0	0	0	0	24	33
1	23.2675	1.11098e-05	0.0531859	2.82843	458	4	1283	1	288	2.85375	24	27
1	102.498	0.000472008	0.00313758	2.82843	459	4	8302	1	1704	2.3979	24	41
1	6.83042	0.0683561	0.00979423	2.82843	463	4	0	0	0	0	24	33
1	2.85224	0.214663	2.43052	2.82843	476	4	0	0	0	0	24	27
1	2.78727	0.00386731	0.869248	2.82843	478	4	0	0	0	0	24	27
1	9.27564	0.272898	0.0415014	2.82843	479	4	0	0	0	0	24	30
1	17.5974	0.013412	0.0208197	2.82843	485	4	0	0	0	0	24	28
1	16.3397	4.85199	3.28331	2.82843	495	4	0	0	0	0	24	27
1	10.3243	0.810652	3.27429	2.82843	498	4	0	0	0	0	24	28
1	2.79668	8.10311e-06	0.171533	2.82843	501	4	0	0	0	0	24	27
1	17.4147	0.938947	0.342761	2.82843	502	4	2355	1	502	2.8357	24	27
1	1.7255	1.87297	3.80716	2.82843	503	4	3347	2	727	1.18726	24	31
1	2.82466	0.618671	1.27556	2.82843	506	4	569	1	132	0.588743	24	30
1	61.2178	0.0157086	0.00666012	2.82843	511	4	0	0	0	0	24	28
1	29.2581	0.0960561	0.104356	2.82843	516	4	4281	1	902	1.16867	24	35
1	29.5218	0.956243	0.252777	2.82843	523	4	0	0	0	0	24	28
1	2.65052	2.06077	2.57826	2.82843	525	4	0	0	0	0	24	28
1	7.98945	0.8677	0.638646	2.82843	527	4	0	0	0	0	24	28
1	13.1429	0.00917283	0.000171456	2.82843	529	4	0	0	0	0	24	35
1	6.05432	2.81061	3.97738	2.82843	534	4	0	0	0	0	24	27
1	3.24157	0.169229	0.370233	2.82843	535	4	0	0	0	0	24	27
1	8.31466	0.000315509	1.06018	2.82843	536	4	0	0	0	0	24	30
1	99.8488	0.00212528	0.00739216	2.82843	544	4	0	0	0	0	24	28
1	27.5386	0.633805	3.37921	2.82843	550	4	0	0	0	0	24	35
1	56.4206	0.0341625	0.0982104	2.82843	551	4	0	0	0	0	24	27
1	8.84668	1.94257	3.72666	2.82843	558	4	0	0	0	0	24	27
1	2.50162	0.546311	1.79573	2.82843	559	4	0	0	0	0	24	28
1	9.95248	0.00385347	0.375125	2.82843	564	4	0	0	0	0	24	27
1	15.5922	0.139138	0.0781751	2.82843	565	4	0	0	0	0	24	29
1	8.65872	0.00573254	0.0310725	2.82843	571	4	0	0	0	0	24	27
1	20.4899	0.46253	2.02004	2.82843	572	4	6669	1	1376	0.637897	24	28
1	67.2302	0.000226492	0.000189859	2.82843	573	4	0	0	0	0	24	27
1	1.5343	0.121828	3.22718	2.82843	574	4	0	0	0	0	24	27
1	2.79128	0.000537573	0.257681	2.82843	582	4	8361	1	1713	1.73252	24	29
1	132.031	0.01429	0.0411965	2.82843	584	4	0	0	0	0	24	29
1	58.2663	0.00028541	0.000444021	2.82843	585	4	4800	1	1014	1.42902	24	30
1	5.59053	1.31556e-06	1.43272	2.82843	589	4	0	0	0	0	24	30
1	23.8075	0.00467422	0.144504	2.82843	591	4	0	0	0	0	24	29
1	81.5776	0.000392702	0.00308111	2.82843	592	4	1895	1	412	1.99337	24	33
1	1.59988	2.07658	4.77653	2.82843	594	4	661	1	160	2.69176	24	27
1	7.66195	9.13323e-06	0.553566	2.82843	600	4	0	0	0	0	24	27
1	7.23475	0.0567238	0.177913	2.82843	601	4	8363	2	1714	0.779966	24	28
1	1.86162	0.286895	2.68527	2.82843	602	4	6212	1	1288	0.278459	24	27
1	14.0989	0.368548	0.115863	2.82843	605	4	0	0	0	0	24	30
1	13.1252	0.000165826	3.14308	2.82843	607	4	8751	2	1791	2.03223	24	36
1	74.3156	0.000963723	0.00574931	2.82843	608	4	0	0	0	0	24	28
1	10.413	0.023849	0.00528722	2.82843	611	4	0	0	0	0	24	28
1	1.65416	0.0660863	1.71517	2.82843	618	4	0	0	0	0	24	28
1	4.92954	0.123699	0.122391	2.82843	619	4	0	0	0	0	24	27
1	2.3613	0.960955	0.300692	2.82843	624	4	0	0	0	0	24	29
1	1.54767	0.513073	0.195465	2.82843	625	4	0	0	0	0	24	28
1	3.98471	1.29611	2.20405	2.82843	626	4	0	0	0	0	24	27
1	6.65873	0.644758	0.662945	2.82843	630	4	5787	1	1203	1.67344	24	27
1	48.4362	0.000534339	0.0263366	2.82843	635	4	0	0	0	0	24	31
1	1.70217	1.0682	2.29572	2.82843	636	4	0	0	0	0	24	29
1	7.85749	0.0244959	0.0165931	2.82843	637	4	0	0	0	0	24	28
1	30.5784	5.04602e-06	0.00119675	2.82843	639	4	0	0	0	0	24	27
1	26.7331	2.67529	3.87941	2.82843	640	4	8758	3	1793	1.9107	24	29
1	87.7216	0.000130757	0.00351203	2.82843	650	4	0	0	0	0	24	27
1	1.39366	1.61289	2.64553	2.82843	657	4	0	0	0	0	24	29
1	73.427	0.213515	0.131954	2.82843	662	4	0	0	0	0	24	27
1	1.91051	1.1918	2.24299	2.82843	664	4	8400	2	1721	2.0971	24	27
1	103.48	0.237775	0.0996667	2.82843	667	4	0	0	0	0	24	29
1	1.53113	0.736548	2.09876	2.82843	668	4	2448	2	520	1.16638	24	27
1	46.4191	0.000306824	0.000630957	2.82843	671	4	0	0	0	0	24	30
1	45.3874	1.02745	0.0315131	2.82843	672	4	0	0	0	0	24	31
1	27.8981	9.21102e-08	0.00600382	2.82843	673	4	0	0	0	0	24	27
1	124.76	0.000193961	0.000475936	2.82843	674	4	0	0	0	0	24	32
1	143.7	0.0270961	0.0393205	2.82843	678	4	0	0	0	0	24	27
1	49.5843	0.00156879	0.00342348	2.82843	679	4	0	0	0	0	24	30
1	8.69479	0.0250618	0.0199281	2.82843	680	4	0	0	0	0	24	27
1	37.8192	0.0266432	0.000189857	2.82843	683	4	0	0	0	0	24	31
1	45.5814	0.00030229	0.000170154	2.82843	684	4	0	0	0	0	24	31
1	131.79	1.8158	0.274511	2.82843	685	4	0	0	0	0	24	27
1	123.659	0.00176868	0.0220549	2.82843	692	4	0	0	0	0	24	28
1	5.02274	2.15399	1.25646	2.82843	693	4	0	0	0	0	24	28
1	3.58	0.578243	3.10111	2.82843	695	4	4357	1	926	2.59417	24	27
1	6.77152	0.141166	0.165614	2.82843	696	4	7165	1	1474	1.00681	24	35
1	37.2575	3.24108	2.11567	2.82843	700	4	784	1	189	0.999887	24	27
1	21.4597	0.0429102	0.259675	2.82843	710	4	0	0	0	0	24	29
1	54.8164	0.0794178	0.169795	2.82843	713	4	0	0	0	0	24	27
1	37.3744	0.87018	0.00119326	2.82843	716	4	2980	4	645	1.10854	24	32
1	17.1028	1.34268	1.78952	2.82843	717	4	7172	1	1479	2.03737	24	28
1	48.7482	0.00483393	0.000919124	2.82843	722	4	0	0	0	0	24	27
1	43.7717	0.000499369	0.00318247	2.82843	723	4	3918	1	845	1.57542	24	37
1	25.3114	0.00797523	0.00300007	2.82843	731	4	0	0	0	0	24	32
1	2.56081	0.000297953	0.402621	2.82843	733	4	0	0	0	0	24	29
1	55.8241	0.0202042	0.404085	2.82843	735	4	0	0	0	0	24	34
1	168.836	0.0324297	0.0114699	2.82843	738	4	0	0	0	0	24	28
1	3.35089	1.49207	0.50951	2.82843	743	4	853	2	203	1.37365	24	28
1	37.5796	0.00998093	0.00879545	2.82843	749	4	0	0	0	0	24	33
1	5.2306	0.670761	1.97506	2.82843	750	4	0	0	0	0	24	28
1	23.2131	0.165902	0.0164253	2.82843	751	4	3943	1	851	0.221632	24	33
1	4.44422	1.97052	2.6957	2.82843	760	4	0	0	0	0	24	27
1	58.4517	0.000275448	0.00112568	2.82843	763	4	0	0	0	0	24	39
1	111.946	0.00025946	0.00121647	2.82843	764	4	0	0	0	0	24	28
1	24.1308	2.07044	0.325668	2.82843	767	4	869	1	204	2.85913	24	27
1	4.45898	0.405563	5.07367	2.82843	776	4	0	0	0	0	24	32
1	57.5841	0.55687	0.911367	2.82843	778	4	0	0	0	0	24	27
1	26.4167	0.598266	0.164476	2.82843	780	4	8843	1	1811	2.20495	24	28
1	11.1285	0.410069	0.0966997	2.82843	784	4	0	0	0	0	24	29
1	5.8177	0.783643	1.25789	2.82843	787	4	0	0	0	0	24	27
1	20.2725	0.075412	0.00537456	2.82843	790	4	0	0	0	0	24	29
1	38.7958	0.0440097	0.0731033	2.82843	792	4	0	0	0	0	24	30
1	9.80847	0.0217157	0.156713	2.82843	799	4	0	0	0	0	24	28
1	18.0166	0.00111386	0.00355012	2.82843	800	4	0	0	0	0	24	31
1	46.4805	0.00103654	0.0975509	2.82843	804	4	0	0	0	0	24	30
1	22.8289	0.0604274	0.799824	2.82843	806	4	0	0	0	0	24	30
1	48.5132	1.18814e-06	3.77076	2.82843	819	4	0	0	0	0	24	28
1	115.913	3.32025	0.107235	2.82843	826	4	0	0	0	0	24	28
1	177.939	0.000221851	0.000920227	2.82843	833	4	0	0	0	0	24	74
1	23.8686	0.776131	0.457954	2.82843	835	4	0	0	0	0	24	27
1	169.917	0.00351487	0.00699706	2.82843	839	4	0	0	0	0	24	29
1	7.61395	2.37202	4.1129	2.82843	842	4	4437	1	942	2.5847	24	27
1	43.2	0.00168049	0.0235426	2.82843	844	4	0	0	0	0	24	27
1	23.0456	0.83645	2.155	2.82843	850	4	5890	2	1223	1.72257	24	29
1	23.0172	0.112308	0.11397	2.82843	851	4	0	0	0	0	24	31
1	11.3544	0.000627743	0.0344409	2.82843	854	4	0	0	0	0	24	28
1	14.4052	2.02701	3.00453	2.82843	855	4	0	0	0	0	24	27
1	35.4643	0.0384303	0.0777436	2.82843	860	4	0	0	0	0	24	27
1	9.1113	5.7749e-05	0.0380542	2.82843	861	4	0	0	0	0	24	30
1	23.5036	0.000995867	0.0225732	2.82843	862	4	0	0	0	0	24	28
1	8.9543	2.6998	2.09577	2.82843	864	4	4966	1	1045	1.51591	24	27
1	36.3772	5.41461e-05	0.0563034	2.82843	867	4	0	0	0	0	24	27
1	97.4857	0.000247075	0.00330688	2.82843	870	4	0	0	0	0	24	28
1	14.2958	0.0846528	0.0818294	2.82843	872	4	0	0	0	0	24	27
1	45.8757	1.75976	2.62679	2.82843	874	4	0	0	0	0	24	28
1	7.25923	0.235537	1.63173	2.82843	876	4	0	0	0	0	24	30
1	24.0987	1.27452	2.25505	2.82843	881	4	0	0	0	0	24	27
1	45.255	0.284769	0.0741249	2.82843	883	4	0	0	0	0	24	31
1	33.3619	0.016231	0.0134313	2.82843	894	4	0	0	0	0	24	48
1	9.90544	6.13855e-05	0.079574	2.82843	901	4	983	1	228	0.87307	24	28
1	16.6408	0.282725	0.177528	2.82843	908	4	0	0	0	0	24	27
1	19.2065	0.0231532	0.211367	2.82843	909	4	2559	1	548	1.88912	24	29
1	2.53469	0.744934	0.156809	2.82843	922	4	0	0	0	0	25	31
1	17.2456	1.57393	0.0562325	2.82843	925	4	0	0	0	0	25	28
1	14.593	0.357405	0.512305	2.82843	930	4	0	0	0	0	25	28
1	3.51596	1.42043	2.22585	2.82843	934	4	0	0	0	0	25	30
1	25.6694	0.599327	2.69712	2.82843	940	4	1021	1	234	1.29664	25	28
1	17.8032	1.90345	1.88009	2.82843	949	4	5498	1	1146	1.98842	25	31
1	12.257	0.00603178	0.150947	2.82843	954	4	2127	2	455	1.56622	25	40
1	7.03225	0.33646	0.15536	2.82843	959	4	0	0	0	0	25	31
1	12.7587	0.687536	0.510914	2.82843	965	4	0	0	0	0	25	28
1	15.1102	0.758441	4.59815	2.82843	967	4	0	0	0	0	25	28
1	33.231	2.0513e-05	0.016743	2.82843	970	4	0	0	0	0	25	29
1	9.09172	0.680206	0.631962	2.82843	972	4	3133	1	677	2.3273	25	29
1	12.9171	0.000266361	0.0534165	2.82843	980	4	0	0	0	0	25	31
1	47.2385	0.437101	2.72236	2.82843	985	4	0	0	0	0	25	29
1	10.3448	1.84092	2.69277	2.82843	986	4	0	0	0	0	25	31
1	64.2247	0.0496798	0.0600901	2.82843	993	4	126	1	30	2.01756	25	31
1	8.26255	0.000256951	0.0392386	2.82843	1001	4	8168	1	1679	0.545785	25	34
1	2.73411	0.0569642	1.96699	2.82843	1008	4	5073	3	1065	2.48234	25	28
1	18.8315	0.006816	0.247816	2.82843	1012	4	0	0	0	0	25	28
1	62.0065	0.0014981	0.005804	2.82843	1018	4	0	0	0	0	25	44
1	2.51968	0.202983	0.210068	2.82843	1019	4	0	0	0	0	25	28
1	4.47598	9.92793e-07	0.438895	2.82843	1028	4	0	0	0	0	25	29
1	3.58808	1.35816	2.37838	2.82843	1029	4	0	0	0	0	25	35
1	1.56767	1.08476	2.71386	2.82843	1032	4	0	0	0	0	25	28
1	22.4017	0.00112764	0.00525322	2.82843	1041	4	0	0	0	0	25	28
1	2.56313	0.846573	1.91594	2.82843	1045	4	3649	1	794	0.795804	25	29
1	4.33295	1.73045	0.410973	2.82843	1047	4	0	0	0	0	25	28
1	8.81107	0.790109	0.0353135	2.82843	1048	4	0	0	0	0	25	30
1	4.81101	2.4553	3.64316	2.82843	1058	4	0	0	0	0	25	29
1	21.8797	1.37644	0.976268	2.82843	1067	4	6969	1	1426	1.58076	25	28
1	5.65316	0.491368	0.0117521	2.82843	1072	4	0	0	0	0	25	33
1	10.8799	1.17824	2.74228	2.82843	1076	4	0	0	0	0	25	30
1	23.9864	0.0026023	0.156897	2.82843	1080	4	0	0	0	0	25	30
1	4.9744	0.698493	0.153599	2.82843	1082	4	0	0	0	0	25	32
1	9.67615	0.488523	1.03879	2.82843	1085	4	0	0	0	0	25	32
1	7.63918	0.082951	0.0505535	2.82843	1096	4	0	0	0	0	25	28
1	20.8313	0.193435	0.00202391	2.82843	1104	4	8232	2	1692	0.607985	25	37
1	1.54188	1.44013	0.0656103	2.82843	1113	4	0	0	0	0	25	29
1	134.237	0.00021128	0.000910794	2.82843	1115	4	0	0	0	0	25	29
1	6.20334	1.57414	0.196333	2.82843	1123	4	0	0	0	0	25	28
1	10.3024	2.65351e-05	0.211312	2.82843	1125	4	0	0	0	0	25	28
1	8.63708	3.17666	0.0661894	2.82843	1130	4	383	2	88	1.40896	25	28
1	1.06384	4.38228e-07	1.09804	2.82843	1131	4	0	0	0	0	25	28
1	1.43637	0.824232	0.93853	2.82843	1132	4	0	0	0	0	25	28
1	121.942	0.00744918	0.000705932	2.82843	1138	4	403	1	94	1.86179	25	31
1	157.233	0.0107175	0.0127127	2.82843	1140	4	6552	1	1355	1.72287	25	30
1	64.5756	0.000367112	0.00660782	2.82843	1141	4	0	0	0	0	25	30
1	71.2709	0.118175	0.392082	2.82843	1143	4	0	0	0	0	25	28
1	2.04755	0.933696	5.07625	2.82843	1145	4	0	0	0	0	25	29
1	3.57081	1.45408	5.00517	2.82843	1148	4	0	0	0	0	25	28
1	1.4335	1.12976	4.98076	2.82843	1150	4	0	0	0	0	25	28
1	1.63961	1.77921	2.29142	2.82843	1160	4	0	0	0	0	25	28
1	2.16719	0.0738571	1.02245	2.82843	1177	4	5222	1	1098	1.96471	25	30
1	34.1665	0.0251538	0.0265847	2.82843	1180	4	0	0	0	0	25	30
1	4.81512	1.33063e-05	0.209735	2.82843	1189	4	2826	2	611	1.13705	25	29
1	25.5777	0.00993732	0.0225473	2.82843	1191	4	0	0	0	0	25	31
1	3.42326	0.40451	0.435302	2.82843	1196	4	0	0	0	0	25	32
1	26.0035	0.000206113	0.0483722	2.82843	1205	4	0	0	0	0	25	28
1	12.6749	0.498044	0.0869764	2.82843	1207	4	6171	1	1279	0.792666	25	29
1	17.2641	0.0817186	0.214353	2.82843	1209	4	0	0	0	0	25	28
1	7.88574	0.4009	4.02183	2.82843	1212	4	0	0	0	0	25	31
1	8.65995	2.9562	4.97879	2.82843	1213	4	1828	2	399	1.80966	25	28
1	8.72073	5.09703	2.79644	2.82843	1216	4	0	0	0	0	25	28
1	18.134	1.82519	3.97241	2.82843	1219	4	0	0	0	0	25	29
1	5.27328	2.05268	3.63025	2.82843	1222	4	2377	1	507	0.702029	25	31
1	2.54855	2.90866	1.49042	2.82843	1224	4	0	0	0	0	25	28
1	13.4752	0.0557869	0.00849517	2.82843	1225	4	0	0	0	0	25	32
1	12.8209	0.499944	0.889948	2.82843	1231	4	5741	2	1191	1.03391	25	28
1	2.15554	2.7588	0.310198	2.82843	1238	4	0	0	0	0	25	28
1	9.17869	1.30421	3.85834	2.82843	1246	4	0	0	0	0	25	28
1	42.6333	1.10595	1.85857	2.82843	1247	4	0	0	0	0	25	30
1	6.71321	0.697347	0.00284383	2.82843	1249	4	0	0	0	0	25	28
1	141.26	0.0504864	0.0267304	2.82843	1254	4	0	0	0	0	25	30
1	65.7705	1.16671	0.578455	2.82843	1256	4	0	0	0	0	25	28
1	12.4323	1.89193	5.04752	2.82843	1258	4	0	0	0	0	25	28
1	3.32158	0.344664	0.0595644	2.82843	1259	4	0	0	0	0	25	28
1	4.01245	0.862292	3.14522	2.82843	1272	4	4322	2	915	1.7517	25	28
1	11.0192	0.00102755	0.0140212	2.82843	1282	4	0	0	0	0	25	29
1	4.5175	0.224649	2.16162	2.82843	1300	4	9590	1	1927	0.55182	25	30
1	3.8043	0.00101028	0.107972	2.82843	1301	4	7168	1	1477	0.309529	25	30
1	15.112	0.0515235	0.0928263	2.82843	1305	4	0	0	0	0	25	31
1	11.07	0.130332	0.341575	2.82843	1312	4	0	0	0	0	25	28
1	13.9556	3.85295	2.31762	2.82843	1313	4	8421	1	1728	0.876288	25	28
1	15.5826	0.0311905	0.0160622	2.82843	1315	4	0	0	0	0	25	28
1	95.5137	0.0608662	0.34829	2.82843	1319	4	8808	1	1804	1.09344	25	29
1	2.61774	1.1052e-06	0.748823	2.82843	1326	4	2996	1	651	1.31482	25	29
1	4.79429	3.7259	2.14217	2.82843	1328	4	0	0	0	0	25	28
1	36.8997	1.42568	1.59047	2.82843	1337	4	8833	1	1807	1.27198	25	29
1	3.99591	0.0943394	0.903401	2.82843	1341	4	0	0	0	0	25	29
1	12.3698	0.0625086	0.0388817	2.82843	1349	4	4923	3	1040	0.677178	25	29
1	17.6351	0.23326	2.1436	2.82843	1357	4	6317	1	1315	1.70432	25	28
1	63.3295	0.05106	0.0623678	2.82843	1368	4	0	0	0	0	25	29
1	85.6333	0.108184	0.00064037	2.82843	1370	4	0	0	0	0	25	28
1	14.1238	0.902363	2.40614	2.82843	1377	4	0	0	0	0	25	28
1	13.2282	0.371171	0.00227555	2.82843	1378	4	0	0	0	0	25	28
1	23.6018	3.05064	1.90646	2.82843	1391	4	0	0	0	0	25	28
1	3.30116	1.83077	1.9619	2.82843	1396	4	2550	2	544	0.887616	25	28
1	39.7694	0.59117	0.0620744	2.82843	1398	4	0	0	0	0	25	30
1	9.40521	1.81525	4.0219	2.82843	1402	4	5461	1	1140	1.0262	25	28
1	16.9881	0.527589	1.15687	2.82843	1403	4	0	0	0	0	25	28
1	2.53357	2.27056e-05	0.224666	2.82843	1406	4	0	0	0	0	25	29
1	41.5725	2.07624	1.96293	2.82843	1411	4	0	0	0	0	25	28
1	164.621	0.0256894	0.00401437	2.82843	1413	4	0	0	0	0	26	37
1	18.1308	0.000158558	0.182591	2.82843	1414	4	0	0	0	0	26	29
1	4.31327	0.617682	0.105617	2.82843	1422	4	0	0	0	0	26	30
1	81.5169	0.713173	0.0412715	2.82843	1425	4	5482	1	1145	0.997056	26	29
1	65.1759	1.52312	0.00302701	2.82843	1447	4	4068	2	866	1.37352	26	30
1	25.75	2.30055	0.612539	2.82843	1450	4	5969	1	1235	1.15453	26	29
1	26.4569	1.2851	0.121683	2.82843	1455	4	0	0	0	0	26	29
1	33.7828	1.76177	0.350854	2.82843	1461	4	5533	1	1152	1.43392	26	29
1	2.86086	3.30121	3.80186	2.82843	1462	4	3142	1	678	0.699922	26	29
1	65.4545	2.68061	1.01286	2.82843	1466	4	0	0	0	0	26	29
1	5.02891	0.616826	0.0924872	2.82843	1470	4	0	0	0	0	26	29
1	102.073	0.000640506	0.000989085	2.82843	1474	4	0	0	0	0	26	29
1	4.23441	0.460849	0.547672	2.82843	1477	4	1643	2	359	2.57146	26	29
1	32.6659	0.00567667	0.00952444	2.82843	1483	4	0	0	0	0	26	29
1	14.6423	2.10281e-06	0.0876146	2.82843	1487	4	0	0	0	0	26	30
1	40.9309	1.10559	0.367015	2.82843	1488	4	3613	2	783	1.41823	26	29
1	39.4905	1.04209	2.63569	2.82843	1499	4	6456	1	1340	2.67329	26	29
1	1.85486	0.228988	0.170442	2.82843	1508	4	0	0	0	0	26	29
1	24.0562	0.542401	1.9036	2.82843	1511	4	0	0	0	0	26	29
1	63.8686	0.00195547	2.22855e-05	2.82843	1522	4	3651	1	796	2.13069	26	40
1	8.98233	0.803784	0.273016	2.82843	1528	4	0	0	0	0	26	33
1	13.7604	0.0401855	0.238062	2.82843	1532	4	0	0	0	0	26	31
1	12.2028	0.114426	0.150437	2.82843	1539	4	282	1	66	2.73342	26	29
1	9.65183	0.0133524	2.79892	2.82843	1544	4	0	0	0	0	26	35
1	32.5397	0.00402084	0.00072797	2.82843	1545	4	0	0	0	0	26	35
1	4.57912	0.0201509	0.218268	2.82843	1546	4	2227	1	477	2.59374	26	39
1	111.064	0.0381712	0.144909	2.82843	1547	4	297	1	68	2.48656	26	31
1	18.2	0.00108958	0.000964022	2.82843	1553	4	0	0	0	0	26	31
1	4.5157	0.187175	2.06833	2.82843	1559	4	7826	1	1607	0.855609	26	29
1	56.0678	0.00117672	0.000182388	2.82843	1570	4	0	0	0	0	26	31
1	41.3112	1.82996	0.465974	2.82843	1571	4	0	0	0	0	26	29
1	4.17224	0.188391	0.578719	2.82843	1573	4	0	0	0	0	26	29
1	7.24153	0.204586	0.443263	2.82843	1581	4	0	0	0	0	26	48
1	4.0576	1.84576	2.46307	2.82843	1584	4	0	0	0	0	26	29
1	13.146	0.0953748	0.125699	2.82843	1590	4	0	0	0	0	26	29
1	3.9312	2.65789	4.20807	2.82843	1597	4	0	0	0	0	26	29
1	11.1659	1.04248	0.857339	2.82843	1598	4	0	0	0	0	26	30
1	4.27929	1.1019	0.00653272	2.82843	1599	4	0	0	0	0	26	29
1	5.92071	0.714509	0.482337	2.82843	1602	4	0	0	0	0	26	29
1	46.4255	0.00231403	0.00105605	2.82843	1607	4	0	0	0	0	26	37
1	9.57971	0.000392696	0.0277287	2.82843	1610	4	1785	1	387	1.42645	26	33
1	1.76155	1.56136	2.05972	2.82843	1611	4	5677	1	1177	2.88504	26	29
1	1.81517	0.296354	1.03197	2.82843	1617	4	0	0	0	0	26	29
1	5.35706	2.61132	0.757771	2.82843	1618	4	0	0	0	0	26	30
1	5.80737	0.0812732	0.165618	2.82843	1620	4	0	0	0	0	26	29
1	13.8453	2.05875	4.46136	2.82843	1634	4	7478	1	1541	1.37115	26	29
1	24.7745	2.79518	0.0592505	2.82843	1644	4	1819	1	397	1.08186	26	30
1	12.3596	0.0185354	0.0373262	2.82843	1647	4	0	0	0	0	26	30
1	2.95016	1.06662	3.02309	2.82843	1648	4	0	0	0	0	26	29
1	2.57088	3.23652e-05	0.208663	2.82843	1657	4	0	0	0	0	26	31
1	10.939	1.25613	1.23169	2.82843	1659	4	7070	1	1451	2.82301	26	29
1	33.7897	0.918681	0.647549	2.82843	1661	4	0	0	0	0	26	29
1	3.19288	3.10006	2.08999	2.82843	1670	4	7083	1	1454	2.25158	26	29
1	16.4319	2.88536	3.71767	2.82843	1671	4	0	0	0	0	26	29
1	6.97937	1.94803	0.343095	2.82843	1673	4	0	0	0	0	26	30
1	26.4257	0.00141693	0.00212577	2.82843	1674	4	592	1	138	1.79621	26	40
1	3.70693	1.15636e-06	0.282967	2.82843	1680	4	0	0	0	0	26	33
1	121.615	0.000683212	0.001735	2.82843	1681	4	0	0	0	0	26	31
1	61.909	0.0164037	0.0117555	2.82843	1684	4	621	1	150	1.21799	26	35
1	4.90446	1.25924	0.210633	2.82843	1687	4	0	0	0	0	26	32
1	42.7037	0.038953	0.00464734	2.82843	1695	4	4790	1	1010	1.98562	26	29
1	10.0221	0.993582	0.00030935	2.82843	1696	4	0	0	0	0	26	30
1	1.75704	0.35775	0.218541	2.82843	1702	4	1883	1	411	1.73558	26	31
1	9.20074	1.59993	4.38783	2.82843	1703	4	4305	1	907	0.655807	26	29
1	141.823	0.187133	0.0783602	2.82843	1704	4	7546	1	1560	2.54564	26	30
1	7.91089	1.93632	1.43092	2.82843	1707	4	663	1	161	2.56077	26	29
1	1.70181	1.77363	0.728206	2.82843	1710	4	3863	1	833	2.44	26	29
1	7.43832	0.0206957	0.00623755	2.82843	1717	4	0	0	0	0	26	29
1	7.62439	1.3208e-06	0.00808224	2.82843	1727	4	8379	1	1716	0.122541	26	35
1	2.522	0.00217427	0.0227902	2.82843	1729	4	0	0	0	0	26	29
1	27.0378	0.00515664	0.0373729	2.82843	1754	4	0	0	0	0	26	29
1	62.7472	1.68521	0.00984866	2.82843	1755	4	0	0	0	0	26	29
1	14.5149	0.293872	0.589036	2.82843	1763	4	0	0	0	0	26	31
1	23.4043	0.593326	0.0904108	2.82843	1765	4	0	0	0	0	26	29
1	43.5705	0.000400119	0.00241951	2.82843	1766	4	7183	1	1481	1.88082	26	32
1	2.83973	0.00237513	0.18403	2.82843	1803	4	1486	1	332	0.353869	26	32
1	4.90052	4.95562e-10	1.20751	2.82843	1810	4	0	0	0	0	26	29
1	14.1921	1.39451	0.0581358	2.82843	1811	4	0	0	0	0	26	29
1	10.3949	0.462077	4.09312	2.82843	1825	4	0	0	0	0	26	29
1	50.3901	0.269391	0.0748944	2.82843	1826	4	0	0	0	0	26	29
1	11.8794	6.22316e-13	0.0720705	2.82843	1836	4	0	0	0	0	26	41
1	6.13937	0.5145	0.0636146	2.82843	1859	4	0	0	0	0	26	29
1	11.5847	1.23967	2.62611	2.82843	1865	4	0	0	0	0	26	30
1	8.18747	0.46105	1.79758	2.82843	1869	4	0	0	0	0	26	29
1	92.1813	0.13403	0.237971	2.82843	1872	4	0	0	0	0	26	29
1	14.3481	0.000514604	0.445464	2.82843	1873	4	0	0	0	0	26	29
1	9.17673	0.555025	2.29973	2.82843	1874	4	0	0	0	0	26	31
1	23.3115	1.53869	0.917815	2.82843	1880	4	0	0	0	0	27	30
1	13.3907	3.80935	3.59152	2.82843	1883	4	6379	1	1321	1.14293	27	32
1	28.2277	3.98807	2.50983	2.82843	1890	4	8125	1	1668	0.290618	27	30
1	15.7968	1.82859	0.448498	2.82843	1896	4	0	0	0	0	27	32
1	53.1015	0.0394357	0.308027	2.82843	1897	4	0	0	0	0	27	30
1	6.53999	1.80229	1.36331	2.82843	1898	4	0	0	0	0	27	31
1	190.646	0.00127107	0.0503567	2.82843	1900	4	0	0	0	0	27	31
1	3.49347	0.934643	0.710513	2.82843	1910	4	0	0	0	0	27	31
1	154.628	0.110229	0.037794	2.82843	1911	4	2123	1	454	2.15807	27	41
1	22.4726	1.38417	1.22458	2.82843	1920	4	6415	1	1327	0.417715	27	32
1	24.8915	1.12779	0.84744	2.82843	1923	4	0	0	0	0	27	31
1	2.78153	2.68691	3.97674	2.82843	1945	4	6921	1	1417	0.984783	27	31
1	29.7178	0.682282	4.036	2.82843	1956	4	0	0	0	0	27	31
1	3.65287	1.85587	2.61167	2.82843	1959	4	4568	1	962	2.08758	27	30
1	39.9918	7.12234e-05	0.179763	2.82843	1966	4	0	0	0	0	27	31
1	13.7952	0.000629414	0.935127	2.82843	1969	4	8579	1	1756	1.17024	27	36
1	204.02	0.000710238	0.0011891	2.82843	1973	4	1105	1	249	1.72129	27	43
1	9.7888	0.00847257	0.144947	2.82843	1979	4	0	0	0	0	27	30
1	1.26168	2.57692	2.18931	2.82843	1983	4	0	0	0	0	27	33
1	2.25816	3.60532	3.55567	2.82843	1987	4	0	0	0	0	27	32
1	6.52085	0.270843	0.225215	2.82843	1995	4	0	0	0	0	27	31
1	11.6006	2.18084	0.81363	2.82843	1996	4	9396	2	1897	1.54715	27	35
1	3.21898	2.08959e-07	1.34381	2.82843	1997	4	0	0	0	0	27	33
1	17.9311	2.24871e-05	3.00094	2.82843	2000	4	251	1	59	1.95989	27	31
1	26.9849	0.185282	0.0471406	2.82843	2014	4	0	0	0	0	27	34
1	3.82976	0.0291299	0.659296	2.82843	2019	4	0	0	0	0	27	32
1	69.8958	0.00296432	0.0192916	2.82843	2022	4	0	0	0	0	27	30
1	22.4652	0.00171524	0.020332	2.82843	2024	4	0	0	0	0	27	30
1	164.156	0.716435	2.89402	2.82843	2025	4	0	0	0	0	27	31
1	38.6072	0.0253884	0.0763883	2.82843	2030	4	0	0	0	0	27	30
1	26.6479	3.57498	0.629015	2.82843	2035	4	0	0	0	0	27	31
1	11.4345	0.157395	2.46583	2.82843	2039	4	0	0	0	0	27	31
1	5.78769	0.0466034	0.0628839	2.82843	2040	4	0	0	0	0	27	31
1	19.874	2.00686	3.60812	2.82843	2043	4	0	0	0	0	27	31
1	18.0856	0.00501466	0.076988	2.82843	2047	4	0	0	0	0	27	32
1	6.18205	0.566892	1.54864	2.82843	2053	4	0	0	0	0	27	31
1	2.49468	1.16204	0.75199	2.82843	2055	4	0	0	0	0	27	30
1	20.9788	0.000294185	0.00461974	2.82843	2056	4	0	0	0	0	27	30
1	6.17604	0.672794	0.0435998	2.82843	2060	4	0	0	0	0	27	30
1	3.47524	0.078865	0.0476063	2.82843	2064	4	0	0	0	0	27	31
1	1.3902	5.18305e-07	0.149546	2.82843	2075	4	0	0	0	0	27	30
1	3.25119	5.12731e-05	2.21211	2.82843	2087	4	0	0	0	0	27	30
1	29.4897	1.45012	0.748399	2.82843	2090	4	0	0	0	0	27	30
1	66.4165	0.034031	0.338996	2.82843	2095	4	0	0	0	0	27	36
1	15.0412	2.96954	0.0674617	2.82843	2099	4	0	0	0	0	27	31
1	7.22944	2.09937	1.80595	2.82843	2103	4	0	0	0	0	27	31
1	13.1317	0.0182887	0.0480021	2.82843	2114	4	0	0	0	0	27	35
1	16.7185	0.895562	2.67009	2.82843	2119	4	0	0	0	0	27	30
1	32.2736	0.916803	0.646295	2.82843	2120	4	1818	1	396	1.14931	27	30
1	4.30883	1.57944	0.862692	2.82843	2123	4	0	0	0	0	27	33
1	3.0064	0.185325	0.63889	2.82843	2124	4	9108	1	1852	2.5186	27	30
1	4.64864	0.000168515	0.508313	2.82843	2127	4	7916	1	1630	1.83306	27	39
1	2.5617	4.27024	0.619076	2.82843	2128	4	2347	1	500	2.64487	27	30
1	21.8724	0.361842	1.44716	2.82843	2140	4	0	0	0	0	27	30
1	8.51313	0.432419	1.36255	2.82843	2142	4	1850	1	405	0.428162	27	32
1	12.1861	0.119597	0.786239	2.82843	2144	4	0	0	0	0	27	30
1	29.9951	0.0016146	0.0170804	2.82843	2149	4	0	0	0	0	27	30
1	34.3611	2.02998	0.292398	2.82843	2150	4	0	0	0	0	27	30
1	29.4299	0.00698074	0.0122126	2.82843	2158	4	0	0	0	0	27	32
1	28.307	0.0329557	0.00535606	2.82843	2160	4	0	0	0	0	27	31
1	23.5018	0.365906	0.269324	2.82843	2169	4	0	0	0	0	27	32
1	16.7898	0.718909	0.442148	2.82843	2177	4	0	0	0	0	27	32
1	8.00359	0.0544404	0.168643	2.82843	2181	4	0	0	0	0	27	30
1	6.68835	0.579897	2.50691	2.82843	2183	4	0	0	0	0	27	31
1	6.8919	1.75105	0.52482	2.82843	2191	4	4315	4	913	0.938399	27	31
1	9.65071	1.75853	1.48427	2.82843	2196	4	0	0	0	0	27	30
1	1.84576	0.753673	2.87596	2.82843	2208	4	0	0	0	0	27	32
1	61.4681	0.00397809	0.151745	2.82843	2212	4	0	0	0	0	27	30
1	4.9079	1.30527e-07	0.612501	2.82843	2213	4	0	0	0	0	27	30
1	80.7261	0.00337004	0.0155439	2.82843	2214	4	8774	1	1798	1.595	27	31
1	2.17411	0.587136	1.43392	2.82843	2215	4	0	0	0	0	27	30
1	3.61165	0.419332	2.92322	2.82843	2221	4	0	0	0	0	27	30
1	12.7606	0.0515367	0.114751	2.82843	2222	4	0	0	0	0	27	38
1	3.95113	1.0576	1.01984	2.82843	2224	4	0	0	0	0	27	31
1	2.384	1.25525	0.798977	2.82843	2226	4	8799	1	1801	3.02695	27	32
1	54.4778	1.99359e-05	4.52281	2.82843	2237	4	0	0	0	0	27	34
1	2.03847	1.29683	4.15125	2.82843	2251	4	0	0	0	0	27	30
1	29.5496	2.05307	4.57055	2.82843	2261	4	0	0	0	0	27	30
1	6.57072	1.14994	2.61589	2.82843	2275	4	0	0	0	0	27	30
1	67.755	0.00308359	0.152092	2.82843	2278	4	0	0	0	0	27	35
1	74.1359	0.00068124	0.012901	2.82843	2279	4	1491	1	333	2.05122	27	30
1	19.1326	0.463105	0.394685	2.82843	2280	4	0	0	0	0	27	30
1	31.5056	0.0182263	0.0267641	2.82843	2291	4	0	0	0	0	27	30
1	25.5381	1.03631	3.15622	2.82843	2304	4	0	0	0	0	27	31
1	25.1101	1.05875	3.69775	2.82843	2305	4	0	0	0	0	27	31
1	9.76322	0.0691872	0.103839	2.82843	2307	4	0	0	0	0	27	30
1	7.48768	0.916596	0.636556	2.82843	2318	4	0	0	0	0	27	31
1	4.40798	8.43934e-05	0.0180251	2.82843	2321	4	0	0	0	0	27	34
1	43.2874	1.66772e-05	0.0434559	2.82843	2322	4	0	0	0	0	27	31
1	42.4643	0.889131	2.48938	2.82843	2332	4	8094	1	1663	1.19221	27	30
1	7.89837	0.00374313	0.0103235	2.82843	2336	4	0	0	0	0	27	31
1	47.233	1.42464	2.27887	2.82843	2341	4	0	0	0	0	27	33
1	2.98638	3.40888	4.0688	2.82843	2344	4	0	0	0	0	27	30
1	21.2653	2.67207	4.20374	2.82843	2347	4	0	0	0	0	27	31
1	16.0408	0.804608	4.47833	2.82843	2348	4	0	0	0	0	27	31
1	18.9695	0.849166	0.0798871	2.82843	2352	4	0	0	0	0	27	30
1	6.05339	0.358534	0.734984	2.82843	2353	4	0	0	0	0	27	30
1	18.3586	2.87764	1.56478	2.82843	2363	4	8526	1	1744	2.30644	28	31
1	23.9595	3.20822	3.01896	2.82843	2364	4	7695	1	1582	0.261401	28	33
1	55.087	1.39589	4.36425	2.82843	2380	4	47	2	12	1.57777	28	31
1	17.4362	0.148098	0.0431456	2.82843	2384	4	0	0	0	0	28	32
1	73.6652	0.00211964	0.000983601	2.82843	2387	4	0	0	0	0	28	32
1	96.9946	4.11908	3.34945	2.82843	2389	4	0	0	0	0	28	31
1	22.5865	2.28466	2.25595	2.82843	2393	4	6895	1	1412	1.42045	28	32
1	164.278	1.4019	5.10388	2.82843	2395	4	0	0	0	0	28	31
1	116.633	0.00159692	0.0213073	2.82843	2396	4	0	0	0	0	28	33
1	46.8899	1.2844	1.19882	2.82843	2408	4	0	0	0	0	28	31
1	7.72162	0.000847861	0.204542	2.82843	2413	4	0	0	0	0	28	31
1	85.2891	0.566525	1.30852	2.82843	2419	4	0	0	0	0	28	31
1	5.94017	1.05326	0.0759725	2.82843	2421	4	6912	1	1415	0.981797	28	31
1	10.7977	1.08746	1.3585	2.82843	2429	4	4548	2	961	0.482323	28	32
1	16.8648	0.70014	0.544436	2.82843	2430	4	0	0	0	0	28	32
1	9.90587	0.0456692	0.939246	2.82843	2432	4	0	0	0	0	28	35
1	14.7676	0.118262	1.12424	2.82843	2434	4	0	0	0	0	28	39
1	78.9041	0.000272821	0.00023797	2.82843	2451	4	0	0	0	0	28	35
1	23.7767	1.38967	4.6419	2.82843	2454	4	0	0	0	0	28	35
1	15.4869	0.182797	0.645121	2.82843	2462	4	180	1	42	2.20275	28	31
1	25.597	1.79315	3.54733	2.82843	2472	4	7784	2	1598	2.50911	28	31
1	34.1638	0.40961	0.0618882	2.82843	2476	4	0	0	0	0	28	34
1	85.7224	0.000903017	0.0151656	2.82843	2477	4	0	0	0	0	28	31
1	16.2385	8.46087e-06	1.51686	2.82843	2482	4	219	2	51	2.13105	28	31
1	7.95465	0.829334	1.32348	2.82843	2492	4	7352	1	1513	1.0625	28	31
1	9.77621	0.00526661	0.0118413	2.82843	2499	4	0	0	0	0	28	31
1	5.87681	0.133769	0.032594	2.82843	2500	4	4604	1	973	2.27563	28	34
1	8.13565	0.98778	0.270314	2.82843	2503	4	0	0	0	0	28	31
1	12.3061	1.11666	2.85565	2.82843	2504	4	8597	1	1760	0.644592	28	32
1	15.4979	1.44042	4.29233	2.82843	2508	4	0	0	0	0	28	32
1	21.6697	1.4755	2.88577	2.82843	2509	4	0	0	0	0	28	31
1	21.8089	1.3974	0.0835136	2.82843	2517	4	2712	1	583	1.66817	28	31
1	11.7781	0.549924	0.340192	2.82843	2518	4	0	0	0	0	28	31
1	23.3222	0.694179	0.261826	2.82843	2524	4	0	0	0	0	28	34
1	6.3013	2.14262	4.14076	2.82843	2535	4	348	2	82	1.27187	28	32
1	6.50075	0.253519	0.507079	2.82843	2537	4	0	0	0	0	28	40
1	15.1412	0.600302	0.512031	2.82843	2550	4	0	0	0	0	28	33
1	38.1231	1.32359	0.00113665	2.82843	2552	4	7413	1	1530	2.78557	28	36
1	60.4425	0.00126874	0.00247481	2.82843	2554	4	0	0	0	0	28	32
1	1.11925	4.68704	2.07555	2.82843	2564	4	0	0	0	0	28	31
1	9.49695	0.15428	2.73684	2.82843	2565	4	0	0	0	0	28	32
1	2.54179	1.63993	2.91322	2.82843	2566	4	0	0	0	0	28	31
1	85.5715	0.543209	0.00292767	2.82843	2568	4	0	0	0	0	28	36
1	10.4073	0.124667	0.0575516	2.82843	2574	4	0	0	0	0	28	34
1	54.4874	0.000459765	0.000359712	2.82843	2576	4	0	0	0	0	28	35
1	21.9606	0.776737	2.30306	2.82843	2580	4	0	0	0	0	28	31
1	21.1093	0.0438523	0.120842	2.82843	2583	4	0	0	0	0	28	35
1	41.1397	0.0883241	0.663173	2.82843	2585	4	0	0	0	0	28	31
1	4.99413	0.000781977	0.120391	2.82843	2588	4	0	0	0	0	28	31
1	25.4096	0.011286	0.000387352	2.82843	2596	4	0	0	0	0	28	41
1	1.70286	0.140209	0.604977	2.82843	2606	4	7058	3	1447	0.399443	28	33
1	31.6729	0.0825866	0.0238866	2.82843	2613	4	0	0	0	0	28	35
1	14.5776	0.00878988	0.0160641	2.82843	2619	4	0	0	0	0	28	39
1	15.524	0.00428517	0.0187197	2.82843	2625	4	576	1	133	0.104681	28	32
1	42.9703	0.0983263	0.0913386	2.82843	2628	4	0	0	0	0	28	34
1	5.9055	1.8182	2.2718	2.82843	2630	4	3353	1	729	0.427871	28	31
1	2.26486	0.863708	1.49278	2.82843	2631	4	0	0	0	0	28	32
1	14.9404	0.552383	1.14161	2.82843	2633	4	5724	2	1187	1.15473	28	31
1	45.0919	0.829208	0.267057	2.82843	2634	4	0	0	0	0	28	31
1	20.5853	0.134208	0.176351	2.82843	2640	4	0	0	0	0	28	35
1	2.62034	0.678979	0.0391811	2.82843	2660	4	0	0	0	0	28	36
1	14.379	1.43564	1.01026	2.82843	2669	4	667	2	162	0.66979	28	34
1	30.3198	0.820636	0.378205	2.82843	2675	4	0	0	0	0	28	34
1	1.95842	0.331221	1.45414	2.82843	2679	4	0	0	0	0	28	31
1	10.0514	0.00145661	0.037871	2.82843	2680	4	0	0	0	0	28	43
1	3.92029	2.36946e-06	0.972305	2.82843	2685	4	8759	3	1794	1.15749	28	31
1	20.6255	0.102807	0.023843	2.82843	2688	4	2431	1	516	1.18822	28	32
1	2.34736	1.21357	1.69476	2.82843	2689	4	0	0	0	0	28	31
1	2.33946	0.0833489	0.339731	2.82843	2691	4	0	0	0	0	28	32
1	48.2452	0.157491	0.0554526	2.82843	2693	4	0	0	0	0	28	32
1	3.96536	0.852515	4.41144	2.82843	2695	4	0	0	0	0	28	32
1	71.5567	3.63206	4.38837	2.82843	2696	4	0	0	0	0	28	31
1	7.89878	0.149276	0.217772	2.82843	2702	4	0	0	0	0	28	34
1	43.4192	0.000264998	0.00798631	2.82843	2704	4	0	0	0	0	28	32
1	33.2806	0.184528	0.0042451	2.82843	2716	4	4352	1	924	0.280348	28	36
1	1.76282	0.848691	2.30809	2.82843	2720	4	8006	1	1646	2.43957	28	32
1	41.7232	1.41052	4.34957	2.82843	2721	4	0	0	0	0	28	31
1	10.5765	0.805384	4.0628	2.82843	2725	4	8794	1	1800	0.652096	28	34
1	49.3982	1.77978e-06	3.04032	2.82843	2726	4	3449	1	747	2.59076	28	38
1	9.52214	0.489297	0.0289449	2.82843	2733	4	8424	1	1729	0.134797	28	38
1	15.1971	2.27969	3.75443	2.82843	2738	4	0	0	0	0	28	33
1	23.9198	1.02935	0.535557	2.82843	2739	4	0	0	0	0	28	31
1	14.1095	1.00618	0.00284319	2.82843	2742	4	1970	1	430	0.299107	28	35
1	2.95683	2.29075	1.9818	2.82843	2744	4	0	0	0	0	28	35
1	14.5698	0.174418	3.01313	2.82843	2752	4	0	0	0	0	28	31
1	2.31911	0.313233	4.99012	2.82843	2754	4	0	0	0	0	28	32
1	4.15039	1.77787	1.42319	2.82843	2757	4	0	0	0	0	28	32
1	8.40371	2.00807	1.72259	2.82843	2761	4	0	0	0	0	28	31
1	6.28588	5.11037	4.30299	2.82843	2762	4	0	0	0	0	28	31
1	5.23417	0.0757176	0.542163	2.82843	2764	4	0	0	0	0	28	32
1	3.24261	3.90502e-07	1.17105	2.82843	2772	4	0	0	0	0	28	32
1	32.0877	1.68218e-06	0.286938	2.82843	2778	4	0	0	0	0	28	31
1	6.24757	0.178616	1.83223	2.82843	2785	4	0	0	0	0	28	35
1	11.3547	1.0622	0.9152	2.82843	2786	4	0	0	0	0	28	32
1	72.1026	0.564829	0.318518	2.82843	2788	4	9262	1	1873	0.366707	28	33
1	7.06765	1.07294	0.116686	2.82843	2795	4	5889	3	1222	1.37127	28	31
1	197.935	0.000743583	0.000710002	2.82843	2800	4	0	0	0	0	28	40
1	5.73121	0.137094	0.559576	2.82843	2801	4	0	0	0	0	28	31
1	24.8243	0.0014579	0.00926112	2.82843	2807	4	0	0	0	0	28	31
1	18.8527	1.77299	0.61172	2.82843	2809	4	0	0	0	0	28	31
1	48.9292	0.000330866	0.00434707	2.82843	2816	4	0	0	0	0	28	35
1	29.17	0.989572	1.11013	2.82843	2817	4	0	0	0	0	28	31
1	27.163	0.339204	0.222702	2.82843	2826	4	0	0	0	0	28	31
1	18.1691	0.00129705	0.00446006	2.82843	2829	4	0	0	0	0	28	32
1	27.4273	1.88107	0.780312	2.82843	2831	4	982	1	227	1.75696	28	33
1	1.39595	1.86874	4.80155	2.82843	2836	4	0	0	0	0	29	32
1	4.96738	1.07648	4.45338	2.82843	2843	4	0	0	0	0	29	32
1	3.77285	2.16761	4.45279	2.82843	2847	4	0	0	0	0	29	32
1	47.8849	0.324096	4.85375	2.82843	2848	4	0	0	0	0	29	33
1	18.3947	0.543604	0.805406	2.82843	2850	4	8912	1	1818	0.647993	29	34
1	11.8212	0.186781	0.169551	2.82843	2853	4	0	0	0	0	29	32
1	16.0883	0.263745	0.278875	2.82843	2862	4	0	0	0	0	29	34
1	98.173	0.000576154	0.00579493	2.82843	2863	4	1608	1	350	0.488926	29	33
1	60.5299	1.94085	3.28697	2.82843	2867	4	3579	1	773	2.28898	29	32
1	4.48262	3.97724e-08	0.181783	2.82843	2869	4	0	0	0	0	29	37
1	11.9697	0.733223	0.119747	2.82843	2870	4	0	0	0	0	29	32
1	163.984	0.00110436	0.0135504	2.82843	2873	4	0	0	0	0	29	32
1	21.8622	0.716762	0.135903	2.82843	2877	4	0	0	0	0	29	32
1	31.5109	0.037591	0.0650077	2.82843	2880	4	0	0	0	0	29	33
1	6.36984	0.305267	0.749085	2.82843	2890	4	0	0	0	0	29	33
1	69.0971	1.43371	0.764765	2.82843	2898	4	0	0	0	0	29	35
1	22.111	0.00255617	0.0665068	2.82843	2901	4	0	0	0	0	29	36
1	48.7566	0.0054462	0.000648238	2.82843	2903	4	0	0	0	0	29	32
1	9.60811	0.0361952	0.0630816	2.82843	2909	4	0	0	0	0	29	32
1	36.8526	0.000714032	0.0127333	2.82843	2910	4	0	0	0	0	29	32
1	87.9691	2.61991e-06	0.00639298	2.82843	2912	4	0	0	0	0	29	32
1	29.8794	0.010365	0.0781436	2.82843	2919	4	0	0	0	0	29	40
1	2.37186	2.15258	3.33079	2.82843	2923	4	0	0	0	0	29	35
1	40.7219	1.15962	1.29906	2.82843	2924	4	0	0	0	0	29	32
1	2.53687	0.0396772	1.25503	2.82843	2925	4	0	0	0	0	29	32
1	93.4101	1.15665	0.0195963	2.82843	2926	4	7328	1	1510	1.13664	29	34
1	10.3428	9.78205e-06	0.164872	2.82843	2931	4	0	0	0	0	29	32
1	2.87934	0.643813	0.30042	2.82843	2932	4	0	0	0	0	29	34
1	34.7693	0.480133	0.00225796	2.82843	2933	4	3179	1	687	1.60645	29	32
1	75.9918	0.735025	0.0494575	2.82843	2937	4	8980	1	1828	1.00272	29	33
1	35.1645	0.0227841	0.00704733	2.82843	2940	4	0	0	0	0	29	33
1	2.28159	0.445253	2.03411	2.82843	2949	4	0	0	0	0	29	32
1	6.47914	0.147814	0.540247	2.82843	2972	4	0	0	0	0	29	32
1	25.7411	0.391423	0.0234044	2.82843	2977	4	0	0	0	0	29	34
1	21.5027	0.000368534	0.0205522	2.82843	2985	4	0	0	0	0	29	32
1	150.34	0.000220223	0.000839603	2.82843	2995	4	1189	1	266	2.21741	29	33
1	6.75992	1.64727	3.89575	2.82843	3002	4	0	0	0	0	29	32
1	26.689	0.136425	0.0923857	2.82843	3003	4	0	0	0	0	29	35
1	7.393	0.675878	2.70894	2.82843	3010	4	2285	2	486	0.859965	29	33
1	13.2287	0.172015	0.143744	2.82843	3023	4	3295	1	717	1.88831	29	32
1	1.39384	0.605537	0.81831	2.82843	3029	4	0	0	0	0	29	32
1	7.61516	2.14264	5.05114	2.82843	3030	4	4690	1	992	2.72833	29	32
1	1.67762	1.45373	3.52957	2.82843	3032	4	8275	1	1698	1.58823	29	33
1	52.881	0.00195497	0.0192091	2.82843	3034	4	0	0	0	0	29	32
1	2.65746	1.01208	0.576715	2.82843	3035	4	0	0	0	0	29	32
1	7.18766	0.183865	1.23727	2.82843	3037	4	0	0	0	0	29	33
1	5.82276	0.00237696	0.0372152	2.82843	3044	4	0	0	0	0	29	33
1	3.278	0.529724	1.08609	2.82843	3047	4	8299	1	1702	1.1431	29	32
1	16.9297	0.851275	1.76403	2.82843	3050	4	0	0	0	0	29	36
1	3.53819	1.34536e-07	0.652983	2.82843	3060	4	0	0	0	0	29	32
1	41.1244	0.948221	0.132084	2.82843	3066	4	1843	1	402	0.817844	29	33
1	1.34204	1.78735	0.155562	2.82843	3067	4	0	0	0	0	29	32
1	6.6068	1.92656	4.92743	2.82843	3068	4	0	0	0	0	29	33
1	4.30683	0.762421	0.118468	2.82843	3071	4	0	0	0	0	29	32
1	7.70386	0.124784	4.6556	2.82843	3081	4	0	0	0	0	29	32
1	5.29859	0.874687	1.55453	2.82843	3089	4	0	0	0	0	29	33
1	15.6865	0.344895	1.20512	2.82843	3093	4	0	0	0	0	29	34
1	2.19296	0.999568	2.83914	2.82843	3099	4	0	0	0	0	29	32
1	6.99438	1.06978	1.13611	2.82843	3101	4	2899	4	625	1.0376	29	38
1	65.3878	0.7374	0.312089	2.82843	3103	4	2914	1	629	1.3839	29	39
1	130.27	0.058043	0.145643	2.82843	3104	4	0	0	0	0	29	32
1	3.80817	0.259768	2.63804	2.82843	3106	4	5764	2	1195	0.594326	29	32
1	22.946	2.59961	2.78045	2.82843	3110	4	4314	1	912	1.12999	29	34
1	4.07158	1.06293	0.0751527	2.82843	3122	4	0	0	0	0	29	32
1	27.9711	0.0206503	0.176281	2.82843	3126	4	2418	2	513	2.45682	29	36
1	2.46458	0.457065	0.544378	2.82843	3128	4	0	0	0	0	29	33
1	3.42023	1.61477	0.0688209	2.82843	3130	4	9175	1	1860	1.70916	29	32
1	60.8771	0.00599045	0.0195349	2.82843	3136	4	0	0	0	0	29	32
1	1.44962	0.123306	0.345955	2.82843	3138	4	0	0	0	0	29	32
1	1.60881	0.367447	1.76815	2.82843	3144	4	0	0	0	0	29	32
1	14.301	0.0122712	0.136838	2.82843	3145	4	0	0	0	0	29	35
1	135.661	1.37093	0.00453594	2.82843	3148	4	0	0	0	0	29	36
1	117.665	0.00258698	0.120547	2.82843	3157	4	0	0	0	0	29	33
1	75.446	0.00182249	0.00122494	2.82843	3168	4	1423	1	314	2.67674	29	33
1	20.8288	2.90423	1.0362	2.82843	3171	4	1431	1	318	2.13491	29	32
1	11.6376	0.160563	0.00496479	2.82843	3175	4	0	0	0	0	29	36
1	12.2733	0.016214	0.0633916	2.82843	3176	4	0	0	0	0	29	34
1	157.207	0.0173095	0.0527459	2.82843	3187	4	0	0	0	0	29	32
1	4.14367	0.772355	1.85265	2.82843	3192	4	6279	1	1306	0.403217	29	32
1	11.6606	1.08175	3.5768	2.82843	3197	4	7193	3	1486	0.926046	29	33
1	10.4344	0.633199	2.29906	2.82843	3202	4	0	0	0	0	29	33
1	125.489	0.00023882	0.00205485	2.82843	3208	4	0	0	0	0	29	32
1	42.2258	0.0157921	0.0848413	2.82843	3211	4	0	0	0	0	29	36
1	9.91929	0.000133246	1.02404	2.82843	3213	4	0	0	0	0	29	32
1	33.4224	0.766712	0.332523	2.82843	3215	4	0	0	0	0	29	33
1	6.66702	2.26033	3.91904	2.82843	3217	4	0	0	0	0	29	34
1	79.1207	0.034472	0.0117636	2.82843	3218	4	0	0	0	0	29	32
1	1.73836	0.699549	0.84734	2.82843	3221	4	3024	2	660	2.20693	29	33
1	3.72235	0.000190803	0.527104	2.82843	3222	4	0	0	0	0	29	32
1	134.703	0.0199349	0.222717	2.82843	3228	4	0	0	0	0	29	33
1	40.2112	0.0917908	0.0132855	2.82843	3240	4	0	0	0	0	29	35
1	6.88889	0.512882	4.65759	2.82843	3242	4	8078	2	1659	1.30405	29	33
1	14.4063	2.15125	1.94692	2.82843	3251	4	0	0	0	0	29	32
1	6.62781	0.557866	0.642882	2.82843	3257	4	0	0	0	0	29	32
1	20.0779	0.64181	3.07575	2.82843	3268	4	0	0	0	0	29	33
1	145.556	2.79524	3.20175	2.82843	3270	4	959	1	225	2.21318	29	32
1	8.00754	3.07731	1.89203	2.82843	3272	4	0	0	0	0	29	32
1	32.8208	1.01177	2.45505	2.82843	3288	4	0	0	0	0	29	32
1	31.1964	0.00181017	0.00515301	2.82843	3290	4	0	0	0	0	29	32
1	16.801	0.0356932	0.104397	2.82843	3295	4	0	0	0	0	29	37
1	25.8565	6.49821e-07	1.50071	2.82843	3299	4	0	0	0	0	30	35
1	39.5544	1.991	2.80289	2.82843	3303	4	0	0	0	0	30	33
1	13.2332	0.00101335	0.0370567	2.82843	3309	4	0	0	0	0	30	35
1	19.1623	1.93786	2.32992	2.82843	3318	4	0	0	0	0	30	33
1	31.5154	0.0889227	0.234428	2.82843	3322	4	0	0	0	0	30	33
1	140.013	0.00800374	0.0298673	2.82843	3324	4	5949	1	1230	2.32493	30	42
1	24.7691	0.0948502	0.047128	2.82843	3327	4	0	0	0	0	30	37
1	167.146	0.0103535	0.0563719	2.82843	3334	4	0	0	0	0	30	35
1	20.3573	2.86013	2.67588	2.82843	3338	4	5500	1	1148	0.263632	30	33
1	30.3936	0.240656	0.187941	2.82843	3339	4	0	0	0	0	30	34
1	60.7952	0.581963	0.495545	2.82843	3344	4	1050	2	243	2.20105	30	34
1	50.3583	0.00745377	0.134185	2.82843	3347	4	0	0	0	0	30	43
1	3.25491	3.6312	0.0140597	2.82843	3353	4	8953	1	1825	0.363086	30	35
1	108.038	2.17052	1.55493	2.82843	3354	4	6430	1	1332	2.32757	30	35
1	26.786	0.102704	0.0689363	2.82843	3366	4	0	0	0	0	30	33
1	92.4048	4.12994e-05	0.000118871	2.82843	3368	4	0	0	0	0	30	34
1	27.1067	0.0459793	0.0226423	2.82843	3375	4	0	0	0	0	30	34
1	18.9286	0.0536104	0.301803	2.82843	3376	4	0	0	0	0	30	34
1	8.31905	0.41539	0.156663	2.82843	3378	4	0	0	0	0	30	33
1	9.8912	0.136935	0.18777	2.82843	3383	4	2655	1	571	2.36704	30	34
1	4.19012	1.37448e-07	0.0327054	2.82843	3393	4	0	0	0	0	30	34
1	16.6212	0.949666	2.03127	2.82843	3394	4	0	0	0	0	30	33
1	9.83833	0.273595	0.198634	2.82843	3395	4	0	0	0	0	30	45
1	132.557	0.000258677	0.000193473	2.82843	3402	4	0	0	0	0	30	33
1	17.8406	1.56019	0.0433547	2.82843	3406	4	0	0	0	0	30	35
1	3.86701	1.50376	0.605878	2.82843	3409	4	2206	1	474	2.78737	30	41
1	41.414	3.48627e-07	1.09785	2.82843	3417	4	0	0	0	0	30	33
1	9.85554	0.574686	0.938542	2.82843	3420	4	0	0	0	0	30	33
1	19.8329	1.05743	3.63144	2.82843	3422	4	8208	1	1688	1.53318	30	33
1	13.7011	0.0613253	0.0239748	2.82843	3434	4	0	0	0	0	30	33
1	21.1299	0.168607	0.0378497	2.82843	3435	4	0	0	0	0	30	35
1	58.7338	3.27925e-05	0.000472768	2.82843	3439	4	1722	1	374	0.458611	30	33
1	50.6459	0.0666821	0.0166446	2.82843	3443	4	6980	1	1428	1.40462	30	43
1	49.1586	0.404357	0.135452	2.82843	3448	4	0	0	0	0	30	33
1	5.84028	2.1443	4.56647	2.82843	3450	4	0	0	0	0	30	33
1	6.89564	1.5235	2.83255	2.82843	3452	4	0	0	0	0	30	34
1	5.04075	2.30801	0.515901	2.82843	3454	4	0	0	0	0	30	33
1	110.155	0.00030128	0.00215989	2.82843	3456	4	0	0	0	0	30	39
1	23.4192	1.28995	0.402335	2.82843	3457	4	4175	3	882	1.12789	30	37
1	2.91846	0.295524	3.01582	2.82843	3461	4	5162	1	1085	0.706965	30	39
1	1.88261	0.649825	2.46626	2.82843	3467	4	0	0	0	0	30	34
1	15.631	2.0933	4.21492	2.82843	3472	4	0	0	0	0	30	35
1	58.8007	3.95659	3.93872	2.82843	3475	4	2748	3	595	1.69632	30	35
1	26.8112	0.829156	0.153359	2.82843	3478	4	0	0	0	0	30	33
1	3.40481	0.357127	0.0297414	2.82843	3483	4	7004	2	1434	1.54425	30	34
1	8.33259	0.149049	0.145346	2.82843	3489	4	0	0	0	0	30	33
1	38.7243	2.40631e-07	2.88372	2.82843	3491	4	0	0	0	0	30	33
1	58.9591	0.00026299	0.00167877	2.82843	3492	4	0	0	0	0	30	33
1	199.005	0.198049	0.0213021	2.82843	3493	4	0	0	0	0	30	34
1	6.4748	3.17902	3.4921	2.82843	3497	4	0	0	0	0	30	33
1	6.64947	1.34732	0.218108	2.82843	3500	4	0	0	0	0	30	36
1	18.6482	3.55942	1.19233	2.82843	3507	4	0	0	0	0	30	33
1	4.07993	0.309682	2.17559	2.82843	3512	4	0	0	0	0	30	36
1	1.48143	0.623992	0.595475	2.82843	3513	4	0	0	0	0	30	34
1	21.8253	0.177264	0.00550421	2.82843	3532	4	0	0	0	0	30	38
1	24.8319	0.0010445	0.456452	2.82843	3550	4	0	0	0	0	30	35
1	9.07114	2.42338	3.82772	2.82843	3553	4	7921	2	1632	1.55353	30	37
1	108.481	1.54567	0.258716	2.82843	3554	4	0	0	0	0	30	33
1	15.2995	1.11534e-06	2.97333	2.82843	3555	4	0	0	0	0	30	37
1	11.0173	0.433615	0.979686	2.82843	3557	4	8320	2	1707	1.13236	30	38
1	26.8731	0.164754	0.0628394	2.82843	3562	4	0	0	0	0	30	33
1	19.7592	0.555422	0.296022	2.82843	3568	4	0	0	0	0	30	41
1	46.0482	0.0351565	0.00190245	2.82843	3569	4	2874	1	619	1.34967	30	34
1	14.4994	1.76142	0.22049	2.82843	3571	4	0	0	0	0	30	34
1	6.67236	6.17483e-06	0.609683	2.82843	3580	4	0	0	0	0	30	34
1	16.415	0.00581129	0.00910197	2.82843	3581	4	0	0	0	0	30	33
1	8.82776	0.714693	4.48683	2.82843	3588	4	1335	1	299	2.22321	30	33
1	15.2966	1.29041	4.08076	2.82843	3589	4	641	1	154	0.124527	30	34
1	10.2674	0.308797	0.402506	2.82843	3591	4	0	0	0	0	30	33
1	67.6312	0.000253435	0.0107491	2.82843	3601	4	0	0	0	0	30	46
1	12.7119	2.00671	0.874388	2.82843	3626	4	0	0	0	0	30	33
1	15.3538	1.13199	0.6718	2.82843	3635	4	2953	1	639	0.896806	30	33
1	67.1537	0.0927637	0.0323579	2.82843	3639	4	0	0	0	0	30	33
1	47.8348	0.000622936	0.00594335	2.82843	3646	4	0	0	0	0	30	39
1	11.0705	4.20346e-08	0.0967752	2.82843	3647	4	0	0	0	0	30	34
1	31.9688	6.46902e-06	0.00712119	2.82843	3649	4	0	0	0	0	30	33
1	125.111	0.168782	0.916979	2.82843	3650	4	8405	2	1724	0.137067	30	33
1	14.8222	8.2229e-06	0.428784	2.82843	3655	4	0	0	0	0	30	33
1	15.9493	0.183259	0.182409	2.82843	3665	4	0	0	0	0	30	35
1	16.1086	2.66091	3.41159	2.82843	3667	4	0	0	0	0	30	33
1	5.64849	1.55102	4.60427	2.82843	3668	4	0	0	0	0	30	34
1	11.0794	0.569896	2.21369	2.82843	3680	4	0	0	0	0	30	38
1	3.54922	0.74149	3.03963	2.82843	3687	4	0	0	0	0	30	33
1	95.5438	0.41443	0.776694	2.82843	3690	4	0	0	0	0	30	34
1	91.416	1.84693	3.9824	2.82843	3695	4	0	0	0	0	30	33
1	48.1786	3.40143	0.997741	2.82843	3710	4	0	0	0	0	30	34
1	23.6575	1.18958	4.22003	2.82843	3714	4	0	0	0	0	30	34
1	107.366	0.298393	0.88108	2.82843	3715	4	0	0	0	0	30	33
1	44.1604	2.14823	0.164079	2.82843	3719	4	0	0	0	0	30	33
1	24.5131	1.68328	1.15288	2.82843	3720	4	0	0	0	0	30	34
1	28.804	0.000493178	0.0323906	2.82843	3722	4	0	0	0	0	30	33
1	10.0595	3.84204	3.11274	2.82843	3725	4	0	0	0	0	30	33
1	10.2983	1.8289	3.60675	2.82843	3728	4	0	0	0	0	30	33
1	7.6007	0.00458451	0.033117	2.82843	3731	4	1542	1	344	1.19815	30	37
1	33.543	1.7777	1.7625	2.82843	3745	4	0	0	0	0	30	34
1	38.7377	1.79528	1.67959	2.82843	3747	4	0	0	0	0	30	34
1	31.3001	0.000719966	0.0031218	2.82843	3765	4	0	0	0	0	31	35
1	4.12262	3.68193	4.50076	2.82843	3768	4	0	0	0	0	31	34
1	20.0002	0.364645	0.337051	2.82843	3775	4	0	0	0	0	31	34
1	8.95815	3.39267	3.75203	2.82843	3786	4	8533	1	1745	2.30786	31	35
1	73.2179	0.00834838	0.00477134	2.82843	3789	4	1597	1	348	2.66278	31	43
1	5.01582	0.578092	0.279934	2.82843	3792	4	8933	3	1823	1.48199	31	34
1	230.309	0.754943	0.14725	2.82843	3797	4	0	0	0	0	31	37
1	11.3437	0.507673	0.823621	2.82843	3806	4	0	0	0	0	31	34
1	7.01363	0.815002	2.71889	2.82843	3807	4	0	0	0	0	31	34
1	132.568	0.110644	0.0456744	2.82843	3810	4	0	0	0	0	31	34
1	23.3575	1.06985	3.45875	2.82843	3814	4	5044	1	1057	2.30853	31	37
1	14.4069	3.04455	1.41645	2.82843	3816	4	0	0	0	0	31	34
1	4.25075	0.972416	0.0146168	2.82843	3819	4	0	0	0	0	31	35
1	67.2719	0.376243	1.71524	2.82843	3820	4	0	0	0	0	31	34
1	42.5026	0.218458	0.0278384	2.82843	3821	4	0	0	0	0	31	36
1	11.6316	5.98515e-05	1.59357	2.82843	3825	4	0	0	0	0	31	34
1	10.7933	0.321603	0.0446788	2.82843	3826	4	5976	1	1237	1.14292	31	38
1	25.5209	0.381111	0.0229471	2.82843	3834	4	2634	1	566	1.96042	31	34
1	63.317	0.554799	1.24123	2.82843	3835	4	0	0	0	0	31	35
1	89.7672	0.000406205	0.000533508	2.82843	3836	4	0	0	0	0	31	36
1	6.89876	0.032857	0.0391866	2.82843	3837	4	0	0	0	0	31	34
1	26.9724	0.753753	0.00499677	2.82843	3839	4	0	0	0	0	31	35
1	93.0956	1.16665e-06	0.0524289	2.82843	3840	4	0	0	0	0	31	34
1	164.682	0.00216457	0.00278721	2.82843	3844	4	0	0	0	0	31	37
1	124.817	1.99045	0.380428	2.82843	3853	4	9362	1	1889	2.27679	31	35
1	3.06339	0.227946	2.33363	2.82843	3859	4	0	0	0	0	31	38
1	19.2479	0.196752	0.0977194	2.82843	3861	4	0	0	0	0	31	34
1	8.14589	0.801782	0.00430206	2.82843	3865	4	0	0	0	0	31	35
1	31.838	0.0457689	0.143406	2.82843	3873	4	218	1	50	1.68175	31	35
1	1.73945	1.52523	5.00792	2.82843	3874	4	0	0	0	0	31	34
1	15.5843	0.000875266	2.84025	2.82843	3877	4	8190	2	1685	1.02641	31	39
1	91.7807	0.00453564	0.00163378	2.82843	3889	4	0	0	0	0	31	41
1	84.6675	0.818089	1.59429	2.82843	3893	4	1141	1	258	1.93748	31	34
1	16.0435	2.13002	3.52512	2.82843	3896	4	2220	2	475	2.07049	31	34
1	32.9316	1.01703	2.78219	2.82843	3900	4	4151	1	878	2.64624	31	35
1	99.761	1.47469	2.24881	2.82843	3913	4	5146	1	1083	1.77492	31	37
1	7.51119	5.86713e-05	0.0840782	2.82843	3915	4	0	0	0	0	31	34
1	9.36208	0.135465	0.0251103	2.82843	3917	4	0	0	0	0	31	39
1	24.2959	0.00700941	0.00105332	2.82843	3918	4	0	0	0	0	31	35
1	56.1568	0.000383164	0.00485249	2.82843	3926	4	9424	1	1900	1.91127	31	36
1	1.05492	1.9299	2.64235	2.82843	3928	4	0	0	0	0	31	34
1	120.05	0.00310448	0.00511381	2.82843	3936	4	0	0	0	0	31	35
1	12.3841	0.00118562	0.0281137	2.82843	3938	4	1186	1	265	0.0678991	31	34
1	46.8732	0.540586	0.541074	2.82843	3948	4	0	0	0	0	31	36
1	23.8971	0.00212333	0.203882	2.82843	3949	4	0	0	0	0	31	39
1	103.767	0.493482	2.13698	2.82843	3952	4	0	0	0	0	31	34
1	10.2039	2.08737e-08	1.55393	2.82843	3953	4	0	0	0	0	31	34
1	3.28303	6.31773e-08	3.08884	2.82843	3958	4	0	0	0	0	31	34
1	2.65025	1.18781e-05	0.00961947	2.82843	3961	4	0	0	0	0	31	34
1	6.25233	0.327841	0.381537	2.82843	3964	4	0	0	0	0	31	41
1	5.32589	0.0579254	0.085091	2.82843	3967	4	0	0	0	0	31	34
1	182.581	0.000572362	0.000247114	2.82843	3968	4	0	0	0	0	31	36
1	2.51857	1.78267	0.882218	2.82843	3972	4	0	0	0	0	31	34
1	19.149	0.701534	0.915735	2.82843	3975	4	0	0	0	0	31	35
1	2.4276	0.22768	1.68123	2.82843	3976	4	0	0	0	0	31	35
1	273.462	0.309782	0.938232	2.82843	3984	4	0	0	0	0	31	35
1	8.45481	0.00915211	0.122417	2.82843	3994	4	0	0	0	0	31	37
1	24.9273	8.65146e-06	0.00686823	2.82843	3995	4	0	0	0	0	31	36
1	1.66401	3.27091	3.28402	2.82843	3996	4	0	0	0	0	31	34
1	13.9769	0.654387	0.960484	2.82843	3997	4	0	0	0	0	31	34
1	7.7539	0.00512927	0.0110641	2.82843	4001	4	1795	1	388	1.4707	31	45
1	6.3286	1.19612	1.93991	2.82843	4005	4	8683	1	1773	0.909199	31	34
1	4.30556	0.414415	2.12759	2.82843	4010	4	3781	1	814	0.528751	31	34
1	38.9698	0.362142	0.427387	2.82843	4011	4	0	0	0	0	31	40
1	50.4265	0.671167	0.125708	2.82843	4031	4	9496	1	1906	1.00775	31	37
1	20.5203	0.727817	0.941867	2.82843	4036	4	0	0	0	0	31	35
1	4.33023	1.19414	2.43125	2.82843	4041	4	0	0	0	0	31	35
1	15.752	0.313482	0.433376	2.82843	4042	4	9504	1	1908	2.94184	31	37
1	3.80722	0.0335278	1.71776	2.82843	4050	4	0	0	0	0	31	34
1	2.68439	8.52658e-09	0.748152	2.82843	4067	4	0	0	0	0	31	34
1	206.234	0.00225429	0.00722247	2.82843	4076	4	0	0	0	0	31	34
1	8.24996	0.696277	2.96666	2.82843	4081	4	0	0	0	0	31	36
1	16.5663	0.306344	3.90454	2.82843	4083	4	9168	1	1859	1.872	31	36
1	3.29403	3.19107	1.15886	2.82843	4086	4	7114	2	1463	1.34534	31	35
1	1.88508	0.998071	3.09362	2.82843	4105	4	0	0	0	0	31	34
1	88.3791	0.00198567	0.00576462	2.82843	4111	4	0	0	0	0	31	37
1	34.2268	1.36285e-07	0.764124	2.82843	4112	4	2444	1	517	1.28082	31	36
1	50.4322	0.0261796	0.0308123	2.82843	4114	4	5805	1	1209	2.46699	31	37
1	3.56408	1.32516	0.158308	2.82843	4117	4	0	0	0	0	31	37
1	16.7847	0.0103686	0.0514322	2.82843	4124	4	0	0	0	0	31	37
1	27.6726	0.00019192	0.0113307	2.82843	4129	4	0	0	0	0	31	36
1	27.977	0.00218271	0.00607235	2.82843	4132	4	0	0	0	0	31	35
1	3.71216	2.4024	1.84909	2.82843	4140	4	0	0	0	0	31	36
1	3.96601	0.425459	3.08553	2.82843	4143	4	0	0	0	0	31	38
1	30.6041	0.000285893	0.000830704	2.82843	4145	4	0	0	0	0	31	37
1	177.657	0.000772618	0.00209978	2.82843	4149	4	0	0	0	0	31	35
1	9.00698	1.08537	0.47813	2.82843	4160	4	3013	3	655	0.302023	31	34
1	7.67145	2.41138	3.9096	2.82843	4161	4	6304	2	1311	2.85673	31	35
1	23.7179	3.47266	0.542298	2.82843	4162	4	8839	2	1809	2.13016	31	35
1	24.21	0.463011	0.0147512	2.82843	4165	4	7639	1	1575	1.11178	31	35
1	24.2206	3.32107e-05	1.81257	2.82843	4169	4	0	0	0	0	31	34
1	3.10783	0.338876	0.142775	2.82843	4175	4	0	0	0	0	31	35
1	92.3099	0.0185239	0.0268076	2.82843	4177	4	0	0	0	0	31	36
1	114.222	0.00148265	0.00100682	2.82843	4180	4	0	0	0	0	31	35
1	83.576	2.80005	2.15741	2.82843	4182	4	0	0	0	0	31	34
1	7.28197	1.17749	0.0611777	2.82843	4184	4	8470	2	1734	0.335697	31	34
1	15.2481	1.68071	1.07285	2.82843	4196	4	7668	2	1580	1.64514	31	34
1	8.98879	0.293446	2.10316	2.82843	4204	4	0	0	0	0	31	34
1	41.8645	0.0404947	0.00314235	2.82843	4217	4	0	0	0	0	31	41
1	30.7648	1.36247	1.37288	2.82843	4220	4	0	0	0	0	31	34
1	29.2718	0.960284	0.651032	2.82843	4225	4	0	0	0	0	31	35
1	19.6477	3.11126	3.76029	2.82843	4226	4	0	0	0	0	31	34
1	7.57423	1.6552	1.35162	2.82843	4230	4	0	0	0	0	31	34
1	9.4217	0.697889	0.139635	2.82843	4232	4	0	0	0	0	31	34
1	26.0048	1.85188	3.1716	2.82843	4239	4	8524	3	1743	1.07659	32	37
1	32.6935	4.19008	4.49132	2.82843	4242	4	0	0	0	0	32	35
1	21.1271	0.166789	0.296757	2.82843	4251	4	0	0	0	0	32	35
1	36.3604	4.04594	4.14329	2.82843	4253	4	5476	1	1143	2.45414	32	37
1	3.44748	0.47706	0.0516579	2.82843	4257	4	1008	3	231	0.916603	32	35
1	10.4194	1.7887	1.17761	2.82843	4259	4	7273	2	1496	1.43532	32	36
1	4.00534	1.23637	4.23503	2.82843	4261	4	0	0	0	0	32	36
1	11.2413	0.225099	0.224362	2.82843	4268	4	0	0	0	0	32	35
1	22.7437	1.26022	0.0473145	2.82843	4278	4	0	0	0	0	32	35
1	1.76172	2.90293	2.95771	2.82843	4279	4	4067	1	865	1.69869	32	35
1	5.27343	1.69865	0.956549	2.82843	4282	4	0	0	0	0	32	36
1	149.291	0.0068964	0.000117053	2.82843	4288	4	0	0	0	0	32	39
1	5.16506	0.450463	4.50312	2.82843	4290	4	0	0	0	0	32	37
1	137.298	0.0015439	0.00554622	2.82843	4294	4	2138	1	458	2.28923	32	46
1	2.55093	4.35633	2.63153	2.82843	4295	4	0	0	0	0	32	35
1	41.0893	0.551533	1.32334	2.82843	4310	4	0	0	0	0	32	36
1	25.2638	0.0192512	0.00365426	2.82843	4312	4	0	0	0	0	32	39
1	17.172	0.588343	1.70935	2.82843	4315	4	0	0	0	0	32	35
1	58.8499	0.483139	0.0448961	2.82843	4323	4	0	0	0	0	32	36
1	33.242	0.00281335	0.014932	2.82843	4331	4	0	0	0	0	32	36
1	1.90692	0.99894	2.47987	2.82843	4335	4	0	0	0	0	32	37
1	2.44881	4.85903e-07	0.602062	2.82843	4336	4	0	0	0	0	32	35
1	5.86269	1.56599e-06	0.00292637	2.82843	4346	4	1697	2	372	2.54696	32	36
1	9.17644	3.39653	0.590933	2.82843	4357	4	0	0	0	0	32	36
1	4.68889	1.06359	0.0269982	2.82843	4358	4	0	0	0	0	32	35
1	148.732	0.175664	0.00439194	2.82843	4367	4	4162	1	879	2.70219	32	39
1	5.12927	7.24427e-07	0.575534	2.82843	4369	4	0	0	0	0	32	36
1	16.3382	0.579999	0.120131	2.82843	4370	4	6976	1	1427	1.92649	32	39
1	36.7009	0.0109777	0.01539	2.82843	4377	4	0	0	0	0	32	41
1	10.5838	0.858295	0.00375871	2.82843	4381	4	0	0	0	0	32	35
1	4.36011	1.5999	0.358258	2.82843	4386	4	0	0	0	0	32	35
1	45.9083	0.0714635	0.263981	2.82843	4391	4	0	0	0	0	32	35
1	4.1337	0.622803	0.174519	2.82843	4392	4	0	0	0	0	32	35
1	3.09142	0.0790802	0.0566053	2.82843	4394	4	0	0	0	0	32	36
1	14.826	0.00183507	0.517314	2.82843	4396	4	0	0	0	0	32	36
1	100.353	0.0105736	0.00302521	2.82843	4399	4	0	0	0	0	32	35
1	41.9945	0.000470529	0.000619566	2.82843	4400	4	0	0	0	0	32	36
1	40.0634	0.00085459	0.0102993	2.82843	4403	4	0	0	0	0	32	37
1	34.8306	3.9057	4.21292	2.82843	4405	4	7415	1	1531	1.10128	32	36
1	5.62872	0.328453	0.0214984	2.82843	4407	4	0	0	0	0	32	35
1	6.51741	0.083716	0.173027	2.82843	4413	4	0	0	0	0	32	38
1	2.50854	1.05543e-08	1.31822	2.82843	4414	4	0	0	0	0	32	36
1	2.91781	1.45097	0.368613	2.82843	4415	4	0	0	0	0	32	36
1	1.99512	1.04224	3.89782	2.82843	4423	4	4693	1	993	1.31465	32	35
1	20.5345	1.42267	0.47302	2.82843	4426	4	0	0	0	0	32	37
1	63.3576	3.3819	0.0876318	2.82843	4429	4	0	0	0	0	32	35
1	50.2066	0.0295555	0.207661	2.82843	4432	4	8669	1	1770	1.40676	32	36
1	36.3633	0.000377135	0.000158874	2.82843	4435	4	1244	1	277	1.87053	32	49
1	2.74704	2.20141	4.91011	2.82843	4445	4	487	1	111	2.05629	32	35
1	5.1052	0.197995	0.9235	2.82843	4448	4	2820	1	610	2.44923	32	37
1	25.7635	0.0382573	0.166032	2.82843	4449	4	2328	1	494	2.7754	32	39
1	1.05934	1.87885	0.267309	2.82843	4452	4	0	0	0	0	32	35
1	15.6785	0.414593	0.0138153	2.82843	4460	4	0	0	0	0	32	39
1	41.4593	0.376021	1.62171	2.82843	4469	4	5250	1	1104	1.60967	32	35
1	2.12761	5.93971e-07	2.60101	2.82843	4471	4	0	0	0	0	32	37
1	4.42854	1.02947	3.01698	2.82843	4477	4	0	0	0	0	32	35
1	4.84281	0.808481	1.73058	2.82843	4481	4	0	0	0	0	32	37
1	6.31489	1.33145e-07	0.11959	2.82843	4488	4	5723	1	1186	0.0272177	32	37
1	6.69848	3.88584	4.86451	2.82843	4501	4	1329	1	296	1.81713	32	35
1	22.3357	0.0618276	0.0393288	2.82843	4502	4	0	0	0	0	32	35
1	2.34017	2.05519	3.58161	2.82843	4503	4	0	0	0	0	32	35
1	9.24504	1.28336	1.94775	2.82843	4506	4	2378	4	508	1.91366	32	36
1	22.7058	0.910175	2.58501	2.82843	4507	4	0	0	0	0	32	43
1	8.40592	0.0271942	0.0431744	2.82843	4510	4	0	0	0	0	32	36
1	51.6183	0.00151519	0.0148356	2.82843	4515	4	0	0	0	0	32	37
1	12.2211	0.0515598	0.265604	2.82843	4518	4	0	0	0	0	32	39
1	9.9146	1.59304e-06	0.132263	2.82843	4520	4	0	0	0	0	32	36
1	1.80807	0.0911195	2.6279	2.82843	4526	4	0	0	0	0	32	36
1	5.99326	0.54835	2.61872	2.82843	4530	4	0	0	0	0	32	38
1	6.87319	2.08087	4.41641	2.82843	4540	4	688	2	169	1.26946	32	36
1	1.79881	2.68492	3.97203	2.82843	4544	4	0	0	0	0	32	36
1	1.73668	2.82231	2.37938	2.82843	4546	4	0	0	0	0	32	37
1	11.4797	0.223139	2.06988	2.82843	4548	4	0	0	0	0	32	36
1	33.1492	0.0390114	0.00638063	2.82843	4550	4	0	0	0	0	32	35
1	56.2299	0.00231147	0.00124213	2.82843	4554	4	0	0	0	0	32	41
1	59.517	0.222384	0.0666199	2.82843	4556	4	0	0	0	0	32	47
1	225.007	0.354075	0.0130023	2.82843	4560	4	3892	1	838	2.83666	32	36
1	118.724	0.000211309	0.00045944	2.82843	4563	4	0	0	0	0	32	36
1	3.27659	0.662325	1.33041	2.82843	4567	4	0	0	0	0	32	35
1	210.754	0.0021314	0.0858141	2.82843	4573	4	0	0	0	0	32	41
1	103.346	0.713468	0.063041	2.82843	4576	4	0	0	0	0	32	35
1	28.1336	0.231061	2.60919	2.82843	4577	4	1430	1	317	0.342601	32	39
1	28.4375	1.32283	1.46571	2.82843	4579	4	0	0	0	0	32	36
1	14.7483	0.916164	1.72655	2.82843	4583	4	7179	2	1480	2.24094	32	35
1	22.3785	0.00177242	0.0269435	2.82843	4586	4	0	0	0	0	32	37
1	44.8927	0.000263487	0.00106702	2.82843	4590	4	0	0	0	0	32	36
1	1.25604	0.365444	4.85735	2.82843	4593	4	4882	2	1031	0.353294	32	37
1	13.4243	0.189711	4.0704	2.82843	4607	4	0	0	0	0	32	35
1	40.0737	0.0372826	0.0880039	2.82843	4609	4	0	0	0	0	32	35
1	7.27481	1.41876	0.358625	2.82843	4611	4	0	0	0	0	32	35
1	116.065	0.000327061	0.000395462	2.82843	4612	4	0	0	0	0	32	38
1	6.57729	0.122731	0.334824	2.82843	4616	4	0	0	0	0	32	41
1	10.7448	0.817436	1.22545	2.82843	4618	4	0	0	0	0	32	35
1	4.93835	0.696034	0.485747	2.82843	4621	4	0	0	0	0	32	36
1	2.03026	0.000233831	0.259548	2.82843	4631	4	0	0	0	0	32	38
1	36.484	1.60785	2.87783	2.82843	4634	4	0	0	0	0	32	36
1	42.9333	6.89022e-07	1.65721	2.82843	4639	4	0	0	0	0	32	35
1	7.97099	1.90022	0.495317	2.82843	4646	4	0	0	0	0	32	35
1	53.9239	0.0227508	0.0828529	2.82843	4653	4	0	0	0	0	32	35
1	11.4255	1.96539	2.53093	2.82843	4669	4	0	0	0	0	32	35
1	9.02603	5.27874e-05	0.129946	2.82843	4677	4	0	0	0	0	32	39
1	8.14766	0.827257	0.234967	2.82843	4678	4	0	0	0	0	32	35
1	58.7439	1.43007	0.0107758	2.82843	4679	4	0	0	0	0	32	36
1	21.8951	0.110502	0.956631	2.82843	4685	4	0	0	0	0	33	36
1	71.2463	0.785268	0.235817	2.82843	4695	4	0	0	0	0	33	36
1	15.3809	0.37347	0.0142453	2.82843	4697	4	0	0	0	0	33	37
1	1.91823	0.373766	3.20673	2.82843	4698	4	0	0	0	0	33	38
1	14.0285	1.78852	0.279176	2.82843	4699	4	0	0	0	0	33	37
1	119.659	0.0744009	0.326269	2.82843	4702	4	42	2	9	2.27967	33	37
1	79.1769	0.560781	0.656053	2.82843	4704	4	0	0	0	0	33	36
1	28.4422	1.35316	3.27196	2.82843	4706	4	4509	2	952	0.965634	33	37
1	2.56827	2.25397	2.86954	2.82843	4707	4	0	0	0	0	33	36
1	135.882	0.0607872	0.0310864	2.82843	4708	4	8539	1	1747	1.6156	33	36
1	7.35214	0.00316081	0.163076	2.82843	4709	4	0	0	0	0	33	36
1	12.6918	1.53463	4.86196	2.82843	4711	4	4062	2	864	1.45413	33	37
1	105.768	0.00275137	0.0111823	2.82843	4712	4	0	0	0	0	33	41
1	100.826	0.241234	0.0600964	2.82843	4716	4	0	0	0	0	33	39
1	5.78615	2.22594	4.75775	2.82843	4717	4	6413	1	1326	1.53103	33	36
1	16.1336	0.00617908	0.0633351	2.82843	4720	4	0	0	0	0	33	43
1	164.953	0.000134842	0.00237067	2.82843	4724	4	0	0	0	0	33	36
1	153.575	0.00213675	0.00340439	2.82843	4725	4	0	0	0	0	33	47
1	10.602	4.09581	5.09596	2.82843	4729	4	0	0	0	0	33	37
1	12.4582	0.873039	0.799417	2.82843	4740	4	5062	1	1063	1.39992	33	37
1	95.5418	0.0702772	0.00552011	2.82843	4746	4	0	0	0	0	33	37
1	90.6522	1.35323e-06	0.670813	2.82843	4753	4	2165	1	464	1.02085	33	36
1	63.6747	0.066218	0.0666783	2.82843	4760	4	5087	1	1069	1.05727	33	40
1	13.3131	0.0552563	0.0652603	2.82843	4762	4	0	0	0	0	33	39
1	31.9408	2.96361	4.90899	2.82843	4775	4	0	0	0	0	33	37
1	28.3241	0.141372	0.433797	2.82843	4776	4	0	0	0	0	33	36
1	5.63132	0.208796	5.11409	2.82843	4779	4	0	0	0	0	33	37
1	178.771	0.000222616	0.000951081	2.82843	4785	4	0	0	0	0	33	36
1	2.16664	1.90616	2.67419	2.82843	4789	4	0	0	0	0	33	37
1	53.1415	1.88505	0.294949	2.82843	4791	4	0	0	0	0	33	36
1	15.3218	1.54898	1.38522	2.82843	4795	4	0	0	0	0	33	37
1	3.16851	2.34511e-05	1.47526	2.82843	4799	4	0	0	0	0	33	43
1	4.5631	2.63019	1.44668	2.82843	4802	4	4144	2	876	1.3795	33	37
1	42.4579	0.301723	0.0205317	2.82843	4816	4	2701	2	579	1.14527	33	40
1	9.87661	0.121285	0.0608099	2.82843	4818	4	0	0	0	0	33	36
1	10.9661	4.02807	4.30969	2.82843	4823	4	2702	1	580	1.73527	33	36
1	12.5492	0.564789	0.307178	2.82843	4835	4	2246	1	479	2.75466	33	38
1	2.02232	1.35627	1.68013	2.82843	4837	4	0	0	0	0	33	36
1	11.0887	0.0104545	0.0114902	2.82843	4840	4	339	1	76	0.965962	33	43
1	45.3578	2.68763	5.0471	2.82843	4841	4	0	0	0	0	33	36
1	137.802	0.000251118	0.000906998	2.82843	4845	4	0	0	0	0	33	37
1	17.2681	2.18579	0.365951	2.82843	4846	4	0	0	0	0	33	37
1	76.4019	0.000239277	0.00339336	2.82843	4847	4	0	0	0	0	33	37
1	1.51242	0.000358263	3.12502	2.82843	4853	4	0	0	0	0	33	40
1	3.02404	0.205356	0.131403	2.82843	4870	4	0	0	0	0	33	36
1	4.42908	0.473556	0.461877	2.82843	4875	4	0	0	0	0	33	37
1	10.2708	0.00123021	0.00877093	2.82843	4879	4	0	0	0	0	33	36
1	7.95959	1.41833	0.443625	2.82843	4882	4	3304	2	718	0.565482	33	36
1	15.3412	0.000753397	0.0970452	2.82843	4889	4	486	1	110	1.89434	33	39
1	4.83684	0.00565614	0.167867	2.82843	4897	4	0	0	0	0	33	37
1	10.3402	1.09216	2.71273	2.82843	4901	4	4253	1	897	2.63213	33	36
1	24.5307	0.369968	3.09766	2.82843	4910	4	0	0	0	0	33	36
1	6.04423	0.128644	0.164033	2.82843	4914	4	0	0	0	0	33	36
1	1.98929	0.399403	0.0568198	2.82843	4917	4	0	0	0	0	33	36
1	5.53369	1.05643	4.65774	2.82843	4918	4	0	0	0	0	33	36
1	18.339	0.0005402	4.52811	2.82843	4920	4	0	0	0	0	33	37
1	33.7091	3.9828e-05	0.357048	2.82843	4927	4	0	0	0	0	33	37
1	5.38481	3.32333e-07	0.102341	2.82843	4930	4	0	0	0	0	33	36
1	6.14249	0.279348	0.0854855	2.82843	4940	4	603	2	143	0.848627	33	38
1	2.03353	3.97327e-05	3.74684	2.82843	4945	4	5744	2	1192	0.852934	33	36
1	94.8337	4.32287e-06	0.128319	2.82843	4953	4	0	0	0	0	33	36
1	12.2126	0.939297	0.689292	2.82843	4954	4	0	0	0	0	33	37
1	149.064	0.000566758	0.000423181	2.82843	4964	4	0	0	0	0	33	37
1	156.432	0.000277679	0.000246792	2.82843	4967	4	0	0	0	0	33	37
1	2.98013	0.566281	0.737627	2.82843	4973	4	0	0	0	0	33	37
1	76.3082	0.00401458	0.00725146	2.82843	4977	4	0	0	0	0	33	38
1	4.10635	2.2217	2.48364	2.82843	4984	4	0	0	0	0	33	37
1	8.04814	0.0180122	0.00189767	2.82843	4995	4	0	0	0	0	33	42
1	49.098	0.00489148	0.0205502	2.82843	4996	4	0	0	0	0	33	39
1	35.9612	0.190519	1.97358	2.82843	4998	4	0	0	0	0	33	39
1	4.42158	0.0809944	0.684163	2.82843	5008	4	9570	1	1923	1.55648	33	36
1	246.794	0.105171	0.0641931	2.82843	5013	4	3441	1	743	2.88654	33	38
1	71.1201	0.000217782	0.000558746	2.82843	5014	4	0	0	0	0	33	41
1	3.57565	0.769287	0.698463	2.82843	5016	4	0	0	0	0	33	36
1	21.0067	0.141556	0.0968162	2.82843	5020	4	0	0	0	0	33	36
1	2.07169	0.267021	1.69881	2.82843	5026	4	4369	1	930	2.87076	33	36
1	31.5536	5.80917	3.64583	2.82843	5032	4	0	0	0	0	33	36
1	101.212	0.000228139	0.00151402	2.82843	5034	4	0	0	0	0	33	39
1	15.6798	1.3613	3.80827	2.82843	5039	4	0	0	0	0	33	36
1	5.39288	0.343853	0.131582	2.82843	5053	4	0	0	0	0	33	36
1	15.1281	1.27317	0.0995154	2.82843	5055	4	0	0	0	0	33	40
1	10.1939	1.19026	3.14033	2.82843	5057	4	3480	1	753	2.06105	33	38
1	44.6512	0.151682	0.109112	2.82843	5061	4	0	0	0	0	33	37
1	53.8451	2.23241	0.0116471	2.82843	5062	4	0	0	0	0	33	36
1	24.6626	0.106438	0.0164058	2.82843	5065	4	0	0	0	0	33	44
1	26.1185	0.00232213	0.0355163	2.82843	5080	4	0	0	0	0	33	36
1	74.3108	0.495102	1.10741	2.82843	5083	4	6328	2	1316	1.13441	33	37
1	70.5808	1.28671	2.62949	2.82843	5087	4	0	0	0	0	33	38
1	169.916	2.12967	1.09708	2.82843	5093	4	0	0	0	0	33	36
1	24.6412	1.72401	4.07611	2.82843	5097	4	0	0	0	0	33	40
1	17.8281	1.5052	0.00956334	2.82843	5103	4	932	1	215	1.42297	33	37
1	28.4836	2.49001	1.72584	2.82843	5104	4	0	0	0	0	33	37
1	32.2695	0.0163716	0.0375661	2.82843	5110	4	0	0	0	0	33	37
1	31.3008	0.404966	0.159313	2.82843	5111	4	8869	1	1814	2.06089	33	36
1	85.6867	0.326903	0.0108781	2.82843	5114	4	948	2	221	1.91298	33	38
1	21.4171	0.514953	0.144336	2.82843	5117	4	6824	1	1401	1.79072	33	40
1	53.4144	1.17017	3.51092	2.82843	5118	4	0	0	0	0	33	36
1	10.8426	0.000618481	0.0213476	2.82843	5119	4	966	1	226	1.48265	33	51
1	38.2459	1.84059	1.67529	2.82843	5128	4	0	0	0	0	33	36
1	27.4122	1.59288	1.14599	2.82843	5135	4	0	0	0	0	33	36
1	7.18213	0.000511358	0.0256866	2.82843	5141	4	0	0	0	0	33	41
1	18.5412	0.00397021	0.00978213	2.82843	5147	4	0	0	0	0	34	38
1	48.2191	0.619322	2.29686	2.82843	5149	4	0	0	0	0	34	37
1	180.297	0.000649443	0.0236586	2.82843	5155	4	2562	1	549	1.49706	34	37
1	48.2174	0.64412	0.0509831	2.82843	5166	4	0	0	0	0	34	40
1	243.661	1.74241	3.46409	2.82843	5169	4	5480	1	1144	1.6024	34	38
1	51.981	5.44874	4.67179	2.82843	5170	4	4046	1	862	1.48763	34	37
1	13.9281	0.961727	0.950893	2.82843	5177	4	0	0	0	0	34	38
1	35.2464	0.00645299	0.00333576	2.82843	5178	4	0	0	0	0	34	38
1	2.33898	2.12301e-07	2.65905	2.82843	5186	4	0	0	0	0	34	40
1	88.7531	2.40586	2.70261	2.82843	5195	4	7740	1	1588	2.38743	34	37
1	52.609	1.18271	2.82795	2.82843	5197	4	3588	1	775	2.39943	34	37
1	160.482	2.87929	4.55546	2.82843	5202	4	0	0	0	0	34	37
1	6.5431	1.31438	3.79762	2.82843	5204	4	0	0	0	0	34	37
1	4.06538	0.0538701	1.03206	2.82843	5210	4	0	0	0	0	34	37
1	4.03216	3.75168e-07	0.622242	2.82843	5215	4	0	0	0	0	34	37
1	3.92537	0.684037	4.09697	2.82843	5221	4	0	0	0	0	34	37
1	313.815	1.24663	2.11882	2.82843	5231	4	0	0	0	0	34	38
1	23.0399	0.0650509	0.00939981	2.82843	5239	4	0	0	0	0	34	43
1	16.9127	2.37146e-07	0.00336845	2.82843	5240	4	0	0	0	0	34	39
1	7.78018	3.34791	2.50432	2.82843	5246	4	0	0	0	0	34	37
1	1.42951	1.63678	2.12122	2.82843	5253	4	1669	1	368	1.58114	34	37
1	1.83198	2.83856	3.15836	2.82843	5256	4	0	0	0	0	34	37
1	36.3264	0.0104183	0.0728279	2.82843	5261	4	0	0	0	0	34	37
1	12.0613	0.404292	0.0776624	2.82843	5269	4	0	0	0	0	34	45
1	5.6861	0.268829	3.24992	2.82843	5277	4	0	0	0	0	34	38
1	20.6264	0.453099	0.00513068	2.82843	5278	4	0	0	0	0	34	39
1	12.1424	0.00148847	0.0407636	2.82843	5281	4	6056	1	1253	3.01518	34	38
1	17.5329	0.280187	0.0701117	2.82843	5284	4	0	0	0	0	34	37
1	3.78938	0.349989	3.58812	2.82843	5288	4	0	0	0	0	34	43
1	13.0474	0.238606	0.341589	2.82843	5289	4	0	0	0	0	34	39
1	33.4694	0.0023447	0.000781672	2.82843	5293	4	0	0	0	0	34	40
1	2.88179	1.46364	3.09181	2.82843	5295	4	0	0	0	0	34	38
1	4.56318	0.605219	1.43216	2.82843	5298	4	0	0	0	0	34	37
1	10.4713	0.021965	0.0464518	2.82843	5303	4	0	0	0	0	34	37
1	4.53908	9.8782e-07	0.716827	2.82843	5304	4	6982	1	1429	0.200158	34	37
1	10.8899	0.0074236	0.0843267	2.82843	5312	4	0	0	0	0	34	40
1	23.9174	1.83057	0.0727207	2.82843	5324	4	2277	2	484	1.68339	34	37
1	1.25242	0.440178	2.26602	2.82843	5326	4	0	0	0	0	34	37
1	11.3495	0.939979	0.50497	2.82843	5327	4	1753	1	381	1.56263	34	37
1	17.8477	9.41409e-07	0.0431364	2.82843	5328	4	0	0	0	0	34	40
1	8.94925	0.457871	3.28917	2.82843	5330	4	0	0	0	0	34	37
1	25.2881	1.17275	0.253273	2.82843	5332	4	0	0	0	0	34	40
1	3.04687	2.18816	1.91636	2.82843	5335	4	7423	1	1533	0.335965	34	37
1	6.04534	0.846346	0.388489	2.82843	5339	4	0	0	0	0	34	41
1	14.2053	1.78349	1.03749	2.82843	5342	4	401	2	93	1.8029	34	37
1	12.6863	9.19541e-06	0.815145	2.82843	5346	4	3291	3	716	1.35304	34	39
1	7.92587	5.71116e-05	0.94709	2.82843	5347	4	0	0	0	0	34	37
1	16.7189	0.334585	0.302156	2.82843	5348	4	0	0	0	0	34	37
1	1.68036	2.91007	3.29579	2.82843	5359	4	8662	3	1769	0.885415	34	37
1	5.80194	1.70604	0.863006	2.82843	5369	4	0	0	0	0	34	37
1	9.52538	1.68096	2.88319	2.82843	5373	4	3778	2	813	0.638777	34	38
1	2.88171	8.64527e-08	2.0761	2.82843	5376	4	0	0	0	0	34	39
1	7.84896	0.0505824	0.203668	2.82843	5380	4	6152	1	1277	1.16468	34	38
1	28.5973	0.00450133	0.0571827	2.82843	5381	4	0	0	0	0	34	46
1	21.8979	1.99432	0.823839	2.82843	5383	4	3324	1	720	2.57655	34	37
1	20.8483	0.260985	2.04495	2.82843	5384	4	0	0	0	0	34	37
1	36.0852	0.761817	3.82881	2.82843	5389	4	0	0	0	0	34	37
1	77.5165	0.99954	0.0358214	2.82843	5403	4	7510	1	1546	0.365808	34	42
1	21.8248	0.21883	1.06221	2.82843	5404	4	0	0	0	0	34	43
1	2.66209	0.00686158	0.0445182	2.82843	5406	4	0	0	0	0	34	41
1	6.65639	1.26594	4.13284	2.82843	5413	4	0	0	0	0	34	37
1	7.45452	0.00656479	0.0563327	2.82843	5415	4	0	0	0	0	34	39
1	75.9442	0.201436	0.927754	2.82843	5416	4	1331	1	297	2.5952	34	37
1	18.6811	0.97249	0.0340456	2.82843	5419	4	0	0	0	0	34	47
1	21.6374	0.937688	4.86989	2.82843	5422	4	0	0	0	0	34	37
1	245.012	1.5537	3.20492	2.82843	5427	4	0	0	0	0	34	37
1	3.24715	0.712747	1.86742	2.82843	5432	4	0	0	0	0	34	37
1	23.4855	0.737985	2.29526	2.82843	5435	4	0	0	0	0	34	38
1	2.2381	0.607357	0.424559	2.82843	5439	4	0	0	0	0	34	37
1	22.437	0.0821366	0.350773	2.82843	5440	4	0	0	0	0	34	41
1	14.5928	1.02145	3.46838	2.82843	5447	4	7954	1	1638	3.02571	34	38
1	25.172	1.63313	3.19456	2.82843	5461	4	0	0	0	0	34	38
1	2.77381	0.531838	0.715796	2.82843	5466	4	0	0	0	0	34	37
1	2.70665	2.58982e-08	5.10101	2.82843	5467	4	5781	2	1201	0.34382	34	37
1	2.4469	2.68562	1.46667	2.82843	5469	4	0	0	0	0	34	38
1	19.2554	0.595044	1.54316	2.82843	5476	4	2937	2	633	0.849958	34	42
1	5.7636	1.21345	3.31393	2.82843	5478	4	0	0	0	0	34	38
1	1.09166	0.412775	2.84915	2.82843	5483	4	0	0	0	0	34	38
1	116.003	2.39017	0.677306	2.82843	5488	4	8393	2	1719	0.329631	34	40
1	6.00976	0.496512	0.0226569	2.82843	5492	4	0	0	0	0	34	37
1	17.9752	1.13132	3.83698	2.82843	5502	4	0	0	0	0	34	37
1	2.15485	0.570622	2.1677	2.82843	5503	4	4869	1	1030	1.99896	34	40
1	53.07	0.0154433	0.00408723	2.82843	5512	4	0	0	0	0	34	38
1	33.2912	0.919546	0.35313	2.82843	5513	4	2467	2	522	0.833662	34	37
1	94.253	0.00183647	0.0845647	2.82843	5519	4	0	0	0	0	34	43
1	98.2564	7.42888e-05	1.55734	2.82843	5521	4	0	0	0	0	34	39
1	71.2749	0.0947728	0.0401022	2.82843	5528	4	0	0	0	0	34	37
1	11.729	0.840634	1.73003	2.82843	5532	4	0	0	0	0	34	37
1	65.0884	0.000775222	0.00257515	2.82843	5539	4	0	0	0	0	34	45
1	5.01338	0.859764	2.33612	2.82843	5544	4	0	0	0	0	34	38
1	9.9385	0.327079	0.000146786	2.82843	5561	4	0	0	0	0	34	37
1	115.199	2.26699	2.05315	2.82843	5566	4	2527	3	536	0.833938	34	38
1	96.3416	1.89761	2.95842	2.82843	5567	4	0	0	0	0	34	38
1	91.4407	0.210858	0.486298	2.82843	5568	4	0	0	0	0	34	37
1	17.3371	0.726127	3.20379	2.82843	5577	4	4446	1	943	1.99079	34	39
1	8.06293	0.439457	3.39646	2.82843	5579	4	0	0	0	0	34	39
1	15.2987	0.787727	0.0625937	2.82843	5584	4	0	0	0	0	34	37
1	166.725	0.0140587	0.243686	2.82843	5609	4	0	0	0	0	34	47
1	18.6966	0.315581	0.746201	2.82843	5612	4	0	0	0	0	34	37
1	30.8377	0.0458601	0.114418	2.82843	5643	4	0	0	0	0	35	38
1	85.1229	0.00341261	0.00552019	2.82843	5650	4	1036	1	240	1.3517	35	40
1	2.462	3.32672	3.5065	2.82843	5656	4	0	0	0	0	35	38
1	14.0772	4.89404e-06	0.0165807	2.82843	5663	4	1052	1	244	2.77088	35	38
1	74.7723	0.25148	0.0138654	2.82843	5669	4	6432	1	1333	3.01475	35	44
1	34.577	0.000107286	0.0113029	2.82843	5670	4	0	0	0	0	35	39
1	38.5095	2.97403	2.6477	2.82843	5672	4	0	0	0	0	35	38
1	8.84909	0.931619	0.0978051	2.82843	5675	4	0	0	0	0	35	38
1	215.104	0.43287	0.059366	2.82843	5681	4	0	0	0	0	35	43
1	20.5317	1.17286	0.0443715	2.82843	5689	4	0	0	0	0	35	39
1	4.2675	0.577898	0.626961	2.82843	5690	4	0	0	0	0	35	38
1	87.9498	2.25467	3.25171	2.82843	5699	4	9358	1	1887	1.45559	35	40
1	90.814	0.00414985	0.0174576	2.82843	5702	4	0	0	0	0	35	38
1	41.9505	1.7578	3.81299	2.82843	5706	4	3620	1	787	2.34753	35	44
1	126.392	0.000294905	0.000204099	2.82843	5722	4	0	0	0	0	35	41
1	57.202	0.00910344	0.0510936	2.82843	5723	4	7794	1	1600	2.89082	35	39
1	9.2345	0.451408	0.0544087	2.82843	5725	4	0	0	0	0	35	38
1	18.9237	0.0466444	0.173381	2.82843	5729	4	0	0	0	0	35	43
1	16.0409	2.27046	0.4145	2.82843	5743	4	0	0	0	0	35	38
1	36.346	1.6093	4.99569	2.82843	5746	4	7377	1	1518	0.042264	35	40
1	2.39595	0.11102	0.206422	2.82843	5747	4	0	0	0	0	35	40
1	21.0647	0.212899	0.0710891	2.82843	5748	4	0	0	0	0	35	38
1	103.129	1.35862	0.242031	2.82843	5755	4	0	0	0	0	35	38
1	52.6772	0.000614407	0.00424149	2.82843	5757	4	0	0	0	0	35	45
1	4.42547	0.0496778	3.56072	2.82843	5763	4	1178	1	264	2.46944	35	38
1	121.829	0.000486186	0.000719112	2.82843	5764	4	340	1	77	1.51225	35	46
1	79.9849	2.09678	0.0182106	2.82843	5771	4	347	1	81	1.92957	35	39
1	25.7974	0.62018	3.78755	2.82843	5772	4	0	0	0	0	35	42
1	7.60312	1.21315e-05	0.00510874	2.82843	5780	4	0	0	0	0	35	38
1	32.3521	0.17781	0.50966	2.82843	5783	4	0	0	0	0	35	38
1	106.308	0.000840561	0.00517934	2.82843	5788	4	0	0	0	0	35	38
1	16.7475	0.0122839	0.101563	2.82843	5789	4	0	0	0	0	35	39
1	40.6457	0.00352913	0.000875296	2.82843	5795	4	0	0	0	0	35	41
1	2.54368	0.537203	1.62716	2.82843	5796	4	0	0	0	0	35	38
1	26.2901	0.0440698	0.030737	2.82843	5797	4	1758	1	383	0.887882	35	45
1	26.6898	0.0925838	0.403581	2.82843	5798	4	0	0	0	0	35	38
1	5.93728	0.1847	1.02897	2.82843	5801	4	0	0	0	0	35	46
1	155.123	0.000343813	0.000567478	2.82843	5807	4	0	0	0	0	35	39
1	62.4284	4.05268	3.70669	2.82843	5808	4	2775	2	600	1.16041	35	38
1	1.55537	1.59116	1.47502	2.82843	5815	4	0	0	0	0	35	40
1	194.457	0.726497	2.53986	2.82843	5817	4	0	0	0	0	35	38
1	28.5129	0.000750911	0.0107256	2.82843	5820	4	0	0	0	0	35	38
1	9.82543	2.76801	2.42794	2.82843	5821	4	0	0	0	0	35	40
1	13.6809	2.37233	4.22118	2.82843	5823	4	0	0	0	0	35	38
1	21.5375	0.00204057	0.00331362	2.82843	5839	4	0	0	0	0	35	38
1	2.76103	0.0832766	0.0200733	2.82843	5844	4	5698	3	1181	0.838707	35	39
1	7.71616	1.89044	1.20808	2.82843	5845	4	3332	3	722	0.356597	35	39
1	25.2132	0.0663472	0.00495758	2.82843	5852	4	547	1	125	1.20898	35	38
1	47.6265	0.564437	0.111937	2.82843	5854	4	0	0	0	0	35	38
1	76.8798	2.08114	0.448281	2.82843	5856	4	6173	1	1280	2.8359	35	38
1	60.9822	0.999247	1.43216	2.82843	5865	4	0	0	0	0	35	38
1	40.8157	1.10346	4.16018	2.82843	5868	4	0	0	0	0	35	39
1	23.7349	0.333673	0.367889	2.82843	5874	4	0	0	0	0	35	38
1	15.8556	0.000139782	0.00155629	2.82843	5883	4	0	0	0	0	35	44
1	20.2718	0.866691	0.126372	2.82843	5884	4	0	0	0	0	35	42
1	35.3055	0.290988	0.284587	2.82843	5885	4	0	0	0	0	35	38
1	12.901	9.61855e-05	0.0167766	2.82843	5891	4	0	0	0	0	35	39
1	52.1053	0.140453	0.00243081	2.82843	5904	4	0	0	0	0	35	39
1	64.5591	1.04859e-05	0.0204298	2.82843	5909	4	0	0	0	0	35	40
1	4.35821	1.3857e-05	0.293891	2.82843	5916	4	0	0	0	0	35	39
1	80.7032	0.000751843	0.000241603	2.82843	5918	4	0	0	0	0	35	39
1	49.1317	3.38281	3.68221	2.82843	5923	4	5291	2	1112	1.17129	35	41
1	4.1752	0.241834	0.323982	2.82843	5931	4	0	0	0	0	35	40
1	53.3856	0.00749286	0.164998	2.82843	5933	4	0	0	0	0	35	40
1	20.3733	0.00406688	0.0255154	2.82843	5936	4	0	0	0	0	35	42
1	197.982	0.0344612	0.0133634	2.82843	5942	4	754	1	183	2.62732	35	46
1	115.145	0.000283476	0.000643083	2.82843	5946	4	0	0	0	0	35	52
1	84.016	0.0186813	0.0138496	2.82843	5948	4	0	0	0	0	35	40
1	1.81418	1.1889	2.06511	2.82843	5958	4	0	0	0	0	35	38
1	44.9562	1.47538	3.08692	2.82843	5960	4	3457	2	749	1.57867	35	38
1	2.89482	7.51961e-10	3.73135	2.82843	5961	4	9597	1	1929	2.37982	35	38
1	2.61566	0.78701	4.63204	2.82843	5965	4	0	0	0	0	35	40
1	23.1261	0.644181	0.409094	2.82843	5968	4	0	0	0	0	35	38
1	2.29077	2.39027	2.43268	2.82843	5987	4	0	0	0	0	35	38
1	5.11878	0.00043437	0.027478	2.82843	5991	4	0	0	0	0	35	40
1	77.2469	0.00955442	0.0074403	2.82843	5995	4	0	0	0	0	35	39
1	6.90138	0.191512	1.77823	2.82843	6001	4	0	0	0	0	35	38
1	45.7713	0.0108	0.037095	2.82843	6003	4	0	0	0	0	35	38
1	30.856	0.000995802	0.00290403	2.82843	6009	4	0	0	0	0	35	39
1	32.6037	0.51165	0.0285088	2.82843	6016	4	7660	3	1579	1.81359	35	38
1	29.2028	0.172655	0.813757	2.82843	6029	4	0	0	0	0	35	38
1	241.341	1.85094	1.28259	2.82843	6030	4	0	0	0	0	35	38
1	31.0796	0.807723	0.063416	2.82843	6037	4	0	0	0	0	35	38
1	58.4282	1.21014	1.80504	2.82843	6047	4	0	0	0	0	35	44
1	3.62792	0.941692	0.367408	2.82843	6049	4	0	0	0	0	35	38
1	88.0348	0.00253796	0.00518262	2.82843	6056	4	0	0	0	0	35	47
1	6.64478	0.0866771	0.184462	2.82843	6064	4	0	0	0	0	36	41
1	71.2324	2.57863	0.526855	2.82843	6065	4	0	0	0	0	36	39
1	11.4653	0.0335993	0.442878	2.82843	6070	4	0	0	0	0	36	42
1	117.447	0.000124859	0.00292491	2.82843	6079	4	0	0	0	0	36	40
1	4.12031	0.000296462	0.105466	2.82843	6104	4	0	0	0	0	36	39
1	52.7999	3.37257	4.57378	2.82843	6107	4	0	0	0	0	36	40
1	17.3578	0.38749	0.202444	2.82843	6109	4	6422	2	1330	2.55248	36	40
1	10.3726	0.276707	1.88127	2.82843	6110	4	0	0	0	0	36	39
1	166.088	3.30475e-06	0.215083	2.82843	6115	4	0	0	0	0	36	45
1	6.79627	0.258401	0.197057	2.82843	6118	4	0	0	0	0	36	41
1	26.7724	3.25364	1.11149	2.82843	6120	4	6439	2	1335	0.354955	36	39
1	16.1189	0.282718	0.0324898	2.82843	6121	4	0	0	0	0	36	41
1	103.645	0.00117126	0.0153224	2.82843	6125	4	0	0	0	0	36	39
1	121.576	0.00677662	0.0270264	2.82843	6127	4	0	0	0	0	36	39
1	6.07964	0.979351	4.92055	2.82843	6135	4	0	0	0	0	36	39
1	18.5107	1.68659e-06	3.64984	2.82843	6139	4	0	0	0	0	36	40
1	45.7484	6.03295e-06	0.164576	2.82843	6140	4	0	0	0	0	36	39
1	42.8103	1.44462	0.103945	2.82843	6142	4	148	1	33	2.72851	36	41
1	16.651	0.0264829	0.0433311	2.82843	6152	4	0	0	0	0	36	39
1	6.17441	4.04288	4.91873	2.82843	6158	4	0	0	0	0	36	39
1	19.0346	1.43958	1.22141	2.82843	6160	4	0	0	0	0	36	39
1	29.6088	2.08303e-06	0.48115	2.82843	6161	4	0	0	0	0	36	39
1	6.07104	1.28519	1.39136	2.82843	6162	4	0	0	0	0	36	40
1	58.2309	3.32087e-06	0.0490988	2.82843	6167	4	0	0	0	0	36	41
1	64.7058	0.076402	0.388764	2.82843	6168	4	0	0	0	0	36	40
1	18.1917	1.58548	0.0762609	2.82843	6172	4	0	0	0	0	36	39
1	8.07804	0.242506	1.22734	2.82843	6179	4	2201	1	473	2.90572	36	40
1	13.6568	0.253816	0.433444	2.82843	6190	4	0	0	0	0	36	39
1	15.8088	3.56158e-07	2.43385	2.82843	6193	4	0	0	0	0	36	43
1	14.7942	0.157857	1.29624	2.82843	6194	4	0	0	0	0	36	40
1	7.44394	1.26302	1.61676	2.82843	6198	4	0	0	0	0	36	40
1	12.0324	0.325072	0.255872	2.82843	6199	4	0	0	0	0	36	42
1	47.7002	0.714637	1.96429	2.82843	6206	4	0	0	0	0	36	39
1	26.6207	0.649958	0.0396339	2.82843	6212	4	0	0	0	0	36	39
1	50.9088	0.249305	0.0377529	2.82843	6214	4	4170	1	880	0.494311	36	39
1	2.67057	3.5918	1.48486	2.82843	6225	4	0	0	0	0	36	39
1	1.24711	0.442097	5.07875	2.82843	6226	4	0	0	0	0	36	39
1	76.7213	0.00890447	0.00793069	2.82843	6234	4	6093	1	1264	1.78188	36	40
1	25.1936	0.108007	0.0626868	2.82843	6235	4	0	0	0	0	36	45
1	7.91336	0.910399	1.33628	2.82843	6240	4	393	1	90	2.37704	36	39
1	17.3477	0.0425596	0.0273306	2.82843	6247	4	0	0	0	0	36	40
1	2.53073	1.90956	3.28365	2.82843	6261	4	0	0	0	0	36	40
1	53.6815	0.00208981	0.00907652	2.82843	6263	4	0	0	0	0	36	41
1	10.865	0.407561	0.452124	2.82843	6271	4	0	0	0	0	36	42
1	9.84721	0.00176826	0.00540497	2.82843	6277	4	0	0	0	0	36	39
1	36.7717	0.00136218	0.0019953	2.82843	6278	4	0	0	0	0	36	50
1	6.2061	1.07463	1.23573	2.82843	6285	4	0	0	0	0	36	39
1	4.42185	4.12615e-07	0.747064	2.82843	6292	4	6594	1	1361	0.792079	36	42
1	5.53604	0.889207	1.9321	2.82843	6319	4	0	0	0	0	36	40
1	20.7012	0.799861	1.26749	2.82843	6324	4	0	0	0	0	36	41
1	49.2887	0.0440598	0.0038686	2.82843	6332	4	0	0	0	0	36	41
1	7.55752	0.830635	2.26689	2.82843	6335	4	0	0	0	0	36	41
1	1.38655	7.75746e-05	0.276079	2.82843	6340	4	9507	2	1909	2.61453	36	41
1	5.12275	7.69014e-08	1.81274	2.82843	6343	4	9512	2	1911	1.38191	36	39
1	126.626	0.00359351	4.55298e-05	2.82843	6347	4	6657	1	1373	2.53209	36	43
1	11.3582	0.0836013	0.291153	2.82843	6350	4	0	0	0	0	36	40
1	37.3468	5.11663e-06	0.719064	2.82843	6358	4	0	0	0	0	36	39
1	249.744	1.05622	0.331088	2.82843	6359	4	0	0	0	0	36	39
1	21.5441	0.0237895	0.0529813	2.82843	6363	4	0	0	0	0	36	39
1	149.564	0.0101097	0.000136369	2.82843	6367	4	0	0	0	0	36	41
1	3.31594	0.183998	0.0384641	2.82843	6373	4	0	0	0	0	36	40
1	33.6246	0.492296	2.92662	2.82843	6374	4	7969	1	1639	1.90345	36	40
1	8.84603	0.0509539	0.0159574	2.82843	6377	4	0	0	0	0	36	41
1	4.21099	1.3396	1.69591	2.82843	6385	4	0	0	0	0	36	40
1	59.5678	0.139138	0.00688871	2.82843	6391	4	0	0	0	0	36	41
1	1.78348	3.75846	0.00618543	2.82843	6394	4	0	0	0	0	36	39
1	1.87946	1.04826	0.0929125	2.82843	6401	4	0	0	0	0	36	40
1	4.05332	0.91101	3.1836	2.82843	6402	4	0	0	0	0	36	39
1	7.74049	0.0996621	0.145027	2.82843	6405	4	0	0	0	0	36	47
1	436.801	4.51343	2.56452	2.82843	6406	4	7163	2	1473	1.01467	36	39
1	10.644	0.39974	0.938678	2.82843	6409	4	0	0	0	0	36	40
1	57.4227	0.00144361	0.00524493	2.82843	6420	4	0	0	0	0	36	44
1	13.7621	0.0202819	0.240619	2.82843	6421	4	0	0	0	0	36	44
1	10.6674	0.582471	3.61089	2.82843	6426	4	0	0	0	0	36	41
1	39.3259	0.000741204	0.00602603	2.82843	6434	4	0	0	0	0	36	40
1	30.2839	1.97376	0.271452	2.82843	6440	4	0	0	0	0	36	40
1	23.0183	0.929481	0.0661618	2.82843	6445	4	0	0	0	0	36	39
1	61.0846	1.09795	0.334509	2.82843	6454	4	0	0	0	0	36	40
1	20.3183	0.00694349	0.0355897	2.82843	6464	4	898	1	207	2.53941	36	50
1	179.652	1.43305	3.7592	2.82843	6468	4	0	0	0	0	36	40
1	51.598	0.0437452	0.0349174	2.82843	6471	4	0	0	0	0	36	44
1	48.1338	0.204768	3.31547	2.82843	6481	4	0	0	0	0	36	43
1	3.2585	0.000696837	0.202691	2.82843	6483	4	0	0	0	0	36	40
1	14.6312	1.38382	0.40516	2.82843	6491	4	939	1	218	1.62886	36	39
1	12.3272	0.337822	2.66316	2.82843	6492	4	0	0	0	0	36	40
1	19.7875	1.35775	3.85531	2.82843	6500	4	8875	3	1815	1.01199	36	40
1	93.3106	0.622972	1.98381	2.82843	6521	4	0	0	0	0	36	44
1	62.1518	1.29414	0.143447	2.82843	6524	4	0	0	0	0	36	41
1	2.11304	0.882834	1.92396	2.82843	6530	4	0	0	0	0	37	40
1	30.15	1.26343	0.479883	2.82843	6534	4	0	0	0	0	37	40
1	4.28795	3.18346	2.7426	2.82843	6540	4	0	0	0	0	37	41
1	12.9264	0.481141	0.346431	2.82843	6541	4	0	0	0	0	37	44
1	3.95223	1.78759	2.47902	2.82843	6548	4	0	0	0	0	37	44
1	57.4518	0.66703	2.7545	2.82843	6552	4	0	0	0	0	37	40
1	80.3272	0.143493	0.0147969	2.82843	6558	4	8927	2	1821	0.538044	37	44
1	93.3852	0.28733	0.658493	2.82843	6559	4	0	0	0	0	37	40
1	90.0367	2.55275	0.752674	2.82843	6563	4	0	0	0	0	37	40
1	114.768	0.00115492	0.000736716	2.82843	6564	4	0	0	0	0	37	43
1	19.5312	1.84627	0.688175	2.82843	6574	4	4077	1	867	0.801254	37	41
1	60.7721	0.436201	0.202817	2.82843	6584	4	0	0	0	0	37	41
1	11.7108	0.0791032	0.179169	2.82843	6588	4	0	0	0	0	37	40
1	58.8146	0.000231533	0.15365	2.82843	6596	4	0	0	0	0	37	40
1	72.9695	3.15831	1.86482	2.82843	6597	4	5981	1	1238	1.50338	37	41
1	12.7525	0.000312517	0.0446839	2.82843	6598	4	0	0	0	0	37	42
1	20.8029	0.00135452	0.378999	2.82843	6599	4	0	0	0	0	37	40
1	29.9884	2.03226	1.6285	2.82843	6604	4	0	0	0	0	37	42
1	116.122	0.013466	0.0118876	2.82843	6606	4	0	0	0	0	37	44
1	11.4657	2.00288	3.43024	2.82843	6609	4	0	0	0	0	37	41
1	36.0318	2.141	1.97765	2.82843	6618	4	0	0	0	0	37	40
1	6.16465	1.0061	0.864006	2.82843	6621	4	0	0	0	0	37	40
1	11.1986	0.470772	0.532049	2.82843	6629	4	0	0	0	0	37	40
1	67.1059	0.00294793	0.0542457	2.82843	6640	4	0	0	0	0	37	43
1	2.7858	0.253893	0.269939	2.82843	6645	4	7805	1	1602	1.1681	37	40
1	28.0194	1.12642e-05	2.86686	2.82843	6646	4	0	0	0	0	37	41
1	12.1055	1.70185	0.283512	2.82843	6651	4	8205	1	1687	2.26052	37	40
1	7.24227	0.636377	0.871194	2.82843	6652	4	0	0	0	0	37	40
1	26.4132	1.21971	3.73161	2.82843	6659	4	5132	2	1080	1.81016	37	41
1	8.13084	0.0977906	2.06197	2.82843	6667	4	0	0	0	0	37	43
1	24.8257	0.296472	0.820285	2.82843	6671	4	0	0	0	0	37	40
1	58.4731	0.000930804	0.00162826	2.82843	6673	4	0	0	0	0	37	41
1	2.88338	1.70653	1.25453	2.82843	6674	4	0	0	0	0	37	42
1	10.4492	0.538758	1.57641	2.82843	6676	4	5609	1	1163	0.378832	37	40
1	5.10765	0.042727	0.0105264	2.82843	6678	4	0	0	0	0	37	41
1	12.3793	0.0290558	0.0473807	2.82843	6680	4	0	0	0	0	37	40
1	6.00154	0.985856	1.79185	2.82843	6686	4	0	0	0	0	37	40
1	2.24641	1.01291	4.00816	2.82843	6691	4	0	0	0	0	37	40
1	6.08819	0.00985454	0.884755	2.82843	6694	4	0	0	0	0	37	47
1	37.5779	0.0422507	0.00780994	2.82843	6707	4	1211	1	272	1.75886	37	40
1	1.69118	0.508859	0.298068	2.82843	6708	4	0	0	0	0	37	40
1	99.361	0.000556917	0.0104449	2.82843	6715	4	405	1	95	1.2147	37	44
1	32.2365	0.52583	0.00274126	2.82843	6736	4	7881	1	1620	2.04608	37	41
1	4.00866	0.189079	0.0166336	2.82843	6737	4	0	0	0	0	37	54
1	21.5576	0.265868	0.0423064	2.82843	6742	4	0	0	0	0	37	41
1	3.27353	0.245379	4.56717	2.82843	6743	4	0	0	0	0	37	42
1	40.875	0.319442	0.421018	2.82843	6745	4	2801	2	607	2.70996	37	46
1	16.1741	2.13763	3.04694	2.82843	6754	4	510	1	117	2.55862	37	41
1	2.88548	0.608536	4.68321	2.82843	6756	4	0	0	0	0	37	40
1	7.35183	0.110641	0.000707068	2.82843	6758	4	0	0	0	0	37	40
1	4.59461	1.36075	3.01114	2.82843	6760	4	517	2	118	2.74092	37	40
1	3.86797	0.00235629	0.0121798	2.82843	6762	4	0	0	0	0	37	44
1	4.39154	1.13967	1.53785	2.82843	6769	4	7062	2	1450	1.30547	37	40
1	15.4466	0.327543	0.0695042	2.82843	6771	4	0	0	0	0	37	41
1	101.892	1.23321	0.063561	2.82843	6774	4	0	0	0	0	37	40
1	20.1859	1.15215	0.0489433	2.82843	6777	4	555	2	128	1.14761	37	40
1	51.5962	0.0400305	0.0547247	2.82843	6781	4	0	0	0	0	37	40
1	15.566	2.13608	1.86528	2.82843	6786	4	0	0	0	0	37	43
1	7.71651	0.00290333	0.00683806	2.82843	6788	4	0	0	0	0	37	40
1	9.30301	0.312964	0.601332	2.82843	6790	4	8704	1	1781	1.88225	37	40
1	3.68329	4.16153	2.63065	2.82843	6794	4	0	0	0	0	37	40
1	8.38197	0.598466	0.946592	2.82843	6805	4	0	0	0	0	37	42
1	53.9005	0.00115817	0.0088939	2.82843	6807	4	0	0	0	0	37	40
1	2.68535	3.75293e-08	0.100891	2.82843	6808	4	0	0	0	0	37	40
1	5.876	3.89918	3.86005	2.82843	6809	4	0	0	0	0	37	41
1	7.80168	0.775138	2.4848	2.82843	6812	4	0	0	0	0	37	40
1	2.58501	7.93985e-05	1.59982	2.82843	6822	4	0	0	0	0	37	40
1	3.83326	0.7384	2.96164	2.82843	6824	4	632	2	152	1.06874	37	41
1	67.1578	0.000345214	0.000621245	2.82843	6833	4	0	0	0	0	37	41
1	23.2172	7.81557e-07	0.815108	2.82843	6835	4	0	0	0	0	37	41
1	2.9298	0.378197	0.988102	2.82843	6837	4	0	0	0	0	37	42
1	26.6266	2.13036	3.26357	2.82843	6846	4	0	0	0	0	37	41
1	1.6267	1.30241	2.9654	2.82843	6849	4	8367	1	1715	1.46286	37	40
1	8.62112	2.91206e-07	0.956974	2.82843	6861	4	0	0	0	0	37	40
1	1.22074	1.65006	0.907704	2.82843	6874	4	7148	1	1470	1.05771	37	43
1	32.9054	0.00201767	0.00334606	2.82843	6875	4	0	0	0	0	37	42
1	27.3777	0.00356153	0.00959999	2.82843	6878	4	0	0	0	0	37	40
1	142.756	6.70863e-05	0.0688409	2.82843	6880	4	0	0	0	0	37	40
1	134.304	0.0120221	0.0500082	2.82843	6884	4	1942	3	422	0.267911	37	40
1	1.543	1.90984e-07	0.896768	2.82843	6885	4	0	0	0	0	37	40
1	4.27016	0.0414748	0.00552454	2.82843	6892	4	1959	2	428	2.48806	37	58
1	5.41666	2.52121	0.865325	2.82843	6898	4	3903	1	841	1.86679	37	43
1	34.6402	1.20671e-06	0.0401573	2.82843	6899	4	0	0	0	0	37	41
1	8.58837	0.262374	0.899513	2.82843	6900	4	0	0	0	0	37	40
1	8.4644	1.5312	0.776841	2.82843	6902	4	0	0	0	0	37	40
1	45.631	0.000369581	0.00025256	2.82843	6903	4	0	0	0	0	37	44
1	22.6608	0.0062706	0.00420866	2.82843	6910	4	0	0	0	0	37	44
1	18.4374	3.13349	1.63599	2.82843	6913	4	0	0	0	0	37	40
1	29.5981	0.000161025	0.00167559	2.82843	6914	4	1979	1	432	1.34802	37	47
1	171.003	0.00167681	0.00981552	2.82843	6922	4	1468	1	325	1.85002	37	41
1	17.2374	0.0249353	0.0175008	2.82843	6942	4	5416	1	1133	2.84523	37	42
1	4.57745	1.52855	3.9129	2.82843	6943	4	4418	1	940	2.22336	37	40
1	25.4039	1.9071	0.402161	2.82843	6949	4	0	0	0	0	37	40
1	2.87383	0.785681	1.23252	2.82843	6952	4	2507	1	530	1.96374	37	40
1	12.907	0.131941	0.75012	2.82843	6953	4	0	0	0	0	37	41
1	6.82704	1.69775	1.24515	2.82843	6975	4	0	0	0	0	37	41
1	28.4022	0.0102337	0.0534886	2.82843	6981	4	0	0	0	0	37	40
1	75.0715	0.0592371	0.380395	2.82843	6984	4	0	0	0	0	37	41
1	6.89354	0.0038626	0.0147145	2.82843	6986	4	0	0	0	0	37	45
1	67.6641	1.57793	0.0425092	2.82843	6994	4	5901	2	1225	1.17937	37	40
1	37.6222	4.22591	5.08403	2.82843	6999	4	0	0	0	0	37	42
1	156.489	0.000201364	0.00523818	2.82843	7001	4	0	0	0	0	37	42
1	3.41591	1.18911	1.90836	2.82843	7009	4	0	0	0	0	37	40
1	55.4562	0.665516	1.64643	2.82843	7011	4	6362	1	1319	0.0596531	37	40
1	13.7766	4.80409e-05	0.0166101	2.82843	7014	4	0	0	0	0	37	41
1	171.876	0.000375079	0.000279753	2.82843	7027	4	0	0	0	0	38	41
1	144.154	3.34203	1.44663	2.82843	7032	4	0	0	0	0	38	41
1	85.2733	0.778732	0.492921	2.82843	7042	4	0	0	0	0	38	42
1	12.9686	0.0566699	0.190299	2.82843	7044	4	0	0	0	0	38	46
1	55.804	0.865456	3.73312	2.82843	7045	4	0	0	0	0	38	43
1	33.4358	0.0197869	0.00416022	2.82843	7046	4	0	0	0	0	38	43
1	97.7667	0.000450009	0.0158654	2.82843	7048	4	0	0	0	0	38	46
1	13.0953	1.32008	3.44131	2.82843	7051	4	0	0	0	0	38	43
1	3.76418	0.372298	0.370549	2.82843	7053	4	0	0	0	0	38	41
1	14.9967	0.162301	0.177331	2.82843	7055	4	0	0	0	0	38	41
1	8.61792	1.8949	4.77057	2.82843	7059	4	0	0	0	0	38	41
1	39.8504	0.382561	1.91002	2.82843	7063	4	0	0	0	0	38	42
1	34.366	0.858287	0.134205	2.82843	7078	4	0	0	0	0	38	43
1	1.6068	1.29415	0.282785	2.82843	7079	4	0	0	0	0	38	41
1	11.6571	0.847425	2.39966	2.82843	7082	4	0	0	0	0	38	41
1	93.3291	0.207785	0.129018	2.82843	7089	4	0	0	0	0	38	42
1	22.473	0.827093	2.28207	2.82843	7099	4	7323	1	1508	2.76038	38	41
1	13.768	0.0174146	0.6622	2.82843	7100	4	5077	2	1066	2.61143	38	41
1	39.8853	2.40108	4.82815	2.82843	7101	4	1651	1	363	2.0058	38	41
1	152.816	0.000462866	0.000248216	2.82843	7107	4	0	0	0	0	38	41
1	18.3591	1.84108	2.13337	2.82843	7126	4	0	0	0	0	38	41
1	1.72726	2.96561	2.31924	2.82843	7133	4	0	0	0	0	38	41
1	1.2899	2.23561	3.02154	2.82843	7134	4	3645	2	792	1.84352	38	42
1	10.4537	0.271545	0.0251501	2.82843	7138	4	0	0	0	0	38	41
1	4.91385	3.52932e-08	0.0194663	2.82843	7142	4	0	0	0	0	38	41
1	7.92185	1.31779	0.348665	2.82843	7144	4	0	0	0	0	38	41
1	56.76	0.157144	1.25858	2.82843	7148	4	0	0	0	0	38	44
1	46.4998	1.68381	0.0875694	2.82843	7149	4	0	0	0	0	38	42
1	5.75288	1.48909	0.292006	2.82843	7161	4	3234	2	697	1.99419	38	43
1	3.56973	3.0467	1.69983	2.82843	7167	4	0	0	0	0	38	41
1	65.8131	0.0207174	0.0986222	2.82843	7182	4	0	0	0	0	38	41
1	133.848	1.52158	2.75722	2.82843	7190	4	0	0	0	0	38	41
1	5.25346	1.64239	1.75139	2.82843	7194	4	2745	1	593	2.00808	38	41
1	73.6828	1.44574	2.35408	2.82843	7199	4	1209	2	270	1.03608	38	41
1	49.0918	1.03951	4.08874	2.82843	7200	4	0	0	0	0	38	41
1	5.57997	0.102916	0.0782814	2.82843	7201	4	0	0	0	0	38	46
1	1.22365	1.76406	2.02186	2.82843	7205	4	0	0	0	0	38	41
1	22.9478	0.0268938	0.000217566	2.82843	7208	4	0	0	0	0	38	46
1	41.8703	1.07012	4.03917	2.82843	7209	4	0	0	0	0	38	41
1	123.021	0.000317179	0.000773356	2.82843	7210	4	0	0	0	0	38	43
1	61.9311	0.688896	0.0015222	2.82843	7215	4	9448	1	1903	2.18701	38	46
1	8.16061	0.0700988	0.0130533	2.82843	7216	4	0	0	0	0	38	43
1	9.06929	2.54079	1.22171	2.82843	7224	4	0	0	0	0	38	42
1	107.192	0.408246	2.79128	2.82843	7241	4	0	0	0	0	38	42
1	3.16296	0.276392	3.48854	2.82843	7252	4	5234	1	1101	0.631518	38	42
1	43.4238	0.538818	4.32962	2.82843	7255	4	5237	1	1102	2.27843	38	41
1	10.1257	0.00601029	0.00252329	2.82843	7256	4	0	0	0	0	38	43
1	4.11601	0.932374	0.0971575	2.82843	7265	4	1292	1	290	1.18654	38	43
1	19.7097	0.25381	0.670157	2.82843	7268	4	0	0	0	0	38	43
1	16.8484	3.29269	3.54657	2.82843	7273	4	0	0	0	0	38	41
1	35.8867	0.164437	2.18534	2.82843	7281	4	0	0	0	0	38	58
1	18.4999	0.100335	0.03531	2.82843	7284	4	0	0	0	0	38	46
1	11.2336	0.370601	1.6934	2.82843	7287	4	0	0	0	0	38	42
1	18.8193	0.365598	0.219542	2.82843	7288	4	0	0	0	0	38	41
1	8.516	0.106886	0.0119504	2.82843	7291	4	4777	1	1007	1.57164	38	45
1	4.19482	2.11842	0.0316547	2.82843	7293	4	1864	1	407	1.17216	38	41
1	17.1061	5.89942	1.3205	2.82843	7297	4	0	0	0	0	38	41
1	6.95405	2.33694	0.279162	2.82843	7305	4	0	0	0	0	38	41
1	3.96193	0.298115	0.660371	2.82843	7306	4	0	0	0	0	38	43
1	34.0036	1.30176	1.41154	2.82843	7309	4	0	0	0	0	38	41
1	3.17792	0.123353	1.12283	2.82843	7311	4	0	0	0	0	38	48
1	5.62855	0.000103338	0.0334426	2.82843	7321	4	0	0	0	0	38	46
1	6.51582	0.747403	1.57603	2.82843	7325	4	0	0	0	0	38	41
1	5.45613	2.30975	0.759852	2.82843	7335	4	0	0	0	0	38	41
1	10.9681	0.00341132	0.0190883	2.82843	7340	4	0	0	0	0	38	44
1	377.822	0.641059	1.19795	2.82843	7347	4	0	0	0	0	38	41
1	28.2805	0.0465121	0.0179103	2.82843	7348	4	0	0	0	0	38	52
1	236.796	0.484126	0.0683084	2.82843	7351	4	0	0	0	0	38	43
1	131.388	0.498246	0.182721	2.82843	7352	4	5804	1	1208	0.432602	38	46
1	232.136	0.00261409	0.081277	2.82843	7353	4	0	0	0	0	38	44
1	87.4702	0.00243411	0.0153939	2.82843	7361	4	0	0	0	0	38	41
1	24.6387	0.0127841	0.104438	2.82843	7363	4	0	0	0	0	38	41
1	57.3292	0.0124866	0.00200506	2.82843	7364	4	0	0	0	0	38	43
1	8.12986	0.00228858	2.07801	2.82843	7365	4	0	0	0	0	38	47
1	10.9112	0.00566363	0.0179733	2.82843	7368	4	0	0	0	0	38	41
1	6.62736	0.202269	0.415488	2.82843	7370	4	0	0	0	0	38	43
1	186.875	0.00422621	0.0165503	2.82843	7379	4	0	0	0	0	38	53
1	50.1389	0.99231	0.146746	2.82843	7385	4	0	0	0	0	38	41
1	6.30976	0.0409872	0.815012	2.82843	7388	4	0	0	0	0	38	42
1	3.62468	2.19097	4.36575	2.82843	7402	4	0	0	0	0	38	43
1	10.9237	1.35367	0.0901429	2.82843	7407	4	875	2	206	2.41337	38	41
1	5.19693	0.0101131	0.181277	2.82843	7410	4	0	0	0	0	38	42
1	6.80836	0.302651	3.73069	2.82843	7413	4	3491	2	756	0.373352	38	44
1	15.8992	2.21545	1.87588	2.82843	7418	4	1510	2	336	0.452385	38	43
1	32.9541	0.000355253	0.289328	2.82843	7420	4	0	0	0	0	38	42
1	1.73248	0.724576	0.0361121	2.82843	7421	4	0	0	0	0	38	41
1	7.0339	1.17591	1.02121	2.82843	7423	4	0	0	0	0	38	41
1	5.33064	0.650592	3.47179	2.82843	7424	4	0	0	0	0	38	41
1	12.1357	0.785087	0.339616	2.82843	7432	4	0	0	0	0	38	44
1	25.197	0.00218754	0.000323205	2.82843	7435	4	0	0	0	0	38	41
1	12.6066	2.42421e-06	0.317267	2.82843	7437	4	0	0	0	0	38	42
1	46.9372	1.35769	2.08849	2.82843	7439	4	0	0	0	0	38	43
1	198.793	0.742086	3.28121	2.82843	7453	4	0	0	0	0	38	41
1	48.3771	0.579752	0.24158	2.82843	7455	4	0	0	0	0	38	41
1	123.924	1.88736	5.05551	2.82843	7468	4	2556	1	547	2.07879	38	42
1	6.57038	1.31241	3.69293	2.82843	7470	4	0	0	0	0	39	42
1	20.3753	1.39212	4.49215	2.82843	7477	4	0	0	0	0	39	42
1	123.972	1.66141	3.02978	2.82843	7482	4	6853	1	1404	2.81684	39	42
1	17.0791	0.0917595	0.10362	2.82843	7483	4	0	0	0	0	39	43
1	4.6836	1.38928e-06	1.07696	2.82843	7485	4	0	0	0	0	39	46
1	22.3084	0.158422	0.128419	2.82843	7493	4	0	0	0	0	39	43
1	361.31	0.00110021	0.017534	2.82843	7494	4	0	0	0	0	39	42
1	9.52022	1.17248e-06	0.0748197	2.82843	7499	4	0	0	0	0	39	56
1	141.131	3.20339	0.248222	2.82843	7506	4	0	0	0	0	39	42
1	4.14048	0.446898	0.895216	2.82843	7507	4	0	0	0	0	39	42
1	264.087	0.0344156	0.0646276	2.82843	7511	4	0	0	0	0	39	49
1	384.884	0.719995	3.23969	2.82843	7514	4	1045	2	241	0.538963	39	43
1	1.73476	0.154958	1.1551	2.82843	7518	4	0	0	0	0	39	42
1	29.1576	1.60755	3.92266	2.82843	7519	4	8558	1	1752	2.83811	39	42
1	173.078	0.0214485	0.00374972	2.82843	7521	4	107	1	25	0.633977	39	43
1	181.505	0.714771	0.618618	2.82843	7522	4	1621	2	353	0.699559	39	42
1	63.645	1.13924	0.673399	2.82843	7526	4	0	0	0	0	39	44
1	47.0823	0.00315567	0.00302814	2.82843	7530	4	0	0	0	0	39	43
1	3.00596	1.16232e-07	1.55554	2.82843	7535	4	0	0	0	0	39	42
1	5.26656	0.115732	1.26903	2.82843	7545	4	0	0	0	0	39	42
1	32.8587	0.210204	0.0729907	2.82843	7550	4	0	0	0	0	39	50
1	18.8895	0.973097	2.71854	2.82843	7557	4	7322	2	1507	1.29175	39	44
1	37.376	0.000195989	1.77355	2.82843	7559	4	2661	1	573	1.17106	39	42
1	33.8409	0.00359536	0.0255084	2.82843	7561	4	0	0	0	0	39	44
1	30.0209	1.50197	0.211231	2.82843	7564	4	0	0	0	0	39	42
1	19.7439	0.000681667	0.340063	2.82843	7579	4	0	0	0	0	39	42
1	11.8438	0.12361	0.0385085	2.82843	7595	4	0	0	0	0	39	42
1	1.94827	0.171621	0.779954	2.82843	7606	4	0	0	0	0	39	43
1	19.7354	1.36506	1.97703	2.82843	7607	4	0	0	0	0	39	47
1	9.08366	0.109899	0.0846094	2.82843	7613	4	0	0	0	0	39	42
1	4.30847	4.29816e-05	0.806214	2.82843	7620	4	0	0	0	0	39	43
1	31.1294	0.996297	3.22255	2.82843	7621	4	0	0	0	0	39	44
1	123.661	0.000701668	0.00284525	2.82843	7622	4	0	0	0	0	39	45
1	38.3927	1.11774	0.840446	2.82843	7634	4	0	0	0	0	39	43
1	2.2272	1.11749	3.54667	2.82843	7640	4	0	0	0	0	39	42
1	86.2567	1.28242	4.56104	2.82843	7643	4	6088	1	1261	2.34575	39	42
1	54.7482	0.00938041	0.0426663	2.82843	7645	4	368	1	86	1.94289	39	46
1	3.86875	0.597902	1.92736	2.82843	7651	4	0	0	0	0	39	43
1	11.561	3.52937e-06	0.28881	2.82843	7655	4	0	0	0	0	39	46
1	71.3208	2.2549	4.69891	2.82843	7658	4	3278	1	711	1.05001	39	43
1	4.81877	1.67997	2.94464	2.82843	7660	4	0	0	0	0	39	42
[truncated: 14,449 more rows]
