# Supplementary material for: Reduced binding of apoE4 to complement factor H promotes amyloid‐β oligomerization and neuroinflammation
Source: EMBO Rep. 2023 May 8;24(7):e56467. doi: 10.15252/embr.202256467 (PMC10328077; doi:10.15252/embr.202256467)
Supplement: Supplementary file 10 — Source Data for Figure 2 [file EMBR-24-e56467-s008.zip › Fig. 2 Source data/Fig. 2D-EApoE3.xlsx]

## Sheet: AB FH
Fig 2C-D. ApoE3/Ab stochiometry
1. Image number	2. Number of fluorescent molecules in foci	3. Diffusion coefficient (although these are stationary so this is not relevant)	4. First displacement	5. Spot size	6. trajectory number	7. image file ID	8. Trajectory number of colocalised spot in other frame	9. number of colocalised frames	10. Spot number of colocalised spot in other frame	11. Mean distance between colocalised spots	12. first frame of track	13. last frame of track
1	3.71715	0.562232	1.82821	2.82843	1	1	0	0	0	0	3	6
1	64.6488	7.1536e-05	0.00119405	2.82843	3	1	3000	1	1273	0.81775	3	11
1	1.77081	0.559782	2.60821	2.82843	4	1	0	0	0	0	3	6
1	2.92095	0.00032438	0.0173256	2.82843	6	1	3001	1	1274	2.36132	3	8
1	3.07589	0.0383813	0.642411	2.82843	7	1	0	0	0	0	3	6
1	3.26638	0.579999	0.566392	2.82843	13	1	0	0	0	0	3	8
1	72.1001	0.00197212	0.00240001	2.82843	17	1	0	0	0	0	3	9
1	7.515	0.911912	0.920771	2.82843	25	1	0	0	0	0	3	6
1	2.65156	0.148643	0.184869	2.82843	29	1	0	0	0	0	3	8
1	8.38357	0.166197	0.0833416	2.82843	33	1	0	0	0	0	3	7
1	3.35711	0.129287	0.144349	2.82843	41	1	3506	1	1491	1.62049	3	10
1	2.03658	0.347056	0.800039	2.82843	47	1	57	1	25	0.634406	3	7
1	4.84927	0.112249	0.0342804	2.82843	48	1	2009	1	873	2.79131	3	10
1	3.45993	0.542112	0.201373	2.82843	49	1	0	0	0	0	3	9
1	2.49563	0.239741	0.325948	2.82843	53	1	4565	1	1909	0.93656	3	10
1	2.63713	0.20103	0.0975978	2.82843	64	1	0	0	0	0	3	7
1	1.71335	0.512891	1.30857	2.82843	65	1	81	1	34	0.575596	3	7
1	2.09505	0.217034	1.08896	2.82843	68	1	0	0	0	0	3	8
1	1.54395	1.50458	0.342049	2.82843	69	1	0	0	0	0	3	6
1	4.46888	0.224204	0.37561	2.82843	70	1	2014	1	875	2.9803	3	16
1	3.66418	0.175222	2.98819	2.82843	71	1	0	0	0	0	3	9
1	4.05253	0.0617693	0.255638	2.82843	85	1	0	0	0	0	3	10
1	3.82977	0.177282	0.468687	2.82843	90	1	0	0	0	0	3	10
1	4.11226	0.106937	0.181445	2.82843	91	1	0	0	0	0	3	15
1	8.24639	0.00590766	0.0277402	2.82843	97	1	132	2	58	1.82577	3	8
1	1.51293	9.2854e-06	0.982813	2.82843	99	1	137	1	59	1.71473	3	6
1	3.96495	0.872587	0.0967611	2.82843	100	1	0	0	0	0	3	8
1	2.91253	0.303764	1.12975	2.82843	102	1	0	0	0	0	3	9
1	1.32673	0.000235172	1.42079	2.82843	103	1	145	1	62	0.710535	3	6
1	32.3472	0.000405949	0.00217815	2.82843	108	1	0	0	0	0	3	13
1	1.53202	0.342776	0.56898	2.82843	109	1	0	0	0	0	3	6
1	41.7582	0.00792333	0.0131117	2.82843	111	1	155	1	67	2.78846	3	6
1	4.29318	0.129337	0.498363	2.82843	114	1	169	1	76	0.338279	3	6
1	3.83644	0.0408512	0.0944012	2.82843	115	1	0	0	0	0	3	6
1	49.8165	0.00056403	0.00919316	2.82843	120	1	2036	1	883	2.41345	3	19
1	2.13938	8.95906e-05	0.643676	2.82843	126	1	0	0	0	0	3	7
1	2.6563	5.47428e-09	1.14375	2.82843	129	1	165	1	74	0.650543	3	9
1	2.59468	1.00225	4.06737	2.82843	134	1	184	1	84	0.539555	3	8
1	6.09816	0.000254994	0.183248	2.82843	135	1	191	1	88	2.01905	3	8
1	3.23437	0.162214	0.411619	2.82843	147	1	0	0	0	0	3	6
1	2.30647	0.262661	0.593948	2.82843	151	1	0	0	0	0	3	18
1	4.41507	8.90409e-05	0.451662	2.82843	152	1	0	0	0	0	3	7
1	1.78849	1.33654	0.197474	2.82843	153	1	0	0	0	0	3	11
1	2.19559	0.375051	0.800355	2.82843	155	1	0	0	0	0	3	6
1	6.43139	0.527696	0.0194515	2.82843	158	1	242	1	108	1.80239	3	6
1	2.35524	1.11035	1.90235	2.82843	159	1	0	0	0	0	3	6
1	3.85477	0.0134951	0.0137814	2.82843	164	1	247	1	113	2.15295	3	6
1	3.8566	0.0882621	0.0156345	2.82843	165	1	0	0	0	0	3	9
1	7.5283	0.0394052	0.174822	2.82843	173	1	4140	1	1742	2.31614	3	6
1	34.7779	0.00110137	0.00308776	2.82843	178	1	5569	1	2311	2.73489	3	14
1	3.57201	0.323339	0.100336	2.82843	183	1	3083	3	1322	0.34364	3	7
1	6.93465	1.11238	0.901623	2.82843	190	1	273	1	127	2.1627	3	6
1	2.77709	0.661495	3.54425	2.82843	197	1	3090	1	1325	0.222249	3	6
1	14.81	0.00690739	0.0108155	2.82843	198	1	0	0	0	0	3	8
1	5.79766	0.355352	0.190818	2.82843	200	1	0	0	0	0	3	7
1	2.06415	0.809323	3.5791	2.82843	203	1	0	0	0	0	3	7
1	41.8328	0.000655435	0.000381924	2.82843	205	1	2074	1	898	2.96659	3	6
1	4.38995	0.068	0.29268	2.82843	209	1	0	0	0	0	3	7
1	9.95251	0.00105209	0.0151817	2.82843	216	1	0	0	0	0	3	7
1	5.0977	0.13834	0.160428	2.82843	217	1	0	0	0	0	3	9
1	3.49847	3.75648e-05	0.185018	2.82843	221	1	0	0	0	0	3	7
1	5.71109	0.00100345	0.143584	2.82843	222	1	0	0	0	0	3	6
1	1.94891	0.875393	2.56319	2.82843	226	1	0	0	0	0	3	7
1	3.0522	1.49721e-06	0.622817	2.82843	227	1	0	0	0	0	3	6
1	14.1212	0.0302459	0.0548805	2.82843	228	1	0	0	0	0	3	8
1	3.71217	0.174255	2.36402	2.82843	229	1	0	0	0	0	3	15
1	6.53508	0.00521767	0.228189	2.82843	234	1	0	0	0	0	3	8
1	2.52247	2.83596	3.87328	2.82843	240	1	0	0	0	0	3	6
1	3.56856	0.000190742	0.0264789	2.82843	242	1	0	0	0	0	3	7
1	2.45941	0.106918	0.420992	2.82843	245	1	359	1	163	1.88385	3	7
1	7.55089	0.194032	1.29169	2.82843	247	1	0	0	0	0	3	9
1	2.25098	1.52577	0.120621	2.82843	248	1	5616	1	2327	1.48071	3	6
1	2.76887	0.280098	0.113753	2.82843	253	1	0	0	0	0	3	8
1	5.3307	0.177286	0.0888544	2.82843	256	1	0	0	0	0	3	7
1	8.51973	0.130567	1.05256	2.82843	260	1	0	0	0	0	3	8
1	2.81036	0.366629	0.00266128	2.82843	268	1	0	0	0	0	3	8
1	3.12606	1.45651	0.157508	2.82843	273	1	5191	1	2156	1.95649	3	11
1	3.97	1.54762e-09	0.24437	2.82843	274	1	0	0	0	0	3	6
1	7.01163	0.00252229	0.0219957	2.82843	280	1	0	0	0	0	3	6
1	4.37351	0.0837677	0.24366	2.82843	281	1	390	1	180	1.67304	3	9
1	3.02685	0.198427	0.357859	2.82843	288	1	0	0	0	0	3	6
1	4.90106	0.267916	0.0748078	2.82843	295	1	0	0	0	0	3	6
1	10.4081	0.000140999	0.0741919	2.82843	296	1	0	0	0	0	3	6
1	6.61966	0.23511	0.125288	2.82843	300	1	0	0	0	0	3	8
1	4.7949	0.0457934	1.14235	2.82843	301	1	0	0	0	0	3	6
1	15.7143	0.000110764	0.00910574	2.82843	302	1	0	0	0	0	3	6
1	2.67794	1.90996e-06	0.00973826	2.82843	303	1	0	0	0	0	3	6
1	1.81504	1.01628	1.55173	2.82843	305	1	0	0	0	0	3	6
1	4.891	0.505693	0.221453	2.82843	311	1	0	0	0	0	3	10
1	4.49382	0.0344644	0.638247	2.82843	312	1	0	0	0	0	3	10
1	2.1431	1.65004e-08	0.105252	2.82843	313	1	0	0	0	0	3	7
1	7.05177	0.000193925	0.455355	2.82843	315	1	3635	1	1534	0.863137	3	14
1	8.14325	0.203669	0.133412	2.82843	318	1	0	0	0	0	3	9
1	1.98083	0.151312	0.631748	2.82843	319	1	0	0	0	0	3	6
1	4.09205	0.455966	0.367651	2.82843	322	1	3135	1	1344	1.10749	3	7
1	2.8448	0.277935	0.805286	2.82843	323	1	0	0	0	0	3	6
1	4.02341	0.785833	0.451942	2.82843	327	1	0	0	0	0	3	7
1	1.51457	2.67191e-06	0.84248	2.82843	331	1	0	0	0	0	3	7
1	2.51359	0.398549	3.93662	2.82843	333	1	0	0	0	0	3	6
1	4.37129	0.473348	0.800233	2.82843	335	1	0	0	0	0	3	7
1	2.01983	0.335955	2.68939	2.82843	336	1	0	0	0	0	3	7
1	10.0023	0.101123	0.118597	2.82843	339	1	0	0	0	0	3	8
1	5.43556	0.103101	0.166551	2.82843	343	1	0	0	0	0	3	8
1	3.34798	0.453114	3.90322	2.82843	345	1	0	0	0	0	3	7
1	2.78005	0.0465193	0.540695	2.82843	348	1	0	0	0	0	3	6
1	6.58012	9.7912e-05	0.00771594	2.82843	349	1	5650	1	2344	1.8443	3	7
1	3.56196	0.83946	0.0572636	2.82843	350	1	3145	1	1348	1.89546	3	9
1	2.49772	0.267914	1.28863	2.82843	357	1	507	1	231	0.765282	3	10
1	1.70397	1.51661	5.04276	2.82843	363	1	0	0	0	0	3	6
1	2.49114	0.0307887	0.342298	2.82843	365	1	3154	1	1353	1.17121	3	7
1	1.95403	2.12106e-08	0.930498	2.82843	367	1	0	0	0	0	3	7
1	4.74557	0.689064	0.20284	2.82843	371	1	0	0	0	0	3	7
1	7.27107	1.51993e-06	0.297016	2.82843	374	1	0	0	0	0	3	10
1	4.96979	2.10537	2.60314	2.82843	385	1	0	0	0	0	3	9
1	4.45787	0.16831	0.0795235	2.82843	386	1	0	0	0	0	3	8
1	3.62661	0.000368522	0.0162389	2.82843	387	1	4716	1	1973	1.04207	3	6
1	6.73151	0.264662	1.09595	2.82843	390	1	1723	1	771	1.52707	3	10
1	4.7747	0.0216723	0.276785	2.82843	391	1	0	0	0	0	3	6
1	16.7972	0.00540896	0.020888	2.82843	395	1	568	2	256	2.94714	3	11
1	2.60696	0.687358	1.5141	2.82843	397	1	4724	1	1975	0.0705276	3	7
1	2.89162	0.814023	0.171974	2.82843	402	1	0	0	0	0	3	8
1	13.5642	0.00771563	0.0282101	2.82843	405	1	0	0	0	0	3	6
1	1.90878	0.176064	0.158031	2.82843	406	1	0	0	0	0	3	8
1	3.02499	1.8003	1.46359	2.82843	407	1	0	0	0	0	3	8
1	3.34808	0.133117	1.1924	2.82843	411	1	2183	1	945	1.46211	3	7
1	4.61044	0.510912	0.344476	2.82843	416	1	5675	1	2359	1.66969	3	8
1	96.3888	0.0704983	0.0190751	2.82843	418	1	606	1	273	1.29353	3	6
1	2.37394	0.0547865	0.0444732	2.82843	419	1	3174	2	1361	0.364875	3	6
1	4.76088	0.338497	0.320022	2.82843	422	1	0	0	0	0	3	7
1	62.528	0.000131771	0.0182995	2.82843	430	1	0	0	0	0	3	6
1	16.963	0.0392582	0.155729	2.82843	431	1	595	1	268	2.6567	3	14
1	68.2945	0.0414043	0.0222835	2.82843	436	1	0	0	0	0	3	9
1	20.9985	0.000461856	0.00479306	2.82843	440	1	0	0	0	0	3	7
1	4.39792	4.35656e-05	0.152615	2.82843	442	1	0	0	0	0	3	6
1	4.76877	0.0835515	0.124	2.82843	445	1	0	0	0	0	3	10
1	5.78824	0.000952602	0.0746159	2.82843	446	1	0	0	0	0	3	7
1	5.50004	0.115165	0.437439	2.82843	447	1	0	0	0	0	3	6
1	49.9812	0.0179232	0.019709	2.82843	449	1	3184	1	1365	2.40394	3	13
1	4.15168	0.0298139	1.61279e-05	2.82843	450	1	2204	1	956	1.91469	3	6
1	6.32233	0.516683	0.018318	2.82843	456	1	0	0	0	0	3	6
1	5.1722	0.0429293	0.00020046	2.82843	459	1	0	0	0	0	3	9
1	53.2645	0.865878	0.0985718	2.82843	460	1	2752	1	1183	2.56181	3	8
1	5.98422	0.00944312	0.0850503	2.82843	475	1	2217	1	961	2.1928	3	8
1	4.79454	0.179844	0.00123296	2.82843	477	1	0	0	0	0	3	6
1	4.89561	0.0211835	0.0776642	2.82843	478	1	680	1	311	1.95275	3	6
1	2.46359	0.15853	0.246999	2.82843	487	1	0	0	0	0	3	6
1	2.82049	1.61377	2.22021	2.82843	490	1	675	1	309	2.47755	3	8
1	5.82017	0.00843993	0.580095	2.82843	491	1	0	0	0	0	3	8
1	2.60109	0.0267336	0.80938	2.82843	495	1	2231	1	967	2.80348	3	6
1	3.44238	0.450678	0.125243	2.82843	497	1	0	0	0	0	3	6
1	2.52444	0.636462	0.190092	2.82843	502	1	0	0	0	0	3	10
1	2.74238	0.247309	3.01061	2.82843	505	1	1758	1	785	1.55492	3	7
1	35.6899	0.0147841	0.0334862	2.82843	506	1	697	1	316	2.97507	3	14
1	2.24404	7.11149e-06	1.58966	2.82843	512	1	0	0	0	0	3	6
1	4.14283	0.0500789	0.677975	2.82843	514	1	0	0	0	0	3	8
1	6.17629	0.246557	0.285703	2.82843	516	1	0	0	0	0	3	6
1	1.82534	0.581288	0.331429	2.82843	522	1	3217	1	1379	2.74052	3	7
1	6.88272	0.495675	0.130775	2.82843	523	1	0	0	0	0	3	6
1	3.91869	0.00200351	0.0597732	2.82843	524	1	724	2	330	1.80761	3	6
1	1.90073	0.139542	0.686228	2.82843	528	1	750	1	344	2.56305	3	7
1	2.7916	0.705042	2.65219	2.82843	530	1	0	0	0	0	3	6
1	6.29764	0.43173	0.0183179	2.82843	531	1	0	0	0	0	3	10
1	3.86644	0.000451316	0.0476342	2.82843	534	1	0	0	0	0	3	6
1	2.66398	4.67253	1.45388	2.82843	537	1	0	0	0	0	3	6
1	4.32487	0.171417	0.0521321	2.82843	538	1	0	0	0	0	3	9
1	5.60201	0.378695	0.102488	2.82843	541	1	3749	1	1578	1.22498	3	9
1	1.93143	0.0633064	0.226844	2.82843	545	1	0	0	0	0	3	6
1	2.60173	0.797777	1.68345	2.82843	547	1	1763	2	786	0.516398	3	9
1	3.62651	0.0421316	0.0606429	2.82843	554	1	0	0	0	0	3	12
1	5.14032	0.0922075	0.0619908	2.82843	569	1	3758	1	1583	1.67065	3	7
1	6.25803	0.358412	0.0316472	2.82843	574	1	0	0	0	0	3	10
1	6.86062	0.298354	0.034419	2.82843	579	1	0	0	0	0	3	6
1	4.98524	0.219114	5.11721	2.82843	580	1	0	0	0	0	3	6
1	5.55667	2.07759e-05	0.324247	2.82843	582	1	0	0	0	0	3	6
1	3.00968	0.402883	0.306735	2.82843	583	1	0	0	0	0	3	7
1	2.8921	0.519406	2.37383	2.82843	584	1	0	0	0	0	3	6
1	6.32595	0.359557	0.132681	2.82843	587	1	784	1	359	0.915377	3	6
1	5.63939	0.0233291	0.149576	2.82843	591	1	0	0	0	0	3	7
1	3.53461	0.00490272	0.764549	2.82843	598	1	0	0	0	0	3	11
1	3.02772	0.308322	0.135844	2.82843	602	1	0	0	0	0	3	6
1	5.27349	0.806047	0.0851418	2.82843	603	1	0	0	0	0	3	7
1	3.0214	0.319781	1.17574	2.82843	605	1	0	0	0	0	3	8
1	4.73585	0.416359	0.0246637	2.82843	607	1	2275	1	988	2.40518	3	6
1	3.88282	1.16327e-07	0.952182	2.82843	608	1	3788	1	1592	0.77086	3	8
1	7.20076	0.0149885	0.389086	2.82843	615	1	0	0	0	0	3	8
1	2.33788	1.12401	3.40632	2.82843	623	1	0	0	0	0	3	8
1	5.27695	0.279178	0.047161	2.82843	628	1	0	0	0	0	3	7
1	3.68372	0.0124566	0.512415	2.82843	629	1	830	1	378	0.354112	3	7
1	2.33453	0.242972	0.324721	2.82843	631	1	4307	1	1808	2.55153	3	8
1	2.76044	0.732247	0.653449	2.82843	636	1	0	0	0	0	3	6
1	9.74595	0.0742114	0.0723254	2.82843	639	1	0	0	0	0	3	7
1	2.49445	0.0605264	0.0397273	2.82843	640	1	0	0	0	0	3	7
1	5.2197	0.000706332	0.0987162	2.82843	650	1	0	0	0	0	3	6
1	3.57438	0.435197	0.441184	2.82843	655	1	861	1	391	2.62152	3	12
1	10.8014	0.0493398	0.077422	2.82843	657	1	0	0	0	0	3	8
1	4.98792	0.00808094	0.128341	2.82843	661	1	0	0	0	0	3	8
1	3.97845	0.308833	1.06564	2.82843	662	1	0	0	0	0	3	10
1	4.84186	0.0959338	0.0464385	2.82843	664	1	0	0	0	0	3	17
1	2.9161	6.85441e-06	0.679162	2.82843	667	1	0	0	0	0	3	6
1	4.50239	0.312118	0.20464	2.82843	677	1	2328	2	1008	1.33477	3	8
1	10.9964	0.0547121	0.0775228	2.82843	678	1	0	0	0	0	3	6
1	2.01861	0.201279	0.440262	2.82843	680	1	0	0	0	0	3	6
1	3.63775	0.53019	1.40207	2.82843	681	1	0	0	0	0	3	10
1	2.89237	0.204892	0.509375	2.82843	683	1	0	0	0	0	3	8
1	9.15885	0.0150573	0.0793077	2.82843	691	1	1813	2	805	0.317468	3	7
1	5.84279	0.881517	0.103738	2.82843	692	1	2809	1	1206	1.69643	3	7
1	5.76725	0.534152	1.17196	2.82843	693	1	3283	3	1401	0.714286	3	8
1	5.8095	0.019211	0.0763346	2.82843	702	1	0	0	0	0	3	7
1	2.82072	0.246959	0.194812	2.82843	703	1	0	0	0	0	3	6
1	3.5519	0.273682	1.05023	2.82843	710	1	0	0	0	0	3	6
1	2.93498	1.76709	1.99752	2.82843	714	1	3291	2	1406	0.626563	3	6
1	2.31261	0.347435	0.128999	2.82843	715	1	0	0	0	0	3	6
1	7.1141	0.000838398	0.418905	2.82843	716	1	0	0	0	0	3	10
1	3.92709	0.0236098	0.017714	2.82843	722	1	956	1	434	1.26508	3	7
1	4.54823	0.175548	0.256938	2.82843	726	1	0	0	0	0	3	8
1	1.86832	1.15515	0.532416	2.82843	731	1	0	0	0	0	3	6
1	17.579	0.00107736	0.0941819	2.82843	735	1	0	0	0	0	3	12
1	4.99964	0.0246191	0.337552	2.82843	737	1	972	1	440	2.67302	3	6
1	3.31894	0.118778	1.33499	2.82843	738	1	0	0	0	0	3	7
1	3.8952	0.0855896	0.0058233	2.82843	739	1	0	0	0	0	3	6
1	3.774	3.34435e-06	0.966056	2.82843	741	1	983	1	444	0.0914409	3	6
1	5.56608	0.00945227	0.47336	2.82843	742	1	0	0	0	0	3	10
1	38.0194	0.00398019	0.00715759	2.82843	750	1	3855	1	1618	2.63061	3	14
1	1.84122	1.06297	0.150171	2.82843	753	1	994	1	450	3.02124	3	7
1	15.8622	0.000438131	0.0341147	2.82843	758	1	0	0	0	0	3	7
1	2.85792	1.37734	0.630326	2.82843	771	1	0	0	0	0	3	12
1	2.28097	1.05922	0.563006	2.82843	772	1	4368	1	1831	0.452289	3	6
1	3.89025	1.05251	1.63226	2.82843	773	1	4364	1	1830	2.3364	3	9
1	2.59007	0.0504486	0.287471	2.82843	774	1	0	0	0	0	3	6
1	2.25344	0.0436609	0.000674642	2.82843	775	1	3866	1	1624	0.263753	3	6
1	7.24674	0.0170023	0.00188665	2.82843	779	1	0	0	0	0	3	6
1	3.25654	0.0646908	0.480703	2.82843	780	1	0	0	0	0	3	6
1	2.51236	0.200728	0.406679	2.82843	783	1	0	0	0	0	3	8
1	3.07449	0.689142	0.445553	2.82843	787	1	5335	2	2212	1.34686	3	14
1	3.20212	7.97751e-08	0.407351	2.82843	792	1	0	0	0	0	3	9
1	1.77116	2.81852	3.78745	2.82843	799	1	2379	1	1032	2.66588	3	6
1	6.64126	0.871962	0.0541028	2.82843	800	1	3332	1	1423	0.661423	3	7
1	23.3056	1.64544e-05	0.00836344	2.82843	804	1	0	0	0	0	3	9
1	1.53062	2.34874	2.20078	2.82843	808	1	0	0	0	0	3	6
1	2.83802	0.22345	2.15915	2.82843	816	1	0	0	0	0	3	7
1	3.08422	1.57624	0.051566	2.82843	818	1	5825	1	2425	0.744185	3	6
1	5.20271	0.367185	0.734764	2.82843	826	1	0	0	0	0	3	6
1	2.44407	0.000126436	0.350757	2.82843	830	1	0	0	0	0	3	7
1	2.50914	1.2382e-07	0.224384	2.82843	832	1	0	0	0	0	3	7
1	3.83336	0.127552	0.189267	2.82843	833	1	0	0	0	0	3	7
1	5.26237	0.981369	0.262835	2.82843	834	1	0	0	0	0	3	6
1	1.81267	0.742911	0.110145	2.82843	836	1	0	0	0	0	3	6
1	2.38469	0.0433269	0.125459	2.82843	839	1	0	0	0	0	3	6
1	4.89939	2.81586e-05	0.448326	2.82843	843	1	0	0	0	0	3	7
1	5.10435	0.394561	2.30624	2.82843	848	1	3894	1	1635	1.10184	3	6
1	4.15917	1.73662	0.113694	2.82843	850	1	0	0	0	0	3	6
1	4.09973	0.0546781	0.546904	2.82843	851	1	0	0	0	0	3	8
1	2.90764	0.721458	1.00306	2.82843	853	1	0	0	0	0	3	9
1	4.92063	0.491394	0.154811	2.82843	854	1	0	0	0	0	3	7
1	12.6487	0.00110912	0.0482568	2.82843	856	1	0	0	0	0	3	8
1	11.3744	0.0656937	0.0215617	2.82843	857	1	0	0	0	0	3	11
1	6.63881	1.4441	0.0398249	2.82843	858	1	1139	1	521	2.54998	3	6
1	4.06981	0.0201604	0.94834	2.82843	860	1	0	0	0	0	3	7
1	2.84921	2.15391	5.10857	2.82843	864	1	0	0	0	0	3	7
1	2.07241	6.14705e-08	1.86246	2.82843	866	1	0	0	0	0	3	6
1	3.45241	0.0715067	0.37298	2.82843	870	1	1170	1	538	0.749691	3	7
1	2.61059	0.178031	0.078173	2.82843	871	1	2880	1	1225	2.15654	3	10
1	3.75135	0.385262	1.14879	2.82843	876	1	0	0	0	0	3	6
1	4.26422	0.00432206	0.254814	2.82843	878	1	0	0	0	0	3	9
1	2.15298	1.62483	1.57874	2.82843	882	1	0	0	0	0	3	9
1	4.02556	1.16375e-08	1.2963	2.82843	891	1	0	0	0	0	3	7
1	3.93987	0.88969	0.113247	2.82843	892	1	0	0	0	0	3	6
1	9.42425	0.363543	0.00293562	2.82843	895	1	1876	1	826	2.66047	3	7
1	4.77823	0.238733	0.121467	2.82843	896	1	0	0	0	0	3	11
1	4.35474	0.000459844	0.660731	2.82843	898	1	0	0	0	0	3	6
1	5.75969	1.12894e-08	0.0537149	2.82843	900	1	0	0	0	0	3	7
1	2.49012	0.51403	4.39227	2.82843	903	1	0	0	0	0	3	6
1	3.4633	0.814584	1.13728	2.82843	912	1	0	0	0	0	3	9
1	3.29744	0.195814	0.762456	2.82843	914	1	4961	1	2072	1.51554	3	7
1	2.98464	0.49219	0.956934	2.82843	919	1	1245	2	574	2.54319	3	7
1	3.39755	0.19072	0.47862	2.82843	920	1	0	0	0	0	3	9
1	2.08771	1.98314e-06	0.206243	2.82843	926	1	2442	1	1061	0.545906	3	7
1	2.32973	0.0776393	3.7244	2.82843	927	1	4431	1	1853	1.13188	3	6
1	5.87772	0.274246	0.15915	2.82843	929	1	0	0	0	0	3	9
1	3.38792	0.442352	2.70628	2.82843	930	1	0	0	0	0	3	7
1	1.75631	2.07922e-05	0.356588	2.82843	932	1	0	0	0	0	3	6
1	2.90141	0.0644487	0.0626763	2.82843	936	1	0	0	0	0	3	15
1	1.84388	0.357166	0.398777	2.82843	938	1	2449	1	1064	2.97851	3	8
1	3.22025	0.215741	1.33892	2.82843	941	1	0	0	0	0	3	6
1	4.22776	0.0987251	0.106068	2.82843	943	1	3944	1	1659	0.367779	3	7
1	2.717	3.38089e-07	0.0595408	2.82843	944	1	0	0	0	0	3	6
1	2.18142	0.0789871	0.0957812	2.82843	945	1	0	0	0	0	3	7
1	4.78263	0.143148	0.153265	2.82843	953	1	4438	2	1857	2.2013	3	7
1	2.4481	0.159223	0.88814	2.82843	954	1	0	0	0	0	3	6
1	3.01998	0.0118545	0.196261	2.82843	956	1	3406	1	1453	0.34799	3	8
1	3.56861	0.0667437	0.0558318	2.82843	963	1	2906	1	1237	0.513823	3	6
1	4.89613	0.206407	1.2626	2.82843	964	1	0	0	0	0	3	8
1	4.68015	3.92188e-08	1.57341	2.82843	965	1	0	0	0	0	3	8
1	4.2442	0.405167	0.971146	2.82843	970	1	0	0	0	0	3	6
1	5.51698	0.00872248	0.0693695	2.82843	972	1	0	0	0	0	3	6
1	3.23919	0.243634	0.513784	2.82843	980	1	1301	2	599	0.994292	3	7
1	3.1054	0.654873	1.78721	2.82843	981	1	0	0	0	0	3	6
1	2.48296	0.266817	0.592083	2.82843	982	1	1298	1	598	1.62613	3	7
1	2.16746	0.605267	1.1781	2.82843	990	1	0	0	0	0	3	9
1	1.81444	0.374459	4.84567	2.82843	992	1	0	0	0	0	3	8
1	2.05349	0.155471	0.355465	2.82843	1002	1	1340	1	614	1.35895	3	6
1	3.73321	0.572072	0.78092	2.82843	1007	1	5007	3	2092	1.69899	3	6
1	2.94701	0.0332961	0.0782708	2.82843	1008	1	0	0	0	0	3	8
1	5.97057	0.0193118	0.0806895	2.82843	1009	1	0	0	0	0	3	6
1	3.28192	0.0915678	0.204241	2.82843	1013	1	0	0	0	0	3	6
1	3.37033	0.0409026	0.293815	2.82843	1018	1	2495	1	1079	0.433627	3	6
1	2.10234	0.121958	0.899305	2.82843	1019	1	0	0	0	0	3	7
1	5.24182	0.058159	0.17905	2.82843	1024	1	0	0	0	0	3	6
1	4.33336	0.0540091	0.152337	2.82843	1026	1	0	0	0	0	3	11
1	4.94881	0.564276	0.273268	2.82843	1031	1	2927	1	1245	2.22379	3	9
1	8.1117	0.358249	0.0321144	2.82843	1033	1	2511	1	1086	1.77797	3	8
1	3.41351	0.215842	0.171001	2.82843	1034	1	0	0	0	0	3	6
1	3.15265	0.580559	0.0937902	2.82843	1036	1	0	0	0	0	3	6
1	2.81769	1.67498	0.237327	2.82843	1038	1	2497	1	1081	1.5699	3	8
1	1.90199	0.937205	0.449187	2.82843	1040	1	0	0	0	0	3	6
1	9.73883	0.259686	0.0773059	2.82843	1041	1	0	0	0	0	3	7
1	3.82811	0.434679	0.104471	2.82843	1043	1	0	0	0	0	3	6
1	1.90759	0.00016561	0.399355	2.82843	1051	1	0	0	0	0	3	7
1	1.85007	2.64015	0.105086	2.82843	1058	1	5423	1	2244	0.789668	3	8
1	3.033	1.14651	1.44819	2.82843	1062	1	0	0	0	0	3	6
1	2.0388	1.39691	2.67547	2.82843	1063	1	0	0	0	0	3	6
1	3.14428	0.0601829	1.13306	2.82843	1072	1	0	0	0	0	3	7
1	3.00048	1.43572e-06	0.101014	2.82843	1075	1	1410	2	643	2.42861	3	9
1	5.25744	0.00129403	0.0528599	2.82843	1076	1	0	0	0	0	3	6
1	9.32438	0.239113	0.033797	2.82843	1078	1	0	0	0	0	3	6
1	2.77376	6.38393e-06	0.343693	2.82843	1083	1	0	0	0	0	3	6
1	2.76344	0.693058	1.75244	2.82843	1088	1	0	0	0	0	3	6
1	1.65845	0.274013	0.0254167	2.82843	1089	1	0	0	0	0	3	7
1	1.95759	6.16123e-07	0.856444	2.82843	1090	1	0	0	0	0	3	6
1	1.79876	0.716263	0.245162	2.82843	1097	1	0	0	0	0	3	6
1	5.67288	0.111854	0.404705	2.82843	1099	1	0	0	0	0	3	10
1	6.92681	0.0209937	0.0479066	2.82843	1100	1	0	0	0	0	3	6
1	2.69121	0.27743	1.22224	2.82843	1102	1	0	0	0	0	3	11
1	3.39633	0.52504	0.733587	2.82843	1103	1	0	0	0	0	3	6
1	1.94305	0.375094	1.11365	2.82843	1112	1	0	0	0	0	3	6
1	1.80896	4.62699e-06	0.0516146	2.82843	1117	1	0	0	0	0	3	6
1	1.54736	0.0502609	1.3193	2.82843	1120	1	1963	1	859	2.87	3	6
1	1.83491	0.283818	0.952013	2.82843	1122	1	5067	1	2112	0.454419	3	6
1	1.49138	2.28186e-07	1.07289	2.82843	1130	1	0	0	0	0	3	6
1	4.70724	0.0178122	0.0718995	2.82843	1133	1	0	0	0	0	3	8
1	3.42469	0.000423555	0.303225	2.82843	1135	1	0	0	0	0	3	8
1	3.02766	0.369552	0.975839	2.82843	1138	1	2567	2	1110	0.66478	3	7
1	23.8437	0.00143096	0.00787449	2.82843	1142	1	0	0	0	0	3	17
1	1.90644	0.000399732	0.0291151	2.82843	1146	1	0	0	0	0	3	6
1	1.80012	0.413203	0.200279	2.82843	1149	1	0	0	0	0	3	9
1	2.42094	0.556497	0.510284	2.82843	1150	1	5481	1	2269	0.949818	3	11
1	3.22554	0.000372982	0.0598295	2.82843	1151	1	5966	2	2481	2.85413	3	14
1	2.08364	1.53945	2.70712	2.82843	1154	1	5477	1	2267	2.88347	3	9
1	3.70074	2.56881e-07	0.730889	2.82843	1156	1	1524	1	692	2.41952	3	7
1	5.65227	0.00117942	0.0175594	2.82843	1160	1	0	0	0	0	3	6
1	2.46601	6.62636e-08	0.472824	2.82843	1166	1	5091	2	2122	0.50889	3	6
1	3.3762	0.301333	1.44388	2.82843	1167	1	0	0	0	0	3	8
1	3.49628	0.0481133	0.825913	2.82843	1175	1	0	0	0	0	3	7
1	1.70683	0.456635	3.537	2.82843	1177	1	2586	1	1117	1.86751	3	7
1	10.7635	0.00147914	0.00326767	2.82843	1178	1	0	0	0	0	3	7
1	2.23873	0.780867	4.01978	2.82843	1182	1	0	0	0	0	3	6
1	2.28343	4.95022e-08	0.354752	2.82843	1185	1	0	0	0	0	3	8
1	1.73587	0.000504719	0.588939	2.82843	1187	1	0	0	0	0	3	6
1	1.92261	6.98341e-05	0.315889	2.82843	1191	1	0	0	0	0	3	6
1	7.31269	0.481607	0.00339138	2.82843	1193	1	0	0	0	0	3	6
1	8.9411	0.173351	0.210523	2.82843	1196	1	3005	1	1276	0.411511	4	7
1	2.79534	9.66919e-05	1.36994	2.82843	1201	1	1585	1	716	2.76867	4	8
1	3.73699	0.901847	2.82617	2.82843	1209	1	0	0	0	0	4	7
1	3.63567	9.24645e-06	3.10761	2.82843	1213	1	2605	1	1124	1.86315	4	8
1	2.17826	1.14076	1.94229	2.82843	1226	1	4563	1	1908	1.81599	4	10
1	1.87739	1.02483	1.60326	2.82843	1233	1	0	0	0	0	4	7
1	4.78793	0.0137501	0.0529051	2.82843	1235	1	0	0	0	0	4	11
1	2.20899	0.000184665	0.189611	2.82843	1236	1	0	0	0	0	4	7
1	3.29237	0.453583	0.00530555	2.82843	1243	1	0	0	0	0	4	7
1	1.49244	2.86282	1.74657	2.82843	1245	1	2636	1	1137	2.95976	4	7
1	5.11877	0.337748	0.00675822	2.82843	1254	1	170	2	77	0.770057	4	10
1	1.69217	0.42705	2.28064	2.82843	1260	1	194	2	90	0.88148	4	7
1	3.1088	0.0187966	0.0184574	2.82843	1261	1	0	0	0	0	4	8
1	1.8514	0.0636198	1.56993	2.82843	1268	1	3071	1	1316	1.74127	4	8
1	8.59971	0.0569046	0.346488	2.82843	1270	1	0	0	0	0	4	7
1	3.16041	0.077935	0.0671431	2.82843	1275	1	0	0	0	0	4	10
1	7.72944	0.00967609	0.096926	2.82843	1276	1	0	0	0	0	4	7
1	5.88172	0.000543722	0.0719502	2.82843	1278	1	0	0	0	0	4	7
1	5.70192	0.269047	0.0605325	2.82843	1279	1	285	1	132	0.783167	4	11
1	3.7668	0.166622	0.280575	2.82843	1282	1	3582	1	1514	1.35683	4	23
1	3.26815	0.1159	0.386103	2.82843	1285	1	0	0	0	0	4	10
1	5.53654	0.190513	3.24283	2.82843	1289	1	2094	1	905	2.48922	4	7
1	5.71071	2.21947e-05	0.400645	2.82843	1290	1	0	0	0	0	4	10
1	6.76368	0.0625324	0.042521	2.82843	1300	1	5193	3	2157	0.286827	4	11
1	5.61352	0.0105916	0.0803369	2.82843	1301	1	0	0	0	0	4	8
1	3.04168	0.0890055	0.469796	2.82843	1305	1	0	0	0	0	4	7
1	2.96914	0.116586	0.565648	2.82843	1316	1	0	0	0	0	4	7
1	3.19914	0.180098	1.72437	2.82843	1317	1	0	0	0	0	4	14
1	6.72322	0.0623728	0.637669	2.82843	1321	1	0	0	0	0	4	7
1	3.09759	0.000134748	0.0863691	2.82843	1325	1	0	0	0	0	4	10
1	2.10075	0.941047	1.1866	2.82843	1326	1	1700	1	763	1.37825	4	10
1	3.9321	0.0677595	0.297832	2.82843	1329	1	2722	1	1170	2.89342	4	17
1	1.88761	0.32987	1.52443	2.82843	1330	1	0	0	0	0	4	10
1	2.29646	0.213656	0.759238	2.82843	1338	1	0	0	0	0	4	8
1	3.41064	0.262295	0.00200561	2.82843	1344	1	553	1	249	1.12124	4	7
1	3.11527	1.27125	4.04596	2.82843	1345	1	3680	1	1553	0.815993	4	7
1	5.90562	0.0347284	0.022736	2.82843	1346	1	0	0	0	0	4	9
1	3.58682	0.680344	0.273499	2.82843	1348	1	0	0	0	0	4	7
1	8.61082	0.161742	4.07555e-05	2.82843	1353	1	0	0	0	0	4	7
1	10.3475	0.0027884	0.0170865	2.82843	1358	1	0	0	0	0	4	8
1	3.81597	0.144296	0.688435	2.82843	1360	1	0	0	0	0	4	8
1	1.87585	0.667292	0.630973	2.82843	1363	1	627	1	285	2.13415	4	7
1	16.2699	0.186111	0.00268785	2.82843	1369	1	3698	1	1560	1.09144	4	13
1	2.17667	0.623052	0.0596159	2.82843	1375	1	639	1	292	1.98406	4	9
1	2.87386	4.93414e-09	0.02665	2.82843	1377	1	2755	1	1186	2.53507	4	9
1	2.06203	0.385142	0.350443	2.82843	1382	1	0	0	0	0	4	7
1	3.33015	0.0880054	0.328492	2.82843	1384	1	0	0	0	0	4	11
1	3.17088	0.437456	1.00004	2.82843	1392	1	0	0	0	0	4	9
1	5.80194	0.803036	1.28741	2.82843	1404	1	0	0	0	0	4	8
1	3.67389	0.0118468	0.179348	2.82843	1406	1	0	0	0	0	4	8
1	33.876	0.00071529	0.0119734	2.82843	1407	1	0	0	0	0	4	9
1	5.11319	0.0319609	0.735303	2.82843	1408	1	0	0	0	0	4	9
1	2.91719	1.64572	1.92097	2.82843	1413	1	0	0	0	0	4	8
1	8.66432	0.411454	0.0520259	2.82843	1417	1	0	0	0	0	4	10
1	5.64072	0.193336	3.79117	2.82843	1419	1	0	0	0	0	4	9
1	3.08886	3.41976	4.70201	2.82843	1424	1	2263	1	981	0.74329	4	7
1	2.51553	0.220666	1.58917	2.82843	1427	1	0	0	0	0	4	9
1	3.72783	0.0215289	0.0361489	2.82843	1434	1	0	0	0	0	4	7
1	3.38738	6.0181e-06	0.715038	2.82843	1437	1	1788	1	796	3.00114	4	9
1	1.28376	1.13775	0.374552	2.82843	1441	1	0	0	0	0	4	8
1	6.79506	0.0299082	0.148295	2.82843	1442	1	0	0	0	0	4	9
1	4.96301	0.404766	0.486329	2.82843	1446	1	0	0	0	0	4	7
1	2.56138	0.613069	0.40595	2.82843	1447	1	0	0	0	0	4	11
1	4.53865	0.802737	1.57673	2.82843	1451	1	0	0	0	0	4	10
1	5.33463	0.270651	0.0206606	2.82843	1453	1	0	0	0	0	4	10
1	6.2327	0.931319	0.0213709	2.82843	1456	1	873	1	395	0.910128	4	11
1	3.89387	0.353596	0.594622	2.82843	1463	1	886	1	405	2.877	4	10
1	3.39668	0.423141	0.423729	2.82843	1464	1	876	3	397	0.600268	4	7
1	4.67394	1.86693	0.468884	2.82843	1469	1	913	2	417	0.889414	4	7
1	7.81848	0.013399	0.00890441	2.82843	1470	1	0	0	0	0	4	7
1	3.83256	0.159299	0.146921	2.82843	1471	1	4857	1	2028	2.90776	4	15
1	8.92666	0.0712661	0.0592855	2.82843	1476	1	0	0	0	0	4	7
1	3.65026	5.85896e-07	2.03339	2.82843	1491	1	0	0	0	0	4	7
1	2.56414	0.0658525	0.748142	2.82843	1492	1	4346	2	1822	0.561517	4	12
1	2.87751	1.94961e-07	0.740948	2.82843	1495	1	978	1	442	2.60847	4	7
1	6.07071	0.0808456	0.323921	2.82843	1496	1	0	0	0	0	4	8
1	5.98069	2.09247	0.2774	2.82843	1498	1	1020	2	465	1.42142	4	8
1	1.13213	1.8494	3.60749	2.82843	1501	1	0	0	0	0	4	7
1	2.47079	1.20038	0.0324114	2.82843	1515	1	1838	1	816	2.93163	4	9
1	2.75083	1.57874e-06	0.440823	2.82843	1522	1	0	0	0	0	4	7
1	2.70277	0.0514793	0.0751976	2.82843	1525	1	0	0	0	0	4	13
1	1.58384	1.87206e-06	3.60946	2.82843	1526	1	5365	1	2222	3.02353	4	9
1	4.94933	1.49313	0.321626	2.82843	1529	1	2405	1	1044	2.60322	4	7
1	2.78509	1.01266	0.435496	2.82843	1530	1	0	0	0	0	4	7
1	3.94684	0.234038	0.0906878	2.82843	1534	1	5844	1	2433	1.03679	4	7
1	2.802	2.85818e-07	0.59455	2.82843	1546	1	2422	1	1052	1.92623	4	8
1	2.74023	0.474963	0.0174956	2.82843	1549	1	1178	1	543	2.62419	4	7
1	2.27749	0.856297	0.649058	2.82843	1560	1	0	0	0	0	4	13
1	5.94584	0.0661541	0.528877	2.82843	1561	1	3928	1	1650	0.581516	4	10
1	15.0009	0.0857854	0.150851	2.82843	1573	1	3393	1	1449	1.37091	4	9
1	1.87917	0.690302	0.623005	2.82843	1576	1	0	0	0	0	4	8
1	1.71631	1.90645	1.62977	2.82843	1579	1	0	0	0	0	4	7
1	2.0899	0.929276	1.61835	2.82843	1580	1	2463	1	1068	1.63309	4	8
1	3.48023	0.788238	1.58055	2.82843	1593	1	1328	1	609	0.305756	4	7
1	3.47638	0.126363	0.000998357	2.82843	1594	1	0	0	0	0	4	8
1	2.7663	0.136581	0.591034	2.82843	1600	1	0	0	0	0	4	8
1	3.15436	2.85846e-08	0.743438	2.82843	1601	1	0	0	0	0	4	8
1	2.69223	0.19654	1.47089	2.82843	1604	1	0	0	0	0	4	7
1	2.69833	0.450104	0.563829	2.82843	1606	1	2930	1	1246	0.356784	4	13
1	2.29533	0.757248	0.634171	2.82843	1607	1	0	0	0	0	4	7
1	11.1025	1.48867e-05	0.0152363	2.82843	1611	1	1383	1	630	3.00865	4	9
1	2.51379	0.00895088	0.0412148	2.82843	1614	1	5916	1	2461	1.42787	4	7
1	1.97482	0.242954	0.791066	2.82843	1616	1	0	0	0	0	4	9
1	1.80364	1.69265e-06	0.538022	2.82843	1620	1	0	0	0	0	4	8
1	2.88058	3.85493e-05	0.280091	2.82843	1624	1	0	0	0	0	4	16
1	6.58558	0.00941123	0.161608	2.82843	1625	1	3992	1	1676	2.18817	4	7
1	2.58356	0.209638	0.2851	2.82843	1629	1	0	0	0	0	4	8
1	3.00564	0.502204	0.147285	2.82843	1634	1	2545	1	1103	0.0891019	4	10
1	2.73014	1.98203e-07	3.77812	2.82843	1639	1	0	0	0	0	4	11
1	5.89736	0.0528104	0.0594189	2.82843	1649	1	0	0	0	0	4	11
1	3.32529	0.070049	0.82395	2.82843	1659	1	0	0	0	0	4	7
1	2.13209	2.05666e-09	0.480783	2.82843	1660	1	5078	1	2117	1.75948	4	8
1	2.93095	0.0345034	0.484271	2.82843	1663	1	0	0	0	0	4	9
1	1.59158	0.206867	1.62376	2.82843	1664	1	2577	1	1115	2.85446	4	9
1	2.24224	5.14311e-06	2.21088	2.82843	1668	1	0	0	0	0	4	10
1	7.7007	0.435986	0.103363	2.82843	1669	1	0	0	0	0	4	7
1	1.82864	3.80625e-05	0.0588559	2.82843	1670	1	1537	1	698	1.77616	4	7
1	3.20769	0.0585259	0.025769	2.82843	1675	1	0	0	0	0	4	7
1	2.31238	0.3066	0.500113	2.82843	1681	1	0	0	0	0	4	11
1	2.88936	4.1409e-06	1.00949	2.82843	1683	1	0	0	0	0	5	8
1	4.78253	0.35816	0.88342	2.82843	1685	1	0	0	0	0	5	9
1	17.1295	0.00193032	0.0427417	2.82843	1686	1	0	0	0	0	5	16
1	2.35981	0.0362885	0.0495472	2.82843	1689	1	0	0	0	0	5	8
1	6.22199	0.36349	1.50662	2.82843	1693	1	0	0	0	0	5	8
1	86.5737	0.0005662	0.00268555	2.82843	1694	1	0	0	0	0	5	9
1	1.4447	1.04603	0.476011	2.82843	1695	1	0	0	0	0	5	11
1	3.748	8.14944e-06	0.0778337	2.82843	1704	1	0	0	0	0	5	8
1	2.39292	1.24857	1.01009	2.82843	1719	1	0	0	0	0	5	9
1	7.3821	0.0816345	0.00409416	2.82843	1721	1	0	0	0	0	5	8
1	2.17019	0.947241	1.44088	2.82843	1724	1	2037	1	884	1.89605	5	10
1	2.78298	0.137381	0.184997	2.82843	1725	1	161	1	71	1.92696	5	16
1	1.93829	0.0266845	2.1485	2.82843	1728	1	201	1	92	1.70213	5	10
1	2.03032	0.00568307	0.513523	2.82843	1731	1	0	0	0	0	5	11
1	3.3623	6.14811e-06	0.606394	2.82843	1736	1	0	0	0	0	5	8
1	3.12089	1.1714e-06	0.0779032	2.82843	1737	1	0	0	0	0	5	9
1	5.72906	0.0192186	0.154759	2.82843	1738	1	0	0	0	0	5	9
1	3.06189	0.196013	0.179911	2.82843	1743	1	231	1	101	2.49452	5	8
1	4.65763	0.329442	0.328073	2.82843	1748	1	0	0	0	0	5	8
1	1.61438	5.55544e-07	0.47854	2.82843	1750	1	260	1	121	1.02806	5	8
1	3.77497	0.196173	0.292894	2.82843	1751	1	4627	2	1933	1.09766	5	11
1	7.60678	0.00902269	0.0276462	2.82843	1752	1	5568	1	2310	2.55162	5	8
1	1.32414	0.681093	3.1374	2.82843	1759	1	0	0	0	0	5	8
1	2.81363	0.772276	1.03596	2.82843	1760	1	0	0	0	0	5	8
1	37.6357	0.000491331	0.0189351	2.82843	1768	1	295	1	136	2.98837	5	15
1	6.62958	0.737757	2.42537	2.82843	1778	1	0	0	0	0	5	11
1	1.80929	1.01908e-08	2.79928	2.82843	1780	1	0	0	0	0	5	8
1	3.12174	0.000178978	0.106202	2.82843	1781	1	0	0	0	0	5	11
1	1.94864	0.588672	0.174625	2.82843	1782	1	0	0	0	0	5	8
1	62.8728	0.000557693	0.00040523	2.82843	1786	1	5595	1	2321	2.51523	5	19
1	1.80367	0.00860221	0.087938	2.82843	1792	1	0	0	0	0	5	9
1	5.18029	8.28074e-08	0.375789	2.82843	1795	1	0	0	0	0	5	9
1	12.7925	0.0022246	0.0195232	2.82843	1797	1	4656	1	1947	0.302465	5	12
1	10.2261	4.14236e-05	0.035466	2.82843	1798	1	0	0	0	0	5	10
1	4.03355	0.588034	1.33208	2.82843	1801	1	1674	1	748	1.06389	5	8
1	3.43873	0.283547	1.01505	2.82843	1810	1	4669	2	1953	1.38726	5	10
1	5.15159	0.180921	0.74986	2.82843	1811	1	0	0	0	0	5	10
1	27.3632	0.00100621	0.00377039	2.82843	1813	1	0	0	0	0	5	8
1	3.95529	0.0412618	0.223891	2.82843	1814	1	0	0	0	0	5	10
1	3.13876	1.90709	3.91438	2.82843	1815	1	5196	1	2160	2.59395	5	8
1	22.2594	0.000959158	0.0134139	2.82843	1824	1	1686	1	754	2.93385	5	14
1	6.27624	0.224331	0.0222624	2.82843	1825	1	0	0	0	0	5	11
1	3.14545	0.153756	1.09513	2.82843	1827	1	0	0	0	0	5	11
1	4.94841	0.608789	0.176755	2.82843	1832	1	483	2	222	0.585227	5	8
1	7.5011	0.005013	0.0454041	2.82843	1837	1	2144	1	932	2.75253	5	9
1	2.4695	0.0560032	0.00858071	2.82843	1848	1	0	0	0	0	5	10
1	6.20628	0.00452954	0.215433	2.82843	1849	1	3663	1	1545	3.03239	5	18
1	3.58866	0.323442	1.81927	2.82843	1856	1	0	0	0	0	5	9
1	3.28061	1.97084	0.055807	2.82843	1859	1	0	0	0	0	5	9
1	2.18498	1.46569	3.03706	2.82843	1862	1	558	1	251	1.89257	5	8
1	2.08458	3.07369	1.07969	2.82843	1864	1	2181	1	943	2.41329	5	8
1	1.45852	3.82509	1.62253	2.82843	1865	1	5668	1	2354	2.30596	5	8
1	1.33133	0.331589	2.46601	2.82843	1869	1	0	0	0	0	5	8
1	3.27086	0.445153	0.226628	2.82843	1873	1	1727	2	772	0.823482	5	9
1	1.85756	0.968705	4.81446	2.82843	1874	1	0	0	0	0	5	8
1	8.01001	0.314915	0.0294992	2.82843	1875	1	607	1	274	2.81071	5	9
1	3.39022	0.582475	0.0442224	2.82843	1876	1	5674	1	2358	0.684358	5	8
1	7.20698	1.503	0.02921	2.82843	1880	1	637	2	291	1.29909	5	11
1	2.78062	0.030679	1.38242	2.82843	1884	1	0	0	0	0	5	10
1	8.11602	0.209851	0.293639	2.82843	1890	1	1737	1	778	1.6941	5	9
1	9.1171	0.0826764	0.233361	2.82843	1891	1	620	1	281	2.29352	5	14
1	2.20589	9.07735e-06	0.455341	2.82843	1892	1	5243	1	2172	3.02007	5	9
1	1.91329	0.828182	0.956716	2.82843	1898	1	0	0	0	0	5	9
1	2.82771	0.289288	0.0261922	2.82843	1900	1	0	0	0	0	5	8
1	30.3041	0.00104124	0.00729802	2.82843	1901	1	0	0	0	0	5	8
1	7.79716	0.614786	0.886195	2.82843	1903	1	647	2	297	2.5803	5	10
1	4.21254	2.74247e-05	0.066306	2.82843	1904	1	0	0	0	0	5	8
1	2.45852	0.150741	0.434339	2.82843	1906	1	0	0	0	0	5	11
1	5.8754	0.203867	0.393637	2.82843	1915	1	687	1	314	2.17912	5	8
1	7.89162	6.83e-06	0.355429	2.82843	1924	1	0	0	0	0	5	13
1	5.47515	0.0207012	0.310721	2.82843	1928	1	0	0	0	0	5	10
1	6.94665	0.0381235	0.068589	2.82843	1932	1	5725	2	2385	2.63676	5	10
1	2.92889	1.13188	3.85232	2.82843	1936	1	0	0	0	0	5	11
1	1.76345	0.215879	2.95476	2.82843	1939	1	0	0	0	0	5	9
1	4.91406	1.48121e-06	0.0648278	2.82843	1949	1	758	2	349	2.04179	5	9
1	2.24745	0.424052	3.27036	2.82843	1951	1	0	0	0	0	5	8
1	7.67882	0.0735522	0.424889	2.82843	1953	1	3229	1	1381	1.69292	5	9
1	2.80596	0.056627	1.08884	2.82843	1955	1	0	0	0	0	5	8
1	7.22446	1.20126	0.0970748	2.82843	1966	1	5750	1	2400	2.24788	5	8
1	2.57222	0.0267494	0.357256	2.82843	1968	1	0	0	0	0	5	11
1	7.297	1.71539	2.09546	2.82843	1970	1	0	0	0	0	5	10
1	3.54716	0.215777	0.274189	2.82843	1972	1	3793	1	1595	2.09317	5	14
1	2.73348	0.291914	0.244125	2.82843	1974	1	3794	1	1596	0.0225738	5	13
1	5.57802	0.0124042	0.0893396	2.82843	1983	1	2299	2	998	1.65516	5	10
1	1.9043	1.20482e-06	1.93799	2.82843	1987	1	0	0	0	0	5	8
1	4.12803	0.356635	0.332224	2.82843	1993	1	2809	1	1206	1.46352	5	8
1	5.84496	4.44016e-05	0.0917676	2.82843	1994	1	0	0	0	0	5	8
1	2.48664	0.0342819	0.238202	2.82843	1999	1	0	0	0	0	5	9
1	5.07971	0.177166	0.209811	2.82843	2002	1	0	0	0	0	5	8
1	6.55478	0.322109	0.213473	2.82843	2005	1	0	0	0	0	5	11
1	3.02421	0.0843334	0.265385	2.82843	2010	1	5782	1	2410	1.9505	5	11
1	6.97579	0.304113	0.0592669	2.82843	2013	1	0	0	0	0	5	11
1	4.39356	0.0704633	0.239031	2.82843	2016	1	0	0	0	0	5	8
1	7.67981	0.0859878	0.0637891	2.82843	2018	1	0	0	0	0	5	12
1	8.6278	0.0614592	0.18975	2.82843	2023	1	0	0	0	0	5	10
1	1.63612	2.12024	4.84704	2.82843	2024	1	0	0	0	0	5	8
1	5.31689	0.822061	1.00442	2.82843	2039	1	0	0	0	0	5	8
1	1.96506	1.08517	1.28237	2.82843	2046	1	0	0	0	0	5	8
1	5.9657	0.035248	0.076935	2.82843	2052	1	0	0	0	0	5	8
1	11.1566	0.00515972	0.00143288	2.82843	2055	1	0	0	0	0	5	12
1	2.55519	3.09986	4.09774	2.82843	2062	1	4906	2	2048	0.697781	5	8
1	5.66132	0.063762	0.0369739	2.82843	2064	1	0	0	0	0	5	9
1	1.28188	1.59362	2.24537	2.82843	2066	1	1122	1	514	1.86006	5	8
1	3.23229	3.00974e-06	2.12613	2.82843	2068	1	0	0	0	0	5	11
1	7.18001	0.0431343	0.00802079	2.82843	2070	1	0	0	0	0	5	10
1	1.8394	7.43488e-07	0.0744315	2.82843	2084	1	0	0	0	0	5	8
1	4.43155	0.467859	0.582866	2.82843	2086	1	0	0	0	0	5	9
1	1.56043	2.51937	0.562513	2.82843	2090	1	0	0	0	0	5	11
1	2.63562	0.0576349	0.27292	2.82843	2094	1	2887	1	1228	2.52277	5	9
1	5.30749	0.249318	1.61029	2.82843	2095	1	0	0	0	0	5	8
1	3.84557	0.363472	0.346902	2.82843	2099	1	0	0	0	0	5	10
1	1.28069	0.0645967	1.87806	2.82843	2104	1	5385	1	2228	2.88594	5	9
1	5.55939	0.032762	0.102934	2.82843	2109	1	5886	1	2449	2.95763	5	13
1	1.94438	5.99195e-07	0.399869	2.82843	2110	1	0	0	0	0	5	10
1	2.06303	1.8218	2.98231	2.82843	2115	1	0	0	0	0	5	10
1	3.20511	0.0724017	0.657924	2.82843	2116	1	0	0	0	0	5	10
1	3.99599	0.64591	0.178787	2.82843	2122	1	5888	1	2451	1.76748	5	8
1	3.88813	0.435098	0.914713	2.82843	2124	1	0	0	0	0	5	8
1	3.07057	0.156034	0.122436	2.82843	2125	1	1280	1	591	2.93605	5	8
1	5.08835	0.00598977	0.454545	2.82843	2127	1	0	0	0	0	5	8
1	9.00762	0.0286776	0.146362	2.82843	2128	1	0	0	0	0	5	10
1	4.3925	0.312703	0.0245187	2.82843	2133	1	0	0	0	0	5	8
1	3.17581	0.601548	1.77623	2.82843	2137	1	0	0	0	0	5	9
1	2.13729	4.54974e-09	1.02388	2.82843	2142	1	2486	2	1076	1.87703	5	9
1	3.79485	1.36008e-09	1.39808	2.82843	2150	1	1915	1	842	1.72072	5	8
1	6.00003	0.106177	0.852204	2.82843	2155	1	0	0	0	0	5	9
1	2.96814	1.82151e-07	0.280191	2.82843	2160	1	0	0	0	0	5	8
1	3.87652	0.0486507	0.153311	2.82843	2163	1	0	0	0	0	5	12
1	4.16455	0.462985	0.0292537	2.82843	2168	1	5927	1	2465	1.69196	5	12
1	2.23113	0.249614	0.667251	2.82843	2172	1	2951	1	1256	2.88809	5	10
1	2.9018	0.059241	0.690146	2.82843	2175	1	0	0	0	0	5	11
1	2.30431	0.51736	3.03689	2.82843	2178	1	1436	2	659	0.537347	5	8
1	3.22874	0.000217899	0.639996	2.82843	2184	1	0	0	0	0	5	8
1	4.5243	0.0987233	0.217547	2.82843	2185	1	0	0	0	0	5	13
1	6.11305	0.472734	0.112185	2.82843	2187	1	5060	1	2110	0.796227	5	11
1	1.57367	0.179357	4.16234	2.82843	2192	1	2961	1	1259	1.24324	5	8
1	2.97096	0.161922	0.267124	2.82843	2200	1	4045	3	1699	0.252643	5	8
1	5.77109	0.145984	0.128375	2.82843	2203	1	0	0	0	0	5	9
1	1.9609	0.818256	0.249921	2.82843	2205	1	0	0	0	0	5	8
1	1.36137	0.486441	2.68171	2.82843	2210	1	4529	1	1892	0.583274	5	8
1	2.04546	1.02121	4.92261	2.82843	2214	1	5486	2	2271	1.03689	5	8
1	3.80337	1.25277e-05	0.188382	2.82843	2226	1	0	0	0	0	6	9
1	1.85335	0.686867	0.585703	2.82843	2229	1	26	1	10	1.48066	6	11
1	2.97972	0.276977	0.909825	2.82843	2230	1	0	0	0	0	6	9
1	4.54958	0.0670991	0.264918	2.82843	2237	1	3011	2	1280	0.253626	6	9
1	2.66302	0.583964	1.05987	2.82843	2239	1	57	1	25	0.553173	6	10
1	1.40976	0.412781	0.276082	2.82843	2245	1	4556	1	1904	0.156673	6	9
1	3.12966	0.055592	4.39372	2.82843	2251	1	0	0	0	0	6	14
1	3.00872	0.56152	0.347585	2.82843	2253	1	0	0	0	0	6	10
1	2.1883	6.07227e-06	0.520915	2.82843	2256	1	0	0	0	0	6	9
1	5.96918	0.000672382	0.106271	2.82843	2258	1	0	0	0	0	6	12
1	5.66211	0.0611973	1.61285	2.82843	2278	1	0	0	0	0	6	9
1	5.62508	7.79771e-06	0.565563	2.82843	2303	1	271	1	125	2.06958	6	9
1	2.64915	0.0870557	0.450781	2.82843	2306	1	0	0	0	0	6	11
1	1.3978	0.839129	1.75066	2.82843	2307	1	0	0	0	0	6	9
1	4.57966	2.59247e-09	3.23118	2.82843	2308	1	4638	1	1938	0.92935	6	9
1	39.9317	0.000476496	0.000757166	2.82843	2311	1	0	0	0	0	6	12
1	4.12069	0.000346956	0.288285	2.82843	2323	1	2093	1	904	2.2648	6	13
1	3.28274	1.31894	0.905783	2.82843	2326	1	0	0	0	0	6	9
1	2.15666	1.00643	0.414771	2.82843	2335	1	0	0	0	0	6	9
1	1.60876	1.42688e-07	1.0986	2.82843	2338	1	377	1	173	2.74904	6	9
1	13.9119	0.00910721	0.0167164	2.82843	2343	1	388	1	179	1.00827	6	10
1	1.1111	0.666537	4.00272	2.82843	2345	1	4183	1	1759	1.43111	6	11
1	5.64397	0.0985142	0.41974	2.82843	2349	1	1675	1	749	1.94739	6	15
1	3.80323	0.334455	0.0827891	2.82843	2354	1	0	0	0	0	6	13
1	5.40235	0.399047	0.00573816	2.82843	2360	1	0	0	0	0	6	10
1	15.8491	0.000740957	0.0795765	2.82843	2361	1	1684	1	752	2.3526	6	18
1	3.81086	0.227368	1.07869	2.82843	2362	1	0	0	0	0	6	10
1	1.63285	1.77547	3.01618	2.82843	2368	1	0	0	0	0	6	9
1	6.53051	0.0705746	0.0865138	2.82843	2370	1	0	0	0	0	6	9
1	2.3074	9.36323e-05	0.910673	2.82843	2375	1	0	0	0	0	6	10
1	2.40706	0.292229	0.336667	2.82843	2377	1	469	1	214	2.73842	6	10
1	3.05737	0.152659	0.192565	2.82843	2381	1	0	0	0	0	6	11
1	4.69164	6.4475e-07	0.636822	2.82843	2384	1	0	0	0	0	6	9
1	4.01706	0.107406	0.557052	2.82843	2392	1	0	0	0	0	6	9
1	4.44906	4.73057e-07	1.42104	2.82843	2398	1	512	1	233	1.99178	6	10
1	3.12147	0.160136	2.51389	2.82843	2411	1	2190	1	950	1.70873	6	13
1	1.9762	0.00141047	0.297521	2.82843	2413	1	4234	1	1777	2.42248	6	9
1	4.87217	0.445015	0.0800808	2.82843	2418	1	0	0	0	0	6	11
1	6.09027	0.0645993	0.320994	2.82843	2420	1	0	0	0	0	6	11
1	2.61467	2.71488e-07	0.261412	2.82843	2422	1	623	1	283	1.66047	6	14
1	4.92205	0.111768	0.0059393	2.82843	2423	1	0	0	0	0	6	11
1	6.48567	0.206453	0.0276927	2.82843	2427	1	0	0	0	0	6	11
1	2.86782	0.0929502	0.13027	2.82843	2428	1	0	0	0	0	6	10
1	1.85459	0.281728	0.602332	2.82843	2430	1	0	0	0	0	6	9
1	4.2394	0.20421	1.26619	2.82843	2432	1	0	0	0	0	6	9
1	6.39664	1.3437	0.0639167	2.82843	2434	1	0	0	0	0	6	9
1	3.52409	0.0535668	0.547418	2.82843	2437	1	0	0	0	0	6	9
1	9.62623	0.255117	0.726699	2.82843	2440	1	2241	1	973	0.464561	6	9
1	2.2992	1.27021	0.0372987	2.82843	2445	1	0	0	0	0	6	14
1	3.58847	0.313096	2.35601	2.82843	2456	1	0	0	0	0	6	12
1	12.3968	0.0276889	0.168749	2.82843	2457	1	0	0	0	0	6	11
1	4.47312	1.38278	4.68051	2.82843	2458	1	0	0	0	0	6	9
1	5.07276	0.296143	0.0108097	2.82843	2466	1	0	0	0	0	6	12
1	2.31117	1.00122	0.305067	2.82843	2472	1	0	0	0	0	6	9
1	3.22727	0.926452	1.2156	2.82843	2477	1	4817	1	2009	1.97547	6	17
1	1.7397	1.11574	0.482759	2.82843	2478	1	0	0	0	0	6	9
1	3.39598	0.00132956	0.022906	2.82843	2479	1	0	0	0	0	6	9
1	1.82514	3.78209e-07	1.61625	2.82843	2482	1	0	0	0	0	6	9
1	9.68457	0.0826415	0.0670268	2.82843	2486	1	0	0	0	0	6	13
1	4.12494	0.159739	0.0395428	2.82843	2488	1	3792	1	1594	2.08629	6	11
1	7.17985	0.232012	0.496849	2.82843	2497	1	0	0	0	0	6	10
1	5.42134	0.00742215	4.19834	2.82843	2504	1	0	0	0	0	6	9
1	9.85625	0.00527058	0.0216455	2.82843	2509	1	898	1	411	2.33302	6	10
1	6.6644	0.959057	0.195285	2.82843	2510	1	0	0	0	0	6	11
1	2.39161	3.27386	1.48159	2.82843	2525	1	2344	1	1016	1.62803	6	9
1	2.09666	1.04821e-07	0.198721	2.82843	2526	1	962	1	437	0.120842	6	9
1	3.54639	1.18063	0.0402999	2.82843	2530	1	983	1	444	0.3933	6	16
1	7.43584	0.337281	0.782904	2.82843	2532	1	0	0	0	0	6	15
1	3.71862	0.0887582	0.930022	2.82843	2533	1	0	0	0	0	6	10
1	20.0979	0.000838245	0.0519302	2.82843	2543	1	0	0	0	0	6	15
1	4.04742	0.0917156	0.0138188	2.82843	2547	1	0	0	0	0	6	9
1	1.80717	0.916476	1.05124	2.82843	2549	1	0	0	0	0	6	9
1	3.04427	0.0203123	0.00983983	2.82843	2550	1	2369	1	1026	0.365504	6	10
1	4.2637	0.0749519	0.728945	2.82843	2551	1	3869	1	1627	2.614	6	9
1	4.57955	0.18068	0.0789658	2.82843	2552	1	0	0	0	0	6	10
1	1.96013	0.0394585	0.365352	2.82843	2561	1	0	0	0	0	6	11
1	3.01702	0.189117	0.0736615	2.82843	2563	1	0	0	0	0	6	11
1	2.47463	1.4429	1.01311	2.82843	2565	1	0	0	0	0	6	10
1	5.01982	0.216243	0.0356931	2.82843	2567	1	0	0	0	0	6	13
1	3.12425	0.031285	0.422373	2.82843	2574	1	0	0	0	0	6	10
1	2.10561	0.720453	0.182093	2.82843	2578	1	3890	1	1633	2.63991	6	12
1	8.06573	0.243463	0.239362	2.82843	2583	1	2408	1	1046	2.64333	6	9
1	4.14786	0.844006	0.470647	2.82843	2585	1	0	0	0	0	6	10
1	1.5279	0.629919	0.391909	2.82843	2591	1	1157	2	532	1.11409	6	9
1	8.50486	0.742538	0.392843	2.82843	2596	1	0	0	0	0	6	10
1	2.31204	9.50173e-07	1.92827	2.82843	2598	1	0	0	0	0	6	9
1	3.69406	1.31427	3.5785	2.82843	2604	1	0	0	0	0	6	9
1	3.82697	0.685806	1.39686	2.82843	2608	1	3376	1	1441	1.99532	6	9
1	2.92202	1.19129	0.955487	2.82843	2610	1	3385	1	1445	1.14497	6	9
1	2.90729	0.627243	0.268657	2.82843	2617	1	0	0	0	0	6	9
1	1.51757	3.3496	1.42382	2.82843	2632	1	0	0	0	0	6	9
1	1.93249	0.0268264	0.26486	2.82843	2634	1	0	0	0	0	6	9
1	7.09924	0.00662508	0.179854	2.82843	2643	1	0	0	0	0	6	11
1	6.21641	0.00766192	0.0488683	2.82843	2644	1	0	0	0	0	6	9
1	4.16779	0.179482	0.14042	2.82843	2646	1	0	0	0	0	6	9
1	4.33239	1.17225	0.173224	2.82843	2649	1	0	0	0	0	6	9
1	4.71548	0.175126	0.598834	2.82843	2650	1	0	0	0	0	6	9
1	11.2379	0.0314689	0.0159909	2.82843	2662	1	0	0	0	0	6	10
1	3.42075	0.080036	0.510687	2.82843	2663	1	0	0	0	0	6	13
1	2.28814	0.373115	1.39534	2.82843	2664	1	0	0	0	0	6	9
1	2.2291	1.01775	2.22918	2.82843	2665	1	3974	1	1669	2.40973	6	9
1	6.33837	0.0123686	0.124915	2.82843	2674	1	0	0	0	0	6	9
1	3.40343	0.238818	0.227915	2.82843	2678	1	0	0	0	0	6	9
1	3.40674	0.129415	0.16513	2.82843	2687	1	0	0	0	0	6	11
1	11.9445	0.081802	0.0874792	2.82843	2688	1	1413	1	645	2.17653	6	10
1	1.9694	0.0160388	0.0547459	2.82843	2695	1	2539	1	1101	1.35372	6	10
1	4.06694	0.00210641	0.453329	2.82843	2700	1	1443	1	662	1.61942	6	9
1	3.09279	2.22851e-07	1.55506	2.82843	2705	1	1441	1	661	0.399726	6	11
1	2.17798	9.48639e-09	0.721873	2.82843	2706	1	0	0	0	0	6	9
1	4.28753	0.00347412	0.209323	2.82843	2707	1	0	0	0	0	6	11
1	3.47929	0.422939	1.12381	2.82843	2709	1	0	0	0	0	6	16
1	1.22482	0.230116	0.785678	2.82843	2712	1	0	0	0	0	6	11
1	3.68909	1.85325	0.12496	2.82843	2715	1	1965	1	860	1.88363	6	9
1	3.67765	0.06705	0.147592	2.82843	2722	1	0	0	0	0	6	9
1	1.74537	0.00252394	0.832302	2.82843	2729	1	0	0	0	0	6	9
1	1.47067	0.176721	0.621204	2.82843	2740	1	0	0	0	0	6	9
1	2.47745	4.24261e-08	2.3761	2.82843	2749	1	0	0	0	0	7	10
1	1.83409	0.0747962	0.729726	2.82843	2750	1	0	0	0	0	7	11
1	6.30307	0.397027	0.0068494	2.82843	2751	1	0	0	0	0	7	10
1	2.83366	0.285466	0.142076	2.82843	2765	1	4570	1	1912	0.619839	7	13
1	1.51875	0.451195	0.370646	2.82843	2768	1	0	0	0	0	7	11
1	3.2297	0.0798274	0.299211	2.82843	2771	1	1600	1	721	1.45603	7	10
1	3.51295	0.478042	0.452676	2.82843	2774	1	0	0	0	0	7	10
1	7.25527	1.83733	3.22554	2.82843	2777	1	0	0	0	0	7	11
1	3.55307	8.88472e-09	0.646315	2.82843	2781	1	0	0	0	0	7	10
1	3.18275	0.137666	0.0477371	2.82843	2787	1	0	0	0	0	7	12
1	3.78225	0.312092	0.0244677	2.82843	2788	1	153	1	65	0.916182	7	12
1	5.80815	0.000345757	0.0325631	2.82843	2790	1	0	0	0	0	7	10
1	3.23247	0.0940548	0.546428	2.82843	2793	1	0	0	0	0	7	11
1	4.00168	1.0084e-05	0.053232	2.82843	2797	1	0	0	0	0	7	12
1	3.77698	0.677727	0.0548702	2.82843	2802	1	1623	1	732	2.41208	7	14
1	3.04918	3.41926e-06	0.364309	2.82843	2803	1	0	0	0	0	7	13
1	2.49477	0.280631	3.98105	2.82843	2808	1	0	0	0	0	7	15
1	9.20541	0.0124017	0.0721906	2.82843	2812	1	0	0	0	0	7	10
1	3.17234	0.00110523	0.426984	2.82843	2813	1	0	0	0	0	7	12
1	3.23746	0.000460861	0.0353179	2.82843	2815	1	4142	1	1743	1.27292	7	11
1	15.1918	0.0184416	0.0081537	2.82843	2818	1	273	1	127	0.91362	7	10
1	9.16099	0.0687042	0.137862	2.82843	2820	1	0	0	0	0	7	10
1	3.14459	2.04704e-08	0.061379	2.82843	2824	1	0	0	0	0	7	11
1	5.95815	1.79022e-06	0.33166	2.82843	2825	1	5578	3	2317	0.181072	7	12
1	1.6015	8.90958e-07	0.982036	2.82843	2828	1	5164	1	2144	0.119599	7	11
1	2.70527	0.426528	1.80291	2.82843	2830	1	3092	1	1327	2.91561	7	11
1	4.62038	1.67602e-06	2.08177	2.82843	2831	1	3089	1	1324	2.4591	7	11
1	1.57147	1.89485	2.98107	2.82843	2837	1	308	1	143	0.463524	7	12
1	5.51058	0.0969494	0.0164175	2.82843	2842	1	0	0	0	0	7	15
1	5.57521	0.163441	0.0427246	2.82843	2848	1	0	0	0	0	7	13
1	8.44747	2.71166e-07	0.00173848	2.82843	2853	1	3606	1	1520	1.97186	7	10
1	7.93762	0.339291	0.431305	2.82843	2857	1	0	0	0	0	7	11
1	10.9441	0.900887	2.25972	2.82843	2858	1	0	0	0	0	7	13
1	2.8059	0.427227	0.65603	2.82843	2860	1	0	0	0	0	7	10
1	9.72022	0.286436	0.0180498	2.82843	2863	1	2113	1	915	0.313271	7	10
1	2.51569	0.00011443	0.233355	2.82843	2864	1	3623	2	1529	2.06883	7	10
1	4.37765	0.812401	1.19967	2.82843	2875	1	0	0	0	0	7	11
1	3.14648	0.000137563	0.00341957	2.82843	2878	1	0	0	0	0	7	10
1	2.00874	0.0525244	0.127117	2.82843	2880	1	0	0	0	0	7	13
1	1.62186	0.332428	0.537273	2.82843	2882	1	0	0	0	0	7	10
1	3.20766	8.95133e-07	0.795394	2.82843	2890	1	0	0	0	0	7	12
1	2.14943	4.5514e-07	1.8767	2.82843	2897	1	4703	2	1968	2.39891	7	13
1	1.13174	1.70363	1.83629	2.82843	2903	1	0	0	0	0	7	11
1	12.8037	0.000487077	0.0197502	2.82843	2919	1	0	0	0	0	7	10
1	4.42948	0.51865	0.112266	2.82843	2921	1	0	0	0	0	7	11
1	15.3768	0.00946052	0.00808041	2.82843	2929	1	621	1	282	2.64107	7	20
1	4.48147	0.0535661	1.1455	2.82843	2932	1	3188	2	1367	0.9142	7	10
1	27.9323	0.00541228	0.00478723	2.82843	2938	1	0	0	0	0	7	10
1	2.81439	0.45255	0.1803	2.82843	2939	1	0	0	0	0	7	10
1	5.08343	0.194999	0.240932	2.82843	2942	1	0	0	0	0	7	10
1	2.10369	0.261595	0.352385	2.82843	2955	1	706	1	320	2.62256	7	11
1	5.11216	0.021889	2.66986	2.82843	2956	1	698	2	317	1.44432	7	17
1	11.2739	0.0295767	0.355126	2.82843	2959	1	0	0	0	0	7	10
1	2.3582	0.87195	4.58528	2.82843	2968	1	0	0	0	0	7	11
1	2.53422	0.36335	0.01752	2.82843	2969	1	4789	2	1998	0.268758	7	10
1	3.13222	0.995729	0.437484	2.82843	2970	1	742	1	338	1.92669	7	12
1	8.79232	0.000373365	0.729385	2.82843	2979	1	0	0	0	0	7	12
1	13.9563	0.115752	0.0435321	2.82843	2984	1	0	0	0	0	7	12
1	1.64943	0.51868	1.31029	2.82843	2990	1	0	0	0	0	7	10
1	2.34754	2.83478e-06	0.0639315	2.82843	2991	1	0	0	0	0	7	11
1	3.58832	0.658921	0.339932	2.82843	2993	1	2784	1	1196	1.88466	7	13
1	4.96831	1.14315	0.258397	2.82843	3003	1	4304	1	1807	0.482934	7	10
1	2.08744	0.430314	1.19402	2.82843	3004	1	0	0	0	0	7	14
1	3.23263	0.252604	1.74424	2.82843	3010	1	4825	1	2013	1.90334	7	23
1	13.3097	0.189479	0.111052	2.82843	3014	1	4309	1	1809	2.26581	7	10
1	2.99131	2.09808	0.313122	2.82843	3015	1	4836	1	2019	2.53993	7	10
1	3.26996	2.02201	0.421106	2.82843	3016	1	2289	1	993	1.49879	7	10
1	1.23163	0.962255	2.18928	2.82843	3019	1	841	2	383	1.67774	7	10
1	3.34781	0.374677	0.389049	2.82843	3021	1	859	2	390	0.432739	7	11
1	6.7562	0.416881	0.202226	2.82843	3024	1	0	0	0	0	7	12
1	1.35684	1.28841	1.59226	2.82843	3028	1	888	2	406	0.622113	7	11
1	2.65444	1.1018	3.13821	2.82843	3034	1	895	2	410	2.15447	7	16
1	2.0646	0.818239	3.03786	2.82843	3036	1	0	0	0	0	7	10
1	6.86566	0.345136	4.12367	2.82843	3038	1	891	2	408	1.59819	7	12
1	4.43641	0.275691	0.256159	2.82843	3039	1	0	0	0	0	7	12
1	6.71228	0.418768	0.180702	2.82843	3041	1	1813	1	805	0.913785	7	10
1	10.1954	0.600211	0.00468591	2.82843	3042	1	0	0	0	0	7	15
1	1.98861	3.82775	3.78721	2.82843	3043	1	910	1	416	1.86586	7	10
1	5.81166	0.935716	0.0144493	2.82843	3045	1	0	0	0	0	7	10
1	1.10185	8.61085e-07	1.56217	2.82843	3052	1	0	0	0	0	7	11
1	3.37636	0.689926	0.222072	2.82843	3053	1	2334	2	1011	1.58897	7	18
1	4.87132	0.930039	0.19471	2.82843	3060	1	0	0	0	0	7	12
1	2.6425	0.0312089	0.0598582	2.82843	3061	1	0	0	0	0	7	10
1	2.23123	9.06242e-10	2.42481	2.82843	3067	1	0	0	0	0	7	10
1	3.27004	0.169185	2.04722	2.82843	3072	1	0	0	0	0	7	13
1	7.91657	0.110408	0.0061167	2.82843	3078	1	1837	2	815	2.77563	7	10
1	1.923	0.24841	0.687755	2.82843	3079	1	2849	1	1216	2.16423	7	10
1	3.3395	0.643356	0.775885	2.82843	3080	1	1053	1	484	2.3323	7	13
1	3.99471	0.163932	1.17565	2.82843	3083	1	0	0	0	0	7	15
1	3.63034	0.0925757	0.00456477	2.82843	3085	1	0	0	0	0	7	17
1	2.8432	0.708594	4.78282	2.82843	3100	1	0	0	0	0	7	10
1	6.34248	0.0587942	0.116833	2.82843	3102	1	0	0	0	0	7	16
1	6.97452	0.296075	0.748561	2.82843	3105	1	5837	1	2428	1.64968	7	12
1	6.1541	0.0651748	0.376892	2.82843	3106	1	3894	1	1635	1.47289	7	11
1	4.37168	0.543985	3.85457	2.82843	3108	1	0	0	0	0	7	11
1	1.8488	3.00159e-07	0.130129	2.82843	3131	1	0	0	0	0	7	10
1	3.23817	0.00623264	0.311916	2.82843	3135	1	0	0	0	0	7	11
1	4.30194	0.0218066	0.170974	2.82843	3136	1	5389	2	2230	1.95229	7	10
1	6.24917	0.728381	0.167388	2.82843	3138	1	3944	2	1659	0.373041	7	11
1	1.61103	0.17522	0.246852	2.82843	3140	1	0	0	0	0	7	12
1	2.9101	1.79179	0.927401	2.82843	3144	1	0	0	0	0	7	11
1	4.07643	0.00499623	0.0114976	2.82843	3149	1	0	0	0	0	7	10
1	1.89143	1.03531	1.14255	2.82843	3150	1	2912	1	1240	1.96238	7	11
1	2.22401	0.410334	2.48457	2.82843	3165	1	2498	1	1082	1.97028	7	11
1	1.68099	0.164718	0.00230042	2.82843	3168	1	0	0	0	0	7	11
1	6.31761	0.0734058	0.183227	2.82843	3170	1	0	0	0	0	7	10
1	3.00849	5.5385e-06	0.0188671	2.82843	3175	1	0	0	0	0	7	10
1	4.68713	0.217936	3.34797	2.82843	3186	1	2529	2	1094	1.45835	7	11
1	2.91753	0.350761	0.336862	2.82843	3187	1	1426	2	652	0.620218	7	13
1	2.72384	1.76291	3.38192	2.82843	3190	1	2552	1	1107	0.365432	7	10
1	1.44333	2.03646	1.43882	2.82843	3191	1	0	0	0	0	7	10
1	4.05648	0.0131003	0.117628	2.82843	3197	1	1484	1	680	2.88101	7	13
1	1.92425	0.16889	1.47729	2.82843	3200	1	1482	1	678	0.817867	7	13
1	1.29313	1.25073	0.944145	2.82843	3205	1	0	0	0	0	7	12
1	5.22177	0.146154	0.0305186	2.82843	3207	1	0	0	0	0	7	10
1	1.80858	0.214477	0.73576	2.82843	3210	1	0	0	0	0	7	10
1	1.44083	0.348593	5.00327	2.82843	3211	1	5961	1	2478	1.10136	7	11
1	2.30788	0.231383	0.304591	2.82843	3219	1	1519	1	690	2.55835	7	11
1	7.2812	0.0203052	0.27374	2.82843	3223	1	0	0	0	0	7	10
1	2.99799	1.38046	1.00548	2.82843	3224	1	1524	1	692	0.418138	7	11
1	1.56521	3.2293	0.835668	2.82843	3228	1	5979	1	2486	0.929949	7	11
1	15.5111	0.0593955	0.0115598	2.82843	3232	1	0	0	0	0	7	17
1	2.23651	0.0212291	3.59592	2.82843	3234	1	5094	1	2123	3.01969	7	14
1	2.78261	0.187778	0.229329	2.82843	3237	1	0	0	0	0	7	10
1	4.24842	0.323502	1.52486	2.82843	3241	1	1578	1	713	2.15867	7	12
1	5.88289	0.106147	1.14874	2.82843	3244	1	0	0	0	0	8	12
1	2.23553	1.65446e-06	0.0184843	2.82843	3248	1	0	0	0	0	8	18
1	12.7389	0.00715558	0.0296765	2.82843	3250	1	0	0	0	0	8	12
1	1.80804	2.54467	0.0553666	2.82843	3270	1	0	0	0	0	8	11
1	8.34335	0.0181267	0.00254744	2.82843	3272	1	0	0	0	0	8	11
1	1.83045	0.134546	0.487552	2.82843	3275	1	0	0	0	0	8	11
1	5.89498	7.84263e-08	0.156072	2.82843	3276	1	0	0	0	0	8	13
1	3.09414	0.0190695	0.0160612	2.82843	3277	1	4103	1	1721	2.3297	8	14
1	4.08251	0.702101	0.00235303	2.82843	3281	1	0	0	0	0	8	12
1	51.7523	0.000372921	0.000244742	2.82843	3282	1	0	0	0	0	8	15
1	10.1155	0.000489029	0.182991	2.82843	3283	1	169	1	76	0.244132	8	12
1	10.8375	0.0468934	0.243406	2.82843	3291	1	2649	1	1143	1.81063	8	16
1	2.65177	0.521278	3.26128	2.82843	3293	1	0	0	0	0	8	11
1	5.2893	3.07631	4.84107	2.82843	3296	1	0	0	0	0	8	11
1	3.05744	0.000100224	0.914184	2.82843	3297	1	0	0	0	0	8	11
1	1.35851	4.14426	4.25848	2.82843	3303	1	0	0	0	0	8	11
1	3.08917	0.217517	0.0106679	2.82843	3305	1	0	0	0	0	8	15
1	3.01161	0.0327738	2.72354	2.82843	3307	1	3090	2	1325	0.0676145	8	13
1	1.31361	1.52324	0.953717	2.82843	3313	1	0	0	0	0	8	11
1	3.02952	0.177965	0.124111	2.82843	3315	1	0	0	0	0	8	11
1	6.00963	0.000171239	0.159501	2.82843	3317	1	0	0	0	0	8	15
1	4.55119	3.41131e-08	1.29267	2.82843	3319	1	0	0	0	0	8	11
1	3.32804	0.190765	0.842275	2.82843	3325	1	0	0	0	0	8	11
1	5.23481	0.0464109	0.470451	2.82843	3327	1	0	0	0	0	8	12
1	2.71822	0.0677953	0.902142	2.82843	3328	1	3611	1	1523	1.05355	8	17
1	9.05206	0.226035	0.363736	2.82843	3336	1	0	0	0	0	8	15
1	8.12646	7.76571e-05	0.456617	2.82843	3338	1	0	0	0	0	8	11
1	24.2305	0.00336434	0.00812572	2.82843	3347	1	414	1	192	2.53486	8	18
1	5.07183	8.01042e-06	0.089424	2.82843	3349	1	410	1	191	2.23831	8	14
1	9.89645	0.183747	0.118292	2.82843	3350	1	0	0	0	0	8	15
1	5.18272	2.58494e-05	0.298163	2.82843	3351	1	4674	1	1957	2.75878	8	12
1	2.46741	1.90667e-07	0.913418	2.82843	3352	1	0	0	0	0	8	11
1	1.53176	3.33817e-06	4.5991	2.82843	3353	1	2129	1	926	2.96221	8	14
1	8.46604	0.101437	0.226162	2.82843	3358	1	5206	2	2163	0.728695	8	11
1	16.0142	0.0329889	0.012971	2.82843	3365	1	3147	1	1349	0.448455	8	19
1	3.63135	0.857629	0.040155	2.82843	3371	1	3149	1	1351	2.27582	8	12
1	5.58353	0.0162254	0.0610067	2.82843	3377	1	0	0	0	0	8	12
1	3.61665	0.254863	0.385256	2.82843	3381	1	0	0	0	0	8	14
1	1.21658	2.15373	1.10161	2.82843	3384	1	0	0	0	0	8	12
1	2.09043	1.37505	0.0471088	2.82843	3387	1	540	1	246	1.17812	8	11
1	5.2203	3.2908	0.500206	2.82843	3394	1	0	0	0	0	8	11
1	2.86565	0.00220425	0.0508061	2.82843	3395	1	0	0	0	0	8	12
1	4.28112	0.193449	0.204978	2.82843	3397	1	0	0	0	0	8	11
1	7.12818	0.698281	0.792681	2.82843	3399	1	0	0	0	0	8	11
1	5.95872	0.322903	0.144015	2.82843	3400	1	591	2	266	1.48212	8	13
1	1.56975	7.72012e-08	1.51606	2.82843	3401	1	596	1	269	2.17402	8	14
1	80.8429	0.00418876	0.00648621	2.82843	3402	1	0	0	0	0	8	20
1	21.2474	6.50783e-08	0.000928534	2.82843	3403	1	0	0	0	0	8	14
1	4.07019	0.0529052	0.136071	2.82843	3404	1	0	0	0	0	8	11
1	3.34169	3.46547	0.383508	2.82843	3407	1	4241	1	1781	2.81621	8	11
1	4.45728	0.95493	0.692127	2.82843	3409	1	4733	1	1979	2.15498	8	13
1	2.37952	0.899457	1.26667	2.82843	3412	1	3188	2	1367	1.13806	8	11
1	2.62437	3.33995e-06	1.60103	2.82843	3413	1	648	2	298	1.29517	8	14
1	5.29704	0.402955	0.40395	2.82843	3424	1	0	0	0	0	8	16
1	1.8031	1.64823	1.96317	2.82843	3426	1	5716	1	2381	1.80727	8	12
1	9.78744	0.0378104	0.0650765	2.82843	3438	1	0	0	0	0	8	12
1	8.25775	0.243634	0.103992	2.82843	3439	1	0	0	0	0	8	14
1	3.49515	0.808382	1.24053	2.82843	3440	1	0	0	0	0	8	11
1	24.732	0.000798011	0.018636	2.82843	3446	1	0	0	0	0	8	12
1	1.2057	2.6736	2.23343	2.82843	3450	1	0	0	0	0	8	13
1	1.54241	1.82265e-06	0.247795	2.82843	3451	1	758	1	349	1.79309	8	11
1	2.7814	0.00221083	0.334971	2.82843	3455	1	0	0	0	0	8	12
1	4.22904	2.85327	5.02019	2.82843	3461	1	5743	1	2396	0.692151	8	11
1	3.80907	0.270101	0.14124	2.82843	3464	1	3793	1	1595	1.82849	8	11
1	8.97979	1.00797	0.166007	2.82843	3465	1	2280	1	989	1.78904	8	14
1	10.7256	0.207369	1.16728	2.82843	3466	1	3788	2	1592	0.135376	8	12
1	4.27708	0.171212	0.418809	2.82843	3476	1	0	0	0	0	8	18
1	4.08864	0.877586	0.148973	2.82843	3480	1	1802	2	800	0.507087	8	11
1	1.15115	1.35537	0.675115	2.82843	3481	1	0	0	0	0	8	12
1	4.06275	0.31672	1.09715	2.82843	3487	1	0	0	0	0	8	12
1	9.74938	0.000349745	0.190657	2.82843	3488	1	0	0	0	0	8	11
1	4.80897	0.956478	0.104286	2.82843	3489	1	0	0	0	0	8	11
1	8.42132	1.57253	0.0143176	2.82843	3494	1	5316	1	2204	1.18903	8	13
1	9.64263	0.0155051	0.403717	2.82843	3495	1	0	0	0	0	8	12
1	2.51785	0.00172123	0.0366544	2.82843	3500	1	0	0	0	0	8	13
1	4.73158	0.0234652	0.0427541	2.82843	3501	1	948	1	430	0.575357	8	11
1	2.77951	0.262135	0.56347	2.82843	3502	1	0	0	0	0	8	14
1	1.39058	1.50882e-05	1.88634	2.82843	3507	1	0	0	0	0	8	11
1	4.40415	0.459393	0.502796	2.82843	3508	1	0	0	0	0	8	12
1	11.9682	0.240717	0.720488	2.82843	3510	1	0	0	0	0	8	12
1	1.64917	1.69417	2.5747	2.82843	3520	1	0	0	0	0	8	11
1	2.59995	1.12473	3.1152	2.82843	3523	1	5329	1	2210	1.72606	8	12
1	7.72779	0.0394285	0.0557311	2.82843	3526	1	0	0	0	0	8	12
1	10.412	0.133791	0.159697	2.82843	3534	1	0	0	0	0	8	14
1	4.16961	8.76335e-05	0.567656	2.82843	3535	1	0	0	0	0	8	16
1	27.3614	0.000458922	0.0530309	2.82843	3536	1	4894	1	2043	2.82017	8	19
1	8.17592	0.0691308	0.100412	2.82843	3540	1	0	0	0	0	8	11
1	3.13063	0.480305	0.739047	2.82843	3544	1	0	0	0	0	8	11
1	5.65423	0.0477268	0.00928947	2.82843	3548	1	2395	1	1037	1.52867	8	11
1	6.82689	0.264265	0.0105833	2.82843	3551	1	0	0	0	0	8	12
1	2.31232	2.25057	3.3853	2.82843	3554	1	4913	2	2049	1.79829	8	12
1	12.7012	0.000773966	0.00247729	2.82843	3557	1	1143	1	524	2.86516	8	14
1	2.67181	0.137512	0.016816	2.82843	3558	1	2414	1	1049	0.471837	8	16
1	9.23203	8.00307e-07	0.512688	2.82843	3559	1	0	0	0	0	8	12
1	4.87556	0.0217063	0.0756364	2.82843	3563	1	1170	1	538	0.76349	8	11
1	8.22746	0.545486	3.23074	2.82843	3564	1	0	0	0	0	8	11
1	4.75384	0.162212	0.957658	2.82843	3565	1	0	0	0	0	8	12
1	5.93047	0.0261104	0.242715	2.82843	3570	1	0	0	0	0	8	13
1	4.84521	1.24318e-05	0.605182	2.82843	3572	1	0	0	0	0	8	11
1	1.58922	3.9881	1.4996	2.82843	3574	1	0	0	0	0	8	11
1	4.68375	0.668155	1.93724	2.82843	3582	1	3394	1	1450	1.82585	8	13
1	13.7713	0.0241372	0.344402	2.82843	3583	1	0	0	0	0	8	16
1	4.82116	0.63077	0.771152	2.82843	3592	1	0	0	0	0	8	18
1	4.41334	0.826511	0.854474	2.82843	3594	1	0	0	0	0	8	14
1	4.44973	1.24827	0.00461301	2.82843	3595	1	3954	1	1663	2.40947	8	11
1	1.56962	0.0559177	2.7226	2.82843	3597	1	0	0	0	0	8	14
1	7.76664	0.213529	2.77346	2.82843	3600	1	0	0	0	0	8	19
1	4.43231	0.0212009	0.572418	2.82843	3601	1	1323	1	606	1.38602	8	12
1	3.14872	0.223839	1.62196	2.82843	3611	1	5414	2	2239	0.424845	8	16
1	4.8626	1.01464	0.999743	2.82843	3613	1	0	0	0	0	8	11
1	3.34034	0.00202533	0.491644	2.82843	3616	1	5025	1	2096	2.50888	8	12
1	2.75185	0.226229	0.0109926	2.82843	3621	1	0	0	0	0	8	13
1	3.76858	2.16748	0.631927	2.82843	3623	1	1934	1	849	2.76521	8	11
1	10.7173	0.196476	1.52616	2.82843	3635	1	0	0	0	0	8	11
1	1.64651	0.50578	1.63516	2.82843	3641	1	2538	1	1100	1.40882	8	11
1	9.04113	0.101348	0.412975	2.82843	3642	1	1431	1	656	1.68128	8	11
1	2.19179	0.890259	4.53399	2.82843	3645	1	0	0	0	0	8	20
1	7.01761	0.500308	0.163985	2.82843	3649	1	0	0	0	0	8	15
1	1.13619	0.344883	4.17335	2.82843	3650	1	0	0	0	0	8	11
1	3.18321	0.90056	0.205161	2.82843	3655	1	0	0	0	0	8	12
1	4.8515	1.46862	0.736248	2.82843	3657	1	3471	1	1478	2.25545	8	11
1	3.76544	0.236656	0.719138	2.82843	3658	1	0	0	0	0	8	11
1	5.51482	0.000287403	0.24696	2.82843	3660	1	0	0	0	0	8	11
1	3.53005	0.130756	0.290741	2.82843	3664	1	1508	1	688	1.6681	8	11
1	5.00466	0.0453411	0.0429863	2.82843	3670	1	0	0	0	0	8	11
1	6.6093	0.732692	3.57561	2.82843	3683	1	0	0	0	0	9	12
1	2.58257	7.99295e-05	0.768948	2.82843	3685	1	0	0	0	0	9	21
1	11.0249	0.0462356	0.224211	2.82843	3686	1	0	0	0	0	9	12
1	75.8621	0.00101731	0.0118939	2.82843	3687	1	28	1	11	1.35561	9	26
1	81.6563	0.00694313	0.0502214	2.82843	3688	1	0	0	0	0	9	15
1	12.479	0.0178429	0.500241	2.82843	3698	1	3016	2	1285	0.747388	9	12
1	4.07389	1.71169e-05	0.202335	2.82843	3700	1	0	0	0	0	9	12
1	4.35892	0.188605	0.0926089	2.82843	3701	1	3022	2	1286	1.26822	9	14
1	2.27117	8.16753e-07	0.691571	2.82843	3709	1	0	0	0	0	9	14
1	8.54011	0.0397167	0.0953751	2.82843	3722	1	0	0	0	0	9	12
1	1.96893	1.91161e-06	0.569242	2.82843	3725	1	0	0	0	0	9	13
1	1.47279	2.36794	4.59709	2.82843	3728	1	0	0	0	0	9	12
1	4.75113	0.000144635	0.745584	2.82843	3729	1	0	0	0	0	9	14
1	20.3929	0.555017	3.053	2.82843	3735	1	0	0	0	0	9	15
1	13.5182	0.132911	0.165947	2.82843	3748	1	278	1	128	1.99406	9	18
1	1.45102	0.0349094	0.183708	2.82843	3752	1	0	0	0	0	9	12
1	2.6456	1.36681	0.760806	2.82843	3755	1	0	0	0	0	9	14
1	9.87278	0.0172924	0.0130374	2.82843	3757	1	0	0	0	0	9	13
1	1.5028	1.45274e-06	0.59619	2.82843	3765	1	3607	1	1521	2.33186	9	16
1	5.48846	0.0169162	0.0402934	2.82843	3775	1	355	1	161	2.93163	9	13
1	3.90985	0.568714	0.559638	2.82843	3781	1	2110	1	913	2.35897	9	12
1	7.34693	0.184188	0.0550243	2.82843	3783	1	396	1	184	2.20182	9	17
1	2.05091	0.715177	0.00982019	2.82843	3785	1	2115	1	916	2.08636	9	12
1	1.55348	0.347987	2.51239	2.82843	3792	1	1685	1	753	0.60024	9	12
1	4.34353	1.01355	1.31586	2.82843	3795	1	0	0	0	0	9	14
1	3.7919	0.128675	1.59404	2.82843	3797	1	0	0	0	0	9	12
1	4.2664	0.277544	1.25868	2.82843	3799	1	0	0	0	0	9	12
1	3.2559	0.632509	3.84401	2.82843	3804	1	3148	1	1350	2.06633	9	14
1	2.94893	0.986189	1.35724	2.82843	3805	1	0	0	0	0	9	14
1	4.37354	2.22723e-05	0.190109	2.82843	3812	1	0	0	0	0	9	12
1	2.43383	0.512098	2.55246	2.82843	3813	1	0	0	0	0	9	12
1	2.33728	2.36728e-05	0.264553	2.82843	3817	1	0	0	0	0	9	13
1	2.83783	0.342687	0.0287682	2.82843	3818	1	567	1	255	2.63337	9	13
1	3.42801	0.849048	3.85059	2.82843	3819	1	0	0	0	0	9	14
1	19.1887	0.00615937	0.0267362	2.82843	3823	1	575	1	259	2.4495	9	16
1	6.00344	0.570548	2.94239	2.82843	3825	1	4237	1	1778	1.89171	9	12
1	1.85831	0.341965	0.404352	2.82843	3828	1	1733	1	776	2.10026	9	16
1	69.0743	1.97327e-05	0.00181566	2.82843	3839	1	0	0	0	0	9	14
1	2.57186	0.659996	1.39341	2.82843	3840	1	608	1	275	2.10941	9	15
1	103.73	0.00340408	0.0316941	2.82843	3841	1	0	0	0	0	9	14
1	3.53143	0.47201	0.0851855	2.82843	3842	1	0	0	0	0	9	17
1	7.6856	0.0410597	0.123142	2.82843	3848	1	0	0	0	0	9	14
1	3.51766	0.624801	0.339275	2.82843	3856	1	0	0	0	0	9	16
1	4.34183	0.474404	0.504772	2.82843	3858	1	5247	1	2173	0.533008	9	12
1	3.92825	0.0962102	0.137918	2.82843	3873	1	5711	1	2378	2.57238	9	12
1	2.37658	1.37135e-06	0.0148525	2.82843	3878	1	0	0	0	0	9	13
1	10.5361	0.363777	1.20887	2.82843	3887	1	2247	1	976	2.77992	9	15
1	2.22516	0.158929	0.493207	2.82843	3891	1	0	0	0	0	9	12
1	5.50181	0.241793	0.886959	2.82843	3893	1	0	0	0	0	9	14
1	1.66392	0.0578975	0.887075	2.82843	3899	1	0	0	0	0	9	14
1	3.26162	0.201526	0.0770301	2.82843	3903	1	0	0	0	0	9	13
1	2.16084	1.92565	0.39302	2.82843	3905	1	0	0	0	0	9	13
1	11.1363	0.0741886	0.100866	2.82843	3906	1	0	0	0	0	9	14
1	3.82212	0.345275	2.89068	2.82843	3907	1	0	0	0	0	9	12
1	6.64778	0.0219977	0.0342971	2.82843	3908	1	1779	1	793	2.76594	9	14
1	3.80599	0.172289	0.696762	2.82843	3920	1	0	0	0	0	9	12
1	12.2421	0.100019	0.110048	2.82843	3930	1	0	0	0	0	9	12
1	4.80251	1.09996	0.611683	2.82843	3933	1	4315	1	1811	1.41802	9	12
1	9.10355	0.0309462	0.0592486	2.82843	3934	1	850	2	387	1.83297	9	13
1	9.07623	0.00478156	0.129494	2.82843	3936	1	0	0	0	0	9	12
1	7.03093	0.0681867	1.92701	2.82843	3938	1	0	0	0	0	9	13
1	6.26095	0.0013347	0.00844869	2.82843	3944	1	0	0	0	0	9	14
1	3.88791	1.39979	2.46422	2.82843	3945	1	0	0	0	0	9	12
1	3.89607	0.0605111	0.212471	2.82843	3949	1	0	0	0	0	9	12
1	1.43129	0.418403	0.14503	2.82843	3954	1	3291	1	1406	1.80463	9	13
1	5.76248	0.111591	0.83033	2.82843	3955	1	0	0	0	0	9	14
1	2.45555	0.543688	0.174554	2.82843	3957	1	4354	1	1826	1.9055	9	14
1	8.94607	0.123498	0.0351762	2.82843	3958	1	0	0	0	0	9	17
1	6.5088	0.590035	0.0141004	2.82843	3959	1	0	0	0	0	9	12
1	3.72973	0.738841	2.78713	2.82843	3962	1	0	0	0	0	9	12
1	2.9823	0.300526	0.121984	2.82843	3964	1	0	0	0	0	9	12
1	2.80339	0.00502689	0.914855	2.82843	3970	1	0	0	0	0	9	14
1	1.05591	1.1295	3.76116	2.82843	3972	1	0	0	0	0	9	13
1	2.53164	0.374292	0.0813522	2.82843	3974	1	0	0	0	0	9	12
1	1.91068	0.894875	0.790231	2.82843	3975	1	0	0	0	0	9	13
1	5.03923	0.212322	0.0481689	2.82843	3978	1	0	0	0	0	9	14
1	4.70269	0.307549	0.328904	2.82843	3987	1	0	0	0	0	9	13
1	3.15961	0.584299	0.193736	2.82843	3994	1	1142	2	523	0.9824	9	13
1	2.97518	0.329213	0.293518	2.82843	4001	1	0	0	0	0	9	12
1	3.16199	0.221625	0.435573	2.82843	4009	1	0	0	0	0	9	12
1	6.33094	1.55264e-07	1.22978	2.82843	4016	1	0	0	0	0	9	12
1	4.52255	0.852921	4.60465	2.82843	4021	1	0	0	0	0	9	12
1	1.49146	0.0427782	1.8702	2.82843	4028	1	0	0	0	0	9	12
1	2.71822	0.294653	1.21638	2.82843	4038	1	0	0	0	0	9	12
1	10.7948	1.5314	1.65297	2.82843	4055	1	0	0	0	0	9	13
1	4.3488	0.0299734	0.0798258	2.82843	4058	1	0	0	0	0	9	12
1	1.76113	1.30412	0.905644	2.82843	4061	1	0	0	0	0	9	12
1	3.83978	1.08462	0.0117315	2.82843	4062	1	0	0	0	0	9	13
1	2.08614	0.787813	1.23349	2.82843	4066	1	0	0	0	0	9	12
1	13.0737	0.225924	0.0357695	2.82843	4067	1	1912	2	841	1.1716	9	21
1	3.26042	0.375142	0.00667434	2.82843	4068	1	0	0	0	0	9	13
1	1.22247	3.11949	3.1313	2.82843	4071	1	0	0	0	0	9	13
1	1.2252	1.35935e-05	0.161368	2.82843	4081	1	0	0	0	0	9	12
1	1.71566	5.50238e-06	0.914674	2.82843	4083	1	0	0	0	0	9	14
1	4.95558	0.0781385	0.0994667	2.82843	4086	1	5436	1	2249	2.63388	9	15
1	6.88731	0.905095	0.0809195	2.82843	4088	1	4007	1	1681	0.863168	9	14
1	3.72116	3.00365e-06	0.194144	2.82843	4090	1	3450	1	1471	2.44428	9	12
1	5.38997	7.79296e-08	0.00256178	2.82843	4091	1	0	0	0	0	9	12
1	3.23188	4.22254e-06	0.00132091	2.82843	4092	1	0	0	0	0	9	15
1	6.42801	0.20304	4.21236	2.82843	4096	1	1953	1	855	1.35783	9	13
1	5.5122	0.655103	0.121556	2.82843	4102	1	0	0	0	0	9	12
1	1.88474	0.104475	0.364648	2.82843	4113	1	0	0	0	0	9	12
1	3.79068	0.125261	0.636541	2.82843	4115	1	0	0	0	0	9	12
1	2.70552	1.58332e-06	0.156699	2.82843	4116	1	0	0	0	0	9	13
1	1.10045	2.70973	4.7586	2.82843	4121	1	0	0	0	0	9	12
1	8.27338	1.46338	4.41301	2.82843	4126	1	0	0	0	0	10	13
1	6.83031	0.0925046	0.0956241	2.82843	4128	1	0	0	0	0	10	13
1	8.41628	0.501279	0.198878	2.82843	4135	1	0	0	0	0	10	14
1	9.35784	0.812159	0.241368	2.82843	4138	1	0	0	0	0	10	16
1	9.48133	1.09449	0.381394	2.82843	4147	1	3024	1	1287	2.30137	10	13
1	4.14002	0.594386	3.7456	2.82843	4154	1	4565	1	1909	1.76379	10	13
1	11.3678	0.0692423	0.137779	2.82843	4155	1	0	0	0	0	10	14
1	1.28001	0.80912	1.80839	2.82843	4158	1	4104	2	1722	0.36866	10	13
1	4.47527	0.211809	0.562255	2.82843	4182	1	0	0	0	0	10	15
1	4.10224	0.113388	0.551643	2.82843	4191	1	3579	1	1513	2.6168	10	14
1	12.0188	0.000221326	0.0608455	2.82843	4195	1	4145	1	1745	2.77672	10	15
1	2.54131	0.515738	0.0786958	2.82843	4213	1	0	0	0	0	10	14
1	2.56863	0.701417	0.831171	2.82843	4221	1	3107	2	1331	0.598551	10	13
1	2.07037	0.471705	0.823973	2.82843	4222	1	0	0	0	0	10	13
1	10.498	0.00183677	0.0140887	2.82843	4223	1	0	0	0	0	10	13
1	7.42926	1.47291	0.231694	2.82843	4224	1	0	0	0	0	10	13
1	2.33629	4.16361e-05	1.69933	2.82843	4233	1	0	0	0	0	10	14
1	7.20835	0.384744	0.432673	2.82843	4238	1	0	0	0	0	10	15
1	1.98164	1.03871	0.283841	2.82843	4242	1	5630	1	2334	2.40735	10	16
1	12.0869	0.214103	0.529067	2.82843	4243	1	473	1	217	2.53284	10	18
1	13.6534	0.000550661	0.00200251	2.82843	4249	1	5211	1	2165	2.73686	10	13
1	2.43629	2.31232e-07	0.407275	2.82843	4251	1	0	0	0	0	10	13
1	9.27107	4.30978e-08	0.844522	2.82843	4257	1	0	0	0	0	10	13
1	2.23616	0.764621	0.0434489	2.82843	4264	1	0	0	0	0	10	15
1	4.91805	1.49602e-06	0.879338	2.82843	4270	1	0	0	0	0	10	15
1	4.47488	0.413609	0.173466	2.82843	4271	1	0	0	0	0	10	15
1	2.94866	0.763717	0.61717	2.82843	4272	1	0	0	0	0	10	13
1	6.02358	0.0274134	0.000794062	2.82843	4280	1	0	0	0	0	10	15
1	3.09461	0.124831	1.674	2.82843	4282	1	0	0	0	0	10	16
1	10.9225	9.31626e-07	0.0605801	2.82843	4283	1	0	0	0	0	10	13
1	6.41736	1.93212	0.786403	2.82843	4289	1	0	0	0	0	10	15
1	147.083	0.0384006	0.116143	2.82843	4292	1	0	0	0	0	10	13
1	24.1396	0.00653067	0.00682111	2.82843	4307	1	2751	1	1182	2.74126	10	20
1	9.49229	0.0136333	0.0136294	2.82843	4308	1	0	0	0	0	10	17
1	10.2371	0.000119953	1.18045	2.82843	4309	1	0	0	0	0	10	14
1	2.71524	0.174142	0.231104	2.82843	4315	1	0	0	0	0	10	14
1	2.28247	2.50464e-08	0.98369	2.82843	4316	1	680	1	311	2.18108	10	13
1	21.2423	0.190813	0.00167404	2.82843	4322	1	719	1	326	2.44051	10	24
1	6.819	0.0982836	0.30377	2.82843	4326	1	726	1	331	2.99544	10	14
1	5.12459	0.0684472	0.207846	2.82843	4329	1	0	0	0	0	10	15
1	2.13157	0.349713	3.72374	2.82843	4331	1	0	0	0	0	10	16
1	10.7043	0.0811289	0.524484	2.82843	4334	1	0	0	0	0	10	14
1	2.772	0.37377	0.526638	2.82843	4335	1	766	1	353	2.88792	10	16
1	8.49237	1.23032	4.24245	2.82843	4339	1	0	0	0	0	10	14
1	7.22847	0.000160735	0.0230595	2.82843	4345	1	761	1	351	3.01654	10	15
1	2.12239	1.05521	1.27562	2.82843	4348	1	776	1	355	0.937343	10	13
1	5.27716	0.261667	0.166815	2.82843	4351	1	784	2	359	0.889663	10	13
1	7.99588	0.0679987	0.0610534	2.82843	4353	1	0	0	0	0	10	17
1	2.58968	0.0270309	0.430821	2.82843	4359	1	1787	2	795	1.41663	10	20
1	12.7914	0.508771	0.434743	2.82843	4360	1	0	0	0	0	10	17
1	4.78349	0.0010544	0.350185	2.82843	4361	1	4815	1	2008	0.756586	10	13
1	3.90525	0.301658	0.311472	2.82843	4363	1	0	0	0	0	10	13
1	19.7304	2.91979	0.916676	2.82843	4364	1	4296	1	1803	0.594289	10	15
1	13.6646	0.192859	0.442535	2.82843	4370	1	0	0	0	0	10	15
1	1.32081	1.40769	3.22219	2.82843	4373	1	0	0	0	0	10	13
1	2.83534	0.162653	1.26849	2.82843	4376	1	0	0	0	0	10	13
1	2.47717	2.65938e-09	0.842014	2.82843	4377	1	4314	1	1810	1.7758	10	15
1	3.96574	0.0132354	0.38005	2.82843	4379	1	0	0	0	0	10	13
1	7.45519	0.23539	0.290112	2.82843	4380	1	0	0	0	0	10	14
1	2.5807	0.363409	1.60018	2.82843	4381	1	0	0	0	0	10	13
1	3.40417	1.25967	0.494044	2.82843	4382	1	0	0	0	0	10	14
1	10.0979	2.44792e-05	1.3449	2.82843	4384	1	3272	1	1396	2.29474	10	14
1	16.1625	0.12066	0.0121911	2.82843	4385	1	0	0	0	0	10	18
1	1.67915	1.30829	2.9977	2.82843	4390	1	4849	1	2026	0.344225	10	14
1	3.21748	0.129479	0.237235	2.82843	4393	1	0	0	0	0	10	18
1	2.24577	2.07473e-09	1.15274	2.82843	4397	1	2324	2	1006	1.89395	10	14
1	2.63379	0.124304	0.673704	2.82843	4398	1	0	0	0	0	10	13
1	4.61642	0.250577	0.452111	2.82843	4400	1	0	0	0	0	10	18
1	7.84474	3.5359	0.762159	2.82843	4402	1	2327	1	1007	1.80648	10	13
1	4.62369	0.695276	0.750694	2.82843	4411	1	0	0	0	0	10	15
1	12.5766	0.204355	0.00220332	2.82843	4412	1	4864	1	2032	2.15042	10	13
1	3.93807	0.000422902	0.0369274	2.82843	4414	1	948	1	430	0.358763	10	19
1	13.8306	0.0418025	0.0153264	2.82843	4426	1	0	0	0	0	10	16
1	7.3382	0.61637	0.755344	2.82843	4429	1	0	0	0	0	10	13
1	3.27147	0.2244	0.143179	2.82843	4430	1	989	1	446	2.78521	10	14
1	2.0183	2.86216	1.80545	2.82843	4431	1	0	0	0	0	10	13
1	3.74297	5.70513e-07	0.248716	2.82843	4432	1	0	0	0	0	10	14
1	2.39112	0.33523	0.463665	2.82843	4436	1	0	0	0	0	10	13
1	1.98482	0.706725	2.19861	2.82843	4447	1	0	0	0	0	10	14
1	2.43922	0.0280698	0.109404	2.82843	4449	1	5825	1	2425	1.49184	10	13
1	2.85374	0.0241427	1.11642	2.82843	4450	1	1077	1	497	2.25663	10	13
1	2.93734	0.101178	0.144209	2.82843	4451	1	0	0	0	0	10	16
1	1.99609	2.11072	0.516284	2.82843	4454	1	3334	1	1424	2.30489	10	13
1	2.38332	2.06232	0.361929	2.82843	4456	1	5357	1	2219	0.188982	10	14
1	2.60622	0.495499	0.790178	2.82843	4460	1	0	0	0	0	10	13
1	2.05815	1.58687	3.20121	2.82843	4464	1	0	0	0	0	10	13
1	3.86908	0.167995	1.22556	2.82843	4465	1	3344	1	1426	2.39533	10	15
1	7.86243	1.25607e-05	0.0941107	2.82843	4470	1	1116	2	512	0.785921	10	15
1	1.85066	0.899877	2.45079	2.82843	4474	1	0	0	0	0	10	14
1	1.52507	0.951058	1.40215	2.82843	4478	1	3360	1	1434	2.99076	10	13
1	2.33611	0.00396427	0.0889257	2.82843	4481	1	2880	1	1225	1.3149	10	16
1	1.36554	1.00817	2.97969	2.82843	4484	1	0	0	0	0	10	14
1	1.43159	1.99413	1.54416	2.82843	4486	1	0	0	0	0	10	13
1	2.55149	0.000222104	0.476745	2.82843	4495	1	0	0	0	0	10	14
1	3.5292	0.209605	0.0763955	2.82843	4498	1	0	0	0	0	10	13
1	1.32151	0.152733	1.68307	2.82843	4499	1	1203	1	556	2.75128	10	13
1	5.20267	0.304608	0.463973	2.82843	4509	1	0	0	0	0	10	13
1	1.77678	1.33324	0.186686	2.82843	4510	1	0	0	0	0	10	13
1	6.30148	0.238209	0.0700787	2.82843	4513	1	0	0	0	0	10	17
1	5.47241	0.31496	0.0645378	2.82843	4516	1	1247	1	576	2.84005	10	15
1	3.54038	0.290351	0.368867	2.82843	4519	1	0	0	0	0	10	14
1	7.16368	0.131542	0.000319558	2.82843	4529	1	0	0	0	0	10	13
1	9.44202	0.539764	0.189446	2.82843	4533	1	0	0	0	0	10	16
1	2.4342	0.766184	1.14671	2.82843	4534	1	0	0	0	0	10	13
1	1.60215	1.57907	0.716444	2.82843	4535	1	3412	1	1455	1.81976	10	15
1	8.74486	3.62036	2.32572	2.82843	4540	1	0	0	0	0	10	13
1	2.83396	0.194728	0.76323	2.82843	4541	1	0	0	0	0	10	13
1	2.71057	6.36128e-06	0.209862	2.82843	4543	1	0	0	0	0	10	13
1	4.7979	0.00210908	1.002	2.82843	4545	1	1915	1	842	2.24473	10	13
1	1.83587	0.0230338	0.549364	2.82843	4551	1	0	0	0	0	10	13
1	3.73633	0.185393	0.223482	2.82843	4559	1	2933	2	1248	2.75506	10	15
1	4.00216	0.0269879	0.0362992	2.82843	4560	1	0	0	0	0	10	13
1	5.69998	0.500601	0.668047	2.82843	4563	1	0	0	0	0	10	15
1	1.82031	2.12356e-06	0.238956	2.82843	4566	1	0	0	0	0	10	13
1	1.42364	0.271147	1.72371	2.82843	4581	1	1438	2	660	1.31365	10	13
1	2.0765	2.15128e-07	1.88495	2.82843	4586	1	0	0	0	0	10	16
1	2.02834	0.000193441	0.789974	2.82843	4588	1	0	0	0	0	10	15
1	16.5789	0.140229	1.32198	2.82843	4589	1	0	0	0	0	10	13
1	2.2155	0.0868495	0.0395166	2.82843	4597	1	4034	1	1695	1.88995	10	13
1	4.33544	0.417175	0.715496	2.82843	4598	1	0	0	0	0	10	14
1	2.87168	0.091449	0.0769774	2.82843	4606	1	0	0	0	0	10	13
1	5.42787	0.0525348	0.0183801	2.82843	4607	1	1500	1	685	1.87594	10	13
1	8.13163	0.0857892	0.999507	2.82843	4612	1	4057	1	1704	0.748213	10	14
1	4.07704	0.342046	0.101376	2.82843	4615	1	0	0	0	0	10	14
1	2.13907	0.282625	0.469019	2.82843	4617	1	4526	2	1889	0.488043	10	14
1	2.47033	5.47644e-07	4.35473	2.82843	4623	1	0	0	0	0	10	13
1	6.08956	0.652022	0.00906249	2.82843	4632	1	0	0	0	0	10	15
1	3.47326	0.948626	1.67052	2.82843	4641	1	1584	2	715	1.48064	11	14
1	6.24806	0.721042	0.0258479	2.82843	4658	1	0	0	0	0	11	14
1	3.08512	0.690471	0.243206	2.82843	4660	1	2009	1	873	1.41769	11	17
1	3.71105	0.628844	0.260894	2.82843	4661	1	0	0	0	0	11	18
1	7.15271	1.38841	0.264161	2.82843	4662	1	4560	1	1906	0.538371	11	14
1	2.12164	8.68623e-07	2.11243	2.82843	4665	1	3524	1	1495	0.227527	11	14
1	2.77899	0.751672	0.876343	2.82843	4672	1	3036	1	1292	1.11507	11	19
1	3.4216	0.486109	0.00429858	2.82843	4676	1	3049	1	1301	1.23014	11	15
1	2.8784	0.0871128	0.13912	2.82843	4681	1	0	0	0	0	11	14
1	9.53529	0.0131872	0.080458	2.82843	4682	1	164	1	73	2.28517	11	21
1	2.53785	0.427935	0.00180471	2.82843	4683	1	5126	1	2133	1.28086	11	18
1	5.08638	2.15371	0.259702	2.82843	4684	1	0	0	0	0	11	14
1	7.92535	0.656467	0.010572	2.82843	4691	1	0	0	0	0	11	15
1	11.0107	0.000105049	0.0126586	2.82843	4692	1	0	0	0	0	11	14
1	2.26012	0.511934	0.080526	2.82843	4693	1	2047	1	889	3.01585	11	17
1	1.99739	0.100026	2.57866	2.82843	4696	1	0	0	0	0	11	14
1	2.80819	0.0258524	0.0187355	2.82843	4711	1	0	0	0	0	11	14
1	1.37699	0.512869	4.20078	2.82843	4713	1	0	0	0	0	11	18
1	1.17382	0.377038	0.645683	2.82843	4720	1	5169	2	2148	0.634872	11	16
1	2.31907	0.572037	0.0708414	2.82843	4722	1	0	0	0	0	11	14
1	5.23539	0.762277	2.65048	2.82843	4724	1	0	0	0	0	11	16
1	2.46818	2.12555e-06	0.599822	2.82843	4728	1	3601	1	1519	2.44561	11	17
1	3.34585	1.34434	3.22255	2.82843	4730	1	2686	1	1155	0.448259	11	14
1	2.16184	1.35929	0.765303	2.82843	4732	1	0	0	0	0	11	15
1	3.04054	1.08154	1.25104	2.82843	4734	1	360	1	164	0.396396	11	16
1	26.4909	0.00501661	0.0266246	2.82843	4739	1	0	0	0	0	11	16
1	2.81687	0.30407	0.893676	2.82843	4743	1	416	1	194	2.29373	11	14
1	2.96378	0.0284585	0.136522	2.82843	4759	1	0	0	0	0	11	17
1	1.41809	2.08351	0.241239	2.82843	4760	1	0	0	0	0	11	14
1	6.27496	2.80673	0.196014	2.82843	4762	1	0	0	0	0	11	17
1	1.88029	0.296518	0.223977	2.82843	4764	1	0	0	0	0	11	15
1	3.3369	0.206651	2.73042	2.82843	4770	1	0	0	0	0	11	14
1	1.60716	0.421289	0.0617647	2.82843	4773	1	0	0	0	0	11	16
1	14.73	0.00824316	0.000649338	2.82843	4775	1	0	0	0	0	11	16
1	2.36905	2.32242	2.26484	2.82843	4778	1	3689	1	1557	0.120606	11	17
1	2.18981	0.261871	0.375015	2.82843	4781	1	0	0	0	0	11	14
1	60.6977	0.00207311	0.00522742	2.82843	4783	1	0	0	0	0	11	19
1	12.9801	0.0449445	0.00102462	2.82843	4784	1	1729	1	773	2.66705	11	17
1	9.08264	0.957016	0.714885	2.82843	4786	1	0	0	0	0	11	19
1	3.91111	0.0297432	0.156931	2.82843	4789	1	0	0	0	0	11	19
1	2.37892	1.86139e-05	0.206548	2.82843	4802	1	2217	1	961	2.08114	11	14
1	1.8272	1.9311	2.468	2.82843	4803	1	4766	1	1991	2.07155	11	15
1	13.3009	0.425456	0.145472	2.82843	4811	1	0	0	0	0	11	14
1	15.0316	0.000122209	1.57098	2.82843	4823	1	4792	2	1999	2.51658	11	15
1	12.8433	0.167182	0.10638	2.82843	4825	1	0	0	0	0	11	14
1	15.5212	1.3841e-05	0.544822	2.82843	4827	1	761	1	351	2.93099	11	20
1	2.15587	7.7323e-07	0.825829	2.82843	4829	1	0	0	0	0	11	14
1	6.04541	0.016786	0.0935142	2.82843	4838	1	5746	1	2399	1.82728	11	14
1	3.51693	0.655004	0.0378081	2.82843	4839	1	0	0	0	0	11	15
1	3.20478	0.00554205	0.0709504	2.82843	4843	1	0	0	0	0	11	15
1	1.86482	0.336994	1.30558	2.82843	4845	1	0	0	0	0	11	14
1	8.29287	0.481291	1.91085	2.82843	4847	1	0	0	0	0	11	16
1	12.5353	0.47527	0.147054	2.82843	4851	1	859	1	390	0.471735	11	14
1	1.85316	0.00253996	0.321592	2.82843	4853	1	2796	1	1202	0.219349	11	14
1	7.88983	0.207773	1.68405	2.82843	4854	1	880	1	401	2.91036	11	15
1	1.87562	0.317544	1.19081	2.82843	4859	1	0	0	0	0	11	15
1	2.00738	1.93262	2.75079	2.82843	4866	1	0	0	0	0	11	14
1	8.95684	0.00168458	0.00376698	2.82843	4867	1	0	0	0	0	11	15
1	3.7072	0.389384	0.700803	2.82843	4872	1	0	0	0	0	11	14
1	2.45918	0.0954478	0.805639	2.82843	4879	1	0	0	0	0	11	14
1	12.1483	1.11231	0.0425645	2.82843	4880	1	0	0	0	0	11	15
1	3.95267	0.0936054	0.0302736	2.82843	4886	1	0	0	0	0	11	18
1	7.4935	0.122442	0.718799	2.82843	4887	1	2369	1	1026	0.106819	11	14
1	3.38556	0.604133	0.511711	2.82843	4897	1	2385	1	1035	2.48943	11	15
1	2.28073	0.000714614	0.364752	2.82843	4902	1	0	0	0	0	11	16
1	2.10513	0.00480775	1.73018	2.82843	4903	1	0	0	0	0	11	17
1	13.8091	0.588401	1.66109	2.82843	4909	1	1861	1	821	1.23444	11	14
1	21.3393	0.000359913	0.0492952	2.82843	4918	1	0	0	0	0	11	18
1	3.45664	0.130717	0.0704784	2.82843	4919	1	0	0	0	0	11	16
1	4.18987	0.0347162	0.0848327	2.82843	4920	1	0	0	0	0	11	15
1	4.8603	0.000317123	0.162489	2.82843	4929	1	0	0	0	0	11	16
1	5.17995	1.63605	1.48436	2.82843	4932	1	5867	1	2442	0.253693	11	14
1	8.12626	0.227986	0.779414	2.82843	4937	1	2895	1	1232	1.469	11	16
1	2.12298	2.7214e-07	1.45306	2.82843	4939	1	1888	1	831	2.38457	11	14
1	6.31595	4.71763e-08	0.102218	2.82843	4957	1	3418	1	1459	1.94982	11	15
1	2.04005	0.000903749	0.457528	2.82843	4958	1	0	0	0	0	11	16
1	1.60097	0.124518	0.744241	2.82843	4962	1	0	0	0	0	11	15
1	14.2514	0.123938	0.00308769	2.82843	4966	1	0	0	0	0	11	14
1	2.45722	0.527125	2.47925	2.82843	4967	1	0	0	0	0	11	14
1	1.53993	9.51459e-05	0.511396	2.82843	4975	1	0	0	0	0	11	14
1	5.18415	0.600232	2.77271	2.82843	4979	1	0	0	0	0	11	16
1	8.49891	0.0232023	0.012102	2.82843	4982	1	0	0	0	0	11	14
1	1.94291	0.171836	4.38432	2.82843	4984	1	0	0	0	0	11	18
1	1.95563	1.10021	0.214866	2.82843	4987	1	0	0	0	0	11	14
1	2.70706	5.01645e-05	0.38128	2.82843	4990	1	2951	1	1256	2.819	11	14
1	7.48833	4.49301e-06	0.0322576	2.82843	4991	1	0	0	0	0	11	16
1	1.01015	4.8436e-07	2.15348	2.82843	4992	1	0	0	0	0	11	17
1	1.60475	4.88692e-08	3.44958	2.82843	4994	1	0	0	0	0	11	15
1	6.61705	0.0764206	1.23512	2.82843	4996	1	1957	1	857	2.42829	11	18
1	3.33782	0.213178	0.986796	2.82843	5001	1	0	0	0	0	11	14
1	1.93833	0.15288	3.25614	2.82843	5005	1	5466	1	2262	2.84841	11	18
1	4.71087	4.70935e-07	0.071742	2.82843	5010	1	1544	1	700	1.52687	11	14
1	1.48345	0.505617	2.63128	2.82843	5011	1	0	0	0	0	11	14
1	4.08887	6.07319e-07	0.0240521	2.82843	5014	1	5980	2	2487	1.34981	11	14
1	5.38025	0.00386453	0.0898317	2.82843	5016	1	0	0	0	0	11	14
1	8.80699	0.0134455	2.41458	2.82843	5022	1	0	0	0	0	12	19
1	3.60831	0.00689933	0.573967	2.82843	5023	1	0	0	0	0	12	15
1	2.83865	0.445171	0.859084	2.82843	5026	1	0	0	0	0	12	17
1	2.99686	0.362183	0.846895	2.82843	5031	1	0	0	0	0	12	15
1	2.53675	2.67248	4.33403	2.82843	5032	1	0	0	0	0	12	16
1	2.23138	0.350377	0.193985	2.82843	5034	1	0	0	0	0	12	16
1	1.48203	0.786302	0.605743	2.82843	5038	1	5112	1	2127	2.85702	12	17
1	5.72327	0.139996	0.275419	2.82843	5043	1	3035	1	1291	1.27172	12	15
1	18.4496	0.0321553	0.118205	2.82843	5045	1	3034	1	1290	1.99584	12	16
1	39.9331	0.0237269	0.0613559	2.82843	5052	1	151	1	64	1.83162	12	17
1	2.31384	0.615671	0.427236	2.82843	5053	1	3047	2	1299	1.88809	12	18
1	5.45525	0.169433	0.525201	2.82843	5060	1	0	0	0	0	12	16
1	1.84221	0.846787	3.48855	2.82843	5063	1	0	0	0	0	12	16
1	4.21234	2.21495e-06	0.0140319	2.82843	5067	1	1629	1	735	2.27022	12	15
1	5.05366	0.364322	2.17842	2.82843	5069	1	0	0	0	0	12	15
1	5.46549	0.0829978	0.209083	2.82843	5077	1	0	0	0	0	12	17
1	8.61928	2.41304e-05	0.0864343	2.82843	5078	1	0	0	0	0	12	16
1	9.81049	0.00138256	0.0783268	2.82843	5081	1	273	1	127	1.48989	12	17
1	10.1339	0.000907258	0.0158785	2.82843	5082	1	5572	2	2313	2.78235	12	18
1	2.89001	0.209373	0.250348	2.82843	5091	1	0	0	0	0	12	16
1	2.93579	7.62293e-05	0.0870652	2.82843	5095	1	325	1	148	1.94246	12	17
1	9.00471	0.110734	0.0295117	2.82843	5097	1	0	0	0	0	12	30
1	8.02019	0.0288611	0.00247475	2.82843	5102	1	355	1	161	2.40075	12	19
1	2.21102	0.854031	0.239494	2.82843	5103	1	371	1	170	0.219963	12	15
1	22.2673	0.512455	0.323639	2.82843	5105	1	361	1	165	0.215715	12	17
1	1.65496	0.340598	2.21077	2.82843	5109	1	0	0	0	0	12	15
1	2.07992	0.372114	0.92761	2.82843	5130	1	0	0	0	0	12	16
1	1.2892	0.952325	5.08782	2.82843	5136	1	0	0	0	0	12	16
1	4.19721	0.549479	0.202381	2.82843	5139	1	0	0	0	0	12	16
1	2.13455	3.83098e-07	0.230393	2.82843	5140	1	0	0	0	0	12	17
1	1.80572	0.121861	0.124735	2.82843	5143	1	521	1	240	2.40978	12	18
1	2.53205	0.883866	4.32478	2.82843	5144	1	2159	1	936	1.15961	12	17
1	2.37954	1.02946	0.883408	2.82843	5146	1	0	0	0	0	12	19
1	8.18985	0.63923	0.16755	2.82843	5156	1	3699	1	1561	2.08478	12	15
1	1.6572	1.26716	1.07751	2.82843	5158	1	0	0	0	0	12	15
1	5.36852	0.364201	0.825036	2.82843	5160	1	0	0	0	0	12	20
1	2.78776	5.27791e-07	0.672648	2.82843	5164	1	0	0	0	0	12	16
1	4.99833	0.0110675	0.380186	2.82843	5171	1	664	2	304	2.09176	12	15
1	3.44495	0.28213	2.8885	2.82843	5173	1	0	0	0	0	12	16
1	2.099	5.09113e-09	0.0101944	2.82843	5178	1	0	0	0	0	12	19
1	5.50628	0.0892298	0.152184	2.82843	5183	1	0	0	0	0	12	17
1	3.17623	1.58984	0.145755	2.82843	5193	1	0	0	0	0	12	16
1	13.9897	0.174376	0.497807	2.82843	5194	1	0	0	0	0	12	25
1	21.5709	0.00758118	0.00891657	2.82843	5195	1	743	1	339	2.5867	12	16
1	2.89245	0.642264	0.0874364	2.82843	5196	1	0	0	0	0	12	15
1	1.23849	1.48462	4.42327	2.82843	5197	1	0	0	0	0	12	17
1	3.32975	0.933298	1.80957	2.82843	5198	1	765	1	352	0.498887	12	17
1	3.93829	0.250572	0.381499	2.82843	5204	1	2777	1	1193	0.438306	12	27
1	2.68669	0.954678	0.455693	2.82843	5206	1	0	0	0	0	12	15
1	2.69708	0.266233	1.57466	2.82843	5210	1	0	0	0	0	12	17
1	3.82509	0.032761	0.000754497	2.82843	5224	1	0	0	0	0	12	16
1	3.61435	0.272045	0.320912	2.82843	5225	1	3796	1	1598	0.45981	12	21
1	3.03932	0.452362	0.166782	2.82843	5226	1	0	0	0	0	12	16
1	3.99313	0.554903	1.70171	2.82843	5228	1	0	0	0	0	12	15
1	5.79436	6.03878e-07	0.360066	2.82843	5235	1	0	0	0	0	12	17
1	3.86296	0.0188521	0.1245	2.82843	5237	1	0	0	0	0	12	18
1	10.2807	2.37244	4.70408	2.82843	5238	1	0	0	0	0	12	17
1	6.43901	0.128111	0.787434	2.82843	5242	1	0	0	0	0	12	16
1	1.41031	0.446904	2.56118	2.82843	5245	1	0	0	0	0	12	15
1	1.77625	0.512183	0.664539	2.82843	5246	1	0	0	0	0	12	15
1	3.79899	0.396808	0.233554	2.82843	5250	1	0	0	0	0	12	16
1	2.14037	0.226487	0.487584	2.82843	5251	1	4329	1	1816	1.54772	12	21
1	2.52201	0.335519	0.188473	2.82843	5254	1	0	0	0	0	12	21
1	2.87255	0.370626	0.960531	2.82843	5255	1	0	0	0	0	12	18
1	2.25551	0.0263289	0.25316	2.82843	5263	1	3840	1	1615	2.16522	12	15
1	1.93028	0.171417	0.167556	2.82843	5268	1	0	0	0	0	12	15
1	17.1533	0.00124823	0.052856	2.82843	5269	1	3293	1	1407	2.65786	12	20
1	10.1201	9.88954e-06	0.795875	2.82843	5270	1	0	0	0	0	12	17
1	5.49898	1.28282e-05	0.0388425	2.82843	5275	1	0	0	0	0	12	18
1	6.02978	0.155277	0.511066	2.82843	5280	1	4362	1	1829	1.39054	12	15
1	21.9621	0.110577	0.0958539	2.82843	5284	1	0	0	0	0	12	18
1	7.13224	0.216206	0.362895	2.82843	5293	1	2375	1	1029	2.05201	12	16
1	5.07949	0.00455407	0.0742915	2.82843	5296	1	2857	1	1218	1.93621	12	15
1	3.22073	0.117107	0.35918	2.82843	5298	1	0	0	0	0	12	17
1	3.70914	1.87573	0.691525	2.82843	5300	1	1113	1	511	1.47143	12	15
1	9.28192	0.000247011	0.0371717	2.82843	5301	1	0	0	0	0	12	17
1	1.56056	0.183773	0.0326736	2.82843	5303	1	0	0	0	0	12	16
1	5.79722	3.03328	0.000827011	2.82843	5305	1	4400	1	1843	2.4561	12	15
1	2.76887	0.0242782	0.0423958	2.82843	5309	1	0	0	0	0	12	16
1	6.64896	0.00432124	0.0198958	2.82843	5312	1	0	0	0	0	12	16
1	10.1172	6.64531e-09	0.577296	2.82843	5328	1	0	0	0	0	12	15
1	10.9467	0.186172	0.251245	2.82843	5345	1	0	0	0	0	12	17
1	2.46757	0.660865	3.06151	2.82843	5347	1	0	0	0	0	12	17
1	4.67378	0.31041	2.03053	2.82843	5350	1	0	0	0	0	12	15
1	2.23156	0.706537	2.58104	2.82843	5353	1	4433	1	1854	0.155496	12	16
1	1.771	1.71733	0.985487	2.82843	5359	1	3406	1	1453	1.26757	12	15
1	12.4664	0.0203447	0.0194869	2.82843	5363	1	4434	1	1855	2.64868	12	15
1	2.02668	5.56326e-06	0.930738	2.82843	5364	1	0	0	0	0	12	15
1	6.42751	0.15869	0.126492	2.82843	5370	1	0	0	0	0	12	18
1	1.44023	0.508153	2.79177	2.82843	5378	1	0	0	0	0	12	15
1	8.85598	0.102149	0.112217	2.82843	5380	1	0	0	0	0	12	16
1	1.6385	0.349477	0.0734023	2.82843	5386	1	1366	2	620	2.56573	12	16
1	4.3921	0.173798	0.280788	2.82843	5388	1	0	0	0	0	12	18
1	8.43443	2.13449e-05	0.374591	2.82843	5390	1	0	0	0	0	12	15
1	7.8106	0.856944	0.390517	2.82843	5391	1	0	0	0	0	12	16
1	3.26607	0.081037	0.148959	2.82843	5395	1	0	0	0	0	12	16
1	3.96853	0.0609677	0.0301457	2.82843	5397	1	0	0	0	0	12	17
1	5.8249	0.0335906	0.112002	2.82843	5399	1	0	0	0	0	12	16
1	9.17249	1.2122	0.476997	2.82843	5403	1	3456	1	1473	0.33496	12	17
1	2.49935	0.0144781	0.661014	2.82843	5407	1	3456	1	1473	1.13197	12	16
1	5.00021	0.102522	0.053355	2.82843	5419	1	0	0	0	0	12	15
1	1.1822	1.91054e-08	2.44924	2.82843	5424	1	1522	1	691	2.66057	12	15
1	5.72614	0.146689	0.373387	2.82843	5426	1	3487	1	1483	2.81032	12	15
1	1.46116	7.79813e-09	1.63474	2.82843	5432	1	0	0	0	0	12	16
1	5.77931	0.559576	5.05421	2.82843	5434	1	0	0	0	0	12	16
1	4.63461	0.00926829	0.117202	2.82843	5436	1	0	0	0	0	12	15
2	15.2534	0.0126636	0.00805864	2.82843	1	10	0	0	0	0	7	15
2	3.62736	0.000470132	0.032491	2.82843	3	10	877	1	410	1.83258	7	10
2	10.434	0.000365596	0.0433386	2.82843	4	10	0	0	0	0	7	11
2	4.13389	0.0236211	0.0311183	2.82843	7	10	0	0	0	0	7	10
2	8.06286	0.00905455	0.0165053	2.82843	8	10	0	0	0	0	7	14
2	5.1519	0.00309134	0.112161	2.82843	13	10	0	0	0	0	7	11
2	21.9983	0.000777452	0.0128938	2.82843	15	10	0	0	0	0	7	11
2	6.47131	0.00840315	0.0182223	2.82843	25	10	0	0	0	0	7	11
2	7.55599	0.148545	0.112882	2.82843	28	10	0	0	0	0	7	10
2	27.9248	0.000369987	0.00358793	2.82843	29	10	13	3	6	0.097993	7	19
2	4.03023	0.0491672	0.00708335	2.82843	34	10	1175	1	520	2.22918	7	10
2	14.7772	0.000546298	0.00107805	2.82843	36	10	0	0	0	0	7	10
2	5.17988	0.00173959	0.0545681	2.82843	37	10	0	0	0	0	7	10
2	6.00637	0.00116446	0.0162584	2.82843	38	10	0	0	0	0	7	10
2	16.4775	0.000464261	0.00327595	2.82843	43	10	0	0	0	0	7	10
2	3.19378	0.000472758	0.0232205	2.82843	44	10	0	0	0	0	7	15
2	2.68677	4.90282e-05	0.0840915	2.82843	46	10	0	0	0	0	7	11
2	8.91638	0.0618748	0.157949	2.82843	47	10	0	0	0	0	7	10
2	5.10096	0.00131594	0.221258	2.82843	49	10	28	2	11	0.452904	7	18
2	5.3154	0.0667183	0.205494	2.82843	50	10	0	0	0	0	7	10
2	20.9108	0.000731578	0.00469266	2.82843	51	10	0	0	0	0	7	13
2	8.11386	0.000492756	0.0127102	2.82843	60	10	32	1	14	1.74882	7	21
2	10.6424	0.000388294	0.0246775	2.82843	62	10	0	0	0	0	7	15
2	18.8982	0.013977	0.0030249	2.82843	63	10	883	1	413	0.297948	7	11
2	5.77095	1.73397e-05	0.0152005	2.82843	67	10	0	0	0	0	7	11
2	2.17665	2.46518e-05	0.147474	2.82843	69	10	0	0	0	0	7	11
2	8.49534	0.00616778	0.0171576	2.82843	72	10	0	0	0	0	7	12
2	3.03263	0.000145757	0.0356786	2.82843	74	10	0	0	0	0	7	11
2	9.57521	0.000191481	0.112952	2.82843	75	10	0	0	0	0	7	10
2	5.59825	0.403886	1.32293	2.82843	78	10	0	0	0	0	7	10
2	7.75707	0.00102093	0.0321994	2.82843	80	10	0	0	0	0	7	13
2	2.30722	4.38012e-06	1.35068	2.82843	82	10	0	0	0	0	7	11
2	5.05925	0.00166134	0.0582301	2.82843	86	10	0	0	0	0	7	13
2	4.48263	0.0073556	0.0425783	2.82843	89	10	0	0	0	0	7	13
2	14.4722	0.000343127	0.0225561	2.82843	90	10	1180	1	522	0.0536321	7	14
2	8.46111	0.0480868	0.102853	2.82843	92	10	0	0	0	0	7	10
2	4.77762	0.0516682	0.0321656	2.82843	93	10	0	0	0	0	7	12
2	7.64957	0.104599	0.00128152	2.82843	95	10	0	0	0	0	7	14
2	4.9572	0.236291	0.0692066	2.82843	96	10	0	0	0	0	7	11
2	7.83745	0.455316	0.0508795	2.82843	97	10	0	0	0	0	7	13
2	35.7918	0.000382554	9.86729e-05	2.82843	99	10	884	10	414	0.040727	7	44
2	55.4636	0.000218871	4.40487e-05	2.82843	103	10	0	0	0	0	7	12
2	7.07208	0.000875707	0.00982717	2.82843	104	10	40	4	20	0.0584232	7	17
2	5.1758	2.0619e-06	0.240653	2.82843	105	10	0	0	0	0	7	10
2	16.501	0.00105869	0.00690521	2.82843	107	10	0	0	0	0	7	10
2	3.92825	0.0100276	0.218746	2.82843	112	10	1186	1	523	2.73238	7	14
2	6.4253	0.00117094	0.0583812	2.82843	113	10	0	0	0	0	7	10
2	19.2588	0.00412662	0.0974347	2.82843	118	10	49	1	25	0.30203	7	12
2	17.1098	6.43868e-05	0.0017568	2.82843	119	10	0	0	0	0	7	14
2	7.69893	0.000193762	0.0559244	2.82843	123	10	58	1	28	2.07931	7	13
2	44.0522	0.000241882	0.00162866	2.82843	126	10	0	0	0	0	7	11
2	10.0911	0.0103418	0.098781	2.82843	127	10	0	0	0	0	7	11
2	8.00821	0.0456207	0.24081	2.82843	129	10	0	0	0	0	7	12
2	6.5958	0.12495	0.0971332	2.82843	131	10	0	0	0	0	7	10
2	3.25563	0.55808	0.0367442	2.82843	132	10	0	0	0	0	7	11
2	3.9558	0.348515	3.63912	2.82843	133	10	0	0	0	0	7	10
2	3.1159	0.394248	0.0512062	2.82843	136	10	0	0	0	0	7	11
2	15.6445	0.0306143	0.0158432	2.82843	139	10	0	0	0	0	7	14
2	5.95311	1.21103e-05	0.0319535	2.82843	141	10	0	0	0	0	7	11
2	4.217	0.0937436	0.0949718	2.82843	142	10	0	0	0	0	7	11
2	9.15053	0.0563324	0.0278251	2.82843	143	10	0	0	0	0	7	10
2	13.843	0.000101652	0.0115739	2.82843	146	10	0	0	0	0	7	12
2	29.705	0.000813439	0.0194799	2.82843	147	10	0	0	0	0	7	12
2	5.10836	1.73404e-06	0.0622653	2.82843	151	10	3120	2	1170	0.978254	7	10
2	17.9475	0.0366047	0.0260535	2.82843	152	10	0	0	0	0	7	10
2	3.97735	0.097521	0.0228256	2.82843	154	10	0	0	0	0	7	10
2	16.3155	0.00405103	0.000695955	2.82843	155	10	0	0	0	0	7	11
2	6.10665	0.0523036	0.00836562	2.82843	157	10	67	1	33	0.227431	7	10
2	3.54397	1.71967e-05	0.531978	2.82843	159	10	0	0	0	0	7	12
2	4.2962	0.000534796	0.0472321	2.82843	161	10	0	0	0	0	7	12
2	17.4426	0.00341499	0.00509192	2.82843	165	10	0	0	0	0	7	10
2	9.61843	0.00604782	0.0132024	2.82843	169	10	0	0	0	0	7	16
2	6.75755	0.235476	0.251581	2.82843	170	10	0	0	0	0	7	16
2	4.63671	7.15197e-11	2.74035	2.82843	171	10	0	0	0	0	7	11
2	11.2691	0.00014886	0.00680663	2.82843	174	10	0	0	0	0	7	11
2	3.62931	0.000753286	0.121168	2.82843	176	10	0	0	0	0	7	17
2	3.58914	0.034691	0.298474	2.82843	178	10	0	0	0	0	7	10
2	6.89528	0.0294903	0.0631682	2.82843	179	10	0	0	0	0	7	10
2	2.77212	0.386897	1.82659	2.82843	181	10	0	0	0	0	7	10
2	2.48564	1.15333	0.831054	2.82843	184	10	1760	2	729	0.505701	7	10
2	9.26722	0.000109824	0.0715209	2.82843	185	10	0	0	0	0	7	10
2	4.99443	0.000735004	0.0660901	2.82843	188	10	1761	2	730	1.12113	7	11
2	15.6048	0.000586533	0.00716409	2.82843	191	10	0	0	0	0	7	10
2	2.81118	5.90286e-07	0.0453534	2.82843	192	10	0	0	0	0	7	13
2	3.19684	0.0410945	0.00781307	2.82843	194	10	0	0	0	0	7	14
2	8.6339	0.00028041	0.0218169	2.82843	204	10	0	0	0	0	7	12
2	15.8026	0.0469605	0.0195481	2.82843	205	10	0	0	0	0	7	12
2	5.69913	0.0223332	0.642231	2.82843	206	10	1480	1	624	2.69581	7	17
2	1.72864	5.61296e-07	0.23066	2.82843	208	10	0	0	0	0	7	11
2	11.0326	0.0126188	0.0378231	2.82843	210	10	0	0	0	0	7	11
2	5.61889	0.000133531	0.0400828	2.82843	211	10	0	0	0	0	7	12
2	3.19731	0.00062583	0.0185397	2.82843	213	10	0	0	0	0	7	10
2	6.5826	0.641223	3.56886	2.82843	214	10	0	0	0	0	7	11
2	10.7124	0.524216	0.0896306	2.82843	215	10	0	0	0	0	7	11
2	5.11132	0.032667	0.172231	2.82843	216	10	0	0	0	0	7	13
2	16.4351	0.00103181	0.00745973	2.82843	220	10	0	0	0	0	7	10
2	5.25118	0.000107703	0.00112509	2.82843	223	10	0	0	0	0	7	10
2	16.0521	0.000751385	0.0391726	2.82843	224	10	0	0	0	0	7	13
2	8.04678	0.0154144	0.0390945	2.82843	225	10	0	0	0	0	7	13
2	2.7143	1.33224	2.65695	2.82843	227	10	0	0	0	0	7	10
2	18.0008	0.769763	0.000101728	2.82843	228	10	0	0	0	0	7	11
2	7.55573	0.0107953	0.0334952	2.82843	236	10	0	0	0	0	7	10
2	5.28764	0.000568053	0.0499873	2.82843	238	10	0	0	0	0	7	12
2	5.50266	0.00258006	0.219397	2.82843	244	10	117	1	52	2.95425	7	11
2	3.63456	0.0166188	0.147248	2.82843	248	10	0	0	0	0	7	11
2	18.0483	0.00168449	0.0240071	2.82843	249	10	0	0	0	0	7	12
2	9.09661	0.0214154	0.270649	2.82843	253	10	125	1	57	0.0482716	7	11
2	6.05949	0.104264	0.00175242	2.82843	254	10	0	0	0	0	7	14
2	3.19615	9.48068e-08	1.6485	2.82843	256	10	0	0	0	0	7	10
2	6.39139	0.0135013	0.282337	2.82843	259	10	0	0	0	0	7	10
2	13.7912	0.023631	0.13997	2.82843	264	10	0	0	0	0	7	10
2	8.02234	0.00138797	0.147455	2.82843	265	10	0	0	0	0	7	10
2	5.163	0.0608556	0.000320051	2.82843	266	10	0	0	0	0	7	12
2	6.88448	0.000209858	0.0229163	2.82843	268	10	0	0	0	0	7	11
2	33.7585	0.000225671	5.39612e-05	2.82843	269	10	0	0	0	0	7	12
2	17.042	0.0206164	0.0193693	2.82843	270	10	0	0	0	0	7	13
2	3.98979	0.517632	0.110281	2.82843	271	10	0	0	0	0	7	11
2	5.78003	0.0941622	0.443783	2.82843	272	10	0	0	0	0	7	10
2	7.38368	4.27017e-05	0.196598	2.82843	274	10	0	0	0	0	7	10
2	13.9542	0.000325221	0.048743	2.82843	275	10	0	0	0	0	7	11
2	3.29238	0.00810205	0.0509827	2.82843	282	10	0	0	0	0	7	12
2	7.34477	0.0023643	0.071813	2.82843	283	10	0	0	0	0	7	10
2	11.8377	0.014271	0.0109643	2.82843	284	10	0	0	0	0	7	10
2	3.48576	1.71942e-07	0.0368389	2.82843	285	10	0	0	0	0	7	11
2	7.48556	9.969e-05	0.0530643	2.82843	286	10	0	0	0	0	7	22
2	11.2856	0.0161834	0.0223829	2.82843	288	10	0	0	0	0	7	19
2	4.11213	3.54897e-05	0.367817	2.82843	290	10	0	0	0	0	7	13
2	4.04561	0.0514339	0.150022	2.82843	301	10	0	0	0	0	7	11
2	4.31637	0.00107258	0.0227926	2.82843	303	10	0	0	0	0	7	12
2	13.5033	0.184005	0.0726004	2.82843	308	10	0	0	0	0	7	12
2	5.88258	0.689983	0.00458437	2.82843	309	10	152	2	71	0.0799318	7	14
2	4.32562	0.00564724	0.028253	2.82843	310	10	0	0	0	0	7	11
2	5.74019	0.0992448	0.023028	2.82843	314	10	0	0	0	0	7	12
2	7.03372	0.00540119	0.0235187	2.82843	324	10	0	0	0	0	7	12
2	7.26967	0.385045	0.00612991	2.82843	325	10	0	0	0	0	7	20
2	12.0437	0.00314952	0.00510545	2.82843	326	10	0	0	0	0	7	10
2	14.2052	0.00049494	0.00926668	2.82843	327	10	0	0	0	0	7	10
2	2.53609	0.0435524	0.0132002	2.82843	328	10	2888	1	1106	2.93198	7	10
2	13.7103	0.000313752	0.00713969	2.82843	329	10	0	0	0	0	7	10
2	4.25056	0.557868	4.96115	2.82843	330	10	0	0	0	0	7	11
2	4.22368	0.0302465	0.786524	2.82843	332	10	0	0	0	0	7	15
2	12.4028	0.000848989	0.065413	2.82843	333	10	0	0	0	0	7	10
2	4.65135	1.59571	2.04879	2.82843	335	10	0	0	0	0	7	11
2	63.2442	0.00022527	0.00428098	2.82843	336	10	0	0	0	0	7	15
2	5.66154	0.137228	0.250324	2.82843	337	10	0	0	0	0	7	16
2	22.5487	0.00113436	0.0167095	2.82843	338	10	0	0	0	0	7	12
2	17.8809	0.00249709	0.00219338	2.82843	341	10	178	3	84	0.0553216	7	15
2	25.3684	0.000178516	0.00387479	2.82843	342	10	0	0	0	0	7	12
2	5.33927	0.479615	0.159487	2.82843	343	10	0	0	0	0	7	10
2	2.52992	0.125026	0.40361	2.82843	344	10	2061	1	845	0.456246	7	13
2	35.2295	0.000376052	0.000924353	2.82843	345	10	0	0	0	0	7	12
2	4.24048	0.000369162	0.013666	2.82843	346	10	0	0	0	0	7	12
2	31.1236	0.000382781	0.00636687	2.82843	348	10	1225	2	539	0.483459	7	19
2	11.673	0.00156293	0.0108808	2.82843	350	10	0	0	0	0	7	14
2	3.53155	6.60372e-05	0.0660122	2.82843	353	10	0	0	0	0	7	10
2	3.36258	1.52658e-06	0.135941	2.82843	355	10	0	0	0	0	7	10
2	4.53976	0.00185205	0.156923	2.82843	357	10	0	0	0	0	7	11
2	15.9213	0.000455719	0.0155185	2.82843	359	10	1799	1	745	1.39881	7	13
2	5.95958	0.00237689	0.0911438	2.82843	364	10	0	0	0	0	7	10
2	8.6333	0.0124103	0.0461013	2.82843	365	10	0	0	0	0	7	10
2	7.54338	0.0193254	0.0997749	2.82843	369	10	3151	1	1182	1.85242	7	12
2	5.90768	0.0220991	0.0265524	2.82843	370	10	0	0	0	0	7	11
2	11.6219	0.0182974	0.00124251	2.82843	371	10	0	0	0	0	7	11
2	4.30215	0.122353	0.0952828	2.82843	372	10	0	0	0	0	7	13
2	3.41926	1.49208e-05	0.0845456	2.82843	373	10	0	0	0	0	7	10
2	5.41061	0.00184111	0.0578632	2.82843	376	10	0	0	0	0	7	12
2	5.3386	0.00432739	0.0154681	2.82843	377	10	2607	1	1030	2.98088	7	12
2	24.3879	0.000724154	0.0377651	2.82843	380	10	0	0	0	0	7	10
2	9.8756	1.4054e-05	0.054403	2.82843	381	10	0	0	0	0	7	11
2	4.06529	0.511943	0.0811347	2.82843	384	10	0	0	0	0	7	10
2	16.6527	0.00076239	0.0100793	2.82843	385	10	0	0	0	0	7	18
2	6.94476	0.135708	0.333329	2.82843	387	10	1236	2	543	2.36594	7	10
2	3.98156	0.213461	0.0408321	2.82843	388	10	0	0	0	0	7	10
2	3.58583	2.27136e-05	0.410094	2.82843	389	10	0	0	0	0	7	12
2	3.485	0.0493079	0.369014	2.82843	390	10	0	0	0	0	7	10
2	25.7082	0.000324387	0.00424097	2.82843	392	10	0	0	0	0	7	10
2	10.8799	0.0773668	0.533482	2.82843	396	10	0	0	0	0	7	12
2	16.3939	0.000741945	0.015229	2.82843	400	10	0	0	0	0	7	14
2	12.3072	0.0474652	0.00854625	2.82843	403	10	0	0	0	0	7	11
2	4.24611	0.0506096	0.0559851	2.82843	406	10	0	0	0	0	7	12
2	15.7232	0.00557861	0.0271913	2.82843	407	10	0	0	0	0	7	11
2	3.87911	8.50478e-07	0.478312	2.82843	408	10	0	0	0	0	7	13
2	2.3875	5.65593e-05	0.255316	2.82843	410	10	0	0	0	0	7	11
2	3.83707	0.0731196	0.234516	2.82843	415	10	0	0	0	0	7	14
2	2.69719	0.487274	2.25956	2.82843	417	10	0	0	0	0	7	10
2	22.1767	0.0102892	0.00324277	2.82843	418	10	0	0	0	0	7	17
2	2.43931	0.0191805	0.137777	2.82843	421	10	0	0	0	0	7	16
2	2.67067	0.400039	0.495661	2.82843	422	10	936	1	433	0.166161	7	11
2	2.17816	0.228204	0.904379	2.82843	424	10	0	0	0	0	7	11
2	5.5764	0.0202177	0.0912349	2.82843	426	10	0	0	0	0	7	16
2	4.34248	0.0437213	0.0810185	2.82843	427	10	0	0	0	0	7	12
2	3.60436	4.89892e-09	0.0961253	2.82843	429	10	0	0	0	0	7	13
2	11.6355	0.0015766	0.0254081	2.82843	433	10	0	0	0	0	7	17
2	8.36575	0.0335786	0.0399701	2.82843	434	10	0	0	0	0	7	10
2	10.4652	0.265231	0.293889	2.82843	435	10	0	0	0	0	7	10
2	3.33074	1.34558e-05	0.180054	2.82843	436	10	937	1	434	0.456175	7	10
2	8.28775	0.00332392	0.0136547	2.82843	438	10	0	0	0	0	7	13
2	5.06086	0.0468824	0.286088	2.82843	448	10	0	0	0	0	7	13
2	5.8813	0.0103903	0.0173201	2.82843	452	10	0	0	0	0	7	10
2	3.33347	0.000181043	0.186279	2.82843	454	10	0	0	0	0	7	12
2	20.481	0.00096082	0.00653699	2.82843	458	10	0	0	0	0	7	17
2	2.41997	2.35192e-06	0.357581	2.82843	460	10	0	0	0	0	7	10
2	8.20983	0.737527	0.033002	2.82843	463	10	0	0	0	0	7	10
2	5.79931	0.00925615	0.273742	2.82843	466	10	0	0	0	0	7	16
2	10.1829	0.00186705	0.0539007	2.82843	467	10	0	0	0	0	7	12
2	6.2236	0.0750167	0.0709105	2.82843	469	10	0	0	0	0	7	16
2	6.35229	0.307423	0.0021497	2.82843	470	10	243	1	110	2.89234	7	16
2	7.55529	0.582108	0.122681	2.82843	471	10	0	0	0	0	7	12
2	7.76902	0.00140302	0.0311434	2.82843	472	10	1515	2	641	0.467666	7	11
2	4.55484	0.0375622	0.0156489	2.82843	474	10	0	0	0	0	7	15
2	5.73503	0.000140478	0.0677208	2.82843	477	10	0	0	0	0	7	10
2	4.78358	0.0016099	0.0310666	2.82843	478	10	0	0	0	0	7	11
2	3.76424	0.000237262	0.00423165	2.82843	479	10	0	0	0	0	7	10
2	3.79082	0.000509507	0.228874	2.82843	480	10	0	0	0	0	7	11
2	8.67629	0.277606	0.0378556	2.82843	483	10	0	0	0	0	7	10
2	4.96357	3.98361e-05	0.110931	2.82843	484	10	0	0	0	0	7	10
2	17.2986	0.000310741	0.00523511	2.82843	485	10	0	0	0	0	7	11
2	11.5727	0.00160562	0.0027571	2.82843	486	10	0	0	0	0	7	10
2	6.02473	7.29134e-05	0.0207437	2.82843	489	10	0	0	0	0	7	10
2	4.56674	0.02007	0.14729	2.82843	491	10	0	0	0	0	7	10
2	13.5137	0.00182596	0.0374401	2.82843	494	10	0	0	0	0	7	15
2	12.1133	0.131232	0.00311227	2.82843	498	10	0	0	0	0	7	11
2	6.07024	0.018688	0.133266	2.82843	500	10	0	0	0	0	7	10
2	4.43963	0.0138479	0.0353112	2.82843	501	10	0	0	0	0	7	10
2	17.1462	0.000986238	0.021494	2.82843	502	10	0	0	0	0	7	10
2	4.06812	0.606091	0.193564	2.82843	503	10	0	0	0	0	7	13
2	7.93183	0.0020627	0.00893484	2.82843	504	10	0	0	0	0	7	11
2	4.32059	0.000788267	0.0259771	2.82843	505	10	0	0	0	0	7	13
2	6.83314	0.00700038	0.0908632	2.82843	506	10	0	0	0	0	7	12
2	18.8678	0.000463457	0.0926971	2.82843	508	10	0	0	0	0	7	10
2	4.44205	0.0465304	0.149454	2.82843	509	10	0	0	0	0	7	17
2	12.9318	0.00808354	0.0138367	2.82843	511	10	0	0	0	0	7	16
2	2.06281	0.000351584	0.0340275	2.82843	512	10	249	1	114	2.78336	7	21
2	10.8126	0.0364178	0.029786	2.82843	514	10	0	0	0	0	7	11
2	9.95148	0.109455	0.207627	2.82843	516	10	0	0	0	0	7	11
2	6.34019	0.00219499	0.108957	2.82843	517	10	0	0	0	0	7	15
2	5.50192	0.0134435	0.0250843	2.82843	521	10	1523	2	646	1.09878	7	12
2	4.25556	3.78311e-07	0.0789883	2.82843	527	10	0	0	0	0	7	21
2	3.04224	0.381341	0.139952	2.82843	531	10	0	0	0	0	7	11
2	11.6383	0.242974	0.125439	2.82843	532	10	0	0	0	0	7	11
2	5.11361	0.00474907	0.0291604	2.82843	533	10	0	0	0	0	7	10
2	16.2167	0.00108952	0.00739693	2.82843	534	10	0	0	0	0	7	17
2	13.0908	0.00159931	0.289524	2.82843	540	10	0	0	0	0	7	10
2	3.23207	4.62971e-06	0.571661	2.82843	543	10	0	0	0	0	7	12
2	2.98359	1.22063e-05	1.17831	2.82843	546	10	0	0	0	0	7	12
2	13.6353	0.00216336	0.00669998	2.82843	548	10	0	0	0	0	7	10
2	2.69773	1.84304e-05	0.0827936	2.82843	550	10	0	0	0	0	7	12
2	9.04489	0.00943449	0.0339259	2.82843	556	10	0	0	0	0	7	10
2	3.69448	1.87346e-05	0.252409	2.82843	558	10	2089	1	857	1.02788	7	13
2	8.65172	0.0328268	0.0660163	2.82843	560	10	0	0	0	0	7	11
2	82.1009	0.000207852	0.00143871	2.82843	562	10	0	0	0	0	7	12
2	7.65985	0.135207	0.188593	2.82843	563	10	0	0	0	0	7	10
2	5.77044	0.0254212	0.0215968	2.82843	566	10	0	0	0	0	7	10
2	12.671	0.000107053	0.0115639	2.82843	569	10	0	0	0	0	7	11
2	17.2872	0.000687934	0.00159639	2.82843	571	10	0	0	0	0	7	10
2	22.7133	0.000656852	0.0335841	2.82843	573	10	0	0	0	0	7	10
2	4.72543	0.00731506	0.101603	2.82843	577	10	0	0	0	0	7	14
2	15.908	0.00111779	0.0875929	2.82843	578	10	0	0	0	0	7	10
2	5.00291	0.00317095	0.0118787	2.82843	579	10	0	0	0	0	7	13
2	7.58736	0.000898852	0.0628549	2.82843	581	10	285	1	131	1.81324	7	10
2	6.65217	0.0207693	0.0833019	2.82843	587	10	0	0	0	0	7	10
2	9.77076	0.00226466	0.102203	2.82843	589	10	0	0	0	0	7	11
2	12.1548	1.5782e-05	0.067119	2.82843	590	10	0	0	0	0	7	11
2	7.77469	0.000150713	0.0238775	2.82843	591	10	0	0	0	0	7	11
2	25.4736	0.000469888	0.00131658	2.82843	596	10	305	7	144	0.0468649	7	23
2	9.366	6.71118e-07	0.00063954	2.82843	598	10	0	0	0	0	7	13
2	3.7184	0.203243	0.692408	2.82843	600	10	0	0	0	0	7	12
2	3.10549	0.29331	0.75885	2.82843	603	10	306	1	145	0.514929	7	10
2	3.63809	3.93426e-05	0.0313857	2.82843	607	10	0	0	0	0	7	10
2	12.2825	3.37768	3.09043	2.82843	608	10	971	2	447	0.141258	7	10
2	10.8193	0.0222425	0.0373038	2.82843	609	10	0	0	0	0	7	12
2	3.34838	0.00013698	0.0245088	2.82843	611	10	0	0	0	0	7	12
2	3.17023	0.000102688	0.143471	2.82843	612	10	0	0	0	0	7	13
2	20.6702	0.0206698	0.00241873	2.82843	617	10	0	0	0	0	7	15
2	10.3546	0.0185364	0.0219143	2.82843	618	10	0	0	0	0	7	10
2	6.84226	0.0231318	0.0293515	2.82843	619	10	0	0	0	0	7	11
2	6.67117	0.0261687	0.147951	2.82843	624	10	0	0	0	0	7	11
2	9.004	0.00862218	0.00466853	2.82843	625	10	0	0	0	0	7	10
2	8.08294	0.0177582	0.0315479	2.82843	629	10	0	0	0	0	7	13
2	6.24217	6.00362e-07	0.0739431	2.82843	632	10	0	0	0	0	7	10
2	11.1717	3.87945e-05	0.00813606	2.82843	636	10	315	1	149	1.94482	7	11
2	4.37138	0.000326798	0.0389912	2.82843	638	10	0	0	0	0	7	11
2	15.2092	8.10561e-05	0.0392818	2.82843	640	10	0	0	0	0	7	10
2	16.5186	0.000634426	0.0237531	2.82843	641	10	320	1	153	0.762634	7	11
2	17.4875	0.000320222	0.000710086	2.82843	645	10	0	0	0	0	7	11
2	7.74339	0.00114736	0.000485718	2.82843	646	10	0	0	0	0	7	10
2	2.85772	0.130849	0.0215144	2.82843	647	10	0	0	0	0	7	10
2	5.99774	0.0137867	0.0575697	2.82843	649	10	0	0	0	0	7	14
2	3.13219	0.00378105	0.0296829	2.82843	650	10	1828	1	754	0.0692067	7	15
2	3.53326	0.0210417	0.211265	2.82843	651	10	0	0	0	0	7	11
2	12.9939	0.00108605	0.019024	2.82843	652	10	0	0	0	0	7	15
2	3.96645	0.0767768	0.141702	2.82843	653	10	0	0	0	0	7	11
2	9.40928	0.0769178	0.357589	2.82843	654	10	336	1	164	2.58886	7	10
2	6.71399	0.0107027	0.00543583	2.82843	656	10	0	0	0	0	7	16
2	8.28877	0.0131767	0.0425782	2.82843	659	10	0	0	0	0	7	10
2	11.8689	0.00223765	0.0610453	2.82843	660	10	0	0	0	0	7	13
2	2.65607	0.00200411	0.0808149	2.82843	662	10	0	0	0	0	7	11
2	14.0951	0.00932783	0.0356461	2.82843	664	10	0	0	0	0	7	11
2	8.33751	1.60274e-06	0.0541189	2.82843	668	10	0	0	0	0	7	10
2	3.84289	0.0188163	0.0317654	2.82843	670	10	0	0	0	0	7	11
2	3.3149	0.00927901	0.211197	2.82843	672	10	1269	1	553	1.85506	7	12
2	3.47131	0.000474589	0.110554	2.82843	678	10	0	0	0	0	7	10
2	3.60383	3.34538e-05	0.133985	2.82843	679	10	0	0	0	0	7	10
2	25.7432	0.00178505	0.00728606	2.82843	681	10	0	0	0	0	7	12
2	7.23712	0.035024	0.0066558	2.82843	682	10	0	0	0	0	7	16
2	8.66933	0.0220107	0.000440276	2.82843	684	10	0	0	0	0	7	10
2	4.0951	0.0244479	0.236102	2.82843	685	10	0	0	0	0	7	12
2	5.21345	0.000171748	0.00583433	2.82843	686	10	0	0	0	0	7	10
2	8.39139	0.00140876	0.00396908	2.82843	688	10	0	0	0	0	7	10
2	5.06682	0.0445286	0.11741	2.82843	692	10	0	0	0	0	7	15
2	2.81764	0.179206	1.70372	2.82843	693	10	1833	1	756	0.423262	7	12
2	1.7723	2.13886e-06	0.15875	2.82843	694	10	0	0	0	0	7	13
2	5.53226	0.400245	1.40691	2.82843	699	10	0	0	0	0	7	10
2	6.15926	0.0084334	0.156823	2.82843	703	10	2655	1	1040	2.6569	7	13
2	12.5949	0.000567544	0.000549439	2.82843	705	10	0	0	0	0	7	14
2	3.0855	3.14141e-06	0.291994	2.82843	706	10	0	0	0	0	7	15
2	7.36172	0.0677446	0.0128814	2.82843	710	10	0	0	0	0	7	11
2	4.68077	0.121603	0.0535825	2.82843	712	10	0	0	0	0	7	10
2	8.48087	0.000235961	0.119931	2.82843	713	10	0	0	0	0	7	10
2	19.1197	0.000750558	0.0079369	2.82843	718	10	2371	1	953	0.068449	7	20
2	19.7524	0.000614157	0.00237707	2.82843	719	10	360	1	175	0.156599	7	12
2	2.22951	4.14635e-07	0.114298	2.82843	723	10	0	0	0	0	7	12
2	13.323	0.180407	0.0504933	2.82843	724	10	0	0	0	0	7	13
2	6.84854	9.3731e-07	0.0372098	2.82843	725	10	0	0	0	0	7	10
2	1.56052	1.63281	4.42627	2.82843	726	10	373	1	179	0.179314	7	10
2	4.78986	0.858552	0.196858	2.82843	727	10	0	0	0	0	7	12
2	3.13481	0.00290552	0.0269265	2.82843	728	10	992	1	458	2.44703	7	10
2	7.82046	0.00551649	0.062775	2.82843	733	10	2657	2	1041	0.0443271	7	14
2	14.4457	0.00924107	0.0548901	2.82843	734	10	0	0	0	0	7	14
2	11.9521	0.00968632	0.00356582	2.82843	739	10	0	0	0	0	7	10
2	21.122	0.000423231	0.00255588	2.82843	746	10	376	1	182	1.47617	7	15
2	17.266	0.00065121	0.0178554	2.82843	748	10	0	0	0	0	7	16
2	12.8351	0.000566062	0.0209101	2.82843	749	10	3196	2	1201	0.21617	7	14
2	18.3315	0.000190446	0.0257144	2.82843	752	10	0	0	0	0	7	11
2	8.94345	0.153749	0.360996	2.82843	754	10	0	0	0	0	7	13
2	23.932	0.000265703	0.00823351	2.82843	755	10	0	0	0	0	7	10
2	5.41462	0.0317029	0.00275647	2.82843	756	10	0	0	0	0	7	14
2	3.71135	1.2718e-05	0.0415583	2.82843	757	10	0	0	0	0	7	13
2	12.1795	0.000560654	0.00533734	2.82843	760	10	0	0	0	0	7	13
2	6.1568	0.00835088	0.129749	2.82843	767	10	3201	4	1203	0.166569	7	18
2	28.0306	0.000471274	0.0166258	2.82843	768	10	0	0	0	0	7	13
2	5.28586	0.00102744	0.261026	2.82843	769	10	389	1	188	2.17397	7	13
2	7.13591	0.0612849	0.00583044	2.82843	770	10	0	0	0	0	7	11
2	3.02842	4.56223e-06	0.22298	2.82843	771	10	0	0	0	0	7	10
2	6.49442	0.0181094	0.0414254	2.82843	773	10	0	0	0	0	7	17
2	7.06608	2.34098e-05	0.615759	2.82843	777	10	0	0	0	0	7	10
2	6.5575	1.04744e-05	0.300253	2.82843	779	10	399	1	193	0.57244	7	11
2	2.55974	1.72652e-06	1.75975	2.82843	782	10	0	0	0	0	7	15
2	5.77788	0.215383	0.29963	2.82843	784	10	0	0	0	0	7	17
2	9.43116	0.000887818	0.0283233	2.82843	785	10	0	0	0	0	7	13
2	7.74571	0.00132223	0.0128178	2.82843	786	10	0	0	0	0	7	14
2	2.99489	0.000183806	0.0711311	2.82843	788	10	2120	1	873	2.09354	7	10
2	7.01574	0.00486874	0.0526304	2.82843	789	10	0	0	0	0	7	11
2	3.74422	0.00056989	0.434439	2.82843	790	10	0	0	0	0	7	10
2	11.8367	0.000259612	0.000859385	2.82843	792	10	1288	1	559	0.109472	7	11
2	2.04762	0.0150051	0.143684	2.82843	793	10	0	0	0	0	7	13
2	8.39388	0.0215739	0.0391988	2.82843	794	10	408	1	199	1.45512	7	12
2	19.2313	0.000257624	0.00633186	2.82843	796	10	0	0	0	0	7	17
2	27.724	0.000109434	0.0153045	2.82843	797	10	0	0	0	0	7	11
2	5.4905	0.00471748	0.0388397	2.82843	800	10	1290	1	561	2.15968	7	12
2	8.24658	0.0709655	0.0599933	2.82843	806	10	0	0	0	0	7	11
2	12.2575	0.000533062	0.0147048	2.82843	808	10	0	0	0	0	7	25
2	6.2148	0.520809	0.475593	2.82843	810	10	1566	1	663	2.16523	7	12
2	5.5874	4.00291e-05	0.0335147	2.82843	813	10	0	0	0	0	7	11
2	18.8447	0.000468276	0.0131167	2.82843	814	10	0	0	0	0	7	18
2	16.6039	0.000431238	0.00250714	2.82843	815	10	0	0	0	0	7	10
2	6.30984	0.0394743	0.106551	2.82843	819	10	0	0	0	0	7	11
2	3.48596	0.00204259	0.354513	2.82843	821	10	0	0	0	0	7	14
2	7.18472	0.00242796	0.0358444	2.82843	823	10	0	0	0	0	7	12
2	6.73764	2.8144e-09	0.153559	2.82843	825	10	0	0	0	0	7	10
2	10.3508	0.00208306	0.00490976	2.82843	828	10	0	0	0	0	7	16
2	5.38244	0.00362946	0.0534725	2.82843	829	10	0	0	0	0	7	15
2	3.41374	0.14621	0.102765	2.82843	831	10	0	0	0	0	7	11
2	87.1728	0.000228986	0.000923066	2.82843	839	10	3214	1	1209	0.0555696	7	22
2	4.21725	0.0660464	0.386142	2.82843	842	10	0	0	0	0	7	10
2	3.02844	0.0492521	0.273714	2.82843	843	10	0	0	0	0	7	10
2	15.2857	0.00108856	0.00402364	2.82843	844	10	1573	2	666	0.0856883	7	11
2	5.67726	0.00800347	0.0188606	2.82843	845	10	1295	4	563	0.650716	7	19
2	6.56484	0.0232042	0.114465	2.82843	849	10	0	0	0	0	7	11
2	3.66388	8.13876e-05	0.0304221	2.82843	851	10	441	2	211	2.7799	7	13
2	6.82582	0.0750662	0.0220114	2.82843	853	10	0	0	0	0	7	11
2	17.2145	0.00131637	0.0955865	2.82843	854	10	0	0	0	0	7	15
2	3.07251	0.0168708	0.067435	2.82843	861	10	0	0	0	0	7	10
2	17.8612	0.0169446	0.0238959	2.82843	863	10	0	0	0	0	7	19
2	8.14308	0.00497044	0.0685676	2.82843	866	10	0	0	0	0	7	11
2	5.06869	1.45672e-05	0.285927	2.82843	868	10	0	0	0	0	7	11
2	8.80258	0.0508515	0.0110893	2.82843	869	10	0	0	0	0	7	10
2	30.4975	0.00131596	0.0359047	2.82843	871	10	442	2	212	2.71691	7	17
2	3.22223	0.00202007	0.017597	2.82843	872	10	0	0	0	0	7	11
2	11.0942	0.00720154	0.0163964	2.82843	873	10	0	0	0	0	7	12
2	5.52083	0.00860502	0.0280656	2.82843	874	10	0	0	0	0	7	10
2	5.0994	0.253433	0.148218	2.82843	878	10	0	0	0	0	7	11
2	4.61772	0.0939969	0.0798422	2.82843	885	10	0	0	0	0	7	10
2	3.72908	0.485546	4.50905	2.82843	887	10	0	0	0	0	7	10
2	10.8678	0.00816461	0.0272219	2.82843	892	10	0	0	0	0	7	16
2	2.45369	0.035205	0.00517284	2.82843	895	10	0	0	0	0	7	10
2	24.436	0.000551817	0.00323219	2.82843	897	10	0	0	0	0	7	27
2	9.00029	0.0292942	0.0847542	2.82843	899	10	0	0	0	0	7	10
2	14.1627	0.0255554	0.0379141	2.82843	900	10	0	0	0	0	7	15
2	14.0735	0.00221539	0.0221644	2.82843	901	10	0	0	0	0	7	12
2	13.1709	0.0113252	0.0246173	2.82843	906	10	0	0	0	0	7	12
2	9.37626	0.00193711	0.000751544	2.82843	909	10	0	0	0	0	7	10
2	5.1658	0.00177439	0.0420617	2.82843	911	10	0	0	0	0	7	13
2	6.73403	0.0177093	0.0122562	2.82843	912	10	0	0	0	0	7	12
2	3.49362	0.00339348	0.096449	2.82843	913	10	0	0	0	0	7	10
2	29.8832	0.000255948	0.00390652	2.82843	915	10	0	0	0	0	7	12
2	6.68762	2.33384e-05	0.0112141	2.82843	919	10	0	0	0	0	7	10
2	6.75405	0.0102277	0.0465316	2.82843	920	10	0	0	0	0	7	12
2	3.92721	0.00136194	0.00470787	2.82843	924	10	476	1	226	2.65242	7	13
2	13.0335	0.0813301	0.046032	2.82843	926	10	0	0	0	0	7	21
2	6.1418	0.00274618	0.245403	2.82843	932	10	0	0	0	0	7	15
2	4.53028	0.0526757	0.247053	2.82843	933	10	0	0	0	0	7	10
2	2.61372	0.0744879	0.20922	2.82843	938	10	0	0	0	0	7	11
2	8.63197	0.797456	0.0208792	2.82843	939	10	0	0	0	0	7	14
2	3.78209	5.41847e-10	0.83167	2.82843	941	10	0	0	0	0	7	13
2	2.28537	1.20527e-07	0.173232	2.82843	942	10	0	0	0	0	7	10
2	48.58	0.000278469	0.00333808	2.82843	946	10	483	1	231	0.172991	7	20
2	5.96882	0.00700582	0.00367314	2.82843	949	10	0	0	0	0	7	11
2	5.37532	0.000969554	0.0471691	2.82843	951	10	0	0	0	0	7	11
2	12.6422	0.000607168	0.0117635	2.82843	952	10	0	0	0	0	7	11
2	5.60142	0.00361579	0.055325	2.82843	954	10	488	3	233	0.204164	7	14
2	3.58593	0.00222805	0.302669	2.82843	955	10	0	0	0	0	7	11
2	17.0277	0.00985496	0.00645112	2.82843	957	10	0	0	0	0	7	11
2	4.73413	0.085088	0.0102588	2.82843	959	10	0	0	0	0	7	11
2	22.2584	0.0122112	0.0350003	2.82843	960	10	0	0	0	0	7	11
2	3.20847	0.00900973	0.785692	2.82843	961	10	0	0	0	0	7	13
2	4.90606	7.10842e-05	0.0843346	2.82843	962	10	0	0	0	0	7	10
2	12.047	0.0296163	0.0501176	2.82843	963	10	0	0	0	0	7	13
2	3.8144	0.000592273	0.159421	2.82843	966	10	0	0	0	0	7	10
2	6.57413	0.000173908	0.0203635	2.82843	968	10	0	0	0	0	7	11
2	4.07991	0.00130361	0.00333799	2.82843	972	10	0	0	0	0	7	12
2	5.90713	0.0887314	0.166853	2.82843	975	10	1036	1	475	0.899087	7	12
2	2.12933	0.105436	0.00997518	2.82843	980	10	0	0	0	0	7	10
2	20.0641	0.00084824	0.000663296	2.82843	983	10	2983	2	1133	0.0745439	7	21
2	11.9758	1.0503e-05	0.093359	2.82843	984	10	0	0	0	0	7	10
2	9.36039	0.000780286	0.00788847	2.82843	986	10	3223	1	1214	0.130593	7	10
2	3.91637	8.8945e-05	0.0400814	2.82843	991	10	0	0	0	0	7	24
2	14.1497	0.00030972	0.0118279	2.82843	992	10	0	0	0	0	7	13
2	11.6961	1.40565	0.00953727	2.82843	993	10	0	0	0	0	7	11
2	10.458	0.0258275	0.01568	2.82843	995	10	0	0	0	0	7	10
2	2.42916	0.17654	0.168847	2.82843	997	10	0	0	0	0	7	10
2	10.824	0.0301747	0.00540906	2.82843	1003	10	0	0	0	0	7	10
2	10.4766	0.016476	0.0501558	2.82843	1007	10	0	0	0	0	7	17
2	6.84374	0.217594	0.00657369	2.82843	1013	10	0	0	0	0	7	13
2	3.01256	0.00253367	0.293336	2.82843	1015	10	0	0	0	0	7	11
2	7.86354	0.0234517	0.202331	2.82843	1020	10	521	3	255	0.0851728	7	12
2	5.68318	0.00011217	0.0637851	2.82843	1021	10	0	0	0	0	7	10
2	6.93421	0.114086	0.0720685	2.82843	1022	10	0	0	0	0	7	25
2	8.09135	0.00478838	0.0521401	2.82843	1027	10	0	0	0	0	7	11
2	5.61985	0.00971623	0.00747843	2.82843	1028	10	2994	1	1136	1.59134	7	13
2	13.2489	0.00163622	0.0115183	2.82843	1029	10	0	0	0	0	7	11
2	6.85242	0.00184123	0.0339379	2.82843	1032	10	527	1	258	2.45658	7	11
2	4.66572	0.176596	0.943186	2.82843	1034	10	0	0	0	0	7	10
2	4.37558	0.00339761	0.105746	2.82843	1035	10	0	0	0	0	7	10
2	5.00784	6.3848e-06	0.00101886	2.82843	1037	10	0	0	0	0	7	10
2	34.661	0.00172499	0.00460921	2.82843	1038	10	0	0	0	0	7	13
2	2.39089	0.0238976	0.0551672	2.82843	1039	10	0	0	0	0	7	12
2	12.3963	0.00759043	0.00630304	2.82843	1041	10	0	0	0	0	7	17
2	2.42543	0.316563	0.0852163	2.82843	1042	10	0	0	0	0	7	10
2	7.104	0.00236602	0.0216644	2.82843	1046	10	0	0	0	0	7	10
2	2.74071	2.03923e-05	0.535717	2.82843	1047	10	0	0	0	0	7	11
2	6.39691	0.152182	0.0595784	2.82843	1049	10	0	0	0	0	7	14
2	10.8697	2.66426e-05	0.0936922	2.82843	1051	10	2156	1	887	0.951984	7	13
2	11.446	0.0311735	0.136685	2.82843	1052	10	0	0	0	0	7	13
2	2.97212	5.05046e-05	0.0942473	2.82843	1053	10	539	1	264	1.40429	7	14
2	6.11944	0.00170266	0.0383998	2.82843	1055	10	0	0	0	0	7	11
2	16.9438	0.000760037	0.0273528	2.82843	1058	10	0	0	0	0	7	12
2	6.28275	0.0473592	0.0094308	2.82843	1060	10	0	0	0	0	7	11
2	4.80229	0.00208262	0.0245455	2.82843	1061	10	0	0	0	0	7	18
2	4.41866	3.25793e-06	0.0229289	2.82843	1067	10	1326	1	575	0.211658	7	11
2	14.4749	0.0153409	0.00343929	2.82843	1069	10	0	0	0	0	7	14
2	3.96566	0.135801	0.0163846	2.82843	1073	10	0	0	0	0	7	10
2	59.4095	0.000308122	0.00138683	2.82843	1077	10	0	0	0	0	7	16
2	92.9734	0.000611624	0.0932001	2.82843	1079	10	2164	1	890	0.221622	7	24
2	87.3044	0.00182635	0.0297713	2.82843	1080	10	555	1	271	0.0379648	7	16
2	7.75575	0.0737727	0.393455	2.82843	1081	10	2426	1	971	2.75849	7	10
2	71.9282	0.000443731	0.000654242	2.82843	1085	10	557	1	273	0.218166	7	21
2	6.01366	0.00427309	0.0288361	2.82843	1086	10	0	0	0	0	7	10
2	5.49767	0.0457329	1.15785	2.82843	1089	10	0	0	0	0	7	10
2	11.9923	0.00202532	0.00122368	2.82843	1090	10	0	0	0	0	7	18
2	83.5012	0.000146666	0.0337916	2.82843	1091	10	1054	1	479	0.359866	7	11
2	6.35256	0.0358791	0.0461117	2.82843	1098	10	0	0	0	0	7	11
2	17.2959	0.0004222	0.0103896	2.82843	1106	10	0	0	0	0	7	10
2	4.68665	0.000400048	0.649841	2.82843	1111	10	0	0	0	0	7	11
2	5.60276	0.294907	0.141108	2.82843	1113	10	0	0	0	0	7	11
2	8.85709	4.39298e-05	0.0188491	2.82843	1115	10	0	0	0	0	7	10
2	1.9377	8.89775e-05	0.334782	2.82843	1119	10	0	0	0	0	7	10
2	6.07283	0.0313407	0.0730797	2.82843	1122	10	0	0	0	0	7	10
2	5.33105	0.0265927	0.0902606	2.82843	1126	10	1062	1	484	2.19572	7	11
2	2.15397	1.70998	0.207127	2.82843	1127	10	0	0	0	0	7	10
2	13.0551	0.000400085	0.0295814	2.82843	1128	10	0	0	0	0	7	11
2	4.2229	0.0615753	0.108083	2.82843	1129	10	0	0	0	0	7	15
2	6.83333	0.248321	0.0664104	2.82843	1131	10	0	0	0	0	7	10
2	4.13603	0.319634	4.39312	2.82843	1132	10	0	0	0	0	7	11
2	5.6843	0.0581161	0.0953793	2.82843	1134	10	0	0	0	0	7	11
2	7.25119	0.00700256	0.110312	2.82843	1135	10	0	0	0	0	7	11
2	16.7257	0.000233504	0.00259288	2.82843	1136	10	0	0	0	0	7	11
2	9.43752	0.695679	0.0477277	2.82843	1139	10	0	0	0	0	7	19
2	2.54034	3.5557e-05	0.100368	2.82843	1140	10	0	0	0	0	7	10
2	19.2023	0.000398998	0.00521583	2.82843	1141	10	0	0	0	0	7	12
2	4.97185	0.00345834	0.0360334	2.82843	1142	10	0	0	0	0	7	10
2	4.09573	0.16953	0.489838	2.82843	1145	10	0	0	0	0	7	15
2	4.18161	0.348945	1.0972	2.82843	1147	10	0	0	0	0	7	10
2	3.92846	0.00217453	0.0773211	2.82843	1149	10	3244	1	1220	1.47323	7	12
2	4.37478	1.58124e-09	0.547426	2.82843	1150	10	0	0	0	0	7	10
2	12.9223	0.723192	0.0641176	2.82843	1154	10	0	0	0	0	7	10
2	9.32035	0.210722	0.581782	2.82843	1157	10	2171	2	893	2.30618	7	14
2	11.1977	0.0119573	0.0199927	2.82843	1158	10	0	0	0	0	7	10
2	8.50002	0.00959432	0.0207473	2.82843	1159	10	0	0	0	0	7	10
2	10.6566	0.0010781	0.00840225	2.82843	1160	10	0	0	0	0	7	10
2	10.3212	0.0672026	0.00906944	2.82843	1162	10	0	0	0	0	7	13
2	3.9701	3.97255e-05	0.330127	2.82843	1163	10	0	0	0	0	7	10
2	15.1917	0.0168711	0.0016618	2.82843	1165	10	0	0	0	0	7	10
2	6.52887	0.00181801	0.05735	2.82843	1166	10	0	0	0	0	7	16
2	11.7872	0.00479915	0.00361504	2.82843	1168	10	0	0	0	0	7	11
2	8.06547	0.020541	0.000682403	2.82843	1169	10	0	0	0	0	7	10
2	27.4481	0.000301323	0.00273548	2.82843	1170	10	598	1	295	0.225864	7	10
2	3.06245	0.0389613	0.64898	2.82843	1173	10	0	0	0	0	7	11
2	7.31544	0.0256328	0.0188675	2.82843	1174	10	0	0	0	0	7	10
2	12.2455	0.00370271	0.0127878	2.82843	1176	10	0	0	0	0	7	18
2	5.90161	0.0168582	0.00205356	2.82843	1178	10	0	0	0	0	7	15
2	8.48935	0.0013367	0.0156751	2.82843	1180	10	0	0	0	0	7	13
2	4.60965	0.029827	0.00137994	2.82843	1182	10	0	0	0	0	7	10
2	9.06495	0.00349041	0.0273896	2.82843	1185	10	0	0	0	0	7	10
2	2.01794	0.265784	0.529432	2.82843	1190	10	0	0	0	0	7	10
2	5.56361	0.281126	0.0798084	2.82843	1191	10	0	0	0	0	7	11
2	9.61856	0.0140583	0.0144433	2.82843	1194	10	0	0	0	0	7	11
2	5.87559	0.0109	0.0117926	2.82843	1198	10	0	0	0	0	7	12
2	6.97378	0.0585659	0.188897	2.82843	1201	10	0	0	0	0	7	12
2	1.69772	7.61254e-06	1.15616	2.82843	1202	10	0	0	0	0	7	11
2	16.2178	0.000117293	0.00964769	2.82843	1204	10	0	0	0	0	7	10
2	2.59382	1.98943e-07	0.266517	2.82843	1205	10	0	0	0	0	7	12
2	3.62187	0.105343	1.5944	2.82843	1207	10	0	0	0	0	7	10
2	5.84791	0.00053179	0.0677814	2.82843	1209	10	0	0	0	0	7	14
2	3.58719	0.0238569	0.0748195	2.82843	1213	10	0	0	0	0	7	10
2	9.85615	0.154949	0.0935111	2.82843	1215	10	0	0	0	0	7	14
2	12.6997	0.0080094	0.00324252	2.82843	1217	10	0	0	0	0	7	14
2	16.0416	0.000790422	0.0895191	2.82843	1221	10	0	0	0	0	7	17
2	5.01977	9.1834e-05	0.161124	2.82843	1222	10	0	0	0	0	7	11
2	2.87857	0.0555937	0.389329	2.82843	1223	10	0	0	0	0	7	10
2	35.0438	0.000289252	0.000418547	2.82843	1230	10	0	0	0	0	7	10
2	2.45514	1.19801e-07	0.0118509	2.82843	1231	10	0	0	0	0	7	10
2	43.1514	0.000380844	0.00153086	2.82843	1235	10	0	0	0	0	7	10
2	7.95159	0.0016874	0.00409183	2.82843	1237	10	0	0	0	0	7	11
2	17.7703	0.00314331	0.0211094	2.82843	1240	10	0	0	0	0	7	13
2	4.16435	0.000293983	0.211571	2.82843	1241	10	0	0	0	0	7	11
2	2.17717	6.41966e-05	0.147649	2.82843	1243	10	631	1	303	1.40424	7	12
2	2.16064	0.207084	0.115229	2.82843	1244	10	0	0	0	0	7	10
2	5.1616	9.90269e-08	0.0738326	2.82843	1248	10	0	0	0	0	7	10
2	2.99723	1.05615e-06	0.125422	2.82843	1250	10	0	0	0	0	7	15
2	11.5746	0.00784358	0.00532564	2.82843	1251	10	640	2	307	0.0753142	7	16
2	11.9694	0.0415642	0.0667041	2.82843	1253	10	0	0	0	0	7	10
2	7.55801	1.944e-05	0.00935189	2.82843	1254	10	0	0	0	0	7	12
2	4.55763	0.149764	0.0979978	2.82843	1255	10	0	0	0	0	7	10
2	6.57159	0.0196374	0.11327	2.82843	1257	10	0	0	0	0	7	11
2	4.34039	0.000176352	0.0497425	2.82843	1258	10	0	0	0	0	7	11
2	13.6177	0.0153276	0.0359776	2.82843	1261	10	0	0	0	0	7	14
2	4.39654	0.0392457	0.139422	2.82843	1265	10	0	0	0	0	7	10
2	2.58972	0.00120822	1.276	2.82843	1266	10	0	0	0	0	7	12
2	3.92511	0.104148	0.076611	2.82843	1270	10	0	0	0	0	7	10
2	7.20195	0.007329	0.0570632	2.82843	1276	10	0	0	0	0	7	13
2	19.5711	0.000563718	5.78194e-06	2.82843	1277	10	0	0	0	0	7	11
2	5.64735	0.116686	0.300738	2.82843	1278	10	0	0	0	0	7	12
2	11.9962	0.00845512	0.00727431	2.82843	1281	10	0	0	0	0	7	11
2	44.0855	0.000295787	0.00690726	2.82843	1282	10	0	0	0	0	7	10
2	3.34466	0.160999	0.267042	2.82843	1283	10	0	0	0	0	7	11
2	11.6163	9.56145e-05	0.00205096	2.82843	1285	10	0	0	0	0	7	12
2	79.6729	0.595354	2.40264	2.82843	1288	10	0	0	0	0	7	10
2	72.6029	8.93778e-05	0.00342766	2.82843	1289	10	658	1	319	0.412993	7	35
2	12.0236	0.000606697	0.0276902	2.82843	1290	10	0	0	0	0	7	10
2	3.60923	0.00826722	0.65938	2.82843	1291	10	0	0	0	0	7	10
2	19.5429	0.00450383	0.0178964	2.82843	1297	10	0	0	0	0	7	16
2	13.8073	0.00066171	0.0692032	2.82843	1302	10	0	0	0	0	7	16
2	6.67733	0.0645972	0.0725617	2.82843	1303	10	0	0	0	0	7	12
2	24.5091	0.000396437	0.00206473	2.82843	1306	10	0	0	0	0	7	13
2	4.96943	0.0542207	0.0802612	2.82843	1307	10	0	0	0	0	7	11
2	5.11313	0.00237702	0.10571	2.82843	1308	10	0	0	0	0	7	13
2	2.70841	8.45136e-05	0.085462	2.82843	1309	10	0	0	0	0	7	10
2	17.691	0.0100518	0.0215946	2.82843	1310	10	0	0	0	0	7	15
[truncated: 34,920 more rows]

## Sheet: ApoE3 FH
Fig 2C-D. ApoE3/Ab stochiometry
1. Image number	2. Number of fluorescent molecules in foci	3. Diffusion coefficient (although these are stationary so this is not relevant)	4. First displacement	5. Spot size	6. trajectory number	7. image file ID	8. Trajectory number of colocalised spot in other frame	9. number of colocalised frames	10. Spot number of colocalised spot in other frame	11. Mean distance between colocalised spots	12. first frame of track	13. last frame of track
1	10.3377	0.00187412	0.0160146	2.82843	2	1	0	0	0	0	6	9
1	8.01096	0.0497678	0.16441	2.82843	6	1	0	0	0	0	6	10
1	12.6213	0.0125911	0.0182645	2.82843	9	1	0	0	0	0	6	10
1	36.851	0.000374235	0.00154707	2.82843	10	1	0	0	0	0	6	13
1	9.87161	0.000939088	0.00944426	2.82843	12	1	0	0	0	0	6	9
1	3.13448	0.000189717	0.149534	2.82843	18	1	0	0	0	0	6	11
1	7.17504	0.00445091	0.000167287	2.82843	20	1	0	0	0	0	6	10
1	20.5936	0.000982674	0.0010102	2.82843	23	1	0	0	0	0	6	9
1	9.89527	0.00103222	0.0629904	2.82843	25	1	0	0	0	0	6	9
1	2.61507	9.20859e-06	0.553239	2.82843	26	1	2229	1	622	1.48066	6	11
1	130.856	0.00821894	0.0105807	2.82843	28	1	3687	1	990	1.35561	6	11
1	2.34494	0.477088	0.0901516	2.82843	29	1	0	0	0	0	6	9
1	12.737	0.00210489	0.00410915	2.82843	33	1	0	0	0	0	6	13
1	11.4701	0.386184	3.0265	2.82843	35	1	0	0	0	0	6	11
1	14.7285	0.00441957	0.0404907	2.82843	36	1	0	0	0	0	6	13
1	6.14997	0.00173741	0.0039096	2.82843	37	1	0	0	0	0	6	21
1	13.9743	0.00328357	0.0123115	2.82843	42	1	0	0	0	0	6	19
1	4.36324	0.000579774	0.0789752	2.82843	43	1	0	0	0	0	6	11
1	10.7081	0.000157047	0.00225352	2.82843	45	1	0	0	0	0	6	9
1	9.27311	0.0604187	0.312425	2.82843	47	1	0	0	0	0	6	10
1	6.30484	0.0019858	0.129735	2.82843	51	1	0	0	0	0	6	16
1	11.4727	1.35864e-06	0.00247723	2.82843	52	1	0	0	0	0	6	11
1	7.94045	3.12106e-05	0.00045395	2.82843	54	1	0	0	0	0	6	10
1	6.80449	0.0166136	0.143345	2.82843	56	1	0	0	0	0	6	10
1	11.188	0.0039715	0.0106853	2.82843	57	1	2239	1	625	0.553173	6	11
1	28.2024	0.00533603	0.00512868	2.82843	58	1	0	0	0	0	6	12
1	20.7255	0.000549837	0.0173858	2.82843	64	1	0	0	0	0	6	10
1	6.24716	0.00176802	0.0500229	2.82843	65	1	0	0	0	0	6	12
1	15.575	0.000449402	0.0691725	2.82843	69	1	0	0	0	0	6	25
1	10.4162	7.59524e-07	0.0316227	2.82843	70	1	0	0	0	0	6	31
1	21.6261	0.000326797	0.0022007	2.82843	72	1	0	0	0	0	6	9
1	15.6681	0.00542607	0.00525266	2.82843	78	1	0	0	0	0	6	25
1	13.3513	0.153869	1.08898	2.82843	79	1	0	0	0	0	6	10
1	5.54129	6.22788e-05	0.722737	2.82843	81	1	65	1	17	0.575596	6	11
1	19.0888	0.000950507	0.0470047	2.82843	82	1	0	0	0	0	6	9
1	9.35897	0.00786404	0.0581231	2.82843	83	1	0	0	0	0	6	10
1	34.0222	0.199305	0.0236412	2.82843	86	1	0	0	0	0	6	11
1	4.95619	1.78277e-05	0.00727256	2.82843	91	1	0	0	0	0	6	11
1	6.36552	1.27674e-05	0.0345032	2.82843	93	1	0	0	0	0	6	14
1	29.3268	0.00038482	0.0301674	2.82843	96	1	0	0	0	0	6	9
1	3.47331	0.0441629	0.0177978	2.82843	98	1	0	0	0	0	6	11
1	15.3874	0.0307114	0.0112216	2.82843	101	1	0	0	0	0	6	13
1	13.5071	0.272304	1.93161	2.82843	102	1	0	0	0	0	6	10
1	35.2305	0.0126465	0.00570834	2.82843	107	1	0	0	0	0	6	20
1	11.4573	0.00389172	0.0930184	2.82843	108	1	0	0	0	0	6	18
1	12.4628	0.00776893	0.0067035	2.82843	110	1	0	0	0	0	6	18
1	2.94889	0.000300529	0.0646145	2.82843	113	1	0	0	0	0	6	9
1	5.72267	3.59064e-06	0.0201413	2.82843	114	1	0	0	0	0	6	9
1	13.9243	0.0177626	0.0335049	2.82843	115	1	0	0	0	0	6	13
1	9.97972	0.828634	0.0323169	2.82843	118	1	0	0	0	0	6	12
1	6.56453	0.000688676	0.0347566	2.82843	120	1	0	0	0	0	6	12
1	6.54683	0.000232383	0.098493	2.82843	123	1	0	0	0	0	6	9
1	15.4095	0.001184	8.963e-05	2.82843	127	1	0	0	0	0	6	9
1	4.05725	4.4016e-06	0.127307	2.82843	128	1	0	0	0	0	6	12
1	7.67679	0.0262014	0.218419	2.82843	129	1	0	0	0	0	6	10
1	6.75238	0.000837629	0.0811266	2.82843	130	1	0	0	0	0	6	11
1	8.47424	0.0013847	0.0247728	2.82843	131	1	0	0	0	0	6	12
1	5.96551	0.947705	3.12973	2.82843	132	1	97	2	25	1.82577	6	9
1	21.7433	0.000581407	0.0206657	2.82843	137	1	99	1	26	1.71473	6	9
1	13.0025	0.000680515	0.0113269	2.82843	140	1	0	0	0	0	6	9
1	12.5503	1.37145e-05	0.0859211	2.82843	143	1	0	0	0	0	6	14
1	3.55734	1.26808	0.0691352	2.82843	145	1	103	1	29	0.710535	6	10
1	5.72067	0.0118932	0.0832877	2.82843	148	1	0	0	0	0	6	15
1	74.327	0.000324067	0.00158855	2.82843	151	1	5052	1	1323	1.83162	6	10
1	23.6057	0.000947738	0.0196873	2.82843	153	1	2788	1	747	0.916182	6	46
1	6.85858	0.0822707	0.0508657	2.82843	154	1	0	0	0	0	6	11
1	43.6888	0.000873447	0.0284836	2.82843	155	1	111	1	32	2.78846	6	16
1	15.7295	0.00644133	0.0166408	2.82843	156	1	0	0	0	0	6	10
1	11.5485	0.0239949	0.0135711	2.82843	157	1	0	0	0	0	6	14
1	16.5889	0.010939	0.044993	2.82843	158	1	0	0	0	0	6	14
1	26.3084	0.00383452	0.0166826	2.82843	161	1	1725	1	491	1.92696	6	16
1	182.755	0.00019826	0.000272942	2.82843	162	1	0	0	0	0	6	13
1	42.6752	0.000758898	0.00481088	2.82843	164	1	4682	1	1228	2.28517	6	15
1	35.0899	0.000252197	0.00366383	2.82843	165	1	129	1	37	0.650543	6	10
1	4.86829	1.57727e-06	0.070932	2.82843	167	1	0	0	0	0	6	9
1	5.30272	7.95683e-06	0.232353	2.82843	169	1	3283	1	872	0.244132	6	9
1	12.0209	0.000851313	0.00627214	2.82843	170	1	1254	2	371	0.770057	6	11
1	4.47847	0.000258244	0.138896	2.82843	171	1	0	0	0	0	6	12
1	5.34831	0.00548734	0.00477194	2.82843	175	1	0	0	0	0	6	12
1	9.6357	0.000439059	0.129145	2.82843	176	1	0	0	0	0	6	12
1	13.4796	0.0124092	0.0241439	2.82843	177	1	0	0	0	0	6	10
1	38.9153	0.000752718	0.000630995	2.82843	180	1	0	0	0	0	6	16
1	11.5459	0.413592	2.81842	2.82843	181	1	0	0	0	0	6	11
1	19.4073	0.00918295	0.0861934	2.82843	184	1	134	1	38	0.539555	6	14
1	8.57112	0.00248563	0.0315908	2.82843	185	1	0	0	0	0	6	10
1	6.73533	0.128355	0.130495	2.82843	186	1	0	0	0	0	6	10
1	12.9056	0.596179	0.023304	2.82843	187	1	0	0	0	0	6	12
1	58.8256	0.000388813	0.0034496	2.82843	191	1	135	1	39	2.01905	6	18
1	12.5672	0.00600146	0.020931	2.82843	192	1	0	0	0	0	6	9
1	5.63409	0.0203544	0.00287758	2.82843	194	1	1260	2	372	0.88148	6	12
1	1.9602	1.69032e-06	0.176803	2.82843	200	1	0	0	0	0	6	9
1	10.9749	0.00948479	0.0681571	2.82843	201	1	1728	1	492	1.70213	6	11
1	6.23681	0.126019	0.131794	2.82843	207	1	0	0	0	0	6	12
1	6.61529	0.000385228	0.00726328	2.82843	208	1	0	0	0	0	6	16
1	13.2794	0.000241727	0.0571835	2.82843	210	1	0	0	0	0	6	12
1	19.1008	0.614032	0.00592741	2.82843	213	1	0	0	0	0	6	11
1	7.78477	0.00527096	0.0316735	2.82843	215	1	0	0	0	0	6	10
1	4.50142	3.43787e-06	0.00544099	2.82843	219	1	0	0	0	0	6	10
1	17.6589	0.0276788	0.0159135	2.82843	226	1	0	0	0	0	6	16
1	5.08223	0.000935996	0.0881271	2.82843	227	1	0	0	0	0	6	11
1	6.66649	0.0124606	0.0465736	2.82843	231	1	1743	1	497	2.49452	6	9
1	5.76409	0.0432004	0.0293981	2.82843	233	1	0	0	0	0	6	9
1	4.32792	0.569731	3.99571	2.82843	236	1	0	0	0	0	6	9
1	1.98554	4.54461e-09	1.54176	2.82843	237	1	0	0	0	0	6	9
1	7.07142	0.00317607	0.0386725	2.82843	238	1	0	0	0	0	6	10
1	4.52371	0.00549839	0.0995806	2.82843	240	1	0	0	0	0	6	12
1	7.92337	0.0021812	0.0495423	2.82843	241	1	0	0	0	0	6	10
1	4.86796	0.0391583	0.0438153	2.82843	242	1	158	1	45	1.80239	6	10
1	4.93915	0.000823803	0.0691196	2.82843	243	1	0	0	0	0	6	13
1	16.9316	0.00165808	0.00974233	2.82843	244	1	0	0	0	0	6	10
1	3.82977	0.000117644	0.0962266	2.82843	245	1	0	0	0	0	6	9
1	10.0223	0.0622047	0.112475	2.82843	246	1	0	0	0	0	6	9
1	18.1594	0.000343067	0.0137785	2.82843	247	1	164	1	47	2.15295	6	17
1	109.211	0.000250788	0.00092281	2.82843	249	1	0	0	0	0	6	14
1	15.102	0.0086608	0.0140402	2.82843	252	1	0	0	0	0	6	13
1	5.31814	0.00237603	0.0202897	2.82843	253	1	0	0	0	0	6	10
1	3.60857	0.256561	1.41422	2.82843	254	1	0	0	0	0	6	9
1	9.18016	1.41105e-06	0.0701424	2.82843	256	1	0	0	0	0	6	12
1	21.6368	0.00132889	0.00175423	2.82843	257	1	0	0	0	0	6	12
1	3.86954	0.000166899	0.0564377	2.82843	258	1	0	0	0	0	6	10
1	7.24063	0.134417	0.275992	2.82843	260	1	1750	1	499	1.02806	6	9
1	8.67203	0.0494874	0.0697989	2.82843	261	1	0	0	0	0	6	10
1	6.47948	1.2786e-06	0.00822075	2.82843	262	1	0	0	0	0	6	11
1	8.33085	8.69415e-05	0.253917	2.82843	269	1	0	0	0	0	6	10
1	9.74716	0.000231088	0.017931	2.82843	271	1	2303	1	632	2.06958	6	9
1	6.63132	0.00112667	0.0988521	2.82843	272	1	0	0	0	0	6	12
1	10.607	0.183073	0.0672461	2.82843	273	1	5081	1	1331	1.48989	6	10
1	14.1036	0.00125253	0.00119183	2.82843	278	1	3748	1	1001	1.99406	6	9
1	3.40626	0.14096	0.0142175	2.82843	279	1	0	0	0	0	6	10
1	7.85851	0.000246605	0.00726723	2.82843	280	1	0	0	0	0	6	9
1	29.4824	0.0165721	0.0209282	2.82843	283	1	0	0	0	0	6	9
1	5.69694	0.00927404	0.0153988	2.82843	285	1	1279	1	379	0.783167	6	11
1	5.99402	1.05285e-06	0.0258395	2.82843	286	1	0	0	0	0	6	9
1	17.8122	0.000622163	0.00916371	2.82843	293	1	0	0	0	0	6	11
1	27.3688	0.422721	0.0260312	2.82843	294	1	0	0	0	0	6	10
1	179.023	0.000216726	3.15685e-05	2.82843	295	1	1768	1	504	2.98837	6	21
1	12.3694	0.0279383	0.0830367	2.82843	300	1	0	0	0	0	6	12
1	15.2517	0.00225075	0.00843678	2.82843	302	1	0	0	0	0	6	10
1	4.96474	0.00128782	0.0208173	2.82843	303	1	0	0	0	0	6	9
1	29.0104	0.000351991	0.00120548	2.82843	305	1	0	0	0	0	6	13
1	6.21781	2.69299e-06	0.0473377	2.82843	306	1	0	0	0	0	6	13
1	9.02947	0.00292861	0.00599759	2.82843	307	1	0	0	0	0	6	10
1	9.79078	0.058384	0.110265	2.82843	308	1	2837	1	764	0.463524	6	9
1	5.85678	2.7096e-05	0.00508318	2.82843	314	1	0	0	0	0	6	13
1	5.08773	5.77466e-07	0.131183	2.82843	316	1	0	0	0	0	6	11
1	28.7871	0.000937089	0.00231055	2.82843	318	1	0	0	0	0	6	12
1	16.1754	0.000779667	0.0149214	2.82843	321	1	0	0	0	0	6	11
1	24.2873	0.000862171	0.00459328	2.82843	325	1	5095	1	1334	1.94246	6	13
1	124.846	0.000301278	0.00368333	2.82843	330	1	0	0	0	0	6	10
1	6.40477	0.0420559	0.0791713	2.82843	334	1	0	0	0	0	6	12
1	11.6908	0.000512744	0.00377858	2.82843	338	1	0	0	0	0	6	9
1	19.0396	0.000159847	0.00928326	2.82843	340	1	0	0	0	0	6	25
1	5.49262	0.00834502	0.151389	2.82843	344	1	0	0	0	0	6	10
1	12.2716	0.00214409	0.0227734	2.82843	345	1	0	0	0	0	6	11
1	23.6719	0.000248115	0.00569862	2.82843	346	1	0	0	0	0	6	12
1	3.95438	1.44612e-07	0.0450834	2.82843	347	1	0	0	0	0	6	9
1	3.99218	0.434465	1.54474	2.82843	348	1	0	0	0	0	6	9
1	19.9196	0.00132527	0.010523	2.82843	350	1	0	0	0	0	6	20
1	5.32931	0.0542016	0.0992195	2.82843	353	1	0	0	0	0	6	9
1	13.1228	0.00205425	0.0704323	2.82843	354	1	0	0	0	0	6	12
1	7.70284	0.014404	0.00652421	2.82843	355	1	5102	1	1336	2.40075	6	10
1	10.0748	0.169891	2.00132	2.82843	357	1	0	0	0	0	6	12
1	7.42589	0.00271545	0.10269	2.82843	359	1	245	1	70	1.88385	6	10
1	4.94878	4.73058e-05	0.162402	2.82843	360	1	4734	1	1243	0.396396	6	11
1	8.37236	0.000568384	0.0151068	2.82843	361	1	5105	1	1338	0.215715	6	11
1	9.09645	0.0171871	0.176999	2.82843	362	1	0	0	0	0	6	11
1	10.1016	0.00471655	0.0111196	2.82843	363	1	0	0	0	0	6	14
1	2.5313	0.169322	2.00867	2.82843	366	1	0	0	0	0	6	10
1	13.8463	0.667242	0.0365425	2.82843	370	1	0	0	0	0	6	14
1	6.0198	0.00022326	0.0156807	2.82843	371	1	5103	1	1337	0.219963	6	9
1	26.8265	0.00923261	0.00640143	2.82843	374	1	0	0	0	0	6	11
1	5.15712	0.549833	1.37565	2.82843	375	1	0	0	0	0	6	15
1	6.44414	0.0398158	0.0782651	2.82843	377	1	2338	1	640	2.74904	6	19
1	5.20761	0.000171146	0.0400577	2.82843	378	1	0	0	0	0	6	11
1	5.95252	0.0209454	0.0122673	2.82843	379	1	0	0	0	0	6	14
1	3.09137	2.22048e-06	0.749005	2.82843	381	1	0	0	0	0	6	10
1	10.1423	0.00332725	0.0360637	2.82843	383	1	0	0	0	0	6	16
1	14.3135	0.114917	0.0476284	2.82843	384	1	0	0	0	0	6	17
1	81.9658	0.000921154	0.00644758	2.82843	388	1	2343	1	641	1.00827	6	9
1	13.9785	0.00257138	0.00963139	2.82843	390	1	281	1	80	1.67304	6	20
1	7.88459	0.00270252	0.00205535	2.82843	391	1	0	0	0	0	6	11
1	53.031	0.000439502	0.0076117	2.82843	392	1	0	0	0	0	6	12
1	6.39394	0.0025334	0.0813544	2.82843	393	1	0	0	0	0	6	32
1	94.9578	0.000392141	0.000616789	2.82843	396	1	3783	1	1008	2.20182	6	13
1	5.6094	0.00759733	0.103901	2.82843	397	1	0	0	0	0	6	13
1	29.5049	0.00368459	0.00398378	2.82843	398	1	0	0	0	0	6	11
1	6.83911	0.00561369	0.0104597	2.82843	402	1	0	0	0	0	6	9
1	5.19741	0.133871	0.26171	2.82843	405	1	0	0	0	0	6	9
1	7.1156	0.00280539	0.000850248	2.82843	406	1	0	0	0	0	6	12
1	4.87791	0.0131459	0.0686867	2.82843	407	1	0	0	0	0	6	12
1	3.57841	0.0376223	0.296439	2.82843	410	1	3349	1	890	2.23831	6	10
1	72.25	0.00148402	0.0102938	2.82843	414	1	3347	1	889	2.53486	6	30
1	2.6625	5.69081e-05	2.30503	2.82843	415	1	0	0	0	0	6	12
1	9.64735	0.02265	0.0991197	2.82843	416	1	4743	1	1245	2.29373	6	9
1	11.3878	0.00027935	0.0123061	2.82843	417	1	0	0	0	0	6	10
1	3.70211	0.0286817	0.0833687	2.82843	419	1	0	0	0	0	6	10
1	16.433	0.284567	0.0409208	2.82843	422	1	0	0	0	0	6	10
1	5.09928	0.00917389	0.0845045	2.82843	423	1	0	0	0	0	6	9
1	8.12929	0.0208462	8.03615e-05	2.82843	426	1	0	0	0	0	6	9
1	4.76525	0.00124107	0.0163697	2.82843	428	1	0	0	0	0	6	19
1	17.0488	0.0076735	0.00899015	2.82843	431	1	0	0	0	0	6	9
1	9.36724	0.00154929	0.0350689	2.82843	432	1	0	0	0	0	6	13
1	16.4212	0.00437133	0.0316515	2.82843	434	1	0	0	0	0	6	14
1	2.44542	7.54591e-05	0.0715894	2.82843	442	1	0	0	0	0	6	10
1	5.416	0.0394719	0.0545644	2.82843	444	1	0	0	0	0	6	11
1	6.31234	5.93515e-05	0.0209272	2.82843	449	1	0	0	0	0	6	11
1	8.38378	0.00665444	0.14511	2.82843	450	1	0	0	0	0	6	10
1	4.32231	0.00072349	0.254422	2.82843	451	1	0	0	0	0	6	9
1	10.7387	0.117373	0.291118	2.82843	453	1	0	0	0	0	6	12
1	9.79086	8.67113e-05	0.0294563	2.82843	456	1	0	0	0	0	6	10
1	8.2045	0.00151599	0.00741866	2.82843	458	1	0	0	0	0	6	13
1	7.95654	1.35652e-05	0.0595663	2.82843	460	1	0	0	0	0	6	15
1	8.35893	0.052995	0.0220458	2.82843	463	1	0	0	0	0	6	9
1	6.21835	0.00571923	0.244559	2.82843	469	1	2377	1	651	2.73842	6	10
1	6.04933	1.42566e-05	0.120709	2.82843	470	1	0	0	0	0	6	9
1	28.6125	0.0012521	0.0377857	2.82843	472	1	0	0	0	0	6	13
1	4.35926	0.0695051	0.0151587	2.82843	473	1	4243	1	1111	2.53284	6	11
1	3.30074	3.43423e-05	0.0632758	2.82843	478	1	0	0	0	0	6	9
1	6.64348	0.089158	0.0172215	2.82843	479	1	0	0	0	0	6	10
1	14.9974	0.000545418	0.0202145	2.82843	480	1	0	0	0	0	6	12
1	10.7005	0.0354988	0.0771237	2.82843	481	1	0	0	0	0	6	9
1	10.9799	0.006054	0.0102991	2.82843	483	1	1832	2	523	0.585227	6	11
1	10.9869	1.46002e-05	0.349998	2.82843	484	1	0	0	0	0	6	11
1	13.927	0.00429431	0.0186384	2.82843	486	1	0	0	0	0	6	10
1	9.48457	0.0533773	0.158479	2.82843	487	1	0	0	0	0	6	13
1	15.3329	0.00509171	0.0206753	2.82843	488	1	0	0	0	0	6	10
1	8.4524	0.000197587	0.0454967	2.82843	489	1	0	0	0	0	6	9
1	47.1252	0.000359986	0.00715082	2.82843	490	1	0	0	0	0	6	10
1	3.14425	0.0159444	0.0203679	2.82843	492	1	0	0	0	0	6	10
1	8.4451	0.211883	1.33708	2.82843	501	1	0	0	0	0	6	9
1	14.0237	0.00507539	0.0700175	2.82843	507	1	357	1	108	0.765282	6	11
1	5.81705	0.676883	0.208912	2.82843	511	1	0	0	0	0	6	9
1	25.6328	0.00068007	0.00294252	2.82843	512	1	2398	1	655	1.99178	6	16
1	38.2866	0.000177229	0.00170318	2.82843	513	1	0	0	0	0	6	9
1	10.0701	0.000160976	0.011586	2.82843	515	1	0	0	0	0	6	9
1	6.98298	0.00258103	0.000461045	2.82843	516	1	0	0	0	0	6	9
1	3.39278	9.02071e-05	0.0395327	2.82843	517	1	0	0	0	0	6	11
1	5.38772	0.00040605	0.132278	2.82843	518	1	0	0	0	0	6	15
1	6.68742	0.163209	0.977284	2.82843	519	1	0	0	0	0	6	9
1	16.1734	0.00289532	0.0220999	2.82843	521	1	5143	1	1344	2.40978	6	11
1	5.58656	0.000403586	0.155278	2.82843	523	1	0	0	0	0	6	13
1	14.1829	0.00405215	0.0407896	2.82843	528	1	0	0	0	0	6	14
1	4.42304	2.98323e-07	0.110406	2.82843	529	1	0	0	0	0	6	9
1	6.05877	0.00625179	0.00965378	2.82843	533	1	0	0	0	0	6	11
1	6.76115	0.0727723	0.225055	2.82843	534	1	0	0	0	0	6	9
1	5.96095	0.235152	1.45995	2.82843	540	1	3387	1	901	1.17812	6	9
1	8.30152	0.0031789	0.027326	2.82843	545	1	0	0	0	0	6	13
1	9.14868	0.0261813	0.0206778	2.82843	547	1	0	0	0	0	6	9
1	13.8339	0.00194942	0.0526893	2.82843	553	1	1344	1	395	1.12124	6	10
1	7.72632	0.000107586	0.0355356	2.82843	554	1	0	0	0	0	6	9
1	6.82662	0.378315	0.00274546	2.82843	558	1	1862	1	529	1.89257	6	15
1	14.5627	0.00629901	0.0150804	2.82843	560	1	0	0	0	0	6	9
1	7.65847	0.000564696	0.0156402	2.82843	561	1	0	0	0	0	6	11
1	4.5056	0.000183888	0.398241	2.82843	564	1	0	0	0	0	6	9
1	19.2611	0.000333976	0.0172867	2.82843	567	1	3818	1	1019	2.63337	6	9
1	19.5326	0.000622054	0.00807602	2.82843	568	1	395	2	119	2.94714	6	18
1	11.7856	0.0199506	0.0770972	2.82843	571	1	0	0	0	0	6	9
1	6.48811	1.12326e-06	0.0739801	2.82843	572	1	0	0	0	0	6	11
1	21.1347	0.000725792	0.00492549	2.82843	575	1	3823	1	1021	2.4495	6	11
1	5.19876	0.0211011	0.0313236	2.82843	578	1	0	0	0	0	6	11
1	4.78867	0.000154077	0.0381703	2.82843	579	1	0	0	0	0	6	11
1	4.2342	2.47132e-05	0.0195342	2.82843	580	1	0	0	0	0	6	13
1	9.17963	0.000239626	0.00561332	2.82843	581	1	0	0	0	0	6	21
1	17.7671	0.000114664	0.0221221	2.82843	586	1	0	0	0	0	6	11
1	24.0159	0.0018019	0.0289003	2.82843	590	1	0	0	0	0	6	9
1	7.83943	0.973521	3.43203	2.82843	591	1	3400	2	906	1.48212	6	9
1	6.18925	0.0015067	0.146008	2.82843	592	1	0	0	0	0	6	11
1	39.9595	0.000619661	0.0117871	2.82843	595	1	431	1	131	2.6567	6	17
1	5.77602	0.0493596	0.00803232	2.82843	596	1	3401	1	907	2.17402	6	16
1	4.42999	0.0429108	0.0799483	2.82843	598	1	0	0	0	0	6	9
1	8.90921	0.0206452	0.00793033	2.82843	601	1	0	0	0	0	6	10
1	6.01477	0.000726588	0.11296	2.82843	603	1	0	0	0	0	6	9
1	185.713	0.0476868	0.0160333	2.82843	606	1	418	1	127	1.29353	6	10
1	49.8959	0.0276327	0.000744886	2.82843	607	1	1875	1	535	2.81071	6	12
1	3.86426	3.68998e-05	0.0944933	2.82843	608	1	3840	1	1025	2.10941	6	9
1	7.79004	4.95727e-07	0.196315	2.82843	610	1	0	0	0	0	6	9
1	7.31864	0.000125453	0.16532	2.82843	613	1	0	0	0	0	6	11
1	2.91543	0.147884	0.414078	2.82843	616	1	0	0	0	0	6	10
1	8.50401	6.62198e-06	0.198209	2.82843	617	1	0	0	0	0	6	13
1	12.325	0.000267394	0.00497935	2.82843	619	1	0	0	0	0	6	9
1	30.2512	0.699279	0.0147857	2.82843	620	1	1891	1	540	2.29352	6	16
1	90.7405	0.000300555	0.00142456	2.82843	621	1	2929	1	782	2.64107	6	13
1	18.4306	0.0120958	0.00648614	2.82843	623	1	2422	1	660	1.66047	6	17
1	15.8366	0.00534824	0.0236704	2.82843	625	1	0	0	0	0	6	11
1	3.43647	0.0157322	0.114014	2.82843	627	1	1363	1	402	2.13415	6	13
1	54.4171	0.000328482	0.0048287	2.82843	628	1	0	0	0	0	6	19
1	7.58285	0.0208362	0.0431658	2.82843	629	1	0	0	0	0	6	22
1	10.9721	0.00621512	0.0115183	2.82843	631	1	0	0	0	0	6	13
1	11.2887	0.000604837	0.0131727	2.82843	634	1	0	0	0	0	6	9
1	13.0382	0.0024649	0.0242265	2.82843	635	1	0	0	0	0	6	9
1	16.7457	0.135533	0.807722	2.82843	637	1	1880	2	537	1.29909	6	10
1	14.2046	0.501063	3.37342	2.82843	639	1	1375	1	404	1.98406	6	16
1	93.8895	0.000335978	0.00271414	2.82843	640	1	0	0	0	0	6	9
1	7.99165	1.48606e-05	0.00198459	2.82843	642	1	0	0	0	0	6	9
1	3.20456	0.00778399	0.322849	2.82843	643	1	0	0	0	0	6	10
1	5.93307	0.578677	0.0351901	2.82843	645	1	0	0	0	0	6	10
1	8.95345	0.0597585	0.16654	2.82843	647	1	1903	2	545	2.5803	6	9
1	9.86285	0.54428	2.00396	2.82843	648	1	3413	2	914	1.29517	6	9
1	48.6582	0.000937618	0.000259001	2.82843	651	1	0	0	0	0	6	9
1	3.90474	5.62608e-05	0.033028	2.82843	652	1	0	0	0	0	6	9
1	19.25	0.000718295	0.00348442	2.82843	655	1	0	0	0	0	6	15
1	15.6857	0.0819124	0.0645575	2.82843	658	1	0	0	0	0	6	13
1	10.7659	0.0175124	0.0856195	2.82843	660	1	0	0	0	0	6	11
1	6.4232	2.67218e-06	0.0975388	2.82843	664	1	5171	2	1351	2.09176	6	11
1	7.7152	0.398059	2.38681	2.82843	667	1	0	0	0	0	6	10
1	8.1177	0.000550617	0.0497223	2.82843	672	1	0	0	0	0	6	13
1	9.93397	0.0327498	0.178746	2.82843	673	1	0	0	0	0	6	10
1	8.87798	0.00111475	0.0684382	2.82843	674	1	0	0	0	0	6	13
1	7.17748	0.00124474	0.046836	2.82843	675	1	490	1	147	2.47755	6	12
1	16.7529	0.0018419	0.00313606	2.82843	677	1	0	0	0	0	6	12
1	5.90689	0.000148562	1.32166	2.82843	680	1	4316	1	1128	2.18108	6	13
1	32.4117	0.00384079	0.0176228	2.82843	683	1	0	0	0	0	6	17
1	7.88856	0.0170904	0.179607	2.82843	685	1	0	0	0	0	6	10
1	6.6048	0.412323	0.0778028	2.82843	687	1	1915	1	548	2.17912	6	13
1	10.7759	0.248724	0.120227	2.82843	694	1	0	0	0	0	6	10
1	110.898	0.000306052	0.0110688	2.82843	697	1	506	1	153	2.97507	6	11
1	11.0408	0.111279	0.366745	2.82843	698	1	2956	2	788	1.44432	6	10
1	6.37226	0.0329845	0.136324	2.82843	703	1	0	0	0	0	6	9
1	6.86105	0.00444694	0.131915	2.82843	704	1	0	0	0	0	6	16
1	15.2308	0.0267933	0.0110149	2.82843	706	1	2955	1	787	2.62256	6	19
1	17.3706	0.0406789	0.247912	2.82843	707	1	0	0	0	0	6	10
1	5.53143	0.0129869	0.021668	2.82843	712	1	0	0	0	0	6	10
1	4.12379	0.00484413	0.120899	2.82843	713	1	0	0	0	0	6	9
1	14.1384	0.00138984	0.00417749	2.82843	716	1	0	0	0	0	6	14
1	4.69911	0.000116338	0.0685817	2.82843	718	1	0	0	0	0	6	9
1	17.718	3.88135e-06	0.0993683	2.82843	719	1	4322	1	1129	2.44051	6	11
1	32.2082	0.00143582	0.00562222	2.82843	720	1	0	0	0	0	6	12
1	9.56007	0.781694	3.96037	2.82843	721	1	0	0	0	0	6	10
1	6.81026	0.000275212	0.148997	2.82843	722	1	0	0	0	0	6	10
1	4.2282	1.34262	0.198652	2.82843	724	1	524	2	159	1.80761	6	11
1	10.5464	0.800262	0.00614798	2.82843	726	1	4326	1	1130	2.99544	6	9
1	11.07	0.00983574	0.0186898	2.82843	729	1	0	0	0	0	6	12
1	18.0711	0.000496741	0.0345553	2.82843	730	1	0	0	0	0	6	9
1	14.2152	0.000215431	0.00409341	2.82843	732	1	0	0	0	0	6	11
1	2.62842	0.000194593	0.0436167	2.82843	733	1	0	0	0	0	6	9
1	69.955	0.000263107	0.00422281	2.82843	736	1	0	0	0	0	6	14
1	10.9193	0.0391303	0.0510003	2.82843	741	1	0	0	0	0	6	9
1	8.29764	0.00466882	0.212237	2.82843	742	1	2970	1	792	1.92669	6	9
1	48.1974	0.000322114	0.000112792	2.82843	743	1	5195	1	1357	2.5867	6	13
1	6.27648	0.000245633	0.0397207	2.82843	744	1	0	0	0	0	6	9
1	11.4977	0.016475	0.0153067	2.82843	745	1	0	0	0	0	6	11
1	6.59959	0.000469123	0.0434955	2.82843	746	1	0	0	0	0	6	9
1	11.6264	0.00332833	0.0400879	2.82843	748	1	0	0	0	0	6	11
1	8.80635	0.0032097	0.053892	2.82843	750	1	528	1	160	2.56305	6	16
1	2.85808	0.29229	0.19398	2.82843	752	1	0	0	0	0	6	9
1	22.4974	0.000786981	0.00610948	2.82843	754	1	0	0	0	0	6	9
1	6.81968	0.0285107	0.0244403	2.82843	755	1	0	0	0	0	6	9
1	12.9351	0.578709	0.00525407	2.82843	756	1	0	0	0	0	6	9
1	8.17761	0.0714572	0.037293	2.82843	758	1	3451	1	922	1.79309	6	11
1	4.50199	0.010095	0.0513975	2.82843	760	1	0	0	0	0	6	11
1	61.4036	0.000387986	0.0013066	2.82843	761	1	4827	1	1264	2.93099	6	16
1	9.49762	0.0168276	0.0627501	2.82843	765	1	5198	1	1360	0.498887	6	9
1	11.6526	0.000494341	0.0149093	2.82843	766	1	4335	1	1134	2.88792	6	10
1	6.72885	0.0108724	0.135857	2.82843	775	1	0	0	0	0	6	10
1	22.6565	0.125554	0.124846	2.82843	776	1	4348	1	1137	0.937343	6	12
1	21.9852	6.39416e-05	0.0413576	2.82843	778	1	0	0	0	0	6	9
1	5.20891	0.000130997	0.0133314	2.82843	781	1	0	0	0	0	6	10
1	50.105	0.000677833	0.00037879	2.82843	783	1	0	0	0	0	6	20
1	5.5606	0.000466389	0.0140579	2.82843	784	1	4351	2	1138	0.889663	6	9
1	5.57284	1.80794e-07	2.49709	2.82843	785	1	0	0	0	0	6	13
1	9.05626	0.158484	0.0561633	2.82843	786	1	0	0	0	0	6	10
1	6.06374	0.00716239	0.357025	2.82843	787	1	0	0	0	0	6	13
1	4.23324	0.000121153	0.141412	2.82843	793	1	0	0	0	0	6	9
1	6.1971	0.000960572	0.206918	2.82843	799	1	0	0	0	0	6	9
1	6.06942	0.00438634	0.126851	2.82843	801	1	0	0	0	0	6	12
1	16.8392	0.00646578	0.00188459	2.82843	804	1	0	0	0	0	6	12
1	11.6615	0.00839707	0.00330021	2.82843	808	1	0	0	0	0	6	11
1	5.71463	0.111005	0.0337164	2.82843	811	1	0	0	0	0	6	10
1	9.95417	0.738987	0.0661082	2.82843	813	1	0	0	0	0	6	11
1	8.41626	0.0347109	0.019421	2.82843	817	1	0	0	0	0	6	11
1	10.8381	0.0584301	0.219615	2.82843	819	1	0	0	0	0	6	11
1	13.108	1.44652	4.00233	2.82843	820	1	0	0	0	0	6	9
1	10.8459	0.0251348	0.0983273	2.82843	825	1	0	0	0	0	6	11
1	8.45459	0.022799	0.0373768	2.82843	826	1	0	0	0	0	6	9
1	46.1629	0.000496981	0.00821411	2.82843	827	1	0	0	0	0	6	12
1	8.93548	0.000190384	0.169516	2.82843	828	1	0	0	0	0	6	14
1	19.086	0.00422301	0.0369484	2.82843	829	1	0	0	0	0	6	18
1	4.88124	0.0404115	0.123381	2.82843	830	1	629	1	188	0.354112	6	9
1	31.0895	0.000320194	0.00178378	2.82843	832	1	0	0	0	0	6	12
1	5.23486	9.49335e-07	0.0921122	2.82843	833	1	0	0	0	0	6	10
1	9.87192	0.000629437	0.170186	2.82843	836	1	0	0	0	0	6	11
1	9.02703	0.00516372	0.1881	2.82843	839	1	0	0	0	0	6	12
1	8.32096	1.51653	0.190661	2.82843	841	1	3019	2	804	1.67774	6	9
1	19.751	0.579712	0.0089881	2.82843	842	1	0	0	0	0	6	15
1	12.2791	0.0024269	0.0308636	2.82843	847	1	0	0	0	0	6	12
1	15.7962	0.131615	0.0367371	2.82843	849	1	0	0	0	0	6	19
1	14.428	0.170222	0.00114492	2.82843	850	1	3934	2	1045	1.83297	6	15
1	8.07478	0.157947	2.32024	2.82843	856	1	0	0	0	0	6	9
1	22.2588	0.00126601	0.0173638	2.82843	857	1	0	0	0	0	6	17
1	15.9939	0.0097083	0.0225882	2.82843	859	1	4851	1	1271	0.471735	6	12
1	9.81897	0.0479092	0.245856	2.82843	861	1	655	1	194	2.62152	6	10
1	14.5212	0.0334245	0.0667231	2.82843	868	1	0	0	0	0	6	9
1	6.45037	0.0107298	0.0679127	2.82843	869	1	0	0	0	0	6	11
1	6.58032	0.00477109	0.0255036	2.82843	871	1	0	0	0	0	6	9
1	4.82102	0.00078465	0.153584	2.82843	873	1	1456	1	426	0.910128	6	11
1	5.17112	0.0269073	0.351176	2.82843	874	1	0	0	0	0	6	9
1	11.8355	0.0336524	0.0185223	2.82843	876	1	1464	3	428	0.600268	6	23
1	7.37324	0.00661611	0.37135	2.82843	877	1	0	0	0	0	6	11
1	4.46754	0.0212512	0.0248994	2.82843	878	1	0	0	0	0	6	9
1	8.74172	0.0256553	0.027674	2.82843	879	1	0	0	0	0	6	10
1	26.9445	0.0542745	0.00807481	2.82843	880	1	4854	1	1273	2.91036	6	14
1	16.9718	0.00148802	0.000742677	2.82843	881	1	0	0	0	0	6	10
1	5.59673	0.0337851	0.0549209	2.82843	882	1	0	0	0	0	6	9
1	4.59792	4.29841e-06	0.0735245	2.82843	885	1	0	0	0	0	6	9
1	4.7787	3.57972e-05	0.0311914	2.82843	886	1	1463	1	427	2.877	6	13
1	3.80426	0.0038638	0.263671	2.82843	888	1	3028	2	807	0.622113	6	12
1	2.07362	7.04558e-05	0.287323	2.82843	889	1	0	0	0	0	6	9
1	15.3727	0.135534	0.428453	2.82843	891	1	3038	2	810	1.59819	6	10
1	6.28737	0.000391871	0.109972	2.82843	894	1	0	0	0	0	6	15
1	14.3005	1.92934e-06	0.0549329	2.82843	895	1	3034	2	808	2.15447	6	11
1	27.1052	0.000447322	0.0168402	2.82843	898	1	2509	1	683	2.33302	6	12
1	7.42782	0.0190261	0.0640397	2.82843	900	1	0	0	0	0	6	9
1	4.39027	0.0538394	0.0894484	2.82843	901	1	0	0	0	0	6	10
1	16.5001	0.000564661	0.00881132	2.82843	906	1	0	0	0	0	6	9
1	5.96516	0.384506	2.05577	2.82843	908	1	0	0	0	0	6	11
1	10.9139	0.0653444	0.063672	2.82843	910	1	3043	1	814	1.86586	6	9
1	12.4546	0.00108095	0.431501	2.82843	913	1	1469	2	429	0.889414	6	16
1	7.0777	1.56789e-05	0.046268	2.82843	914	1	0	0	0	0	6	9
1	10.6757	0.0148383	0.0569219	2.82843	921	1	0	0	0	0	6	11
1	3.93231	0.143035	0.110568	2.82843	923	1	0	0	0	0	6	10
1	27.0447	0.0019573	0.00201185	2.82843	927	1	0	0	0	0	6	11
1	8.78607	0.00229001	0.0519334	2.82843	928	1	0	0	0	0	6	9
1	10.0458	0.000116032	0.0169708	2.82843	929	1	0	0	0	0	6	9
1	2.07623	0.235439	0.523866	2.82843	933	1	0	0	0	0	6	10
1	6.59945	0.000101149	0.155087	2.82843	936	1	0	0	0	0	6	9
1	6.9987	0.00460224	0.0277418	2.82843	938	1	0	0	0	0	6	9
1	13.583	0.0298618	0.0364641	2.82843	942	1	0	0	0	0	6	16
1	4.72475	0.222237	0.0473413	2.82843	943	1	0	0	0	0	6	10
1	12.9055	4.26164e-07	0.10781	2.82843	944	1	0	0	0	0	6	9
1	6.78896	5.96364e-07	0.0328694	2.82843	948	1	4414	1	1163	0.358763	6	18
1	3.26745	2.47539e-05	0.514706	2.82843	951	1	0	0	0	0	6	11
1	9.14021	0.00117535	0.0775974	2.82843	952	1	0	0	0	0	6	9
1	17.9405	0.00523173	0.000958371	2.82843	953	1	0	0	0	0	6	9
1	22.9994	0.000818696	0.00132073	2.82843	956	1	722	1	214	1.26508	6	17
1	12.4402	0.413101	0.0219767	2.82843	958	1	0	0	0	0	6	14
1	12.6491	0.396145	0.0372024	2.82843	960	1	0	0	0	0	6	13
1	20.0846	0.00207476	0.00686352	2.82843	962	1	2526	1	686	0.120842	6	12
1	5.5132	0.0989077	0.063294	2.82843	965	1	0	0	0	0	6	12
1	7.66789	8.47916e-06	0.0764636	2.82843	971	1	0	0	0	0	6	10
1	5.64019	0.204166	0.163449	2.82843	972	1	737	1	218	2.67302	6	9
1	18.585	0.00118041	0.000118143	2.82843	973	1	0	0	0	0	6	18
1	4.77588	0.000170593	0.388582	2.82843	978	1	1495	1	435	2.60847	6	12
1	8.1851	0.00317972	0.0691712	2.82843	982	1	0	0	0	0	6	16
1	5.33227	0.00573678	0.167224	2.82843	983	1	2530	1	687	0.3933	6	13
1	11.1165	0.00751467	0.0731715	2.82843	987	1	0	0	0	0	6	11
1	3.91905	0.248024	0.280028	2.82843	989	1	4430	1	1166	2.78521	6	11
1	1.88126	7.05587e-06	1.13254	2.82843	990	1	0	0	0	0	6	9
1	5.55577	0.740634	0.0905231	2.82843	991	1	0	0	0	0	6	15
1	157.113	0.000212207	0.00057896	2.82843	993	1	0	0	0	0	6	12
1	2.83649	0.405216	0.0210768	2.82843	994	1	753	1	224	3.02124	6	11
1	14.486	0.00047624	0.00412491	2.82843	995	1	0	0	0	0	6	10
1	18.7739	0.000165573	0.0183143	2.82843	996	1	0	0	0	0	6	13
1	4.54586	0.0625642	0.0161533	2.82843	998	1	0	0	0	0	6	11
1	8.32087	0.00848414	0.0183913	2.82843	999	1	0	0	0	0	6	16
1	14.4716	0.000689131	0.0152589	2.82843	1000	1	0	0	0	0	6	13
1	7.77826	4.18286e-05	0.00241977	2.82843	1005	1	0	0	0	0	6	10
1	11.0531	0.00634802	0.0154586	2.82843	1006	1	0	0	0	0	6	9
1	22.9979	0.00133565	9.01863e-05	2.82843	1007	1	0	0	0	0	6	26
1	5.72856	0.713164	0.0502573	2.82843	1012	1	0	0	0	0	6	10
1	5.95341	5.14427e-05	0.571627	2.82843	1013	1	0	0	0	0	6	12
1	1.86351	4.44509e-07	1.28817	2.82843	1014	1	0	0	0	0	6	9
1	18.0363	0.000307941	0.0276533	2.82843	1015	1	0	0	0	0	6	11
1	3.5877	0.0892867	0.0481137	2.82843	1017	1	0	0	0	0	6	10
1	19.1384	0.0083803	0.0877354	2.82843	1018	1	0	0	0	0	6	11
1	9.20854	0.38984	2.42522	2.82843	1020	1	1498	2	437	1.42142	6	9
1	5.80993	0.117432	0.430702	2.82843	1021	1	0	0	0	0	6	9
1	5.43529	0.000886112	0.0285169	2.82843	1022	1	0	0	0	0	6	11
1	7.89047	0.00958381	0.045972	2.82843	1024	1	0	0	0	0	6	14
1	3.55818	7.84101e-05	0.432182	2.82843	1025	1	0	0	0	0	6	14
1	20.8713	0.000536431	0.000346025	2.82843	1027	1	0	0	0	0	6	9
1	25.8299	0.000305084	0.0121428	2.82843	1032	1	0	0	0	0	6	9
1	3.6651	5.85079e-05	0.245854	2.82843	1033	1	0	0	0	0	6	10
1	3.97527	0.144334	0.443539	2.82843	1035	1	0	0	0	0	6	9
1	13.4101	0.000300502	0.0170402	2.82843	1037	1	0	0	0	0	6	12
1	12.5667	0.0108072	0.00762777	2.82843	1039	1	0	0	0	0	6	11
1	13.0434	0.00106044	0.00942666	2.82843	1040	1	0	0	0	0	6	10
1	5.17298	0.00180095	0.0512695	2.82843	1041	1	0	0	0	0	6	17
1	5.78316	2.40953e-07	0.0173914	2.82843	1044	1	0	0	0	0	6	14
1	6.16421	0.0559988	0.0477455	2.82843	1045	1	0	0	0	0	6	12
1	6.87947	0.00290575	0.0431066	2.82843	1048	1	0	0	0	0	6	12
1	9.94897	0.000356335	0.0176905	2.82843	1049	1	0	0	0	0	6	9
1	21.5104	0.020787	0.0425794	2.82843	1050	1	0	0	0	0	6	12
1	11.6984	9.35105e-06	0.0967261	2.82843	1051	1	0	0	0	0	6	9
1	13.542	0.0190945	0.0174168	2.82843	1053	1	3080	1	824	2.3323	6	10
1	2.75254	0.000712428	0.235567	2.82843	1054	1	0	0	0	0	6	11
1	9.3808	0.0046121	0.015531	2.82843	1055	1	0	0	0	0	6	14
1	5.93119	0.00704151	0.0807775	2.82843	1056	1	0	0	0	0	6	9
1	6.80767	0.0471041	0.0402477	2.82843	1058	1	0	0	0	0	6	11
1	5.18656	1.32443e-06	0.023992	2.82843	1059	1	0	0	0	0	6	10
1	12.2426	0.0107068	0.0427846	2.82843	1060	1	0	0	0	0	6	17
1	6.59997	4.7303e-07	0.0347785	2.82843	1065	1	0	0	0	0	6	9
1	5.66133	0.06694	0.84044	2.82843	1071	1	0	0	0	0	6	16
1	4.6103	0.00282783	0.0166206	2.82843	1072	1	0	0	0	0	6	9
1	4.40543	0.000197915	0.265099	2.82843	1073	1	0	0	0	0	6	9
1	10.0633	0.000842538	0.0404331	2.82843	1075	1	0	0	0	0	6	11
1	4.09902	2.71304e-05	0.000663955	2.82843	1076	1	0	0	0	0	6	15
1	10.5346	0.0063274	0.0372795	2.82843	1077	1	4450	1	1172	2.25663	6	11
1	6.67148	0.124592	0.0359417	2.82843	1081	1	0	0	0	0	6	10
1	9.90539	0.000318717	0.0278761	2.82843	1087	1	0	0	0	0	6	9
1	5.10116	0.377082	4.1398	2.82843	1091	1	0	0	0	0	6	10
1	6.70174	0.0564929	0.0308792	2.82843	1094	1	0	0	0	0	6	13
1	5.22995	0.00325583	0.00111237	2.82843	1095	1	0	0	0	0	6	11
1	6.05471	1.77738e-05	0.338309	2.82843	1096	1	0	0	0	0	6	10
1	16.2979	0.0100631	0.00464384	2.82843	1098	1	0	0	0	0	6	10
1	4.22682	8.97905e-07	0.0615288	2.82843	1100	1	0	0	0	0	6	13
1	9.13811	0.100756	0.0157945	2.82843	1101	1	0	0	0	0	6	13
1	9.47896	0.0329415	0.128851	2.82843	1103	1	0	0	0	0	6	10
1	25.8406	0.000381065	0.00589218	2.82843	1109	1	0	0	0	0	6	12
1	8.74342	0.00224265	0.0195088	2.82843	1110	1	0	0	0	0	6	13
1	7.26927	0.0109452	0.0260168	2.82843	1112	1	0	0	0	0	6	9
1	9.99359	0.000253833	0.423968	2.82843	1113	1	5300	1	1388	1.47143	6	9
1	26.3797	0.000905202	0.00687986	2.82843	1116	1	4470	2	1179	0.785921	6	29
1	7.26797	0.146992	0.00245153	2.82843	1118	1	0	0	0	0	6	12
1	9.74423	0.294503	1.87626	2.82843	1122	1	2066	1	582	1.86006	6	12
1	3.14223	0.0301716	0.763237	2.82843	1124	1	0	0	0	0	6	9
1	5.09432	0.0138269	0.0215888	2.82843	1127	1	0	0	0	0	6	17
1	6.10254	0.011675	0.11374	2.82843	1130	1	0	0	0	0	6	9
1	24.0594	0.0217643	0.0251024	2.82843	1134	1	0	0	0	0	6	10
1	2.22883	2.48214	3.79818	2.82843	1136	1	0	0	0	0	6	9
1	14.9379	0.000419153	0.0151755	2.82843	1138	1	0	0	0	0	6	15
1	20.135	0.00232242	0.0277041	2.82843	1139	1	858	1	257	2.54998	6	12
1	15.3752	0.000265641	0.00889568	2.82843	1141	1	0	0	0	0	6	11
1	11.5807	0.969417	0.0513788	2.82843	1142	1	3994	2	1064	0.9824	6	9
1	38.5363	0.000407885	0.0114255	2.82843	1143	1	3557	1	953	2.86516	6	11
1	13.8482	0.00474764	0.000247357	2.82843	1145	1	0	0	0	0	6	9
1	4.05155	2.78087e-06	0.0653934	2.82843	1146	1	0	0	0	0	6	9
1	9.1188	0.0879872	0.0682175	2.82843	1149	1	0	0	0	0	6	13
1	4.71353	0.048563	0.228117	2.82843	1150	1	0	0	0	0	6	15
1	14.0929	0.0032751	0.0470524	2.82843	1151	1	0	0	0	0	6	9
1	69.2791	0.000538327	0.0064863	2.82843	1155	1	0	0	0	0	6	25
1	7.4276	0.00218199	0.0308994	2.82843	1156	1	0	0	0	0	6	12
1	5.51907	0.0599485	0.303584	2.82843	1157	1	2591	2	704	1.11409	6	9
1	6.58421	0.00287134	0.0456176	2.82843	1160	1	0	0	0	0	6	17
1	6.98011	0.0111863	0.111873	2.82843	1161	1	0	0	0	0	6	15
1	12.3419	0.00977694	0.0738383	2.82843	1162	1	0	0	0	0	6	13
1	8.61656	2.18927e-06	0.0326018	2.82843	1163	1	0	0	0	0	6	11
1	7.13448	0.0100822	0.0535733	2.82843	1166	1	0	0	0	0	6	10
1	10.7106	0.0227943	0.0959868	2.82843	1170	1	3563	1	956	0.76349	6	9
1	5.36443	0.0517462	0.0832054	2.82843	1171	1	0	0	0	0	6	9
1	4.37445	0.860933	2.74968	2.82843	1173	1	0	0	0	0	6	10
1	8.28773	7.0718e-05	0.0872587	2.82843	1175	1	0	0	0	0	6	28
1	4.66155	0.054611	0.306785	2.82843	1176	1	0	0	0	0	6	9
1	9.83383	1.05857e-05	0.0808894	2.82843	1178	1	1549	1	447	2.62419	6	17
1	3.66997	0.000954405	0.18215	2.82843	1179	1	0	0	0	0	6	13
1	3.01814	0.00019618	0.0468301	2.82843	1181	1	0	0	0	0	6	11
1	23.4221	0.000470246	0.013228	2.82843	1184	1	0	0	0	0	6	9
1	3.38799	0.278048	0.247733	2.82843	1189	1	0	0	0	0	6	12
1	8.63502	0.0268338	0.202161	2.82843	1191	1	0	0	0	0	6	10
1	10.7344	0.026888	0.339653	2.82843	1193	1	0	0	0	0	6	14
1	5.12507	0.418808	0.0705556	2.82843	1194	1	0	0	0	0	6	12
1	5.59068	0.0325721	0.0229255	2.82843	1195	1	0	0	0	0	6	9
1	8.14102	0.010672	0.382526	2.82843	1197	1	0	0	0	0	6	10
1	32.3801	0.00159085	0.0152179	2.82843	1198	1	0	0	0	0	6	10
1	6.3648	0.0258234	0.0134603	2.82843	1201	1	0	0	0	0	6	10
1	3.31017	0.0987915	0.230768	2.82843	1202	1	0	0	0	0	6	9
1	5.36106	0.0206888	1.58343	2.82843	1203	1	4499	1	1187	2.75128	6	11
1	10.9296	0.012938	0.0192128	2.82843	1204	1	0	0	0	0	6	11
1	9.49448	0.00296229	0.052819	2.82843	1205	1	0	0	0	0	6	9
1	12.3705	0.0640878	0.204331	2.82843	1206	1	0	0	0	0	6	14
1	7.04074	3.29449e-05	0.00444545	2.82843	1207	1	0	0	0	0	6	9
1	7.34628	0.0052026	0.0235081	2.82843	1213	1	0	0	0	0	6	9
1	4.17748	0.0344978	0.499466	2.82843	1215	1	0	0	0	0	6	11
1	5.93565	0.159421	0.501226	2.82843	1219	1	0	0	0	0	6	9
1	17.8411	0.00238849	0.0555365	2.82843	1220	1	0	0	0	0	6	9
1	6.35019	0.0188022	0.0901727	2.82843	1226	1	0	0	0	0	6	9
1	4.15501	1.47332e-06	0.0941693	2.82843	1229	1	0	0	0	0	6	11
1	5.66343	0.333526	0.0140563	2.82843	1231	1	0	0	0	0	6	11
1	25.2924	0.000288087	0.0372924	2.82843	1233	1	0	0	0	0	6	9
1	11.6549	0.000365113	0.0186361	2.82843	1234	1	0	0	0	0	6	11
1	8.97757	6.69486e-06	0.0231326	2.82843	1235	1	0	0	0	0	6	9
1	2.29976	6.86159e-08	2.24227	2.82843	1241	1	0	0	0	0	6	9
1	6.07853	0.213352	0.279989	2.82843	1243	1	0	0	0	0	6	9
1	88.5981	0.000230955	0.00020281	2.82843	1244	1	0	0	0	0	6	10
1	12.7424	0.0018271	0.031513	2.82843	1245	1	919	2	275	2.54319	6	13
1	3.84008	0.117697	0.303819	2.82843	1246	1	0	0	0	0	6	9
1	23.8304	0.000876935	0.000613585	2.82843	1247	1	4516	1	1191	2.84005	6	9
1	11.9537	0.020599	0.0578492	2.82843	1248	1	0	0	0	0	6	10
1	8.73486	0.0113581	0.0515265	2.82843	1249	1	0	0	0	0	6	13
1	4.86499	0.231876	0.253207	2.82843	1251	1	0	0	0	0	6	10
1	9.21623	0.00236207	0.00571964	2.82843	1252	1	0	0	0	0	6	18
1	4.12355	1.91707e-05	0.360447	2.82843	1253	1	0	0	0	0	6	14
1	11.6678	0.0487744	0.435673	2.82843	1254	1	0	0	0	0	6	10
1	3.79635	0.0790664	0.0120743	2.82843	1256	1	0	0	0	0	6	10
1	5.89488	1.29819e-05	0.137344	2.82843	1259	1	0	0	0	0	6	13
1	7.70528	0.198576	0.774859	2.82843	1263	1	0	0	0	0	6	9
1	2.24636	0.177363	0.415122	2.82843	1266	1	0	0	0	0	6	10
1	5.91786	0.0453288	0.188477	2.82843	1270	1	0	0	0	0	6	11
1	54.634	0.000244967	0.00182874	2.82843	1271	1	0	0	0	0	6	9
1	5.38186	0.00159845	0.370815	2.82843	1277	1	0	0	0	0	6	9
1	9.0802	0.000468471	0.00755889	2.82843	1279	1	0	0	0	0	6	10
1	9.67789	0.136126	0.114067	2.82843	1280	1	2125	1	598	2.93605	6	11
1	3.45574	0.349879	0.130708	2.82843	1285	1	0	0	0	0	6	13
1	3.58658	0.0662381	0.0976339	2.82843	1286	1	0	0	0	0	6	9
1	9.66331	0.0168275	0.0961661	2.82843	1291	1	0	0	0	0	6	9
1	3.601	0.0365339	0.0279634	2.82843	1294	1	0	0	0	0	6	15
1	9.08231	0.211924	0.294363	2.82843	1295	1	0	0	0	0	6	11
1	6.80885	0.00245607	0.0139917	2.82843	1297	1	0	0	0	0	6	22
1	3.3496	0.0143568	0.407678	2.82843	1298	1	982	1	298	1.62613	6	13
1	3.83732	0.380194	0.0888259	2.82843	1301	1	980	2	296	0.994292	6	10
1	10.3471	0.0302614	0.072113	2.82843	1305	1	0	0	0	0	6	11
1	18.1961	0.000502775	0.0398622	2.82843	1308	1	0	0	0	0	6	10
1	8.55991	7.51315e-08	0.0104259	2.82843	1310	1	0	0	0	0	6	9
1	2.80012	0.142187	0.0315409	2.82843	1311	1	0	0	0	0	6	14
1	2.4283	0.00454222	0.221471	2.82843	1314	1	0	0	0	0	6	9
1	9.70614	0.000111479	0.0575443	2.82843	1321	1	0	0	0	0	6	10
1	11.2052	0.0413585	0.038773	2.82843	1323	1	3601	1	969	1.38602	6	10
1	6.74416	0.0396526	0.00204014	2.82843	1325	1	0	0	0	0	6	9
1	9.85201	0.00274461	0.0301099	2.82843	1327	1	0	0	0	0	6	14
1	16.9422	0.0024748	0.0636996	2.82843	1328	1	1593	1	454	0.305756	6	9
1	6.88101	0.0012332	0.447969	2.82843	1329	1	0	0	0	0	6	11
1	6.30217	0.00123096	0.218167	2.82843	1330	1	0	0	0	0	6	11
1	6.38894	0.00815181	0.189688	2.82843	1337	1	0	0	0	0	6	9
1	3.12242	0.0827441	0.360367	2.82843	1339	1	0	0	0	0	6	9
1	6.61731	0.117335	0.670525	2.82843	1340	1	1002	1	301	1.35895	6	9
1	7.06958	0.0040507	0.103939	2.82843	1342	1	0	0	0	0	6	10
1	4.0104	0.0091922	0.0218655	2.82843	1346	1	0	0	0	0	6	9
1	3.84187	0.00872834	0.139448	2.82843	1347	1	0	0	0	0	6	11
1	15.8794	0.00348879	0.0018476	2.82843	1350	1	0	0	0	0	6	9
1	9.85694	0.00192661	0.0358239	2.82843	1364	1	0	0	0	0	6	11
1	8.8324	0.00509742	0.0149093	2.82843	1366	1	5386	2	1405	2.56573	6	9
1	4.32596	0.00235516	0.0593419	2.82843	1368	1	0	0	0	0	6	9
1	8.50479	0.00212434	0.0355367	2.82843	1370	1	0	0	0	0	6	9
1	5.76419	0.0489489	0.120307	2.82843	1372	1	0	0	0	0	6	9
1	3.57083	0.000197524	0.16477	2.82843	1373	1	0	0	0	0	6	9
1	9.54927	0.0352354	0.0519172	2.82843	1374	1	0	0	0	0	6	9
1	7.31086	0.0626919	0.031742	2.82843	1377	1	0	0	0	0	6	10
1	2.64224	1.17367e-06	0.369341	2.82843	1378	1	0	0	0	0	6	14
1	14.1371	0.0204025	0.0426179	2.82843	1380	1	0	0	0	0	6	11
1	5.52647	0.335182	0.586416	2.82843	1381	1	0	0	0	0	6	10
1	3.59555	0.0016834	0.168374	2.82843	1383	1	1611	1	461	3.00865	6	14
1	5.42319	0.0698699	0.150838	2.82843	1384	1	0	0	0	0	6	9
1	2.32565	2.42762e-06	0.290828	2.82843	1393	1	0	0	0	0	6	9
1	7.83738	0.000468765	0.120211	2.82843	1397	1	0	0	0	0	6	9
1	6.86351	0.00937653	0.00614739	2.82843	1398	1	0	0	0	0	6	11
1	11.7137	0.0407456	0.0990082	2.82843	1399	1	0	0	0	0	6	16
1	4.60029	0.0159205	0.0248471	2.82843	1400	1	0	0	0	0	6	10
1	5.56954	5.92804e-06	0.0322702	2.82843	1401	1	0	0	0	0	6	12
1	9.31472	0.00136766	0.0286581	2.82843	1402	1	0	0	0	0	6	22
1	3.83735	0.01923	0.0177774	2.82843	1403	1	0	0	0	0	6	11
1	7.09028	6.62872e-06	0.163552	2.82843	1405	1	0	0	0	0	6	9
1	11.2775	0.907165	0.00971181	2.82843	1406	1	0	0	0	0	6	9
1	12.4362	0.00787215	0.0117129	2.82843	1409	1	0	0	0	0	6	13
1	4.20333	0.00795745	0.0165181	2.82843	1410	1	1075	2	323	2.42861	6	11
1	4.99276	0.000943975	0.0515303	2.82843	1412	1	0	0	0	0	6	13
1	6.34958	0.000502257	0.104309	2.82843	1413	1	2688	1	725	2.17653	6	11
1	4.01237	0.0450404	0.00141195	2.82843	1416	1	0	0	0	0	6	9
1	3.86792	1.1964e-05	1.46158	2.82843	1417	1	0	0	0	0	6	9
1	4.75016	0.000485409	0.0191635	2.82843	1420	1	0	0	0	0	6	9
1	4.33263	1.1311e-06	0.0766524	2.82843	1422	1	0	0	0	0	6	13
1	9.05481	1.98862e-05	0.0377766	2.82843	1423	1	0	0	0	0	6	9
1	5.0333	1.56561e-06	0.0498027	2.82843	1424	1	0	0	0	0	6	9
1	3.59268	3.98668e-07	1.6152	2.82843	1426	1	3187	2	845	0.620218	6	11
1	4.2434	0.000600389	0.0760596	2.82843	1428	1	0	0	0	0	6	9
1	16.1621	0.00998687	0.00515391	2.82843	1429	1	0	0	0	0	6	10
1	3.11469	0.00393983	0.0571544	2.82843	1430	1	0	0	0	0	6	11
1	2.6877	0.0643647	0.395654	2.82843	1431	1	3642	1	977	1.68128	6	10
1	6.94613	5.71604e-06	0.187259	2.82843	1433	1	0	0	0	0	6	10
1	7.85388	0.0689094	0.0419128	2.82843	1435	1	0	0	0	0	6	14
1	3.07863	0.276715	0.773339	2.82843	1436	1	2178	2	611	0.537347	6	10
1	5.61795	0.151946	0.125566	2.82843	1438	1	4581	2	1206	1.31365	6	13
1	5.73154	0.0746592	0.0673274	2.82843	1441	1	2705	1	728	0.399726	6	14
1	2.12166	0.08621	0.0793129	2.82843	1443	1	2700	1	727	1.61942	6	11
1	3.65398	4.16872e-10	0.399339	2.82843	1444	1	0	0	0	0	6	12
1	7.99379	5.18788e-05	0.114071	2.82843	1446	1	0	0	0	0	6	14
1	4.36572	0.00243057	0.0151962	2.82843	1448	1	0	0	0	0	6	18
1	13.6435	0.00132637	0.342666	2.82843	1450	1	0	0	0	0	6	19
1	3.653	0.0069472	0.0301712	2.82843	1452	1	0	0	0	0	6	13
1	3.55106	1.09705	2.07328	2.82843	1453	1	0	0	0	0	6	12
1	7.77165	4.98417e-05	0.0124289	2.82843	1458	1	0	0	0	0	6	10
1	10.5854	0.00176217	0.0121096	2.82843	1459	1	0	0	0	0	6	12
1	7.13324	0.00285315	0.204802	2.82843	1465	1	0	0	0	0	6	9
1	5.36252	1.69841e-06	0.107033	2.82843	1467	1	0	0	0	0	6	11
1	3.05743	5.91437e-07	0.0340412	2.82843	1469	1	0	0	0	0	6	16
1	3.00635	0.422725	0.34187	2.82843	1473	1	0	0	0	0	6	9
1	6.42872	2.78605e-07	0.74233	2.82843	1474	1	0	0	0	0	6	9
1	5.35426	1.79016e-06	0.227224	2.82843	1476	1	0	0	0	0	6	9
1	6.45569	0.379751	4.0867	2.82843	1478	1	0	0	0	0	6	17
1	8.98169	0.00212239	0.0827374	2.82843	1482	1	3200	1	849	0.817867	6	16
1	3.59238	4.44499e-06	0.290302	2.82843	1483	1	0	0	0	0	6	9
1	4.70581	2.59244e-06	0.61965	2.82843	1484	1	3197	1	848	2.88101	6	11
1	3.37137	0.103567	0.776594	2.82843	1486	1	0	0	0	0	6	9
1	10.1977	0.0285802	0.0247024	2.82843	1488	1	0	0	0	0	6	14
1	14.2603	0.122446	0.0690361	2.82843	1490	1	0	0	0	0	6	14
1	5.51684	1.1341e-06	0.239508	2.82843	1492	1	0	0	0	0	6	9
1	7.98246	0.0190123	0.030469	2.82843	1500	1	4607	1	1213	1.87594	6	14
1	66.6052	0.000258971	0.00392923	2.82843	1505	1	0	0	0	0	6	9
1	3.65692	0.00679705	0.164704	2.82843	1506	1	0	0	0	0	6	12
1	10.3704	0.160871	0.180987	2.82843	1508	1	3664	1	985	1.6681	6	9
1	5.91549	0.011917	0.0399759	2.82843	1509	1	0	0	0	0	6	12
1	2.70374	1.28755e-07	0.117702	2.82843	1519	1	3219	1	854	2.55835	6	9
1	5.05795	0.211857	1.0923	2.82843	1522	1	5424	1	1415	2.66057	6	14
1	5.65519	0.206012	0.0202086	2.82843	1524	1	3224	1	856	0.418138	6	13
1	5.82628	0.00015632	0.0359067	2.82843	1525	1	0	0	0	0	6	11
1	2.00008	1.8316e-05	0.678886	2.82843	1527	1	0	0	0	0	6	12
1	16.8689	0.000834347	0.0037103	2.82843	1528	1	0	0	0	0	6	14
1	6.60686	0.0200193	0.1643	2.82843	1531	1	0	0	0	0	6	14
1	5.95483	2.70108e-05	0.0201748	2.82843	1533	1	0	0	0	0	6	9
1	1.95835	0.772381	3.4127	2.82843	1537	1	1670	1	477	1.77616	6	9
1	8.31525	0.018308	0.000674247	2.82843	1542	1	0	0	0	0	6	18
1	5.11716	0.064155	0.0020159	2.82843	1544	1	5010	1	1310	1.52687	6	10
1	3.17954	0.0372803	0.0899223	2.82843	1545	1	0	0	0	0	6	11
1	5.63758	9.76014e-06	0.00263919	2.82843	1546	1	0	0	0	0	6	11
1	4.97181	0.158254	0.717114	2.82843	1551	1	0	0	0	0	6	9
1	30.1965	0.000707494	0.00234245	2.82843	1552	1	0	0	0	0	6	15
1	5.88303	9.48549e-07	0.198307	2.82843	1553	1	0	0	0	0	6	9
1	10.8256	0.0225671	0.0449894	2.82843	1554	1	0	0	0	0	6	10
1	7.07873	0.274374	0.0844478	2.82843	1556	1	0	0	0	0	6	14
1	2.71206	0.16047	0.119314	2.82843	1557	1	0	0	0	0	6	10
1	7.46643	0.153844	0.022244	2.82843	1559	1	0	0	0	0	6	10
1	3.87533	0.000643081	0.0586578	2.82843	1562	1	0	0	0	0	6	16
1	14.6177	0.00321288	0.00477202	2.82843	1564	1	0	0	0	0	6	9
1	6.1873	0.173748	0.23315	2.82843	1570	1	0	0	0	0	6	9
1	3.92343	0.00455649	0.217255	2.82843	1578	1	3241	1	861	2.15867	6	11
1	25.6226	0.00480148	5.01546e-05	2.82843	1582	1	0	0	0	0	7	10
1	18.3424	0.00178447	0.019994	2.82843	1584	1	4641	2	1219	1.48064	7	14
1	15.6216	0.00208954	0.0178837	2.82843	1585	1	1201	1	362	2.76867	7	13
1	12.1683	0.00102508	0.00784127	2.82843	1590	1	0	0	0	0	7	11
1	6.10118	0.0433791	0.253933	2.82843	1591	1	0	0	0	0	7	10
1	12.2399	0.00053767	0.0254148	2.82843	1596	1	0	0	0	0	7	10
1	6.04865	0.0570213	0.825566	2.82843	1597	1	0	0	0	0	7	10
1	6.51841	1.00145	0.50708	2.82843	1600	1	2771	1	742	1.45603	7	12
1	15.003	0.0136476	0.00752709	2.82843	1603	1	0	0	0	0	7	10
1	4.1895	0.051505	0.0156834	2.82843	1605	1	0	0	0	0	7	11
1	16.6299	0.206561	0.0128133	2.82843	1606	1	0	0	0	0	7	19
1	3.65443	0.178311	0.018638	2.82843	1607	1	0	0	0	0	7	11
1	8.10673	0.0308294	0.0192621	2.82843	1608	1	0	0	0	0	7	13
1	6.37151	0.00123849	0.0199808	2.82843	1609	1	0	0	0	0	7	12
1	13.6414	0.000303419	0.0102841	2.82843	1610	1	0	0	0	0	7	11
1	6.71868	0.00312196	0.012524	2.82843	1620	1	0	0	0	0	7	12
1	18.6486	0.00252508	0.00296799	2.82843	1621	1	0	0	0	0	7	11
1	3.08524	0.0634137	0.33254	2.82843	1622	1	0	0	0	0	7	10
1	27.7061	0.000186671	0.0661366	2.82843	1623	1	2802	1	751	2.41208	7	11
1	9.7787	0.00299943	0.0699092	2.82843	1624	1	0	0	0	0	7	10
1	40.0615	0.000377222	0.0202412	2.82843	1627	1	0	0	0	0	7	18
1	42.1811	0.000360887	0.000163563	2.82843	1629	1	5067	1	1327	2.27022	7	16
1	11.1573	0.0525724	0.788429	2.82843	1633	1	0	0	0	0	7	13
1	46.8843	0.000544642	0.00303154	2.82843	1636	1	0	0	0	0	7	11
1	79.5545	0.00109769	0.000896946	2.82843	1640	1	0	0	0	0	7	12
1	4.48252	0.035488	0.285995	2.82843	1642	1	0	0	0	0	7	10
1	17.0513	0.000103255	1.11825	2.82843	1649	1	0	0	0	0	7	17
1	12.0991	0.711438	0.814146	2.82843	1652	1	0	0	0	0	7	12
1	4.8845	0.000442199	0.0176393	2.82843	1654	1	0	0	0	0	7	12
1	9.40473	0.0016107	0.0143131	2.82843	1660	1	0	0	0	0	7	14
1	5.09559	0.0645436	0.110532	2.82843	1663	1	0	0	0	0	7	11
1	5.18926	0.025923	0.0922243	2.82843	1665	1	0	0	0	0	7	12
1	4.87537	0.0209978	0.0696721	2.82843	1670	1	0	0	0	0	7	15
1	10.7768	0.00568955	0.00388978	2.82843	1673	1	0	0	0	0	7	10
1	11.273	0.00714427	0.0150884	2.82843	1674	1	1801	1	514	1.06389	7	11
1	48.4477	0.000349215	0.00436564	2.82843	1675	1	2349	1	643	1.94739	7	16
1	4.02996	9.44356e-05	0.127623	2.82843	1677	1	0	0	0	0	7	19
1	4.14722	0.117589	0.131696	2.82843	1679	1	0	0	0	0	7	10
1	44.7631	0.000366013	0.00324565	2.82843	1684	1	2361	1	646	2.3526	7	29
1	14.4835	0.474685	5.07248	2.82843	1685	1	3792	1	1010	0.60024	7	13
1	50.9466	0.00903881	0.00256628	2.82843	1686	1	1824	1	520	2.93385	7	10
1	5.6459	0.68597	0.0998997	2.82843	1688	1	0	0	0	0	7	10
1	19.6573	0.00423431	0.0204773	2.82843	1689	1	0	0	0	0	7	19
1	9.77805	0.712318	0.0155685	2.82843	1691	1	0	0	0	0	7	13
1	7.25274	0.00534825	0.0176695	2.82843	1692	1	0	0	0	0	7	14
1	3.07361	0.256757	0.330441	2.82843	1693	1	0	0	0	0	7	10
1	30.6464	0.000420079	0.00275298	2.82843	1694	1	0	0	0	0	7	12
1	2.98483	0.00020522	0.279595	2.82843	1697	1	0	0	0	0	7	10
1	6.15749	0.0310482	0.0925986	2.82843	1699	1	0	0	0	0	7	15
1	8.32313	0.000875641	0.00148254	2.82843	1700	1	1326	1	391	1.37825	7	14
1	6.05906	1.0042e-05	0.0220854	2.82843	1701	1	0	0	0	0	7	13
1	5.11608	0.0238929	0.0627897	2.82843	1706	1	0	0	0	0	7	11
1	6.21501	0.015224	0.0101315	2.82843	1707	1	0	0	0	0	7	10
1	20.6321	0.00113311	0.00167196	2.82843	1708	1	0	0	0	0	7	10
1	23.9627	1.62368	0.00719303	2.82843	1712	1	0	0	0	0	7	11
1	7.61652	0.0160294	0.0125619	2.82843	1714	1	0	0	0	0	7	12
1	22.4926	0.611098	3.37921	2.82843	1719	1	0	0	0	0	7	11
1	15.1188	0.000831019	0.00153789	2.82843	1723	1	390	1	117	1.52707	7	12
1	10.0933	0.0162966	0.148815	2.82843	1727	1	1873	2	533	0.823482	7	14
1	73.9249	0.00866917	0.0170873	2.82843	1729	1	4784	1	1256	2.66705	7	10
1	14.8162	0.12163	0.00153843	2.82843	1730	1	0	0	0	0	7	12
1	30.7364	0.00036879	0.0031867	2.82843	1732	1	0	0	0	0	7	17
1	6.54411	1.88078e-05	0.0134247	2.82843	1733	1	3828	1	1023	2.10026	7	11
1	6.24422	0.000437481	0.0288235	2.82843	1736	1	0	0	0	0	7	10
1	5.11478	0.037512	0.0268927	2.82843	1737	1	1890	1	539	1.6941	7	13
1	8.09219	0.0353022	0.0603681	2.82843	1738	1	0	0	0	0	7	14
1	4.71037	0.0283474	0.331108	2.82843	1747	1	0	0	0	0	7	13
1	5.69137	0.280436	0.00927229	2.82843	1748	1	0	0	0	0	7	11
1	9.82903	0.000679159	0.000794661	2.82843	1751	1	0	0	0	0	7	15
1	8.31783	1.20792	0.00702205	2.82843	1752	1	0	0	0	0	7	10
1	4.38936	0.000187	0.042321	2.82843	1756	1	0	0	0	0	7	14
1	15.3022	0.00241939	0.0464387	2.82843	1758	1	505	1	152	1.55492	7	12
1	7.12246	0.355475	0.46439	2.82843	1763	1	547	2	168	0.516398	7	13
1	5.73122	0.0254214	0.187732	2.82843	1765	1	0	0	0	0	7	10
1	6.51545	1.46668e-06	0.0763575	2.82843	1766	1	0	0	0	0	7	16
1	17.0707	0.294667	0.462985	2.82843	1767	1	0	0	0	0	7	10
1	18.4145	0.149216	0.00051086	2.82843	1770	1	0	0	0	0	7	18
1	6.82648	0.0803955	0.274947	2.82843	1774	1	0	0	0	0	7	12
1	10.1193	0.0751429	3.99094	2.82843	1777	1	0	0	0	0	7	13
1	13.5449	0.970326	0.0226319	2.82843	1779	1	3908	1	1041	2.76594	7	12
1	3.45479	0.426187	0.240704	2.82843	1785	1	0	0	0	0	7	11
1	20.1521	0.119038	0.0487527	2.82843	1787	1	4359	2	1140	1.41663	7	14
1	6.47789	3.41832e-06	0.258849	2.82843	1788	1	1437	1	419	3.00114	7	10
1	13.1875	0.0012381	0.0128064	2.82843	1789	1	0	0	0	0	7	11
1	6.67998	0.0434177	0.130517	2.82843	1795	1	0	0	0	0	7	11
1	10.0174	0.000745625	0.0193407	2.82843	1798	1	0	0	0	0	7	11
1	11.7529	0.262575	0.460483	2.82843	1802	1	3480	2	929	0.507087	7	11
1	11.6721	0.00210231	0.0196751	2.82843	1805	1	0	0	0	0	7	15
1	15.8214	0.00504947	0.00165062	2.82843	1809	1	0	0	0	0	7	11
1	13.2478	0.000607562	0.000259971	2.82843	1811	1	0	0	0	0	7	11
1	8.96409	0.000208951	0.0445287	2.82843	1812	1	0	0	0	0	7	10
1	3.71227	6.80203e-05	0.416431	2.82843	1813	1	3041	1	812	0.913785	7	15
1	5.3458	0.159837	0.0743422	2.82843	1816	1	0	0	0	0	7	14
1	75.199	0.000475462	0.00331992	2.82843	1819	1	0	0	0	0	7	10
1	7.94869	0.0016839	0.0152843	2.82843	1824	1	0	0	0	0	7	11
1	15.0744	0.0771934	0.0439419	2.82843	1826	1	0	0	0	0	7	10
1	11.9978	0.0111353	0.0091786	2.82843	1828	1	0	0	0	0	7	17
1	5.16219	0.0529174	0.35359	2.82843	1829	1	0	0	0	0	7	10
1	11.2824	0.0461099	0.320929	2.82843	1831	1	0	0	0	0	7	14
1	14.9331	0.0211812	0.0407547	2.82843	1832	1	0	0	0	0	7	11
1	2.39813	0.0128401	1.77692	2.82843	1835	1	0	0	0	0	7	12
1	4.51354	0.547338	4.48437	2.82843	1837	1	3078	2	822	2.77563	7	14
1	8.39091	7.59715e-07	0.0593318	2.82843	1838	1	1515	1	439	2.93163	7	14
1	9.64276	0.0167888	0.0136017	2.82843	1839	1	0	0	0	0	7	14
1	106.922	0.000251256	0.000615861	2.82843	1843	1	0	0	0	0	7	10
1	12.9407	0.00292805	0.017946	2.82843	1853	1	0	0	0	0	7	17
1	4.25067	0.000244606	0.588048	2.82843	1859	1	0	0	0	0	7	10
1	6.92966	1.32714	4.95107	2.82843	1861	1	4909	1	1285	1.23444	7	10
1	6.1503	5.87033e-05	0.0673949	2.82843	1864	1	0	0	0	0	7	11
1	9.99021	0.0489396	0.050821	2.82843	1866	1	0	0	0	0	7	10
1	8.46388	1.8148e-05	0.00886703	2.82843	1874	1	0	0	0	0	7	11
1	6.5238	0.00253076	0.0361224	2.82843	1875	1	0	0	0	0	7	11
1	6.51844	1.78216e-05	0.128259	2.82843	1876	1	895	1	268	2.66047	7	13
1	9.80702	0.00397814	0.0503177	2.82843	1880	1	0	0	0	0	7	11
1	5.47648	4.0007e-10	0.20717	2.82843	1882	1	0	0	0	0	7	10
1	5.04562	0.000788106	0.22981	2.82843	1885	1	0	0	0	0	7	11
1	4.51288	0.0358771	0.183983	2.82843	1886	1	0	0	0	0	7	11
1	8.64047	0.125589	0.0483794	2.82843	1888	1	4939	1	1292	2.38457	7	10
1	3.85336	4.36786e-05	0.0674845	2.82843	1890	1	0	0	0	0	7	14
1	3.69581	0.00072612	0.0632247	2.82843	1893	1	0	0	0	0	7	11
1	9.22962	1.36184	0.000647949	2.82843	1895	1	0	0	0	0	7	11
1	7.05611	0.00108363	0.0800737	2.82843	1898	1	0	0	0	0	7	13
1	8.73977	1.10421	0.014132	2.82843	1903	1	0	0	0	0	7	13
1	7.38899	0.067776	0.00280033	2.82843	1904	1	0	0	0	0	7	14
1	8.77275	2.21631e-05	0.669477	2.82843	1906	1	0	0	0	0	7	10
1	7.98661	0.961143	0.162654	2.82843	1910	1	0	0	0	0	7	13
1	10.653	0.0113364	0.110902	2.82843	1911	1	0	0	0	0	7	15
1	5.27036	0.294752	3.28806	2.82843	1912	1	4067	2	1076	1.1716	7	13
1	14.0561	0.274871	0.00381909	2.82843	1915	1	4545	1	1200	2.24473	7	11
1	2.37423	0.0357082	0.0156821	2.82843	1923	1	0	0	0	0	7	10
1	8.99902	0.000776021	0.019961	2.82843	1925	1	0	0	0	0	7	11
1	7.61441	0.0137624	0.0662958	2.82843	1927	1	0	0	0	0	7	10
1	7.47627	0.000287596	0.130348	2.82843	1929	1	0	0	0	0	7	11
1	5.7492	0.010366	0.0010144	2.82843	1932	1	0	0	0	0	7	10
1	10.0716	0.0896242	0.0119846	2.82843	1933	1	0	0	0	0	7	15
1	4.10818	0.000210561	0.0707671	2.82843	1934	1	3623	1	974	2.76521	7	10
1	3.76964	0.0642269	0.124971	2.82843	1937	1	0	0	0	0	7	10
1	8.49648	0.135309	0.0132269	2.82843	1939	1	0	0	0	0	7	12
1	7.6979	9.77857e-08	0.316937	2.82843	1946	1	0	0	0	0	7	11
1	4.42918	0.53897	3.09086	2.82843	1947	1	0	0	0	0	7	11
1	4.28378	0.00015081	0.776092	2.82843	1948	1	0	0	0	0	7	14
1	3.88702	1.69584e-05	0.22397	2.82843	1953	1	4096	1	1086	1.35783	7	12
1	4.57615	0.0999263	0.242969	2.82843	1954	1	0	0	0	0	7	14
1	5.27853	0.00326001	0.274626	2.82843	1957	1	4996	1	1307	2.42829	7	18
1	5.79756	0.000249341	0.114222	2.82843	1959	1	0	0	0	0	7	11
1	5.94111	1.0008	0.00269788	2.82843	1963	1	1120	1	337	2.87	7	12
1	2.35009	1.12312	0.337255	2.82843	1965	1	2715	1	733	1.88363	7	10
1	2.58656	2.72055e-07	0.0429781	2.82843	1970	1	0	0	0	0	7	12
1	2.71618	0.235476	0.729559	2.82843	1973	1	0	0	0	0	7	10
1	5.74616	0.0466144	0.372913	2.82843	1975	1	0	0	0	0	7	12
1	6.37217	0.178308	0.120722	2.82843	1977	1	0	0	0	0	7	11
1	3.41527	0.683361	1.13517	2.82843	1984	1	0	0	0	0	7	14
1	5.29425	9.84486e-05	0.358286	2.82843	1986	1	0	0	0	0	7	11
1	5.873	0.0327963	0.0567707	2.82843	1988	1	0	0	0	0	7	16
1	2.23136	1.10089e-05	0.442367	2.82843	1996	1	0	0	0	0	7	10
1	4.43586	0.103968	0.0918394	2.82843	1999	1	0	0	0	0	7	12
1	1.6598	0.000160287	1.33926	2.82843	2000	1	0	0	0	0	7	15
1	14.0255	1.64902e-05	0.0291396	2.82843	2001	1	0	0	0	0	8	12
1	11.9322	0.131744	0.051388	2.82843	2002	1	0	0	0	0	8	13
1	31.3211	0.25842	0.00218588	2.82843	2009	1	4660	1	1221	1.41769	8	13
1	12.5712	0.0194019	0.0322479	2.82843	2013	1	0	0	0	0	8	11
1	10.5211	1.1469	0.0497694	2.82843	2014	1	70	1	20	2.9803	8	15
1	120.9	0.000325107	0.000533261	2.82843	2017	1	0	0	0	0	8	11
1	12.2588	0.000149128	0.11099	2.82843	2023	1	0	0	0	0	8	13
1	11.5817	0.0448376	0.197225	2.82843	2026	1	0	0	0	0	8	27
1	4.63826	1.52155e-07	0.0182251	2.82843	2028	1	0	0	0	0	8	12
1	64.2967	0.000914646	0.000437913	2.82843	2031	1	0	0	0	0	8	12
1	4.43864	0.0156694	0.0739915	2.82843	2034	1	0	0	0	0	8	11
1	9.30633	0.00361616	0.0502755	2.82843	2035	1	0	0	0	0	8	13
1	182.86	0.000217397	0.000370186	2.82843	2036	1	120	1	35	2.41345	8	15
1	5.1209	1.03909	0.231387	2.82843	2037	1	1724	1	490	1.89605	8	11
1	8.3585	3.84168e-05	0.0193518	2.82843	2039	1	0	0	0	0	8	19
1	3.48867	0.0942444	0.0387726	2.82843	2040	1	0	0	0	0	8	12
1	6.57495	0.000130785	0.341961	2.82843	2044	1	0	0	0	0	8	12
1	24.5807	1.59024e-05	0.000330631	2.82843	2046	1	0	0	0	0	8	16
1	4.2354	3.87784e-05	0.413227	2.82843	2047	1	4693	1	1233	3.01585	8	13
1	4.66342	0.0293337	0.0115536	2.82843	2048	1	0	0	0	0	8	11
1	6.48484	1.87309e-07	0.0153106	2.82843	2051	1	0	0	0	0	8	11
1	4.92541	2.4965	3.33584	2.82843	2055	1	0	0	0	0	8	13
1	8.49433	0.000163219	0.0571245	2.82843	2056	1	0	0	0	0	8	13
1	32.3631	0.00780149	0.00679106	2.82843	2057	1	0	0	0	0	8	15
1	21.9228	0.000441289	0.0186126	2.82843	2060	1	0	0	0	0	8	17
1	9.32951	0.000756541	0.085331	2.82843	2061	1	0	0	0	0	8	12
1	10.5457	0.00309234	0.0216741	2.82843	2064	1	0	0	0	0	8	12
1	136.828	0.00025939	0.000924975	2.82843	2074	1	205	1	57	2.96659	8	11
1	16.099	0.000528118	0.00580278	2.82843	2076	1	0	0	0	0	8	11
1	12.9001	0.00691497	0.0187599	2.82843	2078	1	0	0	0	0	8	11
1	17.0387	0.430225	0.0376684	2.82843	2085	1	0	0	0	0	8	11
1	10.2813	0.000568043	0.00660123	2.82843	2086	1	0	0	0	0	8	18
1	21.1837	0.00180156	0.048931	2.82843	2089	1	0	0	0	0	8	17
1	24.7624	0.000440757	0.0238728	2.82843	2093	1	2323	1	637	2.2648	8	17
1	9.57019	0.0214398	0.0532652	2.82843	2094	1	1289	1	382	2.48922	8	12
1	14.5	0.00159566	0.0386125	2.82843	2095	1	0	0	0	0	8	13
1	11.2305	0.00051111	0.0177923	2.82843	2097	1	0	0	0	0	8	12
1	16.8786	0.00482005	0.00591517	2.82843	2099	1	0	0	0	0	8	11
1	7.78729	0.0238966	0.00927868	2.82843	2103	1	0	0	0	0	8	11
1	18.6555	0.000552009	0.00243899	2.82843	2104	1	0	0	0	0	8	12
1	14.4241	0.00252334	0.0216123	2.82843	2105	1	0	0	0	0	8	14
1	14.612	0.0919921	0.0463969	2.82843	2106	1	0	0	0	0	8	18
1	4.04429	0.00239164	0.075957	2.82843	2110	1	3781	1	1007	2.35897	8	12
1	7.09593	0.000464799	0.050247	2.82843	2112	1	0	0	0	0	8	19
1	3.63052	8.57453e-05	0.0183942	2.82843	2113	1	2863	1	771	0.313271	8	11
1	23.0017	0.0218695	0.0285835	2.82843	2115	1	3785	1	1009	2.08636	8	12
1	10.2795	0.00186434	0.0548054	2.82843	2117	1	0	0	0	0	8	13
1	3.04249	3.21613e-06	0.0659445	2.82843	2118	1	0	0	0	0	8	11
1	7.76427	0.000944034	0.0162349	2.82843	2119	1	0	0	0	0	8	31
1	10.1101	0.0171342	0.0238398	2.82843	2120	1	0	0	0	0	8	13
1	47.2586	0.000371186	0.0190544	2.82843	2122	1	0	0	0	0	8	19
1	6.76862	0.289723	3.24341	2.82843	2123	1	0	0	0	0	8	12
1	7.24966	0.000576832	0.0780658	2.82843	2124	1	0	0	0	0	8	13
1	19.9934	0.000690029	0.0216688	2.82843	2125	1	0	0	0	0	8	12
1	18.1243	0.0013271	0.0274214	2.82843	2128	1	0	0	0	0	8	20
1	7.58818	2.1821e-06	1.97159	2.82843	2129	1	3353	1	894	2.96221	8	13
1	8.54776	0.000261294	0.0278712	2.82843	2131	1	0	0	0	0	8	11
1	10.1638	0.00369445	0.00086872	2.82843	2132	1	0	0	0	0	8	13
1	3.87242	0.117078	0.172601	2.82843	2136	1	0	0	0	0	8	11
1	15.7577	0.00119929	0.013085	2.82843	2139	1	0	0	0	0	8	11
1	4.71161	0.0714926	0.0810638	2.82843	2143	1	0	0	0	0	8	11
1	45.8422	0.000276697	0.0123276	2.82843	2144	1	1837	1	524	2.75253	8	16
1	9.19621	0.000850308	0.174318	2.82843	2149	1	0	0	0	0	8	19
1	12.3642	0.133022	0.0849407	2.82843	2153	1	0	0	0	0	8	11
1	16.6187	0.000965036	0.021796	2.82843	2158	1	0	0	0	0	8	11
1	17.0389	0.030458	0.0479031	2.82843	2159	1	5144	1	1345	1.15961	8	12
1	60.4135	0.000929184	0.0138018	2.82843	2161	1	0	0	0	0	8	17
1	7.73678	0.191821	0.0136605	2.82843	2162	1	0	0	0	0	8	14
1	14.0218	0.00218483	0.029516	2.82843	2170	1	0	0	0	0	8	11
1	6.55491	0.00982381	0.0335477	2.82843	2171	1	0	0	0	0	8	12
1	20.0151	0.000712324	0.000404671	2.82843	2173	1	0	0	0	0	8	11
1	10.9653	0.00013545	0.00415722	2.82843	2174	1	0	0	0	0	8	11
1	5.14666	4.76473e-07	1.34411	2.82843	2181	1	1864	1	530	2.41329	8	12
1	8.95966	0.00159039	0.0671079	2.82843	2182	1	0	0	0	0	8	13
1	19.2935	0.000674448	0.0145782	2.82843	2183	1	411	1	125	1.46211	8	11
1	12.3962	0.0397534	0.0134423	2.82843	2184	1	0	0	0	0	8	11
1	10.88	0.00385786	0.0298532	2.82843	2186	1	0	0	0	0	8	15
1	9.29343	0.028114	0.280228	2.82843	2187	1	0	0	0	0	8	11
1	4.68793	0.0499957	0.268435	2.82843	2189	1	0	0	0	0	8	18
1	13.0692	0.000311233	0.00452441	2.82843	2190	1	2411	1	656	1.70873	8	18
1	6.67572	2.05492e-05	0.00817077	2.82843	2191	1	0	0	0	0	8	13
1	17.5809	0.0504792	0.127459	2.82843	2193	1	0	0	0	0	8	17
1	21.3438	0.0180199	0.0100983	2.82843	2195	1	0	0	0	0	8	16
1	11.6921	0.0124302	0.0545859	2.82843	2200	1	0	0	0	0	8	11
1	7.38789	0.0184798	0.0403576	2.82843	2202	1	0	0	0	0	8	11
1	8.45075	0.0155806	0.0552014	2.82843	2204	1	450	1	139	1.91469	8	15
1	5.24012	0.0341235	0.111825	2.82843	2207	1	0	0	0	0	8	11
1	13.1516	0.00187606	0.00563636	2.82843	2210	1	0	0	0	0	8	12
1	5.8942	0.000161909	0.125358	2.82843	2212	1	0	0	0	0	8	17
1	5.11336	0.00977836	0.106121	2.82843	2215	1	0	0	0	0	8	11
1	24.4717	0.00683171	0.0101368	2.82843	2217	1	4802	1	1259	2.08114	8	13
1	9.80167	0.00139872	0.0166581	2.82843	2221	1	0	0	0	0	8	12
1	11.0212	0.0309543	0.026815	2.82843	2222	1	0	0	0	0	8	18
1	13.0526	0.017699	0.170142	2.82843	2225	1	0	0	0	0	8	11
1	3.29457	0.0375327	0.840155	2.82843	2228	1	0	0	0	0	8	11
1	16.3133	0.0612924	0.000508698	2.82843	2230	1	0	0	0	0	8	12
1	10.3302	0.0109344	0.00272416	2.82843	2231	1	495	1	149	2.80348	8	14
1	22.9113	0.0140886	0.0493667	2.82843	2232	1	0	0	0	0	8	16
1	5.39871	0.048246	0.0118194	2.82843	2233	1	0	0	0	0	8	11
1	12.0749	0.0826021	0.0707248	2.82843	2234	1	0	0	0	0	8	11
1	22.8164	0.0023136	0.00239628	2.82843	2239	1	0	0	0	0	8	11
1	5.37924	0.0182252	0.0182978	2.82843	2240	1	0	0	0	0	8	16
1	4.86968	0.000218094	0.46257	2.82843	2241	1	2440	1	668	0.464561	8	18
1	3.67358	0.160816	0.156424	2.82843	2242	1	0	0	0	0	8	11
1	8.90809	0.00455222	0.236948	2.82843	2243	1	0	0	0	0	8	13
1	6.04151	0.0222953	0.199212	2.82843	2247	1	3887	1	1033	2.77992	8	11
1	3.67581	0.000681287	0.0593399	2.82843	2248	1	0	0	0	0	8	11
1	13.5022	0.000538639	0.0934925	2.82843	2249	1	0	0	0	0	8	11
1	5.75098	0.0116695	0.060932	2.82843	2250	1	0	0	0	0	8	14
1	5.21363	0.002699	0.0600076	2.82843	2251	1	0	0	0	0	8	14
1	7.68682	0.000580964	0.0248428	2.82843	2263	1	1424	1	416	0.74329	8	15
1	15.6132	0.000232593	0.00551381	2.82843	2266	1	0	0	0	0	8	11
1	7.66135	0.0280971	0.0498467	2.82843	2267	1	0	0	0	0	8	13
1	54.1103	0.00029009	0.00240675	2.82843	2269	1	0	0	0	0	8	24
1	17.3879	0.00516978	0.00116017	2.82843	2270	1	0	0	0	0	8	11
1	16.942	0.00117882	0.00617584	2.82843	2271	1	0	0	0	0	8	12
1	33.1269	0.0679045	0.0919377	2.82843	2273	1	0	0	0	0	8	11
1	8.77289	0.271731	1.50912	2.82843	2275	1	607	1	183	2.40518	8	13
1	9.4742	0.305074	0.0223633	2.82843	2280	1	3465	1	926	1.78904	8	15
1	6.86576	0.0678295	0.493967	2.82843	2281	1	0	0	0	0	8	17
1	9.74096	8.0532e-07	0.0619665	2.82843	2285	1	0	0	0	0	8	11
1	5.54521	0.0245037	0.0816643	2.82843	2287	1	0	0	0	0	8	13
1	13.4385	0.809238	0.0363306	2.82843	2289	1	3016	1	803	1.49879	8	11
1	5.42832	0.000238496	0.14238	2.82843	2291	1	0	0	0	0	8	15
1	11.436	0.334104	0.00749863	2.82843	2295	1	0	0	0	0	8	21
1	2.4579	2.89161e-06	0.245234	2.82843	2296	1	0	0	0	0	8	12
1	12.6398	0.0152292	0.0199483	2.82843	2298	1	0	0	0	0	8	11
1	3.03396	1.41872e-07	0.510368	2.82843	2299	1	1983	2	563	1.65516	8	11
1	8.03406	0.149207	0.0375388	2.82843	2300	1	0	0	0	0	8	11
1	3.86888	2.43886e-06	0.128242	2.82843	2302	1	0	0	0	0	8	11
1	9.9182	0.00179302	0.000695954	2.82843	2306	1	0	0	0	0	8	11
1	22.9308	0.000386895	0.00104806	2.82843	2309	1	0	0	0	0	8	11
1	13.1092	0.000467184	0.05329	2.82843	2310	1	0	0	0	0	8	15
1	3.32569	0.224184	0.356885	2.82843	2315	1	0	0	0	0	8	13
1	3.21182	1.92259e-05	0.155361	2.82843	2320	1	0	0	0	0	8	12
1	4.75386	0.00171045	0.061969	2.82843	2324	1	4397	2	1157	1.89395	8	11
1	8.58317	0.00181361	0.034889	2.82843	2327	1	4402	1	1160	1.80648	8	24
1	5.11076	0.00119773	0.00317777	2.82843	2328	1	677	2	200	1.33477	8	15
1	4.3876	0.0685745	1.08993	2.82843	2330	1	0	0	0	0	8	11
1	18.0184	0.00122883	0.00265657	2.82843	2333	1	0	0	0	0	8	12
1	5.64545	0.00819886	0.0287367	2.82843	2334	1	3053	2	817	1.58897	8	11
1	6.74465	0.000988306	0.0546936	2.82843	2335	1	0	0	0	0	8	11
1	5.38244	0.0466281	0.0941632	2.82843	2336	1	0	0	0	0	8	11
1	14.6154	0.0033604	0.000624455	2.82843	2338	1	0	0	0	0	8	13
1	9.52803	0.700325	0.0691247	2.82843	2342	1	0	0	0	0	8	13
1	7.67381	0.000364447	0.0278505	2.82843	2344	1	2525	1	685	1.62803	8	12
1	13.1901	0.000134385	0.0131133	2.82843	2347	1	0	0	0	0	8	11
1	4.11054	1.04332e-06	0.180704	2.82843	2349	1	0	0	0	0	8	12
1	5.62074	0.0296182	0.000409248	2.82843	2351	1	0	0	0	0	8	13
1	10.1928	0.000934163	0.00142858	2.82843	2356	1	0	0	0	0	8	15
1	5.10714	0.0321241	0.0866132	2.82843	2357	1	0	0	0	0	8	12
1	4.04218	0.326775	0.0881735	2.82843	2358	1	0	0	0	0	8	11
1	2.3721	8.03797e-06	0.173978	2.82843	2362	1	0	0	0	0	8	15
1	12.8869	0.0148079	0.161901	2.82843	2364	1	0	0	0	0	8	11
1	37.3675	0.00044434	0.00667252	2.82843	2367	1	0	0	0	0	8	12
1	11.1916	0.00599842	0.0222529	2.82843	2369	1	4887	1	1281	0.106819	8	13
1	7.79222	0.000806908	0.0422138	2.82843	2371	1	0	0	0	0	8	11
1	7.95886	9.87316e-07	0.00296213	2.82843	2374	1	0	0	0	0	8	12
1	13.3734	0.00211026	0.0293867	2.82843	2375	1	5293	1	1385	2.05201	8	13
1	16.553	0.0257029	0.0236412	2.82843	2376	1	0	0	0	0	8	12
1	14.7879	0.0403805	0.0274127	2.82843	2377	1	0	0	0	0	8	11
1	8.19093	0.000114906	0.0452957	2.82843	2379	1	799	1	236	2.66588	8	13
1	6.51068	0.0217118	0.0518641	2.82843	2380	1	0	0	0	0	8	13
1	10.1378	0.0213644	0.144112	2.82843	2382	1	0	0	0	0	8	11
1	8.37292	0.11796	0.0378041	2.82843	2385	1	4897	1	1282	2.48943	8	16
1	4.52499	0.000189977	0.175952	2.82843	2387	1	0	0	0	0	8	13
1	46.0984	0.00174884	0.220674	2.82843	2395	1	3548	1	950	1.52867	8	16
1	30.42	0.0167906	0.0131145	2.82843	2396	1	0	0	0	0	8	11
1	9.47015	0.00215007	0.0497032	2.82843	2397	1	0	0	0	0	8	12
1	2.85704	0.582741	0.679721	2.82843	2400	1	0	0	0	0	8	11
1	8.37687	0.00204192	0.0608116	2.82843	2401	1	0	0	0	0	8	11
1	4.73564	0.13997	0.356057	2.82843	2402	1	0	0	0	0	8	11
1	4.97134	1.20808	0.248904	2.82843	2403	1	0	0	0	0	8	12
1	5.37097	0.000376126	0.011356	2.82843	2405	1	1529	1	443	2.60322	8	12
1	18.8797	0.0177559	0.0408767	2.82843	2406	1	0	0	0	0	8	13
1	24.9111	0.00290875	0.00836634	2.82843	2408	1	2583	1	702	2.64333	8	12
1	12.7215	9.11613e-05	0.0335932	2.82843	2409	1	0	0	0	0	8	12
1	13.2495	0.14098	0.328149	2.82843	2413	1	0	0	0	0	8	12
1	10.3686	0.000458829	0.00165376	2.82843	2414	1	3558	1	954	0.471837	8	11
1	3.51903	0.00773733	0.0917945	2.82843	2417	1	0	0	0	0	8	11
1	2.80151	0.00517662	0.102154	2.82843	2418	1	0	0	0	0	8	11
1	5.84294	0.0315756	0.016507	2.82843	2422	1	1546	1	446	1.92623	8	11
1	7.30251	0.00108994	0.0300419	2.82843	2429	1	0	0	0	0	8	11
1	4.94984	6.11082e-05	0.000265609	2.82843	2431	1	0	0	0	0	8	12
1	5.20241	0.015539	0.00658488	2.82843	2434	1	0	0	0	0	8	14
1	2.26734	2.35567e-06	0.258923	2.82843	2435	1	0	0	0	0	8	14
1	2.80399	0.131708	0.0845884	2.82843	2438	1	0	0	0	0	8	11
1	9.67208	0.0354712	0.0341431	2.82843	2439	1	0	0	0	0	8	17
1	2.46126	3.2144e-06	0.0708832	2.82843	2440	1	0	0	0	0	8	11
1	3.70291	2.05238e-05	0.0832072	2.82843	2441	1	0	0	0	0	8	16
1	8.24644	0.0217394	0.0511297	2.82843	2442	1	926	1	277	0.545906	8	13
1	27.5184	0.00148226	0.000288094	2.82843	2443	1	0	0	0	0	8	19
1	4.09462	0.170657	0.309965	2.82843	2445	1	0	0	0	0	8	11
1	15.5254	0.000763716	0.0407514	2.82843	2449	1	938	1	283	2.97851	8	13
1	5.18241	0.115468	0.279182	2.82843	2453	1	0	0	0	0	8	14
1	11.1157	0.0137989	0.0699609	2.82843	2455	1	0	0	0	0	8	13
1	6.00361	0.0499244	0.134139	2.82843	2460	1	0	0	0	0	8	11
1	7.38297	9.54532e-07	0.0458864	2.82843	2463	1	1580	1	453	1.63309	8	13
1	2.83561	0.0475899	0.29929	2.82843	2464	1	0	0	0	0	8	11
1	5.83708	0.000126098	0.0446217	2.82843	2467	1	0	0	0	0	8	14
1	3.64238	0.00514836	0.0735071	2.82843	2470	1	0	0	0	0	8	15
1	2.76569	2.02689e-05	0.611653	2.82843	2471	1	0	0	0	0	8	12
1	14.0924	0.0141117	0.0435105	2.82843	2476	1	0	0	0	0	8	11
1	8.45959	0.0359419	0.0079236	2.82843	2481	1	0	0	0	0	8	13
1	4.78036	0.469068	0.309559	2.82843	2483	1	0	0	0	0	8	12
1	7.6286	0.0102679	0.358225	2.82843	2486	1	2142	2	603	1.87703	8	16
1	6.93908	0.000387901	0.0842017	2.82843	2488	1	0	0	0	0	8	13
1	5.34061	6.70082e-05	0.0547507	2.82843	2493	1	0	0	0	0	8	11
1	5.25469	0.000232691	0.184796	2.82843	2495	1	1018	1	306	0.433627	8	11
1	4.54212	0.505505	0.379146	2.82843	2496	1	0	0	0	0	8	13
1	4.39135	3.89475e-08	0.0205225	2.82843	2497	1	1038	1	314	1.5699	8	11
1	3.0676	0.0661838	0.253655	2.82843	2498	1	3165	1	840	1.97028	8	11
1	3.85009	0.111798	0.301725	2.82843	2501	1	0	0	0	0	8	11
1	3.25885	0.234571	1.73032	2.82843	2508	1	0	0	0	0	8	11
1	8.27477	0.108922	0.0527272	2.82843	2509	1	0	0	0	0	8	11
1	10.431	1.47048e-06	0.0415594	2.82843	2511	1	1033	1	311	1.77797	8	12
1	7.02082	0.0443427	0.315121	2.82843	2512	1	0	0	0	0	8	11
1	9.97946	0.10016	0.289233	2.82843	2513	1	0	0	0	0	8	11
1	25.1952	0.0250695	0.0035037	2.82843	2514	1	0	0	0	0	8	12
1	4.03987	0.013071	0.989836	2.82843	2518	1	0	0	0	0	8	13
1	18.4447	0.000594858	0.00373811	2.82843	2519	1	0	0	0	0	8	11
1	2.63243	0.000306428	0.110358	2.82843	2524	1	0	0	0	0	8	11
1	17.9807	0.000333651	0.0261735	2.82843	2528	1	0	0	0	0	8	11
1	3.67748	2.30897e-05	0.127663	2.82843	2529	1	3186	2	844	1.45835	8	11
1	10.8109	0.00068408	0.00589828	2.82843	2531	1	0	0	0	0	8	12
1	7.33564	0.0745081	0.214586	2.82843	2533	1	0	0	0	0	8	13
1	8.60457	2.95018e-07	0.251385	2.82843	2534	1	0	0	0	0	8	12
1	3.36746	2.10387e-05	0.28017	2.82843	2535	1	0	0	0	0	8	13
1	7.64326	0.00198534	0.00467854	2.82843	2536	1	0	0	0	0	8	11
1	4.15491	8.3248e-05	0.0483233	2.82843	2538	1	3641	1	976	1.40882	8	14
1	6.65013	4.6424e-06	0.0334227	2.82843	2539	1	2695	1	726	1.35372	8	14
1	9.20031	0.0187961	0.00995121	2.82843	2543	1	0	0	0	0	8	16
1	6.79999	6.79408e-05	0.00330805	2.82843	2545	1	1634	1	468	0.0891019	8	15
1	5.47772	0.000145114	0.729657	2.82843	2547	1	0	0	0	0	8	14
1	7.08123	0.0213646	0.287888	2.82843	2548	1	0	0	0	0	8	12
1	5.94946	0.00139595	0.00635242	2.82843	2549	1	0	0	0	0	8	11
1	7.71534	0.0617988	0.0360743	2.82843	2552	1	3190	1	846	0.365432	8	11
1	3.70153	9.13644e-06	0.0506826	2.82843	2560	1	0	0	0	0	8	11
1	9.39145	0.00178895	0.149902	2.82843	2562	1	0	0	0	0	8	12
1	6.06537	1.65683e-05	0.0177309	2.82843	2567	1	1138	2	342	0.66478	8	13
1	9.5624	0.0416069	0.531502	2.82843	2568	1	0	0	0	0	8	12
1	10.4426	0.010271	0.266252	2.82843	2571	1	0	0	0	0	8	11
1	4.91068	0.863264	3.23344	2.82843	2572	1	0	0	0	0	8	11
1	2.14252	0.0855585	0.560824	2.82843	2574	1	0	0	0	0	8	13
1	4.69502	0.0370027	0.0843308	2.82843	2577	1	1664	1	474	2.85446	8	16
1	8.40473	0.000747763	0.190452	2.82843	2578	1	0	0	0	0	8	12
1	4.60812	0.000118472	0.162023	2.82843	2586	1	1177	1	354	1.86751	8	15
1	3.33375	3.36425e-07	0.404796	2.82843	2592	1	0	0	0	0	8	11
1	3.20126	0.138267	0.228451	2.82843	2595	1	0	0	0	0	8	11
1	3.97704	0.0411504	0.0297251	2.82843	2597	1	0	0	0	0	8	14
1	3.42149	2.13815e-05	0.0097732	2.82843	2599	1	0	0	0	0	9	12
1	15.4854	0.00786517	0.0414754	2.82843	2600	1	0	0	0	0	9	18
1	11.9099	0.000112696	0.00977941	2.82843	2602	1	0	0	0	0	9	13
1	4.47507	0.000624562	0.137418	2.82843	2605	1	1213	1	364	1.86315	9	21
1	6.15921	0.00421733	0.043931	2.82843	2607	1	0	0	0	0	9	12
1	9.71572	0.00453951	0.0606098	2.82843	2610	1	0	0	0	0	9	13
1	9.14297	0.00105465	0.0332774	2.82843	2613	1	0	0	0	0	9	29
1	8.37959	0.0030072	0.0433841	2.82843	2614	1	0	0	0	0	9	12
1	3.67168	7.56995e-06	0.832684	2.82843	2615	1	0	0	0	0	9	15
1	2.30498	0.0594391	0.257234	2.82843	2621	1	0	0	0	0	9	13
1	3.54819	0.000818194	0.0905982	2.82843	2622	1	0	0	0	0	9	15
1	38.9771	0.000220957	0.0101192	2.82843	2624	1	0	0	0	0	9	13
1	2.79433	0.0675113	0.0658311	2.82843	2626	1	0	0	0	0	9	13
1	19.8252	0.0305659	0.0602456	2.82843	2629	1	0	0	0	0	9	13
1	8.44186	0.00434999	0.0563965	2.82843	2630	1	0	0	0	0	9	12
1	15.8069	1.54193e-05	0.0412622	2.82843	2631	1	0	0	0	0	9	12
1	12.7979	0.0103975	0.00715433	2.82843	2636	1	1245	1	370	2.95976	9	13
1	3.61768	0.000716148	0.0367645	2.82843	2639	1	0	0	0	0	9	13
1	19.1503	0.0323078	0.0163693	2.82843	2642	1	0	0	0	0	9	15
1	8.08252	0.00175824	0.000352185	2.82843	2644	1	0	0	0	0	9	13
1	3.91063	0.00279886	0.0859489	2.82843	2645	1	0	0	0	0	9	13
1	5.75742	0.00040948	0.193774	2.82843	2646	1	0	0	0	0	9	13
1	24.8453	0.00952287	0.0155922	2.82843	2649	1	3291	1	873	1.81063	9	12
1	4.15414	0.0037082	0.0222511	2.82843	2654	1	0	0	0	0	9	12
1	3.71326	0.00367899	0.0961045	2.82843	2657	1	0	0	0	0	9	13
1	10.8772	0.0305803	0.043397	2.82843	2663	1	0	0	0	0	9	12
1	4.12024	0.000402004	0.0575105	2.82843	2664	1	0	0	0	0	9	20
1	19.5546	0.00222003	0.00475603	2.82843	2667	1	0	0	0	0	9	12
1	14.725	0.00346265	0.0384382	2.82843	2668	1	0	0	0	0	9	18
1	4.50509	0.000633455	0.0601025	2.82843	2675	1	0	0	0	0	9	12
1	10.6685	8.39973e-06	0.0446575	2.82843	2677	1	0	0	0	0	9	14
1	1.31288	0.679923	0.555038	2.82843	2678	1	0	0	0	0	9	12
1	9.39865	0.0724539	0.00296206	2.82843	2679	1	0	0	0	0	9	13
1	2.70288	0.0115482	0.264539	2.82843	2684	1	0	0	0	0	9	13
1	7.01165	0.0140701	0.202209	2.82843	2686	1	4730	1	1241	0.448259	9	14
1	4.22585	0.0195684	0.129952	2.82843	2687	1	0	0	0	0	9	13
1	10.2674	0.260073	0.0404978	2.82843	2689	1	0	0	0	0	9	12
1	11.7752	0.000756485	0.29487	2.82843	2690	1	0	0	0	0	9	12
1	8.01148	0.00190143	0.0300099	2.82843	2693	1	0	0	0	0	9	14
1	86.151	0.000426231	0.000197301	2.82843	2696	1	0	0	0	0	9	31
1	8.00831	0.0244373	0.217958	2.82843	2697	1	0	0	0	0	9	13
1	5.79023	0.0119167	0.0995308	2.82843	2701	1	0	0	0	0	9	12
1	18.4163	0.000234589	0.011263	2.82843	2703	1	0	0	0	0	9	19
1	5.92898	0.000253937	0.00284398	2.82843	2704	1	0	0	0	0	9	15
1	9.79977	0.00038597	0.11888	2.82843	2705	1	0	0	0	0	9	12
1	11.8689	0.000751288	0.0016354	2.82843	2710	1	0	0	0	0	9	14
1	11.922	0.0419809	0.00616869	2.82843	2714	1	0	0	0	0	9	15
1	4.44246	0.00184778	0.193478	2.82843	2715	1	0	0	0	0	9	12
1	38.2495	0.00125205	0.00526115	2.82843	2721	1	0	0	0	0	9	14
1	12.6262	0.000137588	0.00930485	2.82843	2722	1	1329	1	392	2.89342	9	21
1	7.86972	0.00552189	0.0461263	2.82843	2725	1	0	0	0	0	9	20
1	7.78912	6.30214e-05	0.0743836	2.82843	2726	1	0	0	0	0	9	13
1	3.65258	0.817389	0.00308825	2.82843	2729	1	0	0	0	0	9	14
1	5.78692	0.0786367	1.66545	2.82843	2733	1	0	0	0	0	9	16
1	21.2095	0.000318351	0.0259091	2.82843	2734	1	0	0	0	0	9	16
1	9.08362	0.00258785	0.0678196	2.82843	2735	1	0	0	0	0	9	14
1	20.1485	0.0241695	0.0533817	2.82843	2737	1	0	0	0	0	9	13
1	30.4455	1.2519e-05	0.240156	2.82843	2738	1	0	0	0	0	9	12
1	8.35662	0.000246598	0.102382	2.82843	2742	1	0	0	0	0	9	14
1	15.1871	0.00201707	0.0601259	2.82843	2746	1	0	0	0	0	9	13
1	11.6661	0.000454536	0.000825461	2.82843	2749	1	0	0	0	0	9	16
1	101.058	0.000259974	0.00729983	2.82843	2751	1	4307	1	1124	2.74126	9	18
1	127.368	0.0167387	0.00557806	2.82843	2752	1	460	1	142	2.56181	9	15
1	16.8333	1.47428e-06	0.0222001	2.82843	2753	1	0	0	0	0	9	12
1	39.4562	0.00287919	0.00576991	2.82843	2754	1	0	0	0	0	9	15
1	61.5661	0.000548389	0.00147838	2.82843	2755	1	1377	1	405	2.53507	9	14
1	5.10511	0.0049818	0.136165	2.82843	2756	1	0	0	0	0	9	14
1	8.78861	0.273536	0.0334442	2.82843	2757	1	0	0	0	0	9	15
1	8.84233	2.02397e-05	0.0257804	2.82843	2763	1	0	0	0	0	9	12
1	16.712	0.00984763	0.00546469	2.82843	2766	1	0	0	0	0	9	13
1	15.7517	8.29696e-06	0.00465782	2.82843	2771	1	0	0	0	0	9	12
1	3.29558	4.59175e-07	0.000474084	2.82843	2775	1	0	0	0	0	9	13
1	4.27556	1.05126	0.0252419	2.82843	2777	1	5204	1	1361	0.438306	9	13
1	3.93802	0.00159898	0.027782	2.82843	2782	1	0	0	0	0	9	13
1	5.83669	1.35603e-06	0.05465	2.82843	2783	1	0	0	0	0	9	12
1	8.3324	0.0797857	0.131369	2.82843	2784	1	2993	1	797	1.88466	9	13
1	10.3553	1.8837	0.153085	2.82843	2785	1	0	0	0	0	9	12
1	2.29614	5.14852e-05	0.701985	2.82843	2786	1	0	0	0	0	9	13
1	5.78986	0.0545845	0.169228	2.82843	2790	1	0	0	0	0	9	13
1	21.0232	0.000550198	0.00560682	2.82843	2792	1	0	0	0	0	9	31
1	7.0414	0.073198	0.130144	2.82843	2794	1	0	0	0	0	9	13
1	9.36603	0.000341115	0.0162841	2.82843	2796	1	4853	1	1272	0.219349	9	13
1	15.7947	0.000403673	0.032315	2.82843	2797	1	0	0	0	0	9	16
1	4.77322	0.00799727	0.0220534	2.82843	2799	1	0	0	0	0	9	24
1	4.51341	0.071269	0.0745492	2.82843	2804	1	0	0	0	0	9	12
1	19.5807	0.00684954	0.00194436	2.82843	2809	1	1993	1	565	1.46352	9	20
1	11.4351	0.248117	0.0928119	2.82843	2812	1	0	0	0	0	9	18
1	3.05464	4.55309e-06	0.87874	2.82843	2813	1	0	0	0	0	9	17
1	8.00186	0.000409543	0.0172095	2.82843	2817	1	0	0	0	0	9	18
1	18.872	0.000125486	0.0162197	2.82843	2820	1	0	0	0	0	9	13
1	10.7922	1.23028e-07	0.0819939	2.82843	2835	1	0	0	0	0	9	15
1	19.4909	0.0130616	0.125785	2.82843	2840	1	0	0	0	0	9	12
1	15.1255	0.0155216	0.143705	2.82843	2842	1	0	0	0	0	9	12
1	5.64774	5.60612e-06	0.0053593	2.82843	2843	1	0	0	0	0	9	12
1	7.07242	0.161546	0.224042	2.82843	2845	1	0	0	0	0	9	17
1	8.38707	0.00278797	0.047116	2.82843	2849	1	3079	1	823	2.16423	9	12
1	6.812	0.0772667	0.0865139	2.82843	2853	1	0	0	0	0	9	12
1	4.63819	0.019769	0.0304612	2.82843	2857	1	5296	1	1386	1.93621	9	12
1	17.5826	0.0348481	0.00114862	2.82843	2860	1	0	0	0	0	9	13
1	2.64164	0.143081	0.16927	2.82843	2862	1	0	0	0	0	9	14
1	17.8518	0.000277786	0.0129204	2.82843	2869	1	0	0	0	0	9	12
1	5.51338	2.21472e-06	0.0853035	2.82843	2871	1	0	0	0	0	9	14
1	7.57865	0.0194635	0.0212884	2.82843	2874	1	0	0	0	0	9	14
1	12.0598	8.19421e-07	0.0191811	2.82843	2875	1	0	0	0	0	9	13
1	6.32442	0.00942601	0.196927	2.82843	2880	1	4481	1	1182	1.3149	9	16
1	5.13935	0.00902355	0.00568584	2.82843	2881	1	0	0	0	0	9	19
1	8.2388	0.0676148	0.370608	2.82843	2886	1	0	0	0	0	9	18
1	2.41654	0.0385909	0.492462	2.82843	2887	1	2094	1	588	2.52277	9	12
1	7.00864	0.00416905	0.101312	2.82843	2889	1	0	0	0	0	9	12
1	18.872	0.0111245	0.00170833	2.82843	2890	1	0	0	0	0	9	12
1	14.2875	0.0149656	0.00140088	2.82843	2893	1	0	0	0	0	9	14
1	5.34652	0.0504764	0.0598963	2.82843	2895	1	4937	1	1291	1.469	9	14
1	6.48078	0.000647827	0.0374063	2.82843	2896	1	0	0	0	0	9	13
1	8.04393	0.135957	0.300786	2.82843	2897	1	0	0	0	0	9	13
1	7.09798	0.0019256	0.00780325	2.82843	2902	1	0	0	0	0	9	12
1	2.66909	0.000827	0.297963	2.82843	2905	1	0	0	0	0	9	15
1	3.03413	0.0728363	0.154317	2.82843	2906	1	963	1	291	0.513823	9	14
1	7.62331	0.0077273	0.0382274	2.82843	2908	1	0	0	0	0	9	13
1	12.0034	0.00670354	0.0142272	2.82843	2909	1	0	0	0	0	9	13
1	7.59171	0.00082935	0.0404963	2.82843	2912	1	3150	1	839	1.96238	9	13
1	5.42347	0.0100319	0.0180327	2.82843	2915	1	0	0	0	0	9	12
1	7.20463	3.72765e-05	0.0172589	2.82843	2916	1	0	0	0	0	9	14
1	8.11422	0.000886408	0.0229919	2.82843	2922	1	0	0	0	0	9	13
1	5.08461	0.000705041	0.0374927	2.82843	2924	1	0	0	0	0	9	12
1	5.96601	0.0354233	0.126127	2.82843	2927	1	1031	1	310	2.22379	9	14
1	13.758	0.00323056	0.0137889	2.82843	2930	1	1606	1	459	0.356784	9	20
1	2.2217	2.8671e-07	0.0181534	2.82843	2932	1	0	0	0	0	9	12
1	7.39216	0.056426	0.0425625	2.82843	2933	1	4559	2	1202	2.75506	9	13
1	8.52148	0.00773518	5.47523e-05	2.82843	2940	1	0	0	0	0	9	15
1	2.3663	0.102294	0.0560697	2.82843	2941	1	0	0	0	0	9	13
1	3.73767	1.63931e-05	0.052525	2.82843	2943	1	0	0	0	0	9	14
1	2.99312	0.000470118	0.0437575	2.82843	2945	1	0	0	0	0	9	12
1	3.67525	0.0838357	0.356977	2.82843	2946	1	0	0	0	0	9	12
1	5.81494	0.00602243	0.106823	2.82843	2947	1	0	0	0	0	9	17
1	13.3111	0.00404954	0.0451332	2.82843	2948	1	0	0	0	0	9	13
1	4.01335	0.000289369	0.131698	2.82843	2951	1	4990	1	1303	2.819	9	16
1	7.18387	0.0505754	0.016561	2.82843	2953	1	0	0	0	0	9	16
1	3.16246	6.11711e-08	0.0686	2.82843	2955	1	0	0	0	0	9	12
1	4.24948	4.11789e-05	0.0297932	2.82843	2961	1	2192	1	615	1.24324	9	14
1	2.84931	0.0372772	1.30082	2.82843	2964	1	0	0	0	0	9	13
1	5.07711	0.00387045	0.046839	2.82843	2965	1	0	0	0	0	9	14
1	4.02787	0.0478047	0.356507	2.82843	2968	1	0	0	0	0	9	12
1	63.979	0.000240169	0.00139703	2.82843	2969	1	0	0	0	0	9	13
1	2.93728	7.18226e-05	0.235929	2.82843	2972	1	0	0	0	0	9	12
1	5.45069	0.000147485	0.233758	2.82843	2978	1	0	0	0	0	9	14
1	3.19772	0.000123587	0.53586	2.82843	2979	1	0	0	0	0	9	17
1	9.94217	0.0059547	0.0149664	2.82843	2983	1	0	0	0	0	9	21
1	5.20387	0.00337352	0.248063	2.82843	2988	1	0	0	0	0	9	13
1	8.99747	0.086129	0.0906011	2.82843	2989	1	0	0	0	0	9	12
1	15.397	0.00619611	0.00750118	2.82843	2993	1	0	0	0	0	9	14
1	4.62204	0.000141291	0.24252	2.82843	2996	1	0	0	0	0	9	13
1	7.96086	0.000131004	0.0325039	2.82843	2999	1	0	0	0	0	10	13
1	99.742	4.63293e-05	0.0111772	2.82843	3000	1	3	1	2	0.81775	10	18
1	19.7265	0.0266928	0.00379495	2.82843	3001	1	6	1	4	2.36132	10	15
1	5.02686	0.000749316	0.344696	2.82843	3004	1	0	0	0	0	10	14
1	19.4094	0.00649898	0.0441023	2.82843	3005	1	1196	1	361	0.411511	10	14
1	5.8105	0.000417277	0.123121	2.82843	3006	1	0	0	0	0	10	16
1	7.60207	6.18356e-05	0.0256725	2.82843	3008	1	0	0	0	0	10	14
1	6.60089	1.08507	0.104096	2.82843	3010	1	0	0	0	0	10	15
1	10.1504	0.053164	1.57453	2.82843	3011	1	2237	2	624	0.253626	10	14
1	11.4019	1.32498e-06	0.0947607	2.82843	3012	1	0	0	0	0	10	13
1	9.91231	0.00316271	0.310958	2.82843	3013	1	0	0	0	0	10	15
1	11.5514	0.00102326	0.00219634	2.82843	3014	1	0	0	0	0	10	13
1	3.00041	0.320518	4.18801	2.82843	3015	1	0	0	0	0	10	14
1	13.9399	0.16558	3.18178	2.82843	3016	1	3698	2	992	0.747388	10	19
1	5.41137	0.202348	0.0833853	2.82843	3022	1	3701	2	994	1.26822	10	13
1	4.45455	4.55317e-06	0.473092	2.82843	3024	1	4147	1	1096	2.30137	10	17
1	13.466	0.687601	0.596788	2.82843	3025	1	0	0	0	0	10	13
1	14.555	0.00158775	0.0120582	2.82843	3029	1	0	0	0	0	10	21
1	30.2314	0.000672145	0.0191064	2.82843	3034	1	5045	1	1322	1.99584	10	17
1	75.5196	0.000233444	6.89258e-05	2.82843	3035	1	5043	1	1321	1.27172	10	18
1	22.108	0.000759952	0.0129039	2.82843	3036	1	4672	1	1225	1.11507	10	17
1	4.92806	0.00029599	3.71562	2.82843	3039	1	0	0	0	0	10	13
1	6.43595	0.000729263	0.0795397	2.82843	3041	1	0	0	0	0	10	18
1	7.41652	0.00159989	0.0683528	2.82843	3043	1	0	0	0	0	10	13
1	8.72359	0.000397393	0.131943	2.82843	3044	1	0	0	0	0	10	17
1	5.95886	0.000818461	0.0566182	2.82843	3045	1	0	0	0	0	10	13
1	15.3608	0.000397169	0.0287712	2.82843	3046	1	0	0	0	0	10	14
1	5.54256	0.0745979	0.409671	2.82843	3047	1	5053	2	1324	1.88809	10	13
1	8.41937	7.27196e-05	0.0239804	2.82843	3048	1	0	0	0	0	10	16
1	20.3199	0.682869	0.00969721	2.82843	3049	1	4676	1	1226	1.23014	10	14
1	3.99919	0.00452885	0.290018	2.82843	3050	1	0	0	0	0	10	13
1	19.2395	0.00028122	0.00734842	2.82843	3052	1	0	0	0	0	10	13
1	39.923	0.000401099	0.000288824	2.82843	3053	1	0	0	0	0	10	15
1	3.5855	0.00013002	0.0673664	2.82843	3054	1	0	0	0	0	10	13
1	6.22884	0.00486602	0.0135861	2.82843	3055	1	0	0	0	0	10	13
1	4.79431	0.00142462	0.0440968	2.82843	3057	1	0	0	0	0	10	14
1	30.0114	0.000892088	0.00293745	2.82843	3058	1	0	0	0	0	10	13
1	6.61047	0.00454352	0.0111066	2.82843	3059	1	0	0	0	0	10	15
1	12.464	0.0228742	0.0904715	2.82843	3060	1	0	0	0	0	10	13
1	3.32362	0.423661	0.00179397	2.82843	3062	1	0	0	0	0	10	17
1	6.90941	0.14398	0.013099	2.82843	3063	1	0	0	0	0	10	14
1	16.8882	0.00300998	0.0313871	2.82843	3065	1	0	0	0	0	10	13
1	29.6078	0.000276691	0.00475311	2.82843	3069	1	0	0	0	0	10	13
1	9.39799	0.00148222	0.0796012	2.82843	3070	1	0	0	0	0	10	17
1	11.4203	0.000614608	0.0108626	2.82843	3071	1	1268	1	374	1.74127	10	17
1	8.34233	0.00421376	0.104923	2.82843	3073	1	0	0	0	0	10	13
1	22.1177	0.00116274	0.00624125	2.82843	3074	1	0	0	0	0	10	25
1	5.40277	0.000945401	0.0890371	2.82843	3076	1	0	0	0	0	10	14
1	14.3182	0.0107913	0.0296871	2.82843	3079	1	0	0	0	0	10	21
1	4.83539	0.0134961	0.0970115	2.82843	3080	1	0	0	0	0	10	15
1	27.4576	0.00475247	0.01623	2.82843	3083	1	183	3	51	0.34364	10	19
1	5.62111	0.000366107	0.130248	2.82843	3086	1	0	0	0	0	10	13
1	4.78765	1.35866e-05	0.0316939	2.82843	3089	1	2831	1	763	2.4591	10	15
1	14.3661	0.467392	0.0175072	2.82843	3090	1	3307	2	879	0.0676145	10	15
1	23.639	0.0497338	0.00421955	2.82843	3091	1	0	0	0	0	10	13
1	1.96955	0.00347325	0.840289	2.82843	3092	1	2830	1	762	2.91561	10	14
1	9.08607	0.000287747	0.000805485	2.82843	3095	1	0	0	0	0	10	14
1	8.17304	0.0864654	0.622649	2.82843	3102	1	0	0	0	0	10	13
1	9.0954	0.00953716	0.0873539	2.82843	3104	1	0	0	0	0	10	15
1	22.4307	0.0534017	0.0259108	2.82843	3107	1	4221	2	1104	0.598551	10	13
1	7.69385	0.0727343	0.276949	2.82843	3108	1	0	0	0	0	10	14
1	10.7829	0.00131525	0.0501074	2.82843	3109	1	0	0	0	0	10	13
1	25.1156	0.0105743	0.00294041	2.82843	3111	1	0	0	0	0	10	15
1	5.75276	0.752364	0.0119542	2.82843	3112	1	0	0	0	0	10	15
1	44.2058	0.0206769	0.00656239	2.82843	3114	1	0	0	0	0	10	18
1	6.2457	0.00594986	0.219367	2.82843	3117	1	0	0	0	0	10	15
1	17.0068	0.282177	0.00258204	2.82843	3118	1	0	0	0	0	10	19
1	6.63864	4.2757e-05	0.0496101	2.82843	3125	1	0	0	0	0	10	16
1	3.15823	0.00236354	0.0246697	2.82843	3127	1	0	0	0	0	10	15
1	8.25265	0.00936921	0.0250102	2.82843	3131	1	0	0	0	0	10	13
1	9.8958	0.00136146	0.0674111	2.82843	3132	1	0	0	0	0	10	14
1	6.0681	0.133298	0.458552	2.82843	3133	1	0	0	0	0	10	14
1	8.08991	0.0360038	0.184791	2.82843	3135	1	322	1	95	1.10749	10	13
1	4.01741	1.02248e-06	0.353804	2.82843	3140	1	0	0	0	0	10	19
1	14.4351	0.0738515	0.0704666	2.82843	3141	1	0	0	0	0	10	14
1	26.5677	0.000512877	0.00932955	2.82843	3143	1	0	0	0	0	10	13
1	87.9263	0.00483575	0.00644915	2.82843	3145	1	350	1	107	1.89546	10	22
1	12.2809	0.00225395	0.00124918	2.82843	3147	1	3365	1	896	0.448455	10	13
1	12.3232	7.87347e-07	0.101082	2.82843	3148	1	3804	1	1014	2.06633	10	22
1	6.72834	0.00301104	0.0170184	2.82843	3149	1	3371	1	897	2.27582	10	18
1	6.83686	0.014609	0.0114244	2.82843	3152	1	0	0	0	0	10	13
1	22.2318	0.000871592	0.00460368	2.82843	3154	1	365	1	110	1.17121	10	14
1	7.60338	0.443668	0.0829457	2.82843	3157	1	0	0	0	0	10	16
1	14.5076	0.00243067	0.0108887	2.82843	3163	1	0	0	0	0	10	16
1	5.54563	0.0118521	0.0767413	2.82843	3164	1	0	0	0	0	10	15
1	12.7043	0.000557083	0.00591894	2.82843	3165	1	0	0	0	0	10	20
1	2.42463	0.219398	2.36343	2.82843	3167	1	0	0	0	0	10	14
1	12.2167	0.000799992	0.0377536	2.82843	3168	1	0	0	0	0	10	15
1	7.89001	0.000113435	0.433077	2.82843	3170	1	0	0	0	0	10	20
1	41.6395	0.00289226	0.000893458	2.82843	3174	1	419	2	128	0.364875	10	15
1	6.93358	6.07395e-07	0.051335	2.82843	3175	1	0	0	0	0	10	17
1	6.1003	0.00986498	0.00460475	2.82843	3180	1	0	0	0	0	10	13
1	8.12145	0.00038105	0.0349955	2.82843	3183	1	0	0	0	0	10	16
1	112.441	0.0118767	0.0817767	2.82843	3184	1	449	1	138	2.40394	10	14
1	16.0325	0.00699106	0.0241025	2.82843	3185	1	0	0	0	0	10	13
1	16.7404	0.680667	0.0434261	2.82843	3188	1	3412	2	913	1.13806	10	19
1	4.5179	0.000455696	0.0314493	2.82843	3191	1	0	0	0	0	10	14
1	6.17592	8.75731e-05	0.421932	2.82843	3197	1	0	0	0	0	10	15
1	10.4213	1.14634	2.70996	2.82843	3198	1	0	0	0	0	10	13
1	5.37117	0.00976969	0.0304163	2.82843	3202	1	0	0	0	0	10	13
1	12.1583	0.00275782	0.0116793	2.82843	3203	1	0	0	0	0	10	15
1	5.16995	0.000697139	0.0984691	2.82843	3206	1	0	0	0	0	10	13
1	100.92	0.00025629	0.0026519	2.82843	3207	1	0	0	0	0	10	16
1	6.75526	0.000108821	0.049736	2.82843	3208	1	0	0	0	0	10	15
1	7.55655	3.5772e-05	0.0842529	2.82843	3210	1	0	0	0	0	10	13
1	4.60385	0.00029152	0.132317	2.82843	3211	1	0	0	0	0	10	15
1	8.31413	0.000829065	0.0132516	2.82843	3215	1	0	0	0	0	10	13
1	2.66485	2.56809e-07	1.1692	2.82843	3217	1	522	1	157	2.74052	10	14
1	19.5327	0.000910979	0.0142065	2.82843	3224	1	0	0	0	0	10	15
1	10.8743	0.203994	0.026753	2.82843	3229	1	1953	1	556	1.69292	10	16
1	11.7959	0.00129089	0.113383	2.82843	3233	1	0	0	0	0	10	20
1	11.064	0.121757	0.0262888	2.82843	3234	1	0	0	0	0	10	14
1	9.83009	0.000135557	0.10999	2.82843	3235	1	0	0	0	0	10	13
1	13.9006	0.0598651	0.0254771	2.82843	3236	1	0	0	0	0	10	13
1	8.82024	0.000216915	0.05272	2.82843	3243	1	0	0	0	0	10	13
1	8.04422	0.00472033	0.0493829	2.82843	3246	1	0	0	0	0	10	19
1	40.0425	0.496852	2.10226	2.82843	3248	1	0	0	0	0	10	14
1	9.6508	0.0249385	0.00153905	2.82843	3249	1	0	0	0	0	10	15
1	3.83556	4.48742e-05	0.113996	2.82843	3253	1	0	0	0	0	10	14
1	5.79771	3.62346e-05	0.0331635	2.82843	3254	1	0	0	0	0	10	13
1	12.9109	0.000128652	0.0241552	2.82843	3255	1	0	0	0	0	10	15
1	3.96368	0.0567036	2.81224	2.82843	3257	1	0	0	0	0	10	14
1	11.5359	0.0274689	0.00787057	2.82843	3259	1	0	0	0	0	10	14
1	22.5152	0.00205122	0.00849958	2.82843	3260	1	0	0	0	0	10	16
1	8.10973	0.0335974	0.289519	2.82843	3272	1	4384	1	1153	2.29474	10	15
1	13.1915	0.0153633	0.0332519	2.82843	3273	1	0	0	0	0	10	13
1	6.30265	0.00408419	0.0589367	2.82843	3275	1	0	0	0	0	10	22
1	3.06047	0.00697141	0.159308	2.82843	3278	1	0	0	0	0	10	14
1	12.0181	0.00293625	0.0497347	2.82843	3282	1	0	0	0	0	10	18
1	8.97478	0.00581498	0.0342721	2.82843	3283	1	693	3	207	0.714286	10	21
1	10.4412	0.00189562	0.0208834	2.82843	3286	1	0	0	0	0	10	13
1	4.85452	0.0490954	0.238637	2.82843	3287	1	0	0	0	0	10	15
1	7.91571	1.8471e-06	0.00430467	2.82843	3289	1	0	0	0	0	10	17
1	18.8373	0.000270109	0.000109364	2.82843	3290	1	0	0	0	0	10	15
1	1.7951	1.49405e-06	2.76058	2.82843	3291	1	3954	1	1051	1.80463	10	15
1	73.8226	0.000509336	0.0074155	2.82843	3293	1	5269	1	1380	2.65786	10	18
1	11.6556	0.0807288	0.00872682	2.82843	3294	1	0	0	0	0	10	17
1	16.7982	0.269011	0.196515	2.82843	3295	1	0	0	0	0	10	13
1	11.2115	3.50852e-05	0.0740941	2.82843	3298	1	0	0	0	0	10	14
1	6.93299	0.000297847	0.000858117	2.82843	3299	1	0	0	0	0	10	13
1	22.0608	0.171014	0.0647989	2.82843	3303	1	0	0	0	0	10	17
1	9.69279	0.00187337	0.00455842	2.82843	3304	1	0	0	0	0	10	17
1	8.25182	0.373552	0.207154	2.82843	3309	1	0	0	0	0	10	15
1	40.1672	0.0118632	0.00413432	2.82843	3313	1	0	0	0	0	10	16
1	4.6755	0.0266011	0.0244748	2.82843	3315	1	0	0	0	0	10	15
1	19.7855	0.00163649	0.00168106	2.82843	3321	1	0	0	0	0	10	19
1	7.14887	6.01775e-05	0.01673	2.82843	3322	1	0	0	0	0	10	15
1	14.3938	1.59301e-07	0.00733191	2.82843	3324	1	0	0	0	0	10	15
1	6.09092	0.0011609	0.0153635	2.82843	3325	1	0	0	0	0	10	15
1	5.54141	1.9921e-05	0.136942	2.82843	3326	1	0	0	0	0	10	14
1	6.51588	9.69286e-06	0.0588413	2.82843	3327	1	0	0	0	0	10	20
1	5.01953	0.0130424	0.0797466	2.82843	3332	1	800	1	237	0.661423	10	14
1	8.82861	0.00967744	0.0842344	2.82843	3334	1	4454	1	1174	2.30489	10	13
1	8.86488	0.0164022	0.0388809	2.82843	3340	1	0	0	0	0	10	19
1	17.9436	0.00688713	0.0523677	2.82843	3344	1	4465	1	1178	2.39533	10	18
1	12.8676	9.43438e-06	0.116662	2.82843	3347	1	0	0	0	0	10	14
1	8.47826	0.00873586	0.0233691	2.82843	3352	1	0	0	0	0	10	23
1	16.8574	0.0194435	0.258383	2.82843	3353	1	0	0	0	0	10	16
1	15.2366	0.0732785	0.00148698	2.82843	3355	1	0	0	0	0	10	13
1	15.2851	0.000130684	0.00327628	2.82843	3357	1	0	0	0	0	10	14
1	7.77717	0.00638904	0.0186836	2.82843	3358	1	0	0	0	0	10	15
1	3.22091	0.00843403	0.17432	2.82843	3359	1	0	0	0	0	10	13
1	6.82497	0.014498	0.000117625	2.82843	3360	1	4478	1	1181	2.99076	10	19
1	7.7885	0.0155831	0.136497	2.82843	3361	1	0	0	0	0	10	13
1	4.18134	0.00259324	0.0326095	2.82843	3364	1	0	0	0	0	10	15
1	8.35919	6.77978e-05	0.0704923	2.82843	3365	1	0	0	0	0	10	14
1	8.52802	0.00885433	0.298277	2.82843	3366	1	0	0	0	0	10	16
1	13.7809	0.0459918	0.00284957	2.82843	3372	1	0	0	0	0	10	15
1	4.10064	8.58175e-06	0.156307	2.82843	3374	1	0	0	0	0	10	13
1	13.8356	0.00688435	0.024742	2.82843	3376	1	2608	1	708	1.99532	10	16
1	40.8574	0.0379499	0.000853681	2.82843	3378	1	0	0	0	0	10	14
1	4.82583	6.67648e-05	0.019162	2.82843	3379	1	0	0	0	0	10	13
1	19.0199	0.00162555	0.0108684	2.82843	3380	1	0	0	0	0	10	15
1	9.63788	0.720208	0.0335508	2.82843	3385	1	2610	1	709	1.14497	10	14
1	4.67694	1.30151e-06	0.0161078	2.82843	3388	1	0	0	0	0	10	16
1	21.2541	0.00106998	0.00392269	2.82843	3390	1	0	0	0	0	10	21
1	11.1922	3.21097e-05	0.21639	2.82843	3392	1	0	0	0	0	10	15
1	97.4708	0.000356777	0.00220668	2.82843	3393	1	1573	1	450	1.37091	10	20
1	8.97662	0.196055	0.44011	2.82843	3394	1	3582	1	962	1.82585	10	13
1	4.64309	0.107374	0.207579	2.82843	3396	1	0	0	0	0	10	13
1	5.79888	0.00132508	0.0776969	2.82843	3401	1	0	0	0	0	10	22
1	6.42325	1.14933	0.218747	2.82843	3406	1	5359	1	1399	1.26757	10	14
1	3.18398	1.09397	0.307345	2.82843	3410	1	0	0	0	0	10	17
1	20.3664	0.000577277	0.00978715	2.82843	3412	1	4535	1	1196	1.81976	10	17
1	14.4056	0.196208	0.0803789	2.82843	3413	1	0	0	0	0	10	13
1	8.34231	0.00700348	0.0368835	2.82843	3414	1	0	0	0	0	10	14
1	7.02491	0.000803672	0.0844631	2.82843	3416	1	0	0	0	0	10	14
1	2.58245	0.316013	0.23468	2.82843	3418	1	4957	1	1293	1.94982	10	15
1	4.11171	0.0118138	0.169141	2.82843	3419	1	0	0	0	0	10	14
1	3.35805	1.92198e-06	0.0170114	2.82843	3423	1	0	0	0	0	10	14
1	5.77719	0.000107305	0.0202102	2.82843	3425	1	0	0	0	0	10	13
1	9.59278	0.105408	0.0307087	2.82843	3429	1	0	0	0	0	10	20
1	7.99252	0.108952	0.755955	2.82843	3430	1	0	0	0	0	10	14
1	2.43283	8.77134e-05	0.262778	2.82843	3431	1	0	0	0	0	10	13
1	4.21013	0.395101	0.158741	2.82843	3432	1	0	0	0	0	10	17
1	12.6005	0.285839	0.0145236	2.82843	3433	1	0	0	0	0	10	14
1	6.96458	0.349056	0.0247716	2.82843	3439	1	0	0	0	0	10	16
1	7.15913	1.37474	0.218226	2.82843	3441	1	0	0	0	0	10	15
1	14.4553	0.987414	0.00826322	2.82843	3442	1	0	0	0	0	10	14
1	4.23623	0.010257	0.0713524	2.82843	3450	1	4090	1	1083	2.44428	10	16
1	11.4564	0.356582	0.383466	2.82843	3455	1	0	0	0	0	10	16
1	7.61944	0.0747692	0.252916	2.82843	3456	1	5407	1	1413	1.13197	10	13
1	2.36563	0.325411	0.382453	2.82843	3462	1	0	0	0	0	10	13
1	3.29409	0.0193341	0.0476685	2.82843	3463	1	0	0	0	0	10	13
1	16.2933	0.0156965	0.00265153	2.82843	3466	1	0	0	0	0	10	14
1	5.13813	0.000616575	0.367418	2.82843	3468	1	0	0	0	0	10	17
1	2.92232	0.127209	0.204483	2.82843	3471	1	3657	1	982	2.25545	10	13
1	6.14164	0.826485	0.253608	2.82843	3473	1	0	0	0	0	10	14
1	2.84873	0.00105974	0.228355	2.82843	3474	1	0	0	0	0	10	19
1	3.96959	0.0543758	0.297221	2.82843	3479	1	0	0	0	0	10	13
1	8.57369	0.0301747	0.0224317	2.82843	3483	1	0	0	0	0	10	15
1	3.79	0.000160064	0.00221089	2.82843	3487	1	5426	1	1416	2.81032	10	14
1	2.01044	0.0049664	0.430834	2.82843	3490	1	0	0	0	0	10	13
1	3.27355	0.0437097	0.0262177	2.82843	3494	1	0	0	0	0	10	13
1	3.92081	0.07266	0.128433	2.82843	3495	1	0	0	0	0	10	18
1	13.0994	0.0197595	0.0830503	2.82843	3501	1	0	0	0	0	11	14
1	20.5119	0.000950453	0.000563664	2.82843	3502	1	0	0	0	0	11	14
1	9.81037	0.00355533	0.0300487	2.82843	3503	1	0	0	0	0	11	29
1	12.7561	0.576982	2.9281	2.82843	3505	1	0	0	0	0	11	14
1	21.6756	0.00802444	0.0129757	2.82843	3506	1	41	1	11	1.62049	11	18
1	8.03119	0.0420007	0.0666016	2.82843	3510	1	0	0	0	0	11	16
1	29.585	0.00965833	0.00821922	2.82843	3517	1	0	0	0	0	11	15
1	20.0338	0.00187213	0.00512971	2.82843	3520	1	0	0	0	0	11	14
1	10.9511	0.00138265	0.0301346	2.82843	3524	1	4665	1	1224	0.227527	11	17
1	7.64787	0.113631	1.39271	2.82843	3526	1	0	0	0	0	11	18
1	17.3221	0.0151308	0.0134995	2.82843	3528	1	0	0	0	0	11	14
1	29.3768	0.000175278	0.0157578	2.82843	3533	1	0	0	0	0	11	14
1	21.0008	0.00356947	0.0516513	2.82843	3538	1	0	0	0	0	11	15
1	14.9743	0.00130874	0.00754353	2.82843	3539	1	0	0	0	0	11	24
1	28.5496	0.000555629	0.0119125	2.82843	3540	1	0	0	0	0	11	15
1	5.00084	0.00498618	0.111921	2.82843	3543	1	0	0	0	0	11	21
1	5.34106	1.75144e-06	0.0358028	2.82843	3545	1	0	0	0	0	11	15
1	5.01606	0.0972402	0.163791	2.82843	3546	1	0	0	0	0	11	14
1	13.5653	0.0026249	0.00922565	2.82843	3554	1	0	0	0	0	11	17
1	14.0479	0.000181455	0.0157583	2.82843	3555	1	0	0	0	0	11	15
1	34.786	0.00392708	0.000582139	2.82843	3556	1	0	0	0	0	11	16
1	8.70062	9.68275e-05	0.0459456	2.82843	3557	1	0	0	0	0	11	14
1	7.11906	0.000679185	0.011634	2.82843	3572	1	0	0	0	0	11	15
1	16.2634	0.0024708	0.00805401	2.82843	3575	1	0	0	0	0	11	17
1	7.59272	0.0298494	0.015351	2.82843	3576	1	0	0	0	0	11	14
1	13.9825	0.000986576	0.0211725	2.82843	3578	1	0	0	0	0	11	18
1	9.66739	0.00161523	0.125799	2.82843	3579	1	4191	1	1101	2.6168	11	14
1	10.3004	0.00609738	0.00389045	2.82843	3582	1	1282	1	380	1.35683	11	16
1	19.1981	0.00197429	0.0197111	2.82843	3583	1	0	0	0	0	11	14
1	11.0987	0.00195912	0.0222958	2.82843	3585	1	0	0	0	0	11	14
1	11.7418	0.135597	0.120495	2.82843	3592	1	0	0	0	0	11	14
1	7.86336	0.0139498	0.0249117	2.82843	3596	1	0	0	0	0	11	19
1	3.12761	3.07703e-05	0.629291	2.82843	3601	1	4728	1	1240	2.44561	11	14
1	14.6252	0.00398239	0.0213419	2.82843	3606	1	2853	1	767	1.97186	11	15
1	7.03388	0.0225915	0.0129244	2.82843	3607	1	3765	1	1005	2.33186	11	16
1	19.4399	0.202471	0.0147181	2.82843	3608	1	0	0	0	0	11	20
1	18.7611	1.1281e-06	0.000268731	2.82843	3611	1	3328	1	886	1.05355	11	15
1	2.32342	0.000194129	0.0939252	2.82843	3612	1	0	0	0	0	11	16
1	13.23	1.15409e-05	0.384989	2.82843	3614	1	0	0	0	0	11	15
1	27.7672	0.0107414	0.00495921	2.82843	3615	1	0	0	0	0	11	19
1	8.77144	0.00156998	0.00873367	2.82843	3617	1	0	0	0	0	11	15
1	4.48104	0.0818602	0.293495	2.82843	3621	1	0	0	0	0	11	15
1	7.61104	0.936607	2.54992	2.82843	3623	1	2864	2	772	2.06883	11	14
1	4.55066	2.50952e-06	0.274431	2.82843	3624	1	0	0	0	0	11	18
1	21.0278	0.0149643	0.00370817	2.82843	3625	1	0	0	0	0	11	15
1	7.44859	1.52461e-06	0.0140076	2.82843	3628	1	0	0	0	0	11	15
1	19.0171	0.000593571	0.013507	2.82843	3632	1	0	0	0	0	11	14
1	51.2808	0.00294669	0.0558639	2.82843	3635	1	315	1	92	0.863137	11	15
1	8.23398	0.00152589	0.00280497	2.82843	3639	1	0	0	0	0	11	14
1	14.1573	0.0167581	0.0168034	2.82843	3641	1	0	0	0	0	11	15
1	10.4492	0.0120577	0.0311196	2.82843	3642	1	0	0	0	0	11	14
1	5.96203	0.000474447	0.101333	2.82843	3644	1	0	0	0	0	11	18
1	13.0477	1.22514e-05	0.00287482	2.82843	3646	1	0	0	0	0	11	16
1	13.182	0.425139	0.0275401	2.82843	3653	1	0	0	0	0	11	14
1	4.64297	1.38309	0.179566	2.82843	3655	1	0	0	0	0	11	14
1	21.7918	0.00152939	0.0272079	2.82843	3656	1	0	0	0	0	11	17
1	5.54455	0.0079589	0.0467828	2.82843	3658	1	0	0	0	0	11	16
1	24.6077	0.0109412	0.00432636	2.82843	3661	1	0	0	0	0	11	14
1	10.8655	0.00559666	0.0228358	2.82843	3663	1	1849	1	526	3.03239	11	14
1	1.81394	0.601736	3.85695	2.82843	3664	1	0	0	0	0	11	16
1	9.90991	0.00362029	0.0100262	2.82843	3665	1	0	0	0	0	11	20
1	5.40613	0.00625867	0.0314757	2.82843	3666	1	0	0	0	0	11	15
1	5.06035	0.0186766	0.0891715	2.82843	3668	1	0	0	0	0	11	14
1	11.0677	0.00318065	0.0157888	2.82843	3671	1	0	0	0	0	11	19
1	2.78049	5.8183e-06	0.0684621	2.82843	3674	1	0	0	0	0	11	22
1	32.7263	0.00061878	0.0218084	2.82843	3675	1	0	0	0	0	11	21
1	4.98335	0.000100472	0.24177	2.82843	3680	1	1345	1	396	0.815993	11	15
1	7.07326	1.3259e-06	0.0860874	2.82843	3683	1	0	0	0	0	11	14
1	25.4296	0.000320417	0.00195744	2.82843	3684	1	0	0	0	0	11	18
1	9.36868	6.27852e-08	0.0207374	2.82843	3685	1	0	0	0	0	11	20
1	16.0327	0.230929	0.053475	2.82843	3689	1	4778	1	1253	0.120606	11	14
1	172.58	0.000988908	0.0810624	2.82843	3692	1	0	0	0	0	11	15
1	14.929	0.0118157	0.0697396	2.82843	3695	1	0	0	0	0	11	14
1	5.39691	6.41321e-05	0.0755484	2.82843	3698	1	1369	1	403	1.09144	11	14
1	8.37647	0.000599018	0.0486608	2.82843	3699	1	5156	1	1347	2.08478	11	21
1	26.502	0.0080577	0.0163671	2.82843	3702	1	0	0	0	0	11	14
1	17.024	0.000747837	0.00849701	2.82843	3706	1	0	0	0	0	11	14
1	6.44264	0.0336687	0.00421636	2.82843	3707	1	0	0	0	0	11	16
1	5.36382	0.0013438	0.0123273	2.82843	3712	1	0	0	0	0	11	17
1	7.44928	1.47253e-05	0.00540838	2.82843	3716	1	0	0	0	0	11	16
1	16.9169	0.823438	1.57574	2.82843	3722	1	0	0	0	0	11	14
1	12.2332	0.0140366	0.0147847	2.82843	3723	1	0	0	0	0	11	18
1	4.10927	0.000463293	0.0296773	2.82843	3724	1	0	0	0	0	11	21
1	9.42093	0.000169109	0.0264572	2.82843	3733	1	0	0	0	0	11	14
1	7.66048	0.274858	0.156985	2.82843	3735	1	0	0	0	0	11	20
1	13.7553	0.000564728	0.0639344	2.82843	3737	1	0	0	0	0	11	14
1	18.9159	0.00325997	0.0246185	2.82843	3738	1	0	0	0	0	11	14
1	14.5489	0.000800614	0.000873518	2.82843	3739	1	0	0	0	0	11	21
1	28.4179	0.000441695	0.0128708	2.82843	3742	1	0	0	0	0	11	16
1	10.6879	0.00972153	0.000425672	2.82843	3746	1	0	0	0	0	11	26
1	7.27973	0.0157178	0.279726	2.82843	3748	1	0	0	0	0	11	14
1	7.14577	0.0153245	0.0435399	2.82843	3749	1	541	1	166	1.22498	11	15
1	9.48735	0.00811894	0.0115532	2.82843	3752	1	0	0	0	0	11	16
1	3.54523	3.33747e-05	0.154227	2.82843	3753	1	0	0	0	0	11	15
1	3.06465	0.000368468	0.220854	2.82843	3754	1	0	0	0	0	11	14
1	15.3543	0.00244128	0.0727575	2.82843	3756	1	0	0	0	0	11	15
1	6.4238	0.0698659	0.0577454	2.82843	3758	1	569	1	170	1.67065	11	17
1	7.21446	0.0123762	0.0228995	2.82843	3767	1	0	0	0	0	11	15
1	4.35608	0.395937	0.297008	2.82843	3770	1	0	0	0	0	11	15
1	10.1409	0.00370358	0.0155289	2.82843	3771	1	0	0	0	0	11	19
1	15.9224	0.0107023	0.0332468	2.82843	3776	1	0	0	0	0	11	17
1	20.6435	0.0166368	0.00722669	2.82843	3779	1	0	0	0	0	11	22
1	10.0627	0.0408357	0.00666407	2.82843	3784	1	0	0	0	0	11	17
1	9.95625	1.01003e-05	0.0173402	2.82843	3785	1	0	0	0	0	11	15
1	12.1244	0.000282556	0.0326231	2.82843	3787	1	0	0	0	0	11	17
1	15.7512	0.0072348	0.978408	2.82843	3788	1	3466	2	927	0.135376	11	15
1	10.1689	0.152951	0.0376841	2.82843	3789	1	0	0	0	0	11	22
1	7.83537	0.0303011	0.313707	2.82843	3792	1	2488	1	680	2.08629	11	21
1	16.25	0.0560074	0.0155613	2.82843	3793	1	3464	1	925	1.82849	11	17
1	10.398	0.56202	0.00876795	2.82843	3794	1	1974	1	562	0.0225738	11	21
1	8.27068	0.000783208	0.0151763	2.82843	3795	1	0	0	0	0	11	14
1	8.2983	0.000338395	0.00393011	2.82843	3796	1	5225	1	1365	0.45981	11	17
1	6.26726	0.0464131	0.0582391	2.82843	3797	1	0	0	0	0	11	14
1	7.39353	2.50993e-05	0.784561	2.82843	3800	1	0	0	0	0	11	15
1	7.00114	0.0268575	0.085897	2.82843	3801	1	0	0	0	0	11	16
1	7.13485	0.000808456	0.096114	2.82843	3804	1	0	0	0	0	11	22
1	8.91368	0.00013264	0.0420068	2.82843	3805	1	0	0	0	0	11	14
1	24.2848	0.0194538	0.0449897	2.82843	3808	1	0	0	0	0	11	14
1	6.75462	0.00242706	0.11468	2.82843	3811	1	0	0	0	0	11	18
1	9.14505	0.0889874	0.000733915	2.82843	3817	1	0	0	0	0	11	16
1	5.32133	0.050335	0.385467	2.82843	3821	1	0	0	0	0	11	15
1	5.1409	0.000341948	0.115286	2.82843	3822	1	0	0	0	0	11	14
1	37.4236	0.0239212	0.0672446	2.82843	3823	1	0	0	0	0	11	15
1	3.22037	0.0104627	0.163041	2.82843	3827	1	0	0	0	0	11	15
1	74.6298	0.00938	0.00622007	2.82843	3829	1	0	0	0	0	11	19
1	4.24942	0.000130275	0.0532942	2.82843	3834	1	0	0	0	0	11	14
1	8.12405	0.0134509	0.0346537	2.82843	3836	1	0	0	0	0	11	15
1	18.8908	0.0241473	0.000132851	2.82843	3839	1	0	0	0	0	11	14
1	5.22788	0.000632482	0.0265371	2.82843	3840	1	5263	1	1378	2.16522	11	20
1	5.57249	0.00522819	0.140163	2.82843	3846	1	0	0	0	0	11	16
1	4.15427	3.36765e-05	0.0382392	2.82843	3847	1	0	0	0	0	11	15
1	156.439	0.000339693	0.000650399	2.82843	3855	1	750	1	223	2.63061	11	15
1	5.99873	0.0510605	0.00380585	2.82843	3856	1	0	0	0	0	11	16
1	16.7144	0.0811118	0.0328733	2.82843	3857	1	0	0	0	0	11	14
1	13.5504	0.00694171	0.00137236	2.82843	3859	1	0	0	0	0	11	16
1	13.883	0.0441458	0.0278358	2.82843	3863	1	0	0	0	0	11	17
1	6.84194	0.109786	0.047555	2.82843	3864	1	0	0	0	0	11	17
1	18.6209	0.0224841	0.00890071	2.82843	3866	1	775	1	230	0.263753	11	16
1	26.1281	0.00180612	0.00231344	2.82843	3867	1	0	0	0	0	11	17
1	30.1422	0.0111475	0.0240497	2.82843	3868	1	0	0	0	0	11	19
1	6.35433	0.0127671	0.243196	2.82843	3869	1	2551	1	694	2.614	11	18
1	7.26961	0.000237526	0.0622222	2.82843	3871	1	0	0	0	0	11	18
1	7.35304	9.14798e-06	0.00973471	2.82843	3877	1	0	0	0	0	11	14
1	4.9303	0.0136277	0.00366445	2.82843	3882	1	0	0	0	0	11	22
1	6.14335	3.59391e-07	0.206506	2.82843	3888	1	0	0	0	0	11	15
1	12.9379	0.000152228	0.00958527	2.82843	3889	1	0	0	0	0	11	14
1	12.9707	0.0064634	0.0593428	2.82843	3890	1	2578	1	701	2.63991	11	17
1	4.9327	0.00161832	0.0538876	2.82843	3893	1	0	0	0	0	11	14
1	5.59999	0.929527	0.0740817	2.82843	3894	1	3106	1	830	1.47289	11	14
1	4.02655	0.374557	0.759758	2.82843	3895	1	0	0	0	0	11	22
1	8.80846	5.47591e-05	0.0131055	2.82843	3898	1	0	0	0	0	11	15
1	40.2899	0.000795413	0.00546239	2.82843	3899	1	0	0	0	0	11	14
1	4.73162	0.0401234	0.00472266	2.82843	3901	1	0	0	0	0	11	15
1	2.85278	1.78768e-05	0.292326	2.82843	3907	1	0	0	0	0	11	20
1	6.2748	2.91148e-07	0.00439333	2.82843	3908	1	0	0	0	0	11	15
1	3.60919	0.000611913	0.0651173	2.82843	3914	1	0	0	0	0	11	20
1	7.29311	0.0426382	0.105101	2.82843	3918	1	0	0	0	0	11	17
1	9.82933	0.0108033	0.133464	2.82843	3919	1	0	0	0	0	11	17
1	4.68451	0.000199825	0.197994	2.82843	3921	1	0	0	0	0	11	14
1	25.2601	0.0608878	0.0231416	2.82843	3922	1	0	0	0	0	11	19
1	6.89605	0.0974165	0.0402141	2.82843	3923	1	0	0	0	0	11	29
1	13.287	0.00499851	0.0281524	2.82843	3924	1	0	0	0	0	11	18
1	7.97611	0.0146596	0.0195458	2.82843	3927	1	0	0	0	0	11	15
1	33.4979	0.260757	0.14563	2.82843	3928	1	1561	1	449	0.581516	11	17
1	2.16796	0.0196283	1.44238	2.82843	3929	1	0	0	0	0	11	16
1	12.2228	0.0254518	0.0506039	2.82843	3931	1	0	0	0	0	11	18
1	4.93918	0.00833767	0.00278698	2.82843	3933	1	0	0	0	0	11	20
1	7.50355	0.044858	0.270329	2.82843	3938	1	0	0	0	0	11	17
1	12.7672	0.00110734	0.0147798	2.82843	3939	1	0	0	0	0	11	14
1	8.53854	3.62995e-07	0.183651	2.82843	3941	1	0	0	0	0	11	14
1	1.76866	1.52093e-07	1.11622	2.82843	3942	1	0	0	0	0	11	16
1	4.78366	0.000101403	0.176102	2.82843	3943	1	0	0	0	0	11	14
1	5.98471	0.000706348	0.035969	2.82843	3944	1	3138	2	835	0.373041	11	16
1	2.8688	6.91827e-05	0.277987	2.82843	3945	1	0	0	0	0	11	16
1	11.7998	0.191112	0.070574	2.82843	3946	1	0	0	0	0	11	28
1	7.53688	4.42701e-09	0.231614	2.82843	3950	1	0	0	0	0	11	20
1	10.193	0.0404198	0.0379086	2.82843	3954	1	3595	1	966	2.40947	11	16
1	7.20851	0.000780505	0.227974	2.82843	3955	1	0	0	0	0	11	17
1	17.4121	0.0199956	0.0197761	2.82843	3957	1	0	0	0	0	11	17
1	11.9607	1.32707e-05	0.0361583	2.82843	3958	1	0	0	0	0	11	15
1	6.53197	0.00512522	0.0289325	2.82843	3964	1	0	0	0	0	11	17
1	14.4245	0.000161244	0.0320305	2.82843	3967	1	0	0	0	0	11	17
1	4.44633	0.00111739	0.0735459	2.82843	3974	1	2665	1	721	2.40973	11	15
1	14.2082	0.000177078	0.0224457	2.82843	3976	1	0	0	0	0	11	14
1	8.83061	0.0289806	0.0255136	2.82843	3983	1	0	0	0	0	11	17
1	8.74596	0.00543336	0.0205214	2.82843	3984	1	0	0	0	0	11	15
1	10.9242	0.0422478	0.0892246	2.82843	3988	1	0	0	0	0	11	14
1	8.89011	0.0135745	0.00487322	2.82843	3989	1	0	0	0	0	11	22
1	9.70565	0.0546413	0.535652	2.82843	3991	1	0	0	0	0	11	18
1	14.2646	0.00329425	0.0071781	2.82843	3992	1	1625	1	466	2.18817	11	18
1	5.87039	0.000391361	0.129169	2.82843	3995	1	0	0	0	0	11	14
1	6.48195	0.0666488	0.854512	2.82843	3997	1	0	0	0	0	11	19
1	3.22019	5.28662e-05	0.0131027	2.82843	4000	1	0	0	0	0	11	20
1	5.10841	0.0695854	0.194837	2.82843	4002	1	0	0	0	0	11	19
1	6.53595	0.388031	0.0630266	2.82843	4007	1	4088	1	1082	0.863168	11	18
1	6.16977	0.0912212	0.744028	2.82843	4008	1	0	0	0	0	11	14
1	4.71573	0.00128622	0.0138011	2.82843	4010	1	0	0	0	0	11	14
1	9.0799	8.16372e-05	0.0569843	2.82843	4011	1	0	0	0	0	11	14
1	10.2781	0.00728205	0.0299016	2.82843	4015	1	0	0	0	0	11	16
1	8.27714	0.0015087	0.0392541	2.82843	4016	1	0	0	0	0	11	15
1	2.3314	0.00118393	0.295389	2.82843	4017	1	0	0	0	0	11	15
1	8.5147	0.155024	0.0696483	2.82843	4018	1	0	0	0	0	11	15
1	23.2558	0.0261824	0.0693809	2.82843	4021	1	0	0	0	0	11	18
1	23.9768	0.00298665	0.0231456	2.82843	4027	1	0	0	0	0	11	16
1	12.5498	0.0271893	0.096103	2.82843	4030	1	0	0	0	0	11	14
1	3.07572	0.0826641	0.20939	2.82843	4031	1	0	0	0	0	11	16
1	6.21121	0.00222243	0.110257	2.82843	4032	1	0	0	0	0	11	14
1	8.15229	0.00098427	0.103087	2.82843	4033	1	0	0	0	0	11	14
1	3.44441	0.0151928	0.0697592	2.82843	4034	1	4597	1	1210	1.88995	11	14
1	5.1007	1.37019	0.317872	2.82843	4036	1	0	0	0	0	11	19
1	5.80011	0.00103133	0.0177651	2.82843	4040	1	0	0	0	0	11	14
1	7.27865	0.00141949	0.011107	2.82843	4041	1	0	0	0	0	11	19
1	6.13436	0.00513548	0.00434244	2.82843	4045	1	2200	3	616	0.252643	11	20
1	6.19524	0.00227873	0.0882475	2.82843	4046	1	0	0	0	0	11	14
1	9.99927	1.41343e-05	0.0449316	2.82843	4049	1	0	0	0	0	11	14
1	6.48402	0.0273473	0.00189323	2.82843	4052	1	0	0	0	0	11	14
1	3.46278	0.00551569	0.0547844	2.82843	4053	1	0	0	0	0	11	15
1	8.00713	0.100545	0.0505596	2.82843	4057	1	4612	1	1214	0.748213	11	14
1	11.1879	0.000609559	0.0844978	2.82843	4058	1	0	0	0	0	11	15
1	7.42762	0.0402664	0.164919	2.82843	4061	1	0	0	0	0	11	15
1	4.84095	0.00601747	0.105045	2.82843	4063	1	0	0	0	0	11	18
1	4.22264	0.000458499	0.169419	2.82843	4064	1	0	0	0	0	11	14
1	13.7158	0.292188	0.0374268	2.82843	4065	1	0	0	0	0	11	14
1	4.61781	0.0203477	0.0420961	2.82843	4069	1	0	0	0	0	11	14
1	5.39485	0.0019717	0.0705129	2.82843	4071	1	0	0	0	0	11	14
1	2.40204	2.50812e-09	2.6347	2.82843	4076	1	0	0	0	0	11	14
1	11.3925	0.00245117	0.0137821	2.82843	4081	1	0	0	0	0	11	18
1	15.7761	0.093267	0.0100631	2.82843	4083	1	0	0	0	0	12	15
1	17.5904	9.8752e-06	0.010645	2.82843	4084	1	0	0	0	0	12	15
1	2.69212	3.26452e-07	0.00404871	2.82843	4085	1	0	0	0	0	12	15
1	26.4291	0.000963348	0.00212617	2.82843	4088	1	0	0	0	0	12	15
1	18.4438	0.0110455	0.0469969	2.82843	4092	1	0	0	0	0	12	15
1	11.1971	0.0077958	0.0396973	2.82843	4093	1	0	0	0	0	12	15
1	3.36372	0.00083877	0.0159675	2.82843	4097	1	0	0	0	0	12	17
1	49.9861	0.00216017	0.00902972	2.82843	4103	1	3277	1	869	2.3297	12	17
1	8.73374	0.107052	0.16488	2.82843	4104	1	4158	2	1099	0.36866	12	21
1	5.66248	1.40208e-06	0.0217299	2.82843	4105	1	0	0	0	0	12	18
1	7.08804	0.000225045	0.00327805	2.82843	4108	1	0	0	0	0	12	21
1	21.2053	0.0212038	0.0133263	2.82843	4109	1	0	0	0	0	12	26
1	8.21803	4.79227e-05	0.00427024	2.82843	4110	1	0	0	0	0	12	16
1	7.92346	5.99948e-07	0.000807996	2.82843	4113	1	0	0	0	0	12	15
1	53.8088	0.00855571	0.00258616	2.82843	4115	1	0	0	0	0	12	18
1	18.4315	0.00828842	0.0678995	2.82843	4117	1	0	0	0	0	12	23
1	4.29584	0.00031615	0.657497	2.82843	4118	1	0	0	0	0	12	15
1	21.3364	0.000681086	0.00945626	2.82843	4120	1	0	0	0	0	12	15
1	17.7849	0.000477651	0.0276361	2.82843	4121	1	0	0	0	0	12	15
1	16.0514	0.000291201	0.00737107	2.82843	4123	1	0	0	0	0	12	21
1	5.35373	0.0326098	0.0395706	2.82843	4125	1	0	0	0	0	12	16
1	5.76893	0.00649425	0.00170894	2.82843	4127	1	0	0	0	0	12	18
1	19.4221	0.0082319	0.000453222	2.82843	4129	1	0	0	0	0	12	18
1	11.7098	0.202347	0.346101	2.82843	4134	1	0	0	0	0	12	15
1	5.53809	0.0010804	0.262561	2.82843	4135	1	0	0	0	0	12	16
1	3.67142	0.264128	0.00212549	2.82843	4136	1	0	0	0	0	12	23
1	16.2027	0.0135991	0.019911	2.82843	4137	1	0	0	0	0	12	17
1	5.11085	5.95687e-05	0.0299797	2.82843	4139	1	0	0	0	0	12	16
1	22.7009	0.0559639	0.00665273	2.82843	4140	1	173	1	49	2.31614	12	21
1	19.7614	0.000517327	0.0482739	2.82843	4142	1	2815	1	756	1.27292	12	15
1	24.0665	0.013914	0.0620062	2.82843	4143	1	0	0	0	0	12	15
1	65.0324	0.000349106	0.00354852	2.82843	4145	1	4195	1	1102	2.77672	12	18
1	6.50847	0.639862	3.9175	2.82843	4148	1	0	0	0	0	12	15
1	9.64607	0.00118069	0.00867447	2.82843	4153	1	0	0	0	0	12	15
1	14.3281	0.00043088	0.0113561	2.82843	4155	1	0	0	0	0	12	15
1	25.2044	0.000431332	0.00317168	2.82843	4156	1	0	0	0	0	12	17
1	15.5637	0.161707	0.586532	2.82843	4159	1	0	0	0	0	12	17
1	8.61964	0.0602229	0.177817	2.82843	4161	1	0	0	0	0	12	15
1	11.2962	0.129144	0.0450404	2.82843	4163	1	0	0	0	0	12	17
1	23.5504	0.000312685	0.0297655	2.82843	4164	1	0	0	0	0	12	16
1	13.4726	0.0786404	0.792356	2.82843	4168	1	0	0	0	0	12	17
1	9.26816	0.00200417	0.0261079	2.82843	4169	1	0	0	0	0	12	17
1	25.4896	0.000482363	0.000706147	2.82843	4172	1	0	0	0	0	12	18
1	16.7574	0.00072569	0.00427373	2.82843	4177	1	0	0	0	0	12	16
1	51.7345	0.0420223	0.0148601	2.82843	4180	1	0	0	0	0	12	16
1	2.37428	1.25966e-05	0.128488	2.82843	4183	1	2345	1	642	1.43111	12	16
1	24.7909	0.000852664	0.0217353	2.82843	4185	1	0	0	0	0	12	21
1	3.33715	0.000125048	0.204418	2.82843	4186	1	0	0	0	0	12	15
1	18.524	0.0443459	0.0549334	2.82843	4187	1	0	0	0	0	12	16
1	30.5002	0.000447688	0.0114242	2.82843	4195	1	0	0	0	0	12	34
1	63.6665	0.000526654	0.000137855	2.82843	4205	1	0	0	0	0	12	17
1	26.8174	0.0207393	0.0046306	2.82843	4209	1	0	0	0	0	12	18
1	3.74857	0.239422	0.114977	2.82843	4211	1	0	0	0	0	12	16
1	34.1007	0.025272	0.00424003	2.82843	4214	1	0	0	0	0	12	18
1	6.05632	0.000662992	0.319122	2.82843	4216	1	0	0	0	0	12	21
1	21.3066	0.00018657	0.149049	2.82843	4219	1	0	0	0	0	12	15
1	11.242	2.67623e-05	0.0402739	2.82843	4220	1	0	0	0	0	12	28
1	10.9011	1.03253e-06	0.191461	2.82843	4221	1	0	0	0	0	12	15
1	8.54695	0.00738753	0.00953063	2.82843	4222	1	0	0	0	0	12	18
1	14.0519	0.00021508	0.0100809	2.82843	4223	1	0	0	0	0	12	17
1	30.5569	0.956253	0.00369936	2.82843	4228	1	0	0	0	0	12	16
1	4.30327	3.03964e-05	0.145539	2.82843	4232	1	0	0	0	0	12	19
1	14.111	0.518359	0.399374	2.82843	4233	1	0	0	0	0	12	15
1	7.16825	6.7135e-07	0.159984	2.82843	4234	1	2413	1	657	2.42248	12	17
1	5.42754	0.00199101	0.109701	2.82843	4237	1	3825	1	1022	1.89171	12	19
1	7.62868	0.0444766	0.39937	2.82843	4239	1	0	0	0	0	12	23
1	24.1337	0.036157	0.0327672	2.82843	4240	1	0	0	0	0	12	15
1	1.88678	0.486839	4.69931	2.82843	4241	1	3407	1	911	2.81621	12	17
1	27.2646	0.000371536	0.0703115	2.82843	4242	1	0	0	0	0	12	19
1	18.1748	0.146684	0.0027815	2.82843	4244	1	0	0	0	0	12	16
1	19.2663	0.552211	3.09606	2.82843	4245	1	0	0	0	0	12	16
1	18.0251	0.0009776	0.0133133	2.82843	4246	1	0	0	0	0	12	15
1	3.16839	6.96199e-06	0.0177309	2.82843	4248	1	0	0	0	0	12	15
1	6.84932	0.0221987	0.0218861	2.82843	4254	1	0	0	0	0	12	17
1	18.4436	1.72445e-05	0.0271585	2.82843	4258	1	0	0	0	0	12	15
1	22.2228	0.109062	0.823049	2.82843	4260	1	0	0	0	0	12	18
1	14.0311	0.000246822	0.0339369	2.82843	4262	1	0	0	0	0	12	15
1	5.21718	0.667346	0.48673	2.82843	4264	1	0	0	0	0	12	15
1	16.0024	0.563259	0.132851	2.82843	4265	1	0	0	0	0	12	15
1	4.58058	3.66675e-07	0.387591	2.82843	4267	1	0	0	0	0	12	15
1	10.2747	1.09996	0.00072367	2.82843	4268	1	0	0	0	0	12	16
1	13.3256	0.000760662	0.0407688	2.82843	4273	1	0	0	0	0	12	19
1	4.83699	0.00314643	0.0221073	2.82843	4274	1	0	0	0	0	12	18
1	6.37839	1.49604e-05	0.297723	2.82843	4275	1	0	0	0	0	12	15
1	11.3905	0.00391083	0.130772	2.82843	4280	1	0	0	0	0	12	17
1	13.4797	0.734415	0.191983	2.82843	4285	1	0	0	0	0	12	15
1	13.448	0.0104569	0.0733168	2.82843	4286	1	0	0	0	0	12	15
1	13.7203	0.133368	0.0448971	2.82843	4287	1	0	0	0	0	12	16
1	14.1646	0.00028308	0.00922152	2.82843	4289	1	0	0	0	0	12	15
1	24.804	0.00017278	0.0178887	2.82843	4296	1	4364	1	1144	0.594289	12	17
1	8.88662	0.0213977	0.0280243	2.82843	4298	1	0	0	0	0	12	19
1	7.1522	8.79847e-05	0.079878	2.82843	4301	1	0	0	0	0	12	15
1	15.9993	0.000544838	0.0230401	2.82843	4302	1	0	0	0	0	12	17
1	11.0827	0.0412192	0.265495	2.82843	4304	1	3003	1	798	0.482934	12	15
1	76.1216	0.000463531	0.00135124	2.82843	4307	1	631	1	189	2.55153	12	16
1	27.7544	0.015752	0.0220716	2.82843	4309	1	3014	1	801	2.26581	12	23
1	60.2732	0.00214117	0.00651664	2.82843	4314	1	4377	1	1148	1.7758	12	15
1	6.19248	0.832698	4.9008	2.82843	4315	1	3933	1	1044	1.41802	12	17
1	16.6953	0.0108652	0.00330361	2.82843	4316	1	0	0	0	0	12	21
1	12.1942	0.0438768	0.0682948	2.82843	4318	1	0	0	0	0	12	18
1	5.11363	0.0226088	0.134626	2.82843	4319	1	0	0	0	0	12	17
1	16.3348	0.00709165	0.0150043	2.82843	4327	1	0	0	0	0	12	22
1	7.11679	4.32545e-07	0.292957	2.82843	4329	1	5251	1	1375	1.54772	12	15
1	44.776	0.00110263	0.00162871	2.82843	4331	1	0	0	0	0	12	15
1	2.37333	1.4915	0.991369	2.82843	4332	1	0	0	0	0	12	19
1	39.437	0.000982318	0.00405829	2.82843	4337	1	0	0	0	0	12	17
1	5.97092	0.083286	0.327685	2.82843	4341	1	0	0	0	0	12	15
1	3.08286	1.68433e-06	0.023836	2.82843	4342	1	0	0	0	0	12	16
1	5.74232	0.00326973	0.0165604	2.82843	4346	1	1492	2	434	0.561517	12	15
1	12.3909	0.000447944	0.0235291	2.82843	4347	1	0	0	0	0	12	17
1	6.28688	0.00109199	0.0542043	2.82843	4348	1	0	0	0	0	12	15
1	11.5578	0.0262592	0.0734588	2.82843	4352	1	0	0	0	0	12	15
1	5.73115	0.0141785	8.00218e-05	2.82843	4354	1	3957	1	1053	1.9055	12	18
1	39.1256	0.0367121	0.000558418	2.82843	4355	1	0	0	0	0	12	17
1	9.33632	0.00106155	0.0421831	2.82843	4360	1	0	0	0	0	12	20
1	4.11997	0.168659	0.020832	2.82843	4362	1	5280	1	1383	1.39054	12	20
1	46.0455	0.00233204	0.0506817	2.82843	4364	1	773	1	228	2.3364	12	17
1	65.2711	0.000484888	0.0157056	2.82843	4368	1	772	1	227	0.452289	12	16
1	24.1333	0.00028522	0.000610014	2.82843	4369	1	0	0	0	0	12	15
1	2.8244	0.00350958	0.0291846	2.82843	4372	1	0	0	0	0	12	16
1	3.87688	4.61192e-07	0.00226903	2.82843	4373	1	0	0	0	0	12	18
1	6.26161	0.00047521	0.0955794	2.82843	4375	1	0	0	0	0	12	17
1	19.7772	0.000734195	0.025997	2.82843	4383	1	0	0	0	0	12	26
1	40.2733	0.00842832	0.000273106	2.82843	4384	1	0	0	0	0	12	17
1	5.06327	0.16452	0.156968	2.82843	4388	1	0	0	0	0	12	15
1	15.5656	0.0024615	0.0890242	2.82843	4392	1	0	0	0	0	12	16
1	8.13751	0.00817467	0.0021115	2.82843	4393	1	0	0	0	0	12	17
1	19.6532	0.40087	0.04033	2.82843	4394	1	0	0	0	0	12	15
1	8.4714	7.59016e-08	0.106406	2.82843	4395	1	0	0	0	0	12	15
1	5.87541	0.000152979	0.0078089	2.82843	4400	1	5305	1	1391	2.4561	12	21
1	3.98966	0.00117126	0.451617	2.82843	4408	1	0	0	0	0	12	15
1	9.3084	0.0271147	0.00326977	2.82843	4414	1	0	0	0	0	12	18
1	2.90411	0.0335858	0.199725	2.82843	4417	1	0	0	0	0	12	15
1	7.14322	0.0351949	0.133656	2.82843	4419	1	0	0	0	0	12	19
1	28.6879	0.00196194	0.000387673	2.82843	4420	1	0	0	0	0	12	15
1	4.43497	0.0448121	0.0367333	2.82843	4423	1	0	0	0	0	12	17
1	17.354	0.00612484	0.00550037	2.82843	4425	1	0	0	0	0	12	20
1	8.4245	1.51447e-06	0.0111967	2.82843	4428	1	0	0	0	0	12	17
1	46.8887	0.0312319	0.0744857	2.82843	4430	1	0	0	0	0	12	15
1	13.898	0.00172738	0.0620491	2.82843	4431	1	927	1	278	1.13188	12	19
1	3.00312	0.000788464	0.411194	2.82843	4433	1	5353	1	1398	0.155496	12	16
1	113.972	0.000550972	0.00294621	2.82843	4434	1	5363	1	1400	2.64868	12	15
1	6.82552	0.0268318	0.0629394	2.82843	4435	1	0	0	0	0	12	19
1	5.4391	0.0239135	0.0516459	2.82843	4438	1	953	2	288	2.2013	12	16
1	3.31389	0.608269	1.9089	2.82843	4439	1	0	0	0	0	12	15
1	12.6758	0.00020188	0.0235962	2.82843	4441	1	0	0	0	0	12	17
1	2.96206	0.1175	0.197316	2.82843	4443	1	0	0	0	0	12	17
1	10.2684	0.000106075	0.076785	2.82843	4444	1	0	0	0	0	12	15
1	3.56862	0.0397236	0.0270688	2.82843	4446	1	0	0	0	0	12	16
1	6.65825	2.09156e-06	0.199227	2.82843	4448	1	0	0	0	0	12	16
1	7.90811	0.666273	3.00998	2.82843	4449	1	0	0	0	0	12	15
1	4.0032	1.43763	1.85832	2.82843	4454	1	0	0	0	0	12	15
1	9.84048	0.00509363	0.0202152	2.82843	4457	1	0	0	0	0	12	29
1	11.0291	0.00717683	0.00646615	2.82843	4459	1	0	0	0	0	12	15
1	5.98457	0.259834	0.192737	2.82843	4460	1	0	0	0	0	12	15
1	7.43194	0.0756459	0.307513	2.82843	4468	1	0	0	0	0	12	15
1	7.14607	0.0484094	0.00458822	2.82843	4470	1	0	0	0	0	12	16
1	27.6228	0.00236965	0.00359736	2.82843	4472	1	0	0	0	0	12	19
1	5.24609	0.0649444	0.0923467	2.82843	4476	1	0	0	0	0	12	15
1	5.1774	2.17385e-06	0.334928	2.82843	4477	1	0	0	0	0	12	15
1	12.7852	0.110144	3.13121	2.82843	4480	1	0	0	0	0	12	25
1	4.78107	0.000127699	0.0257382	2.82843	4481	1	0	0	0	0	12	15
1	4.58998	0.351157	4.49359	2.82843	4483	1	0	0	0	0	12	16
1	24.275	0.00123539	0.0356148	2.82843	4484	1	0	0	0	0	12	16
1	4.46191	0.00129228	0.0299972	2.82843	4487	1	0	0	0	0	12	15
1	2.88336	7.57613e-05	0.0643748	2.82843	4488	1	0	0	0	0	12	15
1	5.66058	0.0322727	0.00548498	2.82843	4492	1	0	0	0	0	12	16
1	17.1786	0.0220868	0.203197	2.82843	4497	1	0	0	0	0	12	15
1	6.26	0.0152829	0.0245787	2.82843	4500	1	0	0	0	0	12	24
1	16.0257	0.151648	1.27669	2.82843	4502	1	0	0	0	0	12	15
1	7.79594	0.000499241	0.0379241	2.82843	4505	1	0	0	0	0	12	16
1	3.96528	1.00113	0.0841744	2.82843	4507	1	0	0	0	0	12	15
1	5.03893	0.202003	0.975333	2.82843	4510	1	0	0	0	0	12	15
1	5.19727	0.0823563	0.00151747	2.82843	4512	1	0	0	0	0	12	15
1	9.96769	0.000206458	0.0294779	2.82843	4514	1	0	0	0	0	12	26
1	4.00419	0.145499	0.78192	2.82843	4526	1	4617	2	1216	0.488043	12	15
1	11.3745	0.0363815	0.144235	2.82843	4527	1	0	0	0	0	12	15
1	5.54287	0.000147961	0.0980612	2.82843	4528	1	0	0	0	0	12	15
1	11.72	0.000168269	0.0479546	2.82843	4529	1	2210	1	619	0.583274	12	15
1	6.96976	0.0130874	0.00469839	2.82843	4530	1	0	0	0	0	12	16
1	2.44671	2.02381e-06	0.105532	2.82843	4533	1	0	0	0	0	12	15
1	7.81313	5.53758e-05	0.0259004	2.82843	4539	1	0	0	0	0	12	15
1	8.25233	0.0355819	0.00588981	2.82843	4543	1	0	0	0	0	12	20
1	30.101	0.000680756	0.00085541	2.82843	4545	1	0	0	0	0	13	44
1	15.5053	0.400956	0.0133182	2.82843	4546	1	0	0	0	0	13	22
1	171.307	0.136565	0.0284262	2.82843	4549	1	0	0	0	0	13	22
1	18.7957	0.00168488	0.0385659	2.82843	4550	1	0	0	0	0	13	18
1	21.8584	0.00097299	0.0223382	2.82843	4551	1	0	0	0	0	13	16
1	8.83242	0.0869139	0.122698	2.82843	4553	1	0	0	0	0	13	17
1	7.52419	1.80338e-06	0.0317507	2.82843	4554	1	0	0	0	0	13	21
1	16.3657	0.00560927	0.0297903	2.82843	4556	1	2245	1	626	0.156673	13	16
1	9.02087	2.1527e-07	0.0511208	2.82843	4557	1	0	0	0	0	13	16
1	6.52869	3.25405e-07	0.0758523	2.82843	4560	1	4662	1	1223	0.538371	13	22
1	10.8869	0.00309591	0.0236081	2.82843	4561	1	0	0	0	0	13	16
1	28.4018	0.0401535	0.128418	2.82843	4563	1	1226	1	365	1.81599	13	18
1	4.28923	0.00472637	0.116907	2.82843	4565	1	4154	1	1097	1.76379	13	17
1	7.02882	0.485444	0.00121453	2.82843	4566	1	0	0	0	0	13	16
1	16.3592	0.139968	0.0256281	2.82843	4568	1	0	0	0	0	13	16
1	11.2969	0.428407	3.13435	2.82843	4570	1	2765	1	740	0.619839	13	16
1	8.03336	0.00598298	0.0480632	2.82843	4571	1	0	0	0	0	13	29
1	21.236	0.273004	0.0336457	2.82843	4573	1	0	0	0	0	13	17
1	34.4524	0.00160418	0.00150519	2.82843	4574	1	0	0	0	0	13	23
1	8.22678	0.317401	2.01497	2.82843	4578	1	0	0	0	0	13	18
1	26.4786	0.0352974	0.0285341	2.82843	4580	1	0	0	0	0	13	20
1	6.79031	8.82805e-07	0.0262264	2.82843	4582	1	0	0	0	0	13	20
1	34.7115	3.94882e-06	0.028035	2.82843	4583	1	0	0	0	0	13	16
1	8.98441	0.0188563	0.275418	2.82843	4585	1	0	0	0	0	13	17
1	26.7437	0.000526464	0.000280569	2.82843	4588	1	0	0	0	0	13	16
1	23.0718	0.00152052	0.0156593	2.82843	4591	1	0	0	0	0	13	18
1	42.252	0.000923825	0.00096426	2.82843	4592	1	0	0	0	0	13	17
1	10.3742	1.20839	0.178354	2.82843	4595	1	0	0	0	0	13	16
1	13.0094	0.000780681	0.0202163	2.82843	4596	1	0	0	0	0	13	19
1	21.5153	0.000395943	0.00154113	2.82843	4597	1	0	0	0	0	13	19
1	13.5206	0.0007884	0.172307	2.82843	4599	1	0	0	0	0	13	17
1	2.97595	1.97542e-05	0.0561717	2.82843	4602	1	0	0	0	0	13	18
1	6.79645	0.00323552	0.00986747	2.82843	4603	1	0	0	0	0	13	21
1	15.3239	0.000866941	0.000145045	2.82843	4606	1	0	0	0	0	13	18
1	4.44593	0.0425432	0.18909	2.82843	4616	1	0	0	0	0	13	16
1	9.16152	0.0113538	0.0429496	2.82843	4622	1	0	0	0	0	13	17
1	4.49901	0.0170158	0.0250551	2.82843	4627	1	1751	2	500	1.09766	13	24
1	3.62092	0.702742	0.0825037	2.82843	4629	1	0	0	0	0	13	18
1	9.63285	0.757493	0.00259003	2.82843	4631	1	0	0	0	0	13	16
1	15.9423	4.2609e-07	0.0628697	2.82843	4632	1	0	0	0	0	13	16
1	18.1193	0.00815314	0.0465893	2.82843	4637	1	0	0	0	0	13	16
1	10.2918	0.0150488	0.174906	2.82843	4638	1	2308	1	635	0.92935	13	16
1	23.5515	0.0100426	0.00855143	2.82843	4640	1	0	0	0	0	13	16
1	5.49378	0.00157604	0.129527	2.82843	4641	1	0	0	0	0	13	18
1	17.5456	0.0934051	0.0883087	2.82843	4644	1	0	0	0	0	13	17
1	11.2849	0.000236631	0.266805	2.82843	4646	1	0	0	0	0	13	16
1	15.1311	0.00499418	0.259635	2.82843	4647	1	0	0	0	0	13	18
1	12.0991	0.0150667	0.00456928	2.82843	4648	1	0	0	0	0	13	16
1	10.3687	0.0247209	0.194311	2.82843	4650	1	0	0	0	0	13	24
1	8.79625	0.00125252	0.0630564	2.82843	4653	1	0	0	0	0	13	17
1	5.79535	0.00985329	0.0505931	2.82843	4656	1	1797	1	512	0.302465	13	16
1	7.08741	0.00951941	0.0592993	2.82843	4657	1	0	0	0	0	13	16
1	10.4612	0.00576537	0.0221239	2.82843	4659	1	0	0	0	0	13	22
1	4.39536	0.116825	0.264773	2.82843	4660	1	0	0	0	0	13	18
1	8.0796	0.270111	0.00480403	2.82843	4665	1	0	0	0	0	13	29
1	26.1797	0.116642	0.0353853	2.82843	4666	1	0	0	0	0	13	18
1	11.6447	0.486046	0.0132569	2.82843	4669	1	1810	2	515	1.38726	13	20
1	3.03941	0.000230229	0.217222	2.82843	4670	1	0	0	0	0	13	22
1	18.2202	0.000245595	0.011711	2.82843	4672	1	0	0	0	0	13	18
1	9.40263	0.0334687	0.175994	2.82843	4673	1	0	0	0	0	13	16
1	7.3755	0.189823	0.0024567	2.82843	4674	1	3351	1	892	2.75878	13	16
1	12.5809	0.0399913	0.013755	2.82843	4676	1	0	0	0	0	13	25
1	6.37403	0.445425	0.008114	2.82843	4680	1	0	0	0	0	13	17
1	5.15395	0.259233	0.0703862	2.82843	4681	1	0	0	0	0	13	21
1	6.70058	0.00312194	0.0214843	2.82843	4683	1	0	0	0	0	13	17
1	8.83743	0.00261895	0.00358059	2.82843	4685	1	0	0	0	0	13	29
1	3.64897	6.45078e-06	0.0813548	2.82843	4686	1	0	0	0	0	13	16
1	8.5887	0.0175729	0.156144	2.82843	4690	1	0	0	0	0	13	16
1	17.4511	0.0140646	0.0104825	2.82843	4693	1	0	0	0	0	13	17
1	45.1391	0.00120885	4.8273e-05	2.82843	4698	1	0	0	0	0	13	16
1	7.88713	0.0219437	0.0441503	2.82843	4699	1	0	0	0	0	13	17
1	7.49614	0.0910068	3.21269	2.82843	4703	1	2897	2	778	2.39891	13	18
1	6.14309	0.000508283	0.00966068	2.82843	4704	1	0	0	0	0	13	16
1	13.7768	0.00877563	0.016514	2.82843	4705	1	0	0	0	0	13	18
1	5.85114	0.355695	1.10509	2.82843	4709	1	0	0	0	0	13	16
1	8.83208	0.00380273	0.0605296	2.82843	4714	1	0	0	0	0	13	18
1	40.6794	0.00565582	0.0436605	2.82843	4716	1	387	1	116	1.04207	13	16
1	17.1866	0.0513469	0.0406169	2.82843	4718	1	0	0	0	0	13	24
1	13.0863	0.00599752	0.0550435	2.82843	4724	1	397	1	120	0.0705276	13	16
1	23.2423	0.00364359	0.00505836	2.82843	4725	1	0	0	0	0	13	20
1	206.597	0.00741732	0.00112338	2.82843	4728	1	0	0	0	0	13	29
1	31.5367	0.0257131	0.00309237	2.82843	4732	1	0	0	0	0	13	18
1	9.05914	0.000212068	0.00225423	2.82843	4733	1	3409	1	912	2.15498	13	17
1	19.5248	0.00062937	0.00816556	2.82843	4735	1	0	0	0	0	13	20
1	10.3534	0.000171026	0.0935186	2.82843	4738	1	0	0	0	0	13	17
1	19.538	0.0673132	0.0829446	2.82843	4743	1	0	0	0	0	13	16
1	4.60336	0.00222758	0.00128639	2.82843	4744	1	0	0	0	0	13	16
1	7.66083	0.00775125	0.0485876	2.82843	4745	1	0	0	0	0	13	18
1	27.2385	0.196703	0.0189833	2.82843	4747	1	0	0	0	0	13	16
1	2.06844	1.61571e-06	0.107539	2.82843	4748	1	0	0	0	0	13	16
1	6.87318	0.00174627	0.088412	2.82843	4751	1	0	0	0	0	13	21
1	7.77374	3.61494e-05	0.0722098	2.82843	4752	1	0	0	0	0	13	26
1	29.046	0.000223464	0.0187253	2.82843	4760	1	0	0	0	0	13	16
1	11.4627	0.00683756	0.000259044	2.82843	4762	1	0	0	0	0	13	17
1	26.4779	0.000624875	0.000494299	2.82843	4766	1	4803	1	1260	2.07155	13	18
1	4.82682	0.000460221	0.263543	2.82843	4771	1	0	0	0	0	13	18
1	5.03023	0.0757088	0.327788	2.82843	4773	1	0	0	0	0	13	16
1	10.9074	7.48696e-05	0.00623974	2.82843	4776	1	0	0	0	0	13	16
1	14.4568	0.0166123	0.0164648	2.82843	4780	1	0	0	0	0	13	16
1	4.68444	0.00618678	0.226541	2.82843	4784	1	0	0	0	0	13	18
1	12.0218	0.0176411	0.0843585	2.82843	4786	1	0	0	0	0	13	18
1	11.4842	0.0614827	0.000471327	2.82843	4789	1	2969	2	791	0.268758	13	21
[truncated: 25,654 more rows]

## Sheet: AB
Fig 2C-D. ApoE3/Ab stochiometry
1. Image number	2. Number of fluorescent molecules in foci	3. Diffusion coefficient (although these are stationary so this is not relevant)	4. First displacement	5. Spot size	6. trajectory number	7. image file ID	8. Trajectory number of colocalised spot in other frame	9. number of colocalised frames	10. Spot number of colocalised spot in other frame	11. Mean distance between colocalised spots	12. first frame of track	13. last frame of track
1	38.4709	0.000369585	0.00130256	2.82843	3	10	0	0	0	0	18	29
1	7.99655	0.00448136	0.00693429	2.82843	6	10	0	0	0	0	18	22
1	13.4769	0.00406294	0.00222278	2.82843	7	10	0	0	0	0	18	27
1	3.33886	0.0289242	0.0892779	2.82843	8	10	0	0	0	0	18	27
1	12.6825	0.0194545	0.095692	2.82843	9	10	0	0	0	0	18	22
1	5.29484	0.00574756	0.0657751	2.82843	13	10	0	0	0	0	18	25
1	4.96183	1.85353e-05	0.0112694	2.82843	14	10	0	0	0	0	18	26
1	16.947	0.000567194	0.00576323	2.82843	18	10	0	0	0	0	18	24
1	14.63	3.56021e-06	0.00385057	2.82843	20	10	0	0	0	0	18	24
1	3.88967	0.00218231	0.0547741	2.82843	22	10	0	0	0	0	18	25
1	12.4378	0.000288132	0.00121366	2.82843	23	10	0	0	0	0	18	23
1	16.9829	0.000470951	0.00116345	2.82843	24	10	0	0	0	0	18	26
1	6.77406	0.2257	1.96559	2.82843	26	10	0	0	0	0	18	22
1	4.70365	0.00776015	0.044417	2.82843	27	10	0	0	0	0	18	23
1	11.5395	0.000602089	0.0142157	2.82843	30	10	0	0	0	0	18	21
1	5.17012	0.00180787	0.0351242	2.82843	33	10	0	0	0	0	18	21
1	20.5602	0.00133322	0.00286857	2.82843	35	10	0	0	0	0	18	21
1	5.19646	0.00850365	0.0609379	2.82843	37	10	0	0	0	0	18	22
1	26.7076	0.000339457	0.000638666	2.82843	39	10	0	0	0	0	18	27
1	16.5869	0.218101	0.00714756	2.82843	40	10	0	0	0	0	18	24
1	21.7603	0.000785635	0.0153227	2.82843	41	10	0	0	0	0	18	34
1	12.1881	0.000265905	0.000234032	2.82843	42	10	0	0	0	0	18	23
1	8.9992	0.00296388	0.0117099	2.82843	45	10	0	0	0	0	18	27
1	3.21102	0.521965	0.0445831	2.82843	48	10	0	0	0	0	18	27
1	3.43853	0.00164217	0.142674	2.82843	50	10	0	0	0	0	18	33
1	6.99067	1.04352	3.71751	2.82843	53	10	0	0	0	0	18	21
1	13.7451	0.00437713	0.00189355	2.82843	54	10	0	0	0	0	18	22
1	4.92818	0.00269493	0.0250034	2.82843	55	10	0	0	0	0	18	21
1	10.6295	0.000260957	0.00166444	2.82843	56	10	0	0	0	0	18	22
1	7.07823	0.00134796	0.00471401	2.82843	61	10	0	0	0	0	18	24
1	13.619	0.00652321	0.0149006	2.82843	63	10	0	0	0	0	18	29
1	18.1751	0.00184189	0.0113626	2.82843	68	10	0	0	0	0	18	26
1	5.91029	3.16891e-05	0.111147	2.82843	69	10	0	0	0	0	18	23
1	3.93913	0.011385	0.00433465	2.82843	71	10	0	0	0	0	18	23
1	4.8356	0.0137595	0.0988612	2.82843	72	10	0	0	0	0	18	22
1	4.23073	0.000364673	0.0135534	2.82843	73	10	0	0	0	0	18	21
1	7.89144	0.000183471	0.079204	2.82843	79	10	0	0	0	0	18	22
1	26.136	0.000930511	0.0025908	2.82843	82	10	0	0	0	0	18	22
1	8.16335	0.007317	0.0198574	2.82843	83	10	0	0	0	0	18	22
1	35.6806	0.000264806	0.00186143	2.82843	87	10	0	0	0	0	18	24
1	4.18523	2.05321e-06	3.52267	2.82843	90	10	0	0	0	0	18	24
1	8.95489	0.00676649	0.00175613	2.82843	93	10	0	0	0	0	18	27
1	8.29233	0.00182598	0.00223629	2.82843	95	10	0	0	0	0	18	21
1	5.55682	0.000229731	0.000721595	2.82843	97	10	0	0	0	0	18	24
1	8.20855	0.00220356	0.00480898	2.82843	98	10	17	1	2	2.32893	18	31
1	5.80217	0.274748	0.0316517	2.82843	101	10	0	0	0	0	18	22
1	9.14138	0.00260072	0.00421956	2.82843	102	10	0	0	0	0	18	21
1	7.65546	5.24209e-05	0.056132	2.82843	105	10	0	0	0	0	18	21
1	8.79939	0.000232505	0.00811966	2.82843	107	10	0	0	0	0	18	24
1	7.94481	0.0161496	0.0216534	2.82843	109	10	0	0	0	0	18	33
1	5.48882	0.0273073	0.070636	2.82843	110	10	0	0	0	0	18	32
1	8.05333	0.0462362	0.00314953	2.82843	111	10	0	0	0	0	18	23
1	7.58152	0.0142675	0.00649846	2.82843	115	10	0	0	0	0	18	24
1	4.91117	0.0234143	0.00423406	2.82843	117	10	0	0	0	0	18	21
1	7.62337	0.0034549	0.0762375	2.82843	122	10	0	0	0	0	18	24
1	10.6117	0.000786417	0.00244499	2.82843	123	10	0	0	0	0	18	25
1	16.5391	0.00140619	0.00660128	2.82843	124	10	0	0	0	0	18	21
1	19.6636	0.0203918	0.114996	2.82843	126	10	0	0	0	0	18	24
1	6.59236	0.0504413	0.0061421	2.82843	127	10	0	0	0	0	18	21
1	6.82461	0.00145952	7.61314e-05	2.82843	130	10	0	0	0	0	18	22
1	3.83321	3.67409e-05	0.0850962	2.82843	132	10	0	0	0	0	18	23
1	5.67514	0.0041703	0.0803523	2.82843	133	10	0	0	0	0	18	22
1	25.0357	0.000425167	0.0032935	2.82843	134	10	0	0	0	0	18	23
1	3.87853	0.0493111	0.0771127	2.82843	136	10	0	0	0	0	18	26
1	7.3656	0.00401249	0.000196464	2.82843	138	10	0	0	0	0	18	26
1	3.43371	0.032103	0.0929661	2.82843	141	10	0	0	0	0	18	21
1	42.9451	0.000400154	0.000432476	2.82843	142	10	0	0	0	0	18	21
1	11.8247	0.422654	0.00418594	2.82843	146	10	0	0	0	0	18	29
1	4.85764	0.00842344	0.0320779	2.82843	150	10	0	0	0	0	18	21
1	33.7204	0.000306085	0.00209508	2.82843	151	10	0	0	0	0	18	25
1	4.48052	0.00101489	0.0177604	2.82843	153	10	0	0	0	0	18	25
1	19.631	0.00177492	0.00546533	2.82843	154	10	0	0	0	0	18	21
1	36.7889	6.93268e-05	0.0128182	2.82843	158	10	0	0	0	0	18	27
1	10.2873	0.000569611	0.00690029	2.82843	160	10	0	0	0	0	18	24
1	15.1451	0.00518262	0.0262027	2.82843	161	10	0	0	0	0	18	28
1	7.98071	0.540655	0.88045	2.82843	162	10	0	0	0	0	18	21
1	6.98888	0.00336257	0.0142366	2.82843	163	10	0	0	0	0	18	21
1	11.5661	0.00132726	0.0181398	2.82843	165	10	0	0	0	0	18	23
1	6.6326	1.05188	0.0294357	2.82843	166	10	0	0	0	0	18	24
1	7.00337	0.00500446	0.0651079	2.82843	167	10	0	0	0	0	18	24
1	7.33866	0.154448	0.159766	2.82843	169	10	0	0	0	0	18	24
1	3.68958	0.00156882	0.0673279	2.82843	172	10	0	0	0	0	18	23
1	10.8524	0.000387139	0.000854909	2.82843	173	10	0	0	0	0	18	24
1	5.92656	0.020111	0.00340826	2.82843	176	10	0	0	0	0	18	22
1	3.05221	0.250276	0.337903	2.82843	183	10	0	0	0	0	18	28
1	19.069	0.000918654	0.00279924	2.82843	186	10	0	0	0	0	18	24
1	8.54186	0.000299052	0.000525602	2.82843	189	10	0	0	0	0	18	25
1	4.5781	0.000353592	0.0967175	2.82843	192	10	0	0	0	0	18	23
1	19.5251	0.00023299	0.00800841	2.82843	195	10	0	0	0	0	18	21
1	23.8961	0.000329531	0.00883273	2.82843	197	10	0	0	0	0	18	24
1	12.8574	1.2747e-06	0.000178648	2.82843	202	10	0	0	0	0	18	23
1	6.15495	0.00417175	0.0115592	2.82843	203	10	0	0	0	0	18	21
1	13.2328	0.000197782	0.0348545	2.82843	205	10	0	0	0	0	18	21
1	16.7566	0.00135893	0.00175211	2.82843	206	10	0	0	0	0	18	23
1	4.89438	0.335217	0.171372	2.82843	208	10	0	0	0	0	18	26
1	8.92683	0.0176714	0.00513561	2.82843	214	10	0	0	0	0	18	24
1	10.2484	0.000252873	0.00322795	2.82843	215	10	0	0	0	0	18	32
1	1.89052	0.263515	0.045097	2.82843	216	10	0	0	0	0	18	21
1	6.08987	0.0158493	0.0628907	2.82843	217	10	0	0	0	0	18	21
1	6.89674	0.000368338	0.0124159	2.82843	221	10	0	0	0	0	18	25
1	8.89576	0.000365345	0.0163322	2.82843	223	10	0	0	0	0	18	48
1	13.4843	0.000881937	0.00787285	2.82843	228	10	0	0	0	0	18	29
1	7.49368	0.00388578	0.0341292	2.82843	231	10	0	0	0	0	18	22
1	20.6241	0.000329132	0.000431325	2.82843	234	10	0	0	0	0	18	28
1	13.2845	0.00111172	0.000109408	2.82843	235	10	0	0	0	0	18	25
1	11.2366	0.00570573	0.00425816	2.82843	237	10	0	0	0	0	18	21
1	5.02654	0.00547532	0.00739428	2.82843	239	10	0	0	0	0	18	26
1	5.21924	7.21316e-07	0.00281728	2.82843	240	10	0	0	0	0	18	21
1	6.25518	0.442472	0.223147	2.82843	246	10	0	0	0	0	18	22
1	8.13046	0.00212505	0.0225217	2.82843	247	10	0	0	0	0	18	32
1	7.09407	0.0025718	0.0122811	2.82843	250	10	0	0	0	0	18	22
1	4.88058	0.0322471	0.091287	2.82843	251	10	0	0	0	0	18	23
1	12.5776	0.000533493	0.00930427	2.82843	253	10	0	0	0	0	18	26
1	6.46103	0.00316301	0.00327099	2.82843	254	10	0	0	0	0	18	26
1	19.2819	0.000345742	0.00391292	2.82843	255	10	0	0	0	0	18	33
1	5.34149	1.60953	3.10976	2.82843	258	10	0	0	0	0	18	21
1	4.9912	0.00441468	0.0210091	2.82843	260	10	0	0	0	0	18	22
1	7.88467	5.42204e-05	0.0154396	2.82843	264	10	0	0	0	0	18	21
1	11.4585	0.000533999	0.0130586	2.82843	266	10	0	0	0	0	18	24
1	7.04198	0.000955988	0.0382686	2.82843	267	10	0	0	0	0	18	22
1	10.07	1.5726	0.000481971	2.82843	274	10	0	0	0	0	18	22
1	4.69823	0.0073286	0.0206269	2.82843	279	10	0	0	0	0	18	22
1	8.16991	0.00587869	0.0205569	2.82843	282	10	0	0	0	0	18	22
1	3.81723	0.00530991	0.00478966	2.82843	284	10	0	0	0	0	18	21
1	10.316	0.000809095	0.00290926	2.82843	285	10	0	0	0	0	18	21
1	13.817	0.0176829	0.072891	2.82843	287	10	0	0	0	0	18	24
1	6.9116	0.00428847	0.00367414	2.82843	289	10	0	0	0	0	18	27
1	13.2609	0.00386937	0.00439579	2.82843	296	10	0	0	0	0	18	21
1	11.1898	0.0003582	0.0181816	2.82843	297	10	0	0	0	0	18	23
1	13.0644	0.00176173	0.000863817	2.82843	299	10	0	0	0	0	18	21
1	6.0413	0.354963	0.0930553	2.82843	301	10	0	0	0	0	18	23
1	6.73885	0.00140963	0.0075069	2.82843	302	10	0	0	0	0	18	24
1	7.51144	0.00423146	0.039433	2.82843	303	10	0	0	0	0	18	21
1	24.3007	0.00473181	0.00562513	2.82843	304	10	0	0	0	0	18	24
1	7.71438	0.106404	0.190462	2.82843	305	10	0	0	0	0	18	24
1	4.44088	0.00287593	0.0300689	2.82843	315	10	0	0	0	0	18	30
1	8.56521	4.20935e-05	0.000255882	2.82843	318	10	0	0	0	0	18	23
1	18.5765	0.0018927	0.000197356	2.82843	320	10	0	0	0	0	18	22
1	49.48	0.00023645	0.000619861	2.82843	321	10	0	0	0	0	18	22
1	40.7425	0.000294389	0.00318258	2.82843	324	10	0	0	0	0	18	23
1	2.82133	0.000235963	0.0269808	2.82843	325	10	0	0	0	0	18	24
1	4.8422	5.88551e-05	0.0206692	2.82843	326	10	0	0	0	0	18	24
1	39.6232	0.000380596	0.00172628	2.82843	327	10	0	0	0	0	18	28
1	26.1314	0.000485947	0.0124271	2.82843	328	10	0	0	0	0	18	28
1	10.2642	0.000185669	0.00402192	2.82843	333	10	0	0	0	0	18	21
1	2.67581	4.90299e-07	0.0562889	2.82843	334	10	0	0	0	0	18	23
1	13.9957	1.11612	0.0468109	2.82843	336	10	0	0	0	0	18	22
1	10.8431	0.000296984	0.00462536	2.82843	340	10	0	0	0	0	18	21
1	94.4998	0.000284721	0.000894505	2.82843	342	10	0	0	0	0	18	22
1	5.11735	0.0246904	0.265712	2.82843	343	10	0	0	0	0	18	21
1	25.4006	0.000369445	0.00107385	2.82843	348	10	0	0	0	0	18	25
1	11.1645	0.0013488	0.00837656	2.82843	349	10	0	0	0	0	18	21
1	5.91161	1.0365	0.0579552	2.82843	351	10	0	0	0	0	18	22
1	29.0434	0.220192	0.0636016	2.82843	354	10	0	0	0	0	18	22
1	5.45963	0.00967299	0.0219065	2.82843	355	10	0	0	0	0	18	23
1	3.5264	0.00865552	0.0290047	2.82843	357	10	0	0	0	0	18	21
1	6.23335	0.00405455	0.000863866	2.82843	361	10	0	0	0	0	18	23
1	18.0062	0.0122977	0.0466427	2.82843	363	10	68	2	7	0.117771	18	22
1	2.98934	0.00338511	0.117915	2.82843	365	10	0	0	0	0	18	26
1	1.63202	0.000164346	0.348235	2.82843	367	10	0	0	0	0	18	25
1	11.3962	0.0207375	0.00966627	2.82843	368	10	0	0	0	0	18	23
1	8.27038	0.00738126	0.0109651	2.82843	374	10	0	0	0	0	18	21
1	23.8206	0.000367906	0.00168012	2.82843	375	10	0	0	0	0	18	28
1	8.04537	0.00026899	0.00192603	2.82843	376	10	0	0	0	0	18	22
1	22.4541	0.00197301	0.00118407	2.82843	377	10	0	0	0	0	18	34
1	25.5534	0.0078518	0.01089	2.82843	381	10	0	0	0	0	18	22
1	8.38937	6.87517e-05	0.0213082	2.82843	385	10	0	0	0	0	18	21
1	15.6112	0.00842249	0.0298642	2.82843	386	10	0	0	0	0	18	21
1	34.9818	0.000391685	0.00865531	2.82843	387	10	0	0	0	0	18	26
1	7.50548	3.4307e-05	0.0719387	2.82843	392	10	0	0	0	0	18	23
1	4.8119	3.88892e-06	0.00477589	2.82843	393	10	0	0	0	0	18	21
1	16.4224	0.000396405	0.00481548	2.82843	399	10	0	0	0	0	18	24
1	11.792	0.000320306	0.00116834	2.82843	402	10	0	0	0	0	18	27
1	8.7073	1.41559	4.37191	2.82843	407	10	0	0	0	0	18	23
1	14.4342	0.0893684	0.0685793	2.82843	408	10	0	0	0	0	18	24
1	12.1482	0.00142955	0.0205783	2.82843	410	10	0	0	0	0	18	21
1	2.22576	0.00803431	0.044002	2.82843	415	10	0	0	0	0	18	21
1	34.5485	0.000396751	0.0036882	2.82843	416	10	0	0	0	0	18	22
1	14.7882	0.0502484	0.00163285	2.82843	417	10	0	0	0	0	18	24
1	32.2034	0.00029566	0.00161984	2.82843	420	10	0	0	0	0	18	21
1	14.2011	0.135219	0.0389144	2.82843	422	10	0	0	0	0	18	24
1	22.492	0.000443584	0.00219888	2.82843	423	10	0	0	0	0	18	21
1	9.07344	0.00304686	0.00840318	2.82843	430	10	0	0	0	0	18	22
1	12.6065	0.000662141	0.00439164	2.82843	432	10	0	0	0	0	18	22
1	2.48668	0.403719	0.186349	2.82843	435	10	0	0	0	0	18	23
1	20.6074	0.000320276	0.0191948	2.82843	436	10	0	0	0	0	18	23
1	3.97417	5.145e-06	0.102477	2.82843	439	10	0	0	0	0	18	21
1	20.6749	1.147	3.78327	2.82843	440	10	0	0	0	0	18	21
1	12.947	0.000638502	0.000976376	2.82843	441	10	0	0	0	0	18	29
1	18.4352	0.000317372	0.000886946	2.82843	446	10	0	0	0	0	18	30
1	77.5223	0.000251939	0.000718688	2.82843	447	10	0	0	0	0	18	22
1	9.13324	0.00402223	0.00687305	2.82843	448	10	739	1	54	2.257	18	23
1	9.29308	0.00501395	0.0031367	2.82843	449	10	0	0	0	0	18	21
1	9.27714	0.0530289	0.0139267	2.82843	452	10	0	0	0	0	18	26
1	12.5536	0.00688818	0.000862471	2.82843	454	10	0	0	0	0	18	23
1	12.5466	0.00144026	0.00389347	2.82843	457	10	0	0	0	0	18	30
1	5.83925	0.000708986	0.00538512	2.82843	458	10	0	0	0	0	18	35
1	18.1892	0.000282775	0.0011999	2.82843	460	10	0	0	0	0	18	25
1	38.0455	0.000475468	0.00254032	2.82843	462	10	0	0	0	0	18	22
1	7.88654	0.00153798	0.0656121	2.82843	463	10	0	0	0	0	18	21
1	5.2856	7.50973e-05	0.0228377	2.82843	464	10	0	0	0	0	18	22
1	3.46489	0.0168225	0.0131327	2.82843	467	10	0	0	0	0	18	23
1	17.1569	0.000496902	0.00455154	2.82843	468	10	0	0	0	0	18	26
1	20.0133	0.165024	0.00205494	2.82843	471	10	0	0	0	0	18	21
1	11.3771	0.0363443	0.0667894	2.82843	475	10	0	0	0	0	18	26
1	23.8037	0.00759903	0.00142117	2.82843	480	10	0	0	0	0	18	28
1	5.48298	4.76046e-05	0.0737264	2.82843	483	10	0	0	0	0	18	21
1	15.8334	0.0370928	0.0141348	2.82843	484	10	0	0	0	0	18	22
1	14.7577	0.00285082	0.0149621	2.82843	486	10	0	0	0	0	18	26
1	18.95	0.00512704	0.0119148	2.82843	487	10	0	0	0	0	18	21
1	5.7554	0.0244402	0.0100179	2.82843	488	10	0	0	0	0	18	24
1	3.98853	4.77843e-07	0.00942944	2.82843	493	10	0	0	0	0	18	21
1	8.23937	0.593381	0.0205559	2.82843	496	10	0	0	0	0	18	26
1	16.4853	0.00127549	0.00151015	2.82843	498	10	0	0	0	0	18	28
1	9.9084	0.000561527	0.00364782	2.82843	500	10	0	0	0	0	18	30
1	2.76496	0.000357436	0.0538915	2.82843	501	10	0	0	0	0	18	24
1	14.1997	0.0461699	0.00189129	2.82843	503	10	0	0	0	0	18	33
1	22.6458	0.0132452	0.0125487	2.82843	504	10	0	0	0	0	18	24
1	6.87041	4.63989e-06	0.0132383	2.82843	506	10	0	0	0	0	18	24
1	5.29537	1.30011e-05	0.0016993	2.82843	507	10	0	0	0	0	18	24
1	42.3224	0.0002735	0.007438	2.82843	508	10	0	0	0	0	18	24
1	11.6462	0.00630869	0.00694675	2.82843	509	10	0	0	0	0	18	23
1	10.5651	0.00390213	0.0191711	2.82843	511	10	0	0	0	0	18	27
1	13.5497	0.000436593	0.0134476	2.82843	513	10	0	0	0	0	18	40
1	3.33907	3.38196e-05	0.00955087	2.82843	515	10	0	0	0	0	18	32
1	23.5033	0.000381903	0.0102065	2.82843	516	10	0	0	0	0	18	22
1	11.615	0.0129385	0.00873002	2.82843	517	10	0	0	0	0	18	23
1	9.31424	0.118486	0.0368392	2.82843	519	10	0	0	0	0	18	25
1	13.0395	0.685022	0.023606	2.82843	521	10	0	0	0	0	18	23
1	11.7246	0.00533358	0.00864071	2.82843	522	10	0	0	0	0	18	21
1	23.4983	0.000704191	0.000877191	2.82843	523	10	0	0	0	0	18	25
1	18.566	0.00298456	0.000933245	2.82843	524	10	0	0	0	0	18	21
1	12.9229	0.0497226	0.0567548	2.82843	526	10	0	0	0	0	18	22
1	13.6162	0.000830935	0.0135297	2.82843	527	10	0	0	0	0	18	23
1	14.7295	0.0102988	0.0118933	2.82843	528	10	0	0	0	0	18	27
1	9.70135	9.68733e-05	0.0225814	2.82843	530	10	0	0	0	0	18	24
1	26.3933	0.000308703	0.00524224	2.82843	531	10	0	0	0	0	18	21
1	2.82265	0.00598469	0.342998	2.82843	535	10	0	0	0	0	18	30
1	20.5377	0.000292844	0.00228521	2.82843	538	10	0	0	0	0	18	21
1	4.67995	0.0423324	0.0787919	2.82843	539	10	0	0	0	0	18	24
1	19.8567	0.000630317	0.00516516	2.82843	540	10	0	0	0	0	18	29
1	13.9914	0.0036477	0.00990381	2.82843	543	10	0	0	0	0	18	32
1	9.5273	0.0125993	0.0911169	2.82843	544	10	0	0	0	0	18	32
1	23.5079	0.0588102	0.127796	2.82843	546	10	0	0	0	0	18	29
1	3.70316	0.000890159	0.0307065	2.82843	547	10	0	0	0	0	18	23
1	10.8292	0.000163047	0.0251909	2.82843	549	10	0	0	0	0	18	23
1	8.03565	0.000996045	0.0279179	2.82843	552	10	0	0	0	0	18	21
1	9.47874	0.00381029	0.000307736	2.82843	554	10	0	0	0	0	18	23
1	5.99501	7.76722e-05	0.0229969	2.82843	557	10	0	0	0	0	18	21
1	5.79954	0.00242979	0.041449	2.82843	560	10	0	0	0	0	18	24
1	32.8021	0.000252349	0.00843789	2.82843	562	10	0	0	0	0	18	23
1	31.6376	8.25909e-05	0.000379491	2.82843	563	10	0	0	0	0	18	31
1	12.0144	0.000559654	0.00295163	2.82843	565	10	0	0	0	0	18	28
1	12.2596	0.00402587	0.00193744	2.82843	566	10	0	0	0	0	18	21
1	27.8841	0.00279224	0.00998651	2.82843	568	10	0	0	0	0	18	22
1	14.0355	0.000213398	0.000375524	2.82843	569	10	0	0	0	0	18	22
1	3.92273	0.00143602	0.109236	2.82843	572	10	0	0	0	0	18	23
1	30.3807	0.000309665	0.000486176	2.82843	573	10	0	0	0	0	18	25
1	7.06794	0.000824975	0.0987599	2.82843	574	10	0	0	0	0	18	21
1	6.84093	0.00475526	0.00503265	2.82843	575	10	0	0	0	0	18	23
1	9.64703	0.00227174	0.0225222	2.82843	576	10	360	1	33	2.64001	18	22
1	6.88391	0.00597288	0.130512	2.82843	578	10	0	0	0	0	18	26
1	13.5699	0.000358413	0.00840886	2.82843	581	10	0	0	0	0	18	22
1	4.45945	0.000651227	0.0063193	2.82843	583	10	0	0	0	0	18	25
1	39.9003	0.000304997	0.00197301	2.82843	584	10	0	0	0	0	18	23
1	22.1191	0.28425	0.00619205	2.82843	585	10	0	0	0	0	18	29
1	10.5162	0.00143525	0.0182165	2.82843	586	10	0	0	0	0	18	22
1	7.0012	0.0245005	0.140946	2.82843	588	10	0	0	0	0	18	21
1	4.05519	8.29226e-07	0.0388494	2.82843	589	10	0	0	0	0	18	21
1	3.78029	8.61043e-05	0.0104233	2.82843	590	10	0	0	0	0	18	21
1	9.63069	0.0135993	0.00957822	2.82843	592	10	0	0	0	0	18	21
1	14.6332	0.000375058	0.00236646	2.82843	593	10	0	0	0	0	18	32
1	2.77227	0.00372951	0.00753459	2.82843	595	10	0	0	0	0	18	23
1	15.0769	0.000285844	0.00146846	2.82843	596	10	0	0	0	0	18	21
1	5.52957	0.00165479	0.0447514	2.82843	597	10	0	0	0	0	18	23
1	19.3834	0.700645	0.106692	2.82843	599	10	0	0	0	0	18	28
1	2.7011	3.20885e-05	0.0447359	2.82843	600	10	0	0	0	0	18	22
1	17.2805	1.7127e-06	0.000673758	2.82843	604	10	0	0	0	0	18	21
1	8.75344	0.0085148	0.00352787	2.82843	605	10	0	0	0	0	18	22
1	17.4792	0.00352621	0.00210043	2.82843	606	10	0	0	0	0	18	23
1	12.7892	0.000695506	0.000138242	2.82843	607	10	0	0	0	0	18	22
1	3.75472	4.67868e-05	0.00451926	2.82843	614	10	0	0	0	0	18	21
1	6.4997	0.00267307	0.0203442	2.82843	616	10	0	0	0	0	18	28
1	4.48528	1.81551e-06	3.37684	2.82843	617	10	0	0	0	0	18	25
1	13.2543	0.000793484	0.0213286	2.82843	622	10	0	0	0	0	18	24
1	4.24023	0.00197346	0.0174545	2.82843	624	10	0	0	0	0	18	21
1	10.898	0.00100248	0.0407276	2.82843	626	10	0	0	0	0	18	28
1	16.2031	0.000324869	0.00784226	2.82843	628	10	0	0	0	0	18	23
1	16.854	0.000327598	0.00692265	2.82843	629	10	0	0	0	0	18	26
1	11.1703	1.3375	0.026223	2.82843	631	10	0	0	0	0	18	21
1	29.3213	0.000755005	0.00922945	2.82843	634	10	0	0	0	0	18	22
1	16.3089	0.0136859	0.0124779	2.82843	637	10	0	0	0	0	18	24
1	5.07933	0.000644159	0.0132332	2.82843	638	10	0	0	0	0	18	21
1	4.34294	0.0322315	0.177735	2.82843	643	10	0	0	0	0	18	28
1	9.89048	0.000483446	0.00498436	2.82843	644	10	0	0	0	0	18	21
1	11.3167	0.00127158	0.0019476	2.82843	645	10	0	0	0	0	18	28
1	16.6165	0.0003998	0.00462568	2.82843	646	10	0	0	0	0	18	21
1	10.9084	4.97506e-05	0.00509054	2.82843	648	10	0	0	0	0	18	23
1	14.1436	0.105101	0.0389308	2.82843	657	10	0	0	0	0	18	21
1	5.31127	8.7078e-05	0.0130262	2.82843	661	10	0	0	0	0	18	22
1	16.289	0.000233734	0.000968122	2.82843	662	10	0	0	0	0	18	21
1	10.2603	0.000585288	0.0188085	2.82843	663	10	0	0	0	0	18	22
1	15.9397	0.00605726	0.0288286	2.82843	664	10	0	0	0	0	18	22
1	3.66366	0.0445503	0.0106518	2.82843	667	10	0	0	0	0	18	22
1	12.4428	0.000835111	0.0232808	2.82843	669	10	0	0	0	0	18	23
1	4.41374	1.48756e-06	0.0504629	2.82843	671	10	0	0	0	0	18	22
1	5.021	0.0023058	0.0226012	2.82843	672	10	0	0	0	0	18	25
1	9.46403	0.00047333	0.00675876	2.82843	673	10	0	0	0	0	18	21
1	14.1839	0.000729229	0.00586756	2.82843	679	10	0	0	0	0	18	23
1	7.04754	0.00241874	0.00114337	2.82843	680	10	0	0	0	0	18	26
1	1.96595	3.87381e-07	0.739678	2.82843	682	10	0	0	0	0	18	22
1	22.1146	0.0017825	1.93403e-05	2.82843	684	10	0	0	0	0	18	21
1	12.8307	0.000336663	0.00191765	2.82843	694	10	0	0	0	0	18	23
1	12.7877	0.0010125	0.00214239	2.82843	695	10	0	0	0	0	18	23
1	5.04941	0.00183087	0.03542	2.82843	697	10	0	0	0	0	18	21
1	11.4672	0.509229	0.0191923	2.82843	698	10	0	0	0	0	18	28
1	6.32521	2.88627e-05	0.0159894	2.82843	699	10	0	0	0	0	18	22
1	5.72048	0.00208617	0.0196205	2.82843	701	10	0	0	0	0	18	23
1	12.8862	0.000739227	0.0100848	2.82843	702	10	0	0	0	0	18	22
1	8.51377	0.268993	0.14242	2.82843	703	10	0	0	0	0	18	22
1	13.9764	0.00157799	0.00130214	2.82843	704	10	0	0	0	0	18	21
1	22.299	0.000222433	0.00209238	2.82843	706	10	0	0	0	0	18	22
1	14.7141	0.237713	1.00013	2.82843	709	10	0	0	0	0	18	21
1	3.61036	1.19816e-07	0.135137	2.82843	710	10	0	0	0	0	18	27
1	66.2347	0.000595692	0.00356867	2.82843	711	10	0	0	0	0	18	21
1	5.64284	7.87177e-05	0.0089573	2.82843	712	10	0	0	0	0	18	22
1	10.4377	0.000154948	0.0360424	2.82843	721	10	0	0	0	0	18	25
1	15.0972	0.00349864	0.000459736	2.82843	722	10	0	0	0	0	18	23
1	6.95231	0.0134339	0.0414516	2.82843	724	10	0	0	0	0	18	22
1	8.12943	0.0628656	0.0690408	2.82843	725	10	0	0	0	0	18	22
1	5.55295	0.0010107	0.0252515	2.82843	727	10	0	0	0	0	18	28
1	20.0403	0.000338298	0.00629978	2.82843	728	10	0	0	0	0	18	21
1	11.0852	0.00751113	0.0128082	2.82843	730	10	0	0	0	0	18	23
1	2.768	0.0557158	0.0796034	2.82843	732	10	0	0	0	0	18	21
1	4.99586	0.000381658	0.00722646	2.82843	736	10	0	0	0	0	18	21
1	10.9416	0.0221971	0.0135555	2.82843	737	10	0	0	0	0	18	21
1	13.067	0.00875424	0.00257137	2.82843	738	10	0	0	0	0	18	21
1	17.0469	0.00148627	0.000578257	2.82843	739	10	0	0	0	0	18	22
1	14.1161	4.70985e-06	0.0607746	2.82843	740	10	0	0	0	0	18	21
1	4.95785	0.00171701	0.0160589	2.82843	745	10	0	0	0	0	18	23
1	8.05413	2.4038e-06	0.00157786	2.82843	749	10	0	0	0	0	18	24
1	12.2808	0.00291564	0.020067	2.82843	751	10	0	0	0	0	18	29
1	5.04858	0.00255337	0.0041505	2.82843	753	10	0	0	0	0	18	23
1	21.71	0.00120512	0.0246733	2.82843	754	10	0	0	0	0	18	24
1	7.93018	0.0104967	0.0376461	2.82843	756	10	0	0	0	0	18	23
1	22.5881	0.000558477	0.00116524	2.82843	758	10	0	0	0	0	18	25
1	3.88782	0.000823875	0.000117201	2.82843	759	10	0	0	0	0	18	21
1	3.96169	0.000128917	0.0452508	2.82843	763	10	0	0	0	0	18	22
1	30.7338	0.000484158	0.00518193	2.82843	767	10	0	0	0	0	18	22
1	12.7695	0.000283686	0.0118955	2.82843	774	10	0	0	0	0	18	23
1	10.8737	3.92304e-07	8.39951e-05	2.82843	775	10	0	0	0	0	18	22
1	10.9954	0.000638264	0.0226912	2.82843	777	10	0	0	0	0	18	22
1	15.1335	0.000480838	0.000300298	2.82843	778	10	0	0	0	0	18	25
1	56.8057	0.00027568	0.00146144	2.82843	779	10	0	0	0	0	18	22
1	28.224	0.00118826	3.02837e-05	2.82843	780	10	0	0	0	0	18	21
1	15.357	0.000574224	0.014814	2.82843	784	10	0	0	0	0	18	29
1	16.052	0.00336131	0.00116661	2.82843	785	10	0	0	0	0	18	24
1	9.98833	0.0235992	0.167005	2.82843	787	10	0	0	0	0	18	22
1	5.85891	0.00298789	0.0106573	2.82843	788	10	0	0	0	0	18	33
1	13.0809	0.000178983	0.0145422	2.82843	789	10	0	0	0	0	18	26
1	7.31661	2.1539e-05	0.072173	2.82843	793	10	0	0	0	0	18	21
1	13.9041	0.000340291	0.00230501	2.82843	795	10	0	0	0	0	18	23
1	11.0638	0.000686499	0.00637714	2.82843	796	10	0	0	0	0	18	40
1	17.1513	0.00141961	0.00283966	2.82843	797	10	0	0	0	0	18	43
1	24.8728	0.000350306	0.00015207	2.82843	800	10	0	0	0	0	18	24
1	2.61676	1.05646e-07	0.0245115	2.82843	802	10	0	0	0	0	18	24
1	3.65765	0.0513798	0.362001	2.82843	806	10	0	0	0	0	18	21
1	6.06454	0.150284	0.0609599	2.82843	807	10	0	0	0	0	18	24
1	6.08238	0.0110566	0.00488507	2.82843	809	10	0	0	0	0	18	21
1	7.56174	0.00202663	0.0234687	2.82843	810	10	0	0	0	0	18	21
1	6.33446	0.00591082	0.156622	2.82843	812	10	0	0	0	0	18	21
1	11.909	0.0020831	0.0269399	2.82843	813	10	0	0	0	0	18	24
1	13.1905	0.000487253	0.000774083	2.82843	815	10	0	0	0	0	18	26
1	11.7751	0.00173114	0.047296	2.82843	816	10	0	0	0	0	18	21
1	3.05842	1.1317e-07	0.258269	2.82843	817	10	0	0	0	0	18	21
1	10.2849	0.000237319	0.00231269	2.82843	825	10	0	0	0	0	18	22
1	7.40356	0.00463496	0.0495506	2.82843	827	10	150	2	20	1.65264	18	22
1	3.59974	0.000289985	0.00067847	2.82843	829	10	0	0	0	0	18	22
1	11.9728	0.000244321	0.00242498	2.82843	830	10	0	0	0	0	18	25
1	11.5698	0.121609	0.0920712	2.82843	835	10	0	0	0	0	18	23
1	7.93913	0.0301773	0.01995	2.82843	837	10	0	0	0	0	18	24
1	7.64308	0.00115278	0.0279588	2.82843	839	10	0	0	0	0	18	21
1	9.51189	0.0134306	0.00697259	2.82843	840	10	0	0	0	0	18	26
1	7.78394	0.0155729	0.0336335	2.82843	842	10	0	0	0	0	18	21
1	21.4682	0.00948757	0.024891	2.82843	844	10	0	0	0	0	18	26
1	16.1304	0.000582225	0.00760858	2.82843	846	10	0	0	0	0	18	41
1	20.2403	0.000342506	0.00191963	2.82843	850	10	0	0	0	0	18	27
1	1.48771	1.06874e-07	0.139314	2.82843	852	10	0	0	0	0	18	22
1	10.6702	0.00075604	0.0484351	2.82843	854	10	0	0	0	0	18	25
1	21.1081	0.203372	0.00180653	2.82843	855	10	0	0	0	0	18	21
1	5.48875	0.000822618	0.0123363	2.82843	856	10	0	0	0	0	18	22
1	8.73324	0.000349446	0.0156958	2.82843	860	10	0	0	0	0	18	21
1	7.68458	0.00301402	0.00225235	2.82843	861	10	0	0	0	0	18	24
1	29.4439	0.000396616	0.000467216	2.82843	862	10	0	0	0	0	18	25
1	2.8656	0.0336737	0.232202	2.82843	863	10	0	0	0	0	18	21
1	26.7708	0.000497892	0.000932635	2.82843	867	10	0	0	0	0	18	22
1	11.3318	0.000369232	0.000226854	2.82843	868	10	0	0	0	0	18	22
1	10.1257	0.00170713	0.00113343	2.82843	872	10	0	0	0	0	18	24
1	8.22233	0.00177283	0.0124541	2.82843	879	10	0	0	0	0	18	23
1	10.3587	0.820952	0.00859276	2.82843	880	10	0	0	0	0	18	23
1	2.49772	0.00092058	0.0267716	2.82843	884	10	0	0	0	0	18	21
1	18.6986	0.000299995	0.0100863	2.82843	885	10	0	0	0	0	18	24
1	16.2519	0.000454731	0.00615216	2.82843	886	10	0	0	0	0	18	21
1	5.87773	0.4092	0.0578949	2.82843	890	10	0	0	0	0	18	22
1	11.4914	0.000648895	0.00921955	2.82843	893	10	0	0	0	0	18	25
1	18.8642	0.000334687	0.00239965	2.82843	894	10	0	0	0	0	18	21
1	15.5875	0.000397932	0.000457973	2.82843	895	10	0	0	0	0	18	21
1	6.24196	0.00723419	0.0683846	2.82843	898	10	0	0	0	0	18	21
1	10.3659	0.000332583	6.70738e-05	2.82843	899	10	0	0	0	0	18	22
1	21.9869	0.000353124	0.00278162	2.82843	905	10	0	0	0	0	18	21
1	7.11387	0.00673378	0.0196938	2.82843	909	10	0	0	0	0	18	23
1	10.8206	0.000427494	0.0052234	2.82843	910	10	0	0	0	0	18	25
1	9.22004	0.132873	0.210883	2.82843	912	10	0	0	0	0	18	21
1	13.7664	0.0092035	0.00101858	2.82843	913	10	0	0	0	0	18	24
1	5.48662	9.17501e-08	0.0114384	2.82843	914	10	0	0	0	0	18	26
1	2.95668	1.44476e-05	0.108897	2.82843	915	10	0	0	0	0	18	21
1	13.4815	0.894674	0.00910077	2.82843	916	10	0	0	0	0	18	23
1	11.4136	0.00650706	0.00350388	2.82843	918	10	0	0	0	0	18	24
1	8.79194	0.000316708	0.0171594	2.82843	919	10	0	0	0	0	18	26
1	29.9212	0.0106264	0.00570466	2.82843	920	10	0	0	0	0	18	28
1	15.0601	0.0040433	4.86879e-05	2.82843	921	10	0	0	0	0	18	24
1	4.09952	3.44425e-07	0.0306965	2.82843	924	10	0	0	0	0	18	29
1	8.3501	0.00111881	0.0102445	2.82843	925	10	0	0	0	0	18	22
1	4.82271	0.00123717	0.00463109	2.82843	926	10	0	0	0	0	18	21
1	4.34052	0.00431754	0.111207	2.82843	929	10	0	0	0	0	18	23
1	10.5088	0.000744295	0.0240038	2.82843	930	10	0	0	0	0	18	24
1	3.93743	5.65542e-05	0.0228569	2.82843	934	10	0	0	0	0	18	21
1	9.37377	0.00701959	0.0119014	2.82843	938	10	0	0	0	0	18	21
1	3.59573	0.0115799	0.268185	2.82843	940	10	1360	1	88	1.32532	18	22
1	4.27411	0.000500492	0.0135965	2.82843	941	10	0	0	0	0	18	23
1	9.35611	0.000317991	0.0246258	2.82843	943	10	0	0	0	0	18	31
1	2.8637	0.0110581	0.938472	2.82843	945	10	0	0	0	0	18	25
1	31.4842	0.000278982	0.00371673	2.82843	946	10	0	0	0	0	18	25
1	7.2146	0.0165652	0.0632158	2.82843	948	10	0	0	0	0	18	24
1	2.82104	0.0148475	0.142594	2.82843	952	10	0	0	0	0	18	25
1	18.203	0.000279889	0.0112274	2.82843	953	10	0	0	0	0	18	21
1	5.45554	0.00679384	0.0842322	2.82843	954	10	0	0	0	0	18	26
1	4.26201	0.00275077	0.0175486	2.82843	955	10	0	0	0	0	18	30
1	3.13653	1.05614e-06	0.0968567	2.82843	956	10	0	0	0	0	18	21
1	6.11598	0.0495997	0.17784	2.82843	957	10	0	0	0	0	18	29
1	2.09929	4.08393e-08	0.072051	2.82843	963	10	0	0	0	0	18	21
1	16.5641	0.000602826	0.00377304	2.82843	965	10	0	0	0	0	18	23
1	7.94466	0.00313462	0.0631114	2.82843	967	10	0	0	0	0	18	22
1	11.7574	0.000657526	0.0539003	2.82843	968	10	0	0	0	0	18	24
1	17.053	0.000520772	0.00288536	2.82843	969	10	0	0	0	0	18	25
1	12.6309	0.00195659	0.00255986	2.82843	974	10	0	0	0	0	18	29
1	8.94282	0.012668	0.0143901	2.82843	975	10	0	0	0	0	18	21
1	2.90474	3.32321e-05	0.0807028	2.82843	976	10	0	0	0	0	18	27
1	2.82495	7.60886e-06	0.302161	2.82843	977	10	0	0	0	0	18	21
1	6.00295	0.00208418	0.00383901	2.82843	979	10	0	0	0	0	18	22
1	11.0655	0.00587991	0.000571379	2.82843	980	10	0	0	0	0	18	32
1	16.3482	0.000356042	0.0285589	2.82843	982	10	0	0	0	0	18	26
1	4.02768	0.011215	0.0711914	2.82843	983	10	182	1	25	0.630354	18	29
1	3.84241	0.000570917	0.0351548	2.82843	984	10	0	0	0	0	18	24
1	20.1044	0.000608303	0.00899456	2.82843	986	10	0	0	0	0	18	24
1	26.1609	0.00226882	0.00176936	2.82843	987	10	0	0	0	0	18	34
1	4.89432	0.00169631	0.0147919	2.82843	989	10	0	0	0	0	18	21
1	18.146	0.000543064	0.00831177	2.82843	990	10	0	0	0	0	18	24
1	6.81695	0.101346	0.0357541	2.82843	995	10	0	0	0	0	18	22
1	15.6689	0.000443637	0.0024917	2.82843	996	10	0	0	0	0	18	21
1	6.59507	0.00710442	0.0231785	2.82843	1003	10	0	0	0	0	18	22
1	31.5559	0.000281146	0.000680153	2.82843	1005	10	0	0	0	0	18	22
1	6.00817	0.00454429	0.050151	2.82843	1007	10	0	0	0	0	18	21
1	32.8433	0.000396791	0.0079064	2.82843	1009	10	0	0	0	0	18	23
1	4.22943	9.47112e-05	0.056973	2.82843	1010	10	0	0	0	0	18	24
1	6.03834	0.000240772	0.00657241	2.82843	1011	10	0	0	0	0	18	22
1	6.88541	8.71925e-08	0.0128963	2.82843	1013	10	0	0	0	0	18	23
1	1.36781	0.0663198	0.0569195	2.82843	1014	10	0	0	0	0	18	21
1	11.9559	0.0077568	0.00241955	2.82843	1015	10	0	0	0	0	18	24
1	6.47221	9.75379e-05	0.0226191	2.82843	1016	10	0	0	0	0	18	22
1	2.91262	3.83137e-05	0.0318055	2.82843	1017	10	0	0	0	0	18	24
1	6.90556	4.08348e-05	0.000142331	2.82843	1022	10	0	0	0	0	18	22
1	20.0577	0.00644701	0.0174563	2.82843	1027	10	0	0	0	0	18	31
1	20.7069	0.00426617	0.0110185	2.82843	1029	10	0	0	0	0	18	22
1	4.85691	0.00918987	0.0523142	2.82843	1031	10	0	0	0	0	18	22
1	10.6299	0.0618959	0.0173485	2.82843	1032	10	0	0	0	0	18	24
1	10.6563	1.55744	0.0105349	2.82843	1033	10	0	0	0	0	18	22
1	12.0375	0.00017626	0.00079949	2.82843	1037	10	0	0	0	0	18	24
1	9.26538	0.00080127	0.00472208	2.82843	1039	10	0	0	0	0	18	26
1	6.16891	0.007913	0.0527253	2.82843	1041	10	0	0	0	0	18	21
1	2.58663	0.000485444	0.164559	2.82843	1044	10	0	0	0	0	18	21
1	15.9836	0.000606774	0.00033871	2.82843	1049	10	0	0	0	0	18	28
1	2.45402	5.99506e-05	0.106642	2.82843	1053	10	0	0	0	0	18	21
1	12.028	0.000505512	0.00677763	2.82843	1054	10	0	0	0	0	18	21
1	4.44353	0.00474042	0.0324477	2.82843	1055	10	0	0	0	0	18	25
1	3.52423	9.75439e-05	0.110471	2.82843	1056	10	0	0	0	0	18	24
1	25.3509	0.000520673	0.000435016	2.82843	1058	10	0	0	0	0	18	55
1	18.9013	0.0734113	0.457411	2.82843	1061	10	0	0	0	0	18	23
1	22.0798	0.0112767	0.00354348	2.82843	1064	10	0	0	0	0	18	21
1	8.32998	0.000609778	0.0124048	2.82843	1065	10	0	0	0	0	18	22
1	8.20068	0.0298236	0.00300908	2.82843	1066	10	0	0	0	0	18	27
1	2.23875	2.2152e-07	0.00465412	2.82843	1067	10	0	0	0	0	18	35
1	21.2532	0.00264028	0.00355941	2.82843	1068	10	0	0	0	0	18	21
1	7.85502	0.000472688	0.0238053	2.82843	1070	10	0	0	0	0	18	22
1	8.01843	0.0168633	0.0514043	2.82843	1072	10	0	0	0	0	18	21
1	11.4336	0.00354718	0.00259108	2.82843	1074	10	0	0	0	0	18	22
1	2.46444	0.000148542	0.311714	2.82843	1081	10	0	0	0	0	18	23
1	30.5171	0.0513654	0.00434597	2.82843	1083	10	0	0	0	0	18	25
1	24.0839	0.000331352	0.00367374	2.82843	1085	10	0	0	0	0	18	26
1	8.10176	0.000593016	0.00074582	2.82843	1086	10	624	2	47	1.77974	18	37
1	16.8625	0.000518212	0.00687044	2.82843	1088	10	0	0	0	0	18	34
1	22.2145	0.0124068	0.00159181	2.82843	1089	10	0	0	0	0	18	22
1	8.33225	0.00114182	0.205224	2.82843	1092	10	0	0	0	0	18	23
1	38.7795	0.0284373	0.00319357	2.82843	1093	10	0	0	0	0	18	22
1	3.19614	0.0017603	0.234946	2.82843	1094	10	0	0	0	0	18	21
1	4.30623	5.11858e-05	0.0085419	2.82843	1095	10	0	0	0	0	18	23
1	24.8813	0.000436404	0.00390946	2.82843	1098	10	0	0	0	0	18	21
1	7.90589	0.00382808	0.00173519	2.82843	1100	10	0	0	0	0	18	23
1	14.539	0.000853707	0.00318287	2.82843	1101	10	0	0	0	0	18	28
1	6.55049	0.00553109	0.0425654	2.82843	1102	10	0	0	0	0	18	23
1	19.799	0.000485082	0.00801451	2.82843	1103	10	0	0	0	0	18	26
1	3.5811	0.0117517	0.00498432	2.82843	1104	10	0	0	0	0	18	22
1	5.89712	1.26291e-05	0.0193916	2.82843	1105	10	0	0	0	0	18	28
1	12.948	0.00463791	0.000126351	2.82843	1107	10	0	0	0	0	18	22
1	5.74211	0.000257244	0.00969917	2.82843	1111	10	0	0	0	0	18	26
1	3.65555	0.00259332	0.0218557	2.82843	1114	10	0	0	0	0	18	25
1	15.6791	0.000363529	0.000596337	2.82843	1116	10	0	0	0	0	18	25
1	3.18169	0.0145446	0.0588449	2.82843	1119	10	0	0	0	0	18	24
1	15.2298	0.000500864	0.00288952	2.82843	1121	10	0	0	0	0	18	25
1	11.9813	0.00927427	0.0165477	2.82843	1122	10	0	0	0	0	18	21
1	7.81395	0.00282828	0.0239391	2.82843	1125	10	0	0	0	0	18	24
1	5.20524	2.12502e-07	0.0242804	2.82843	1127	10	0	0	0	0	18	21
1	37.6976	0.000264043	0.00205388	2.82843	1129	10	0	0	0	0	18	21
1	19.5127	0.000318156	0.00548256	2.82843	1133	10	0	0	0	0	18	26
1	15.4004	0.0014959	0.0181936	2.82843	1134	10	0	0	0	0	18	24
1	4.59622	1.72287	0.0160566	2.82843	1136	10	0	0	0	0	18	23
1	3.76578	8.64747e-05	0.0038011	2.82843	1141	10	0	0	0	0	18	22
1	7.05674	0.0100498	0.00818365	2.82843	1142	10	0	0	0	0	18	21
1	11.7212	0.00126705	0.00118559	2.82843	1149	10	0	0	0	0	18	36
1	7.05836	0.00411175	0.0277765	2.82843	1150	10	0	0	0	0	18	22
1	18.1932	0.000701367	0.00894669	2.82843	1152	10	0	0	0	0	18	21
1	9.64423	0.000285963	0.0385865	2.82843	1155	10	0	0	0	0	18	21
1	6.70181	0.00039313	0.0691838	2.82843	1156	10	0	0	0	0	18	23
1	2.38705	0.081506	0.107654	2.82843	1157	10	0	0	0	0	18	21
1	16.9029	0.0041864	0.0153289	2.82843	1158	10	0	0	0	0	18	28
1	7.12857	0.00257336	0.00532133	2.82843	1159	10	0	0	0	0	18	27
1	9.18215	0.00412217	0.0119464	2.82843	1164	10	0	0	0	0	18	23
1	10.2124	7.28402e-05	0.0068516	2.82843	1168	10	0	0	0	0	18	29
1	5.65317	1.58071e-05	0.0215149	2.82843	1169	10	0	0	0	0	18	24
1	30.5887	0.0024107	0.02048	2.82843	1170	10	0	0	0	0	18	21
1	5.82424	0.000948096	0.00722659	2.82843	1174	10	0	0	0	0	18	21
1	3.39899	0.000537286	0.0379607	2.82843	1176	10	0	0	0	0	18	24
1	26.0389	0.000505449	0.00188062	2.82843	1177	10	0	0	0	0	18	31
1	9.85434	0.00527024	0.00840257	2.82843	1180	10	0	0	0	0	18	22
1	5.86727	0.00111236	0.00440574	2.82843	1181	10	0	0	0	0	18	23
1	29.1788	8.97644e-05	0.00645859	2.82843	1182	10	0	0	0	0	18	30
1	6.5015	0.00203975	0.0214052	2.82843	1185	10	0	0	0	0	18	21
1	3.83546	0.000120782	0.118607	2.82843	1186	10	0	0	0	0	18	26
1	17.0049	0.00214972	0.00827995	2.82843	1187	10	0	0	0	0	18	21
1	15.0696	0.000859745	0.0133465	2.82843	1188	10	0	0	0	0	18	21
1	23.3102	0.0177895	0.0206557	2.82843	1191	10	0	0	0	0	18	24
1	7.33205	6.43902e-05	0.00668673	2.82843	1198	10	0	0	0	0	18	21
1	12.8674	4.21912e-05	0.0171595	2.82843	1199	10	1004	1	68	2.38455	18	25
1	18.7235	0.000455739	0.000717371	2.82843	1204	10	0	0	0	0	18	28
1	4.51748	6.361e-05	0.0902365	2.82843	1205	10	0	0	0	0	18	24
1	21.7414	0.00031924	0.0120575	2.82843	1208	10	0	0	0	0	18	24
1	7.47412	0.00875388	0.0411595	2.82843	1215	10	0	0	0	0	18	25
1	13.7746	0.000576891	0.000578137	2.82843	1216	10	0	0	0	0	18	21
1	11.7866	0.000793349	0.000930891	2.82843	1220	10	0	0	0	0	18	24
1	15.7068	0.000444732	0.00503217	2.82843	1222	10	0	0	0	0	18	21
1	3.03777	2.92468e-06	0.0315916	2.82843	1223	10	0	0	0	0	18	21
1	19.1727	0.000420718	0.00108437	2.82843	1224	10	0	0	0	0	18	32
1	4.45308	0.011769	0.0745712	2.82843	1228	10	0	0	0	0	18	25
1	3.4382	1.53578	0.0265297	2.82843	1229	10	0	0	0	0	18	21
1	6.30602	0.00275979	0.0146789	2.82843	1230	10	0	0	0	0	18	21
1	10.5159	0.00185502	0.0284951	2.82843	1231	10	0	0	0	0	18	24
1	5.85329	0.00443787	0.0500111	2.82843	1235	10	0	0	0	0	18	22
1	6.62128	0.0197815	0.0201804	2.82843	1237	10	0	0	0	0	18	21
1	21.1884	0.00440128	0.003137	2.82843	1242	10	0	0	0	0	18	24
1	28.7968	0.00061701	0.00859134	2.82843	1246	10	0	0	0	0	18	21
1	12.6353	7.2883e-05	0.00116535	2.82843	1247	10	0	0	0	0	18	26
1	7.03553	0.0907034	0.0134222	2.82843	1249	10	0	0	0	0	18	24
1	8.17015	0.00677774	0.0245007	2.82843	1250	10	0	0	0	0	18	21
1	3.06126	0.000395747	0.0887704	2.82843	1251	10	0	0	0	0	18	24
1	3.06329	1.48409e-05	0.150961	2.82843	1253	10	0	0	0	0	18	24
1	6.22687	0.000276325	0.00243334	2.82843	1254	10	0	0	0	0	18	22
1	10.6806	0.274196	0.030377	2.82843	1256	10	0	0	0	0	18	24
1	18.6552	0.000315605	0.00248265	2.82843	1257	10	0	0	0	0	18	23
1	24.1989	0.000371161	0.00600245	2.82843	1261	10	0	0	0	0	18	29
1	7.89257	0.013336	0.00500076	2.82843	1262	10	0	0	0	0	18	21
1	7.55529	0.00513703	0.0114335	2.82843	1263	10	0	0	0	0	18	21
1	8.3462	0.000517858	0.0322653	2.82843	1267	10	0	0	0	0	18	26
1	18.7081	0.000937799	0.00933573	2.82843	1271	10	0	0	0	0	18	22
1	2.18868	0.397459	0.020604	2.82843	1272	10	0	0	0	0	18	21
1	13.2005	0.0012366	0.00818232	2.82843	1275	10	0	0	0	0	18	23
1	2.88752	0.0594741	0.00430947	2.82843	1282	10	0	0	0	0	18	24
1	3.14113	2.30083e-05	0.0948365	2.82843	1283	10	0	0	0	0	18	21
1	13.2856	6.13211e-05	0.0535782	2.82843	1285	10	0	0	0	0	18	25
1	5.7275	3.39792e-05	0.030531	2.82843	1287	10	0	0	0	0	18	21
1	4.4132	0.000464633	0.0523992	2.82843	1292	10	0	0	0	0	18	22
1	4.95194	0.0845781	0.0191606	2.82843	1294	10	0	0	0	0	18	24
1	6.07361	0.00142197	0.0144338	2.82843	1295	10	0	0	0	0	18	21
1	4.69677	0.028937	0.08155	2.82843	1299	10	0	0	0	0	18	26
1	4.49624	0.00131753	0.0507928	2.82843	1300	10	0	0	0	0	18	33
1	31.7583	0.0283061	0.0467438	2.82843	1301	10	0	0	0	0	18	21
1	4.49278	0.00014483	0.0143831	2.82843	1305	10	0	0	0	0	18	22
1	21.8742	0.000360037	0.000354766	2.82843	1306	10	0	0	0	0	18	26
1	4.17076	0.00270429	0.0249537	2.82843	1307	10	0	0	0	0	18	22
1	4.23455	0.00313996	0.00232813	2.82843	1308	10	0	0	0	0	18	31
1	4.96678	0.00823834	0.037633	2.82843	1309	10	0	0	0	0	18	21
1	14.2911	0.000446325	0.00590833	2.82843	1310	10	0	0	0	0	18	21
1	4.41194	0.0337356	0.00570005	2.82843	1311	10	0	0	0	0	18	21
1	13.2465	0.000302911	0.00160221	2.82843	1312	10	0	0	0	0	18	23
1	18.6448	0.00161242	0.00393972	2.82843	1313	10	0	0	0	0	18	30
1	30.6562	0.000337489	0.00041902	2.82843	1315	10	0	0	0	0	18	24
1	7.93017	0.00048892	0.0140821	2.82843	1316	10	0	0	0	0	18	22
1	9.97752	0.000463357	0.00991523	2.82843	1320	10	0	0	0	0	18	21
1	12.0081	0.000277318	1.35123e-05	2.82843	1321	10	0	0	0	0	18	30
1	4.20639	0.0001733	0.0771491	2.82843	1322	10	0	0	0	0	18	26
1	17.5013	0.00648788	0.00247621	2.82843	1324	10	0	0	0	0	18	21
1	9.46839	0.00134912	0.024018	2.82843	1325	10	0	0	0	0	18	23
1	5.55116	0.0081325	0.00888673	2.82843	1328	10	0	0	0	0	18	30
1	2.92011	9.48222e-08	0.340025	2.82843	1330	10	0	0	0	0	18	21
1	7.29285	0.0252214	0.0258985	2.82843	1331	10	0	0	0	0	18	21
1	5.12741	0.000192623	0.156295	2.82843	1332	10	661	1	50	2.38494	18	21
1	7.23759	0.00168546	0.0159621	2.82843	1333	10	0	0	0	0	18	24
1	25.2176	0.000496911	0.000909073	2.82843	1334	10	0	0	0	0	18	25
1	8.70353	0.001155	0.00674566	2.82843	1337	10	0	0	0	0	18	22
1	12.3296	0.00109182	0.000963625	2.82843	1338	10	0	0	0	0	18	21
1	5.18167	0.00361517	0.0133687	2.82843	1340	10	0	0	0	0	18	25
1	9.31985	0.00325471	0.0116185	2.82843	1341	10	0	0	0	0	18	33
1	2.91047	9.34168e-05	0.14669	2.82843	1342	10	0	0	0	0	18	22
1	8.40248	0.000285907	0.0270874	2.82843	1343	10	0	0	0	0	18	22
1	11.3669	0.000399704	0.00332848	2.82843	1344	10	0	0	0	0	18	23
1	9.49054	0.00254587	0.00965854	2.82843	1346	10	0	0	0	0	18	41
1	13.633	0.00735508	0.000630927	2.82843	1348	10	0	0	0	0	18	23
1	4.86245	1.29503e-05	0.0417592	2.82843	1349	10	0	0	0	0	18	24
1	8.64502	0.00622128	0.00239953	2.82843	1350	10	0	0	0	0	18	21
1	2.22034	0.000118274	0.244509	2.82843	1351	10	0	0	0	0	18	26
1	9.06319	0.0023476	0.0562805	2.82843	1353	10	0	0	0	0	18	24
1	12.1174	0.00021198	0.154783	2.82843	1354	10	0	0	0	0	18	25
1	6.10818	0.000704824	0.101364	2.82843	1356	10	0	0	0	0	18	27
1	9.32472	0.000600045	0.0137372	2.82843	1357	10	0	0	0	0	18	21
1	9.05979	0.0148415	0.0355144	2.82843	1358	10	0	0	0	0	18	22
1	3.23465	0.00425699	0.029356	2.82843	1360	10	1206	3	78	1.97922	18	25
1	15.6737	0.000420564	0.0109618	2.82843	1361	10	0	0	0	0	18	27
1	6.66597	0.970105	0.082399	2.82843	1363	10	0	0	0	0	18	26
1	4.39196	2.70981e-06	0.0199182	2.82843	1366	10	0	0	0	0	18	21
1	9.27221	0.0689155	0.0323363	2.82843	1367	10	0	0	0	0	18	22
1	5.12227	0.00697721	0.0251203	2.82843	1368	10	0	0	0	0	18	23
1	4.21715	0.00251104	0.142855	2.82843	1373	10	0	0	0	0	18	28
1	5.28313	0.00131486	0.0194167	2.82843	1374	10	0	0	0	0	18	21
1	13.2839	0.00124067	0.00613908	2.82843	1378	10	0	0	0	0	18	22
1	6.13037	0.000302919	0.00857549	2.82843	1382	10	0	0	0	0	18	25
1	7.62481	0.00116946	0.0259955	2.82843	1384	10	0	0	0	0	18	22
1	2.54327	0.000780377	0.173146	2.82843	1385	10	0	0	0	0	18	26
1	3.99211	0.00101287	0.0232576	2.82843	1387	10	0	0	0	0	18	23
1	8.19031	0.000369473	0.0171616	2.82843	1388	10	0	0	0	0	18	21
1	7.43945	0.0807092	0.0315754	2.82843	1389	10	0	0	0	0	18	22
1	2.69996	0.00144554	0.0640406	2.82843	1390	10	0	0	0	0	18	26
1	9.65375	0.00164802	0.00722291	2.82843	1392	10	0	0	0	0	18	24
1	4.91193	0.000655971	0.0171595	2.82843	1393	10	0	0	0	0	18	22
1	15.1443	0.00035516	0.0119571	2.82843	1395	10	0	0	0	0	18	21
1	11.869	0.00281474	0.00741315	2.82843	1397	10	0	0	0	0	18	21
1	5.09038	0.000392246	0.0161505	2.82843	1398	10	0	0	0	0	18	21
1	4.37751	0.00355767	0.00393456	2.82843	1399	10	0	0	0	0	18	24
1	6.68982	0.000329987	0.0454056	2.82843	1400	10	0	0	0	0	18	22
1	12.2355	0.000314567	0.000689949	2.82843	1401	10	0	0	0	0	18	23
1	2.48633	0.000917131	0.0536462	2.82843	1406	10	0	0	0	0	18	23
1	4.9218	0.0058264	0.0556695	2.82843	1409	10	257	2	31	2.06675	18	26
1	1.85009	1.49408e-05	0.21144	2.82843	1415	10	0	0	0	0	18	21
1	6.21851	0.000420447	0.000920851	2.82843	1417	10	0	0	0	0	18	24
1	18.1424	0.000597212	0.0154765	2.82843	1419	10	0	0	0	0	18	29
1	18.3612	0.000744587	0.0166471	2.82843	1426	10	0	0	0	0	18	22
1	6.47033	0.00327504	0.00370415	2.82843	1427	10	0	0	0	0	18	22
1	2.91678	0.000407094	0.0162746	2.82843	1428	10	0	0	0	0	18	22
1	5.64873	0.0070762	0.0380016	2.82843	1429	10	0	0	0	0	18	23
1	6.28701	0.00302253	0.0011411	2.82843	1431	10	0	0	0	0	18	21
1	13.5457	0.00508998	0.00456062	2.82843	1432	10	0	0	0	0	18	23
1	7.48697	0.0010374	0.0221469	2.82843	1434	10	0	0	0	0	18	25
1	8.27603	1.50439e-05	0.00610919	2.82843	1435	10	0	0	0	0	18	23
1	5.10771	0.00314916	0.0466319	2.82843	1438	10	0	0	0	0	18	33
1	8.96794	0.233883	0.372852	2.82843	1441	10	0	0	0	0	18	33
1	12.9662	0.0007118	0.00704817	2.82843	1442	10	0	0	0	0	18	23
1	39.4955	0.000584125	0.0164637	2.82843	1444	10	0	0	0	0	18	21
1	37.2192	0.000231711	0.00188746	2.82843	1446	10	0	0	0	0	18	24
1	6.87564	0.0105635	0.000902407	2.82843	1451	10	0	0	0	0	18	26
1	25.0317	0.000230125	0.00203452	2.82843	1452	10	0	0	0	0	18	24
1	18.0181	0.000434802	0.00745924	2.82843	1454	10	0	0	0	0	18	22
1	4.02536	0.000663501	0.0312694	2.82843	1455	10	1651	1	105	1.84355	18	22
1	5.55752	0.00178899	0.0503939	2.82843	1456	10	0	0	0	0	18	30
1	4.28297	0.0157335	0.0823706	2.82843	1457	10	0	0	0	0	18	24
1	7.35985	0.00111316	0.0154336	2.82843	1464	10	0	0	0	0	18	25
1	3.40189	0.010437	0.240139	2.82843	1465	10	0	0	0	0	18	23
1	7.54722	0.00714293	0.000161166	2.82843	1466	10	0	0	0	0	18	24
1	8.69918	0.00753039	0.0336206	2.82843	1467	10	0	0	0	0	18	27
1	4.42883	0.000177873	0.0824651	2.82843	1468	10	0	0	0	0	18	21
1	10.2488	0.0038899	0.00428053	2.82843	1472	10	0	0	0	0	18	22
1	2.2451	0.000217887	0.240391	2.82843	1473	10	0	0	0	0	18	23
1	10.5682	0.000647745	0.000139807	2.82843	1474	10	0	0	0	0	18	23
1	2.57459	1.16078	0.0735152	2.82843	1476	10	0	0	0	0	18	21
1	37.4598	0.000340164	0.00295699	2.82843	1480	10	0	0	0	0	18	22
1	7.02994	0.00675076	0.00799487	2.82843	1482	10	0	0	0	0	18	22
1	1.7461	4.85365e-10	0.160309	2.82843	1483	10	0	0	0	0	18	25
1	10.01	0.00068901	0.0168159	2.82843	1487	10	0	0	0	0	18	25
1	14.1148	0.000649378	0.000501242	2.82843	1490	10	0	0	0	0	18	22
1	29.0007	0.00032625	0.0113308	2.82843	1491	10	0	0	0	0	18	27
1	28.6261	0.0290684	0.0125723	2.82843	1492	10	0	0	0	0	18	23
1	3.70443	0.0149442	0.00301681	2.82843	1495	10	0	0	0	0	18	23
1	5.64305	0.303802	0.0413844	2.82843	1497	10	0	0	0	0	18	25
1	1.83153	0.0541329	0.483026	2.82843	1498	10	0	0	0	0	18	21
1	8.40781	0.000921238	0.00339411	2.82843	1501	10	0	0	0	0	18	21
1	7.41601	0.000591206	0.0504147	2.82843	1502	10	0	0	0	0	18	23
1	4.16116	0.0174041	0.134739	2.82843	1507	10	0	0	0	0	18	25
1	9.18159	0.000173513	0.00179646	2.82843	1508	10	0	0	0	0	18	29
1	5.14615	0.00180002	0.0332244	2.82843	1509	10	0	0	0	0	18	21
1	1.94653	0.0460076	0.171421	2.82843	1510	10	0	0	0	0	18	26
1	5.89065	0.00395656	0.052124	2.82843	1511	10	0	0	0	0	18	24
1	4.87451	0.00995803	0.00820149	2.82843	1512	10	0	0	0	0	18	21
1	5.16864	0.00200342	0.0169051	2.82843	1513	10	0	0	0	0	18	25
1	10.5537	0.000548705	0.0340587	2.82843	1516	10	0	0	0	0	18	21
1	4.02624	0.000126031	0.00324209	2.82843	1517	10	0	0	0	0	18	21
1	3.61278	1.21432e-05	0.0106619	2.82843	1520	10	0	0	0	0	18	23
1	8.899	0.004094	0.005151	2.82843	1521	10	0	0	0	0	18	40
1	1.68071	0.0021514	0.440912	2.82843	1522	10	0	0	0	0	18	21
1	3.20374	0.0243056	0.0379847	2.82843	1528	10	0	0	0	0	18	21
1	8.56287	0.00166558	0.00323269	2.82843	1530	10	0	0	0	0	18	21
1	5.25028	0.00422902	0.00987081	2.82843	1534	10	0	0	0	0	18	21
1	13.8595	0.00106797	0.000763784	2.82843	1535	10	1667	1	106	2.56243	18	23
1	6.38632	0.00632755	0.0147989	2.82843	1536	10	0	0	0	0	18	21
1	5.12181	0.0260622	0.057302	2.82843	1538	10	0	0	0	0	18	22
1	1.66166	2.30896	0.751518	2.82843	1541	10	0	0	0	0	18	21
1	2.39025	0.0634106	0.0795431	2.82843	1542	10	1227	1	80	2.24768	18	28
1	10.3407	0.00136256	0.00489299	2.82843	1543	10	0	0	0	0	19	23
1	7.65802	0.000359827	0.0191935	2.82843	1544	10	0	0	0	0	19	22
1	14.0602	0.00475922	0.0328939	2.82843	1545	10	0	0	0	0	19	26
1	3.12548	0.00135854	0.0304938	2.82843	1547	10	0	0	0	0	19	23
1	7.87366	0.000522295	0.0121707	2.82843	1553	10	0	0	0	0	19	22
1	5.80642	0.000886458	0.110488	2.82843	1554	10	0	0	0	0	19	22
1	5.96135	0.781447	0.0619278	2.82843	1559	10	0	0	0	0	19	22
1	9.19122	0.000842617	0.000886257	2.82843	1560	10	0	0	0	0	19	22
1	23.8218	0.000221432	0.000212367	2.82843	1566	10	0	0	0	0	19	25
1	10.5273	0.0151748	0.0111148	2.82843	1568	10	0	0	0	0	19	24
1	5.85189	0.000148177	0.0282807	2.82843	1569	10	0	0	0	0	19	26
1	5.08394	9.24225e-05	0.159557	2.82843	1570	10	0	0	0	0	19	22
1	12.9826	0.000465807	0.00579718	2.82843	1574	10	0	0	0	0	19	23
1	11.5109	0.00133226	0.00810526	2.82843	1580	10	0	0	0	0	19	22
1	5.16174	0.00891218	0.0366451	2.82843	1582	10	0	0	0	0	19	22
1	5.4029	3.95084e-06	0.0265597	2.82843	1584	10	0	0	0	0	19	25
1	6.49657	0.0134236	0.0436484	2.82843	1585	10	0	0	0	0	19	22
1	16.3552	0.000287979	0.00115642	2.82843	1586	10	0	0	0	0	19	22
1	17.3872	0.000216034	0.001942	2.82843	1590	10	0	0	0	0	19	33
1	8.44826	0.000325659	0.00353078	2.82843	1593	10	0	0	0	0	19	27
1	7.95993	0.00403238	0.0104241	2.82843	1594	10	0	0	0	0	19	22
1	21.4512	0.000289403	0.00254555	2.82843	1595	10	0	0	0	0	19	25
1	9.2494	0.420353	4.56137	2.82843	1599	10	0	0	0	0	19	26
1	4.78815	0.0707933	0.011968	2.82843	1601	10	0	0	0	0	19	23
1	11.1851	0.0435078	0.274811	2.82843	1602	10	0	0	0	0	19	26
1	8.38856	0.00245485	0.00487963	2.82843	1605	10	0	0	0	0	19	26
1	6.47738	0.0235817	0.026809	2.82843	1606	10	0	0	0	0	19	22
1	8.70605	0.000845454	0.0147453	2.82843	1607	10	0	0	0	0	19	24
1	8.17182	0.00769366	0.0373564	2.82843	1609	10	0	0	0	0	19	22
1	22.3818	0.00156446	0.0113619	2.82843	1611	10	0	0	0	0	19	23
1	5.77805	0.00887798	0.0270858	2.82843	1613	10	0	0	0	0	19	25
1	7.47857	0.00201994	0.00129539	2.82843	1614	10	0	0	0	0	19	35
1	9.42604	0.0337762	0.00136933	2.82843	1616	10	0	0	0	0	19	24
1	9.39473	0.628388	0.0156095	2.82843	1619	10	0	0	0	0	19	26
1	11.0335	0.000553055	0.0124256	2.82843	1626	10	0	0	0	0	19	25
1	4.48764	0.00099609	0.00597607	2.82843	1627	10	0	0	0	0	19	22
1	14.4479	0.143783	0.0868894	2.82843	1633	10	0	0	0	0	19	26
1	16.3374	0.000716613	0.00967317	2.82843	1635	10	0	0	0	0	19	29
1	5.16589	0.0134175	0.0628534	2.82843	1640	10	0	0	0	0	19	22
1	8.10595	0.00104841	3.87895e-05	2.82843	1641	10	0	0	0	0	19	22
1	5.49476	0.00188989	0.0102968	2.82843	1642	10	0	0	0	0	19	25
1	2.78841	0.000977786	0.0473505	2.82843	1644	10	0	0	0	0	19	25
1	10.4773	0.000541118	0.00651294	2.82843	1645	10	0	0	0	0	19	25
1	8.37044	0.422885	0.0398542	2.82843	1647	10	0	0	0	0	19	23
1	9.57619	4.17552e-06	0.00757724	2.82843	1648	10	88	1	11	2.32419	19	24
1	12.236	0.000347198	0.00310455	2.82843	1657	10	0	0	0	0	19	23
1	7.43466	0.0594027	0.000527875	2.82843	1658	10	0	0	0	0	19	30
1	32.4485	0.00934049	0.0337528	2.82843	1659	10	0	0	0	0	19	23
1	18.0131	0.000346725	0.00768163	2.82843	1660	10	0	0	0	0	19	23
1	9.70365	0.00975288	0.0252135	2.82843	1662	10	0	0	0	0	19	30
1	7.18768	0.00123039	0.00134329	2.82843	1663	10	0	0	0	0	19	25
1	17.0007	0.0032068	0.00380524	2.82843	1665	10	0	0	0	0	19	25
1	4.09458	0.000279087	0.00579663	2.82843	1667	10	0	0	0	0	19	22
1	1.91772	0.030035	0.30683	2.82843	1668	10	0	0	0	0	19	24
1	5.89085	0.0134145	0.0051428	2.82843	1675	10	0	0	0	0	19	22
1	6.13567	1.65324e-05	0.000621789	2.82843	1677	10	0	0	0	0	19	22
1	43.9221	0.000185048	0.000590186	2.82843	1678	10	0	0	0	0	19	23
1	2.13222	0.0291071	0.0161665	2.82843	1679	10	0	0	0	0	19	22
1	13.4769	0.0148697	0.00971667	2.82843	1680	10	0	0	0	0	19	22
1	3.40619	0.000159988	0.000168842	2.82843	1682	10	0	0	0	0	19	22
1	8.79892	8.7915e-05	0.0106554	2.82843	1683	10	0	0	0	0	19	24
1	7.7829	0.00646471	0.000881923	2.82843	1684	10	0	0	0	0	19	22
1	4.47745	0.00111838	0.00597295	2.82843	1685	10	0	0	0	0	19	22
1	6.06673	0.0034941	0.0507259	2.82843	1687	10	0	0	0	0	19	23
1	4.63459	0.0383126	0.000329192	2.82843	1689	10	0	0	0	0	19	26
1	4.3036	0.00239831	0.0228427	2.82843	1690	10	0	0	0	0	19	22
1	11.968	0.00096584	0.00353729	2.82843	1692	10	0	0	0	0	19	27
1	13.881	0.00025245	0.0174824	2.82843	1693	10	0	0	0	0	19	23
1	6.82494	0.00253206	0.11432	2.82843	1696	10	0	0	0	0	19	25
1	3.9803	0.000250065	0.00725174	2.82843	1697	10	0	0	0	0	19	26
1	2.51582	0.0010792	0.216741	2.82843	1698	10	0	0	0	0	19	27
1	3.25905	0.000120611	0.0908933	2.82843	1699	10	0	0	0	0	19	22
1	4.97776	0.000487925	0.0556052	2.82843	1702	10	0	0	0	0	19	24
1	12.0042	0.00179337	0.0342044	2.82843	1705	10	0	0	0	0	19	22
1	14.6254	0.000602143	0.00473286	2.82843	1706	10	0	0	0	0	19	34
1	8.8268	0.00663272	0.0017811	2.82843	1709	10	0	0	0	0	19	25
1	12.9424	0.000975931	0.000252461	2.82843	1712	10	0	0	0	0	19	26
1	4.44923	0.00249618	0.0457852	2.82843	1716	10	0	0	0	0	19	22
1	4.1419	0.000228049	0.0656324	2.82843	1719	10	0	0	0	0	19	22
1	4.40609	7.1654e-05	0.17821	2.82843	1721	10	0	0	0	0	19	22
1	4.66486	0.156081	0.00230332	2.82843	1722	10	0	0	0	0	19	23
1	11.9609	0.0174642	0.00475668	2.82843	1725	10	0	0	0	0	19	24
1	5.2061	0.000235469	0.0133451	2.82843	1726	10	787	3	58	1.25997	19	32
1	5.80601	0.0003361	0.00493671	2.82843	1727	10	0	0	0	0	19	28
1	19.78	0.000331423	0.0021799	2.82843	1734	10	0	0	0	0	19	22
1	5.18981	0.00168951	0.0297083	2.82843	1737	10	0	0	0	0	19	22
1	4.20126	0.0539609	0.170013	2.82843	1738	10	0	0	0	0	19	26
1	4.01721	0.47352	3.52172	2.82843	1742	10	0	0	0	0	19	28
1	9.85127	0.109058	0.00242426	2.82843	1743	10	0	0	0	0	19	28
1	38.2497	0.000345712	0.00833799	2.82843	1744	10	0	0	0	0	19	22
1	47.427	0.000269848	5.5448e-05	2.82843	1745	10	0	0	0	0	19	22
1	3.56648	0.000136158	0.0408577	2.82843	1747	10	0	0	0	0	19	23
1	10.5723	0.00458553	0.00368687	2.82843	1748	10	0	0	0	0	19	23
1	6.89711	0.000851299	0.013128	2.82843	1751	10	0	0	0	0	19	24
1	11.287	0.00225425	0.0096203	2.82843	1753	10	0	0	0	0	19	23
1	8.47777	0.00236539	0.00843189	2.82843	1755	10	0	0	0	0	19	25
1	44.5861	0.000529758	0.000788603	2.82843	1756	10	0	0	0	0	19	22
1	6.63725	0.00173681	0.00301769	2.82843	1759	10	0	0	0	0	19	22
1	4.1054	2.71994e-05	0.00454205	2.82843	1760	10	0	0	0	0	19	22
1	3.19577	0.000219478	0.0127006	2.82843	1761	10	0	0	0	0	19	22
1	15.7	1.96768e-05	0.00211001	2.82843	1763	10	0	0	0	0	19	38
1	18.3431	0.000422497	0.0191698	2.82843	1764	10	0	0	0	0	19	23
1	7.20268	0.00153449	0.00489439	2.82843	1765	10	0	0	0	0	19	25
1	4.35475	0.00125055	0.0774702	2.82843	1767	10	0	0	0	0	19	26
1	15.448	0.000557814	0.00410437	2.82843	1770	10	2015	1	122	0.579906	19	31
1	5.87017	0.00107226	0.00365624	2.82843	1772	10	0	0	0	0	19	28
1	9.54456	0.0230175	0.00882297	2.82843	1775	10	0	0	0	0	19	23
1	5.8905	0.282358	0.0071098	2.82843	1776	10	0	0	0	0	19	22
1	3.11896	0.00273522	0.0152282	2.82843	1778	10	0	0	0	0	19	25
1	9.39737	0.00252877	0.00283101	2.82843	1780	10	0	0	0	0	19	24
1	9.32913	0.0309826	0.00433599	2.82843	1781	10	0	0	0	0	19	25
1	6.30605	1.12406e-05	0.067746	2.82843	1782	10	0	0	0	0	19	26
1	22.2168	0.00208435	0.0127989	2.82843	1783	10	0	0	0	0	19	24
1	7.28587	5.6178e-05	0.00605944	2.82843	1785	10	0	0	0	0	19	22
1	10.5878	0.0886908	0.0136075	2.82843	1788	10	0	0	0	0	19	26
1	5.1956	0.400733	0.0185075	2.82843	1790	10	0	0	0	0	19	24
1	8.05389	0.0017623	0.00503609	2.82843	1791	10	0	0	0	0	19	22
1	20.7936	0.000518771	0.00729588	2.82843	1793	10	0	0	0	0	19	23
1	22.2669	0.000291642	0.00301186	2.82843	1796	10	0	0	0	0	19	24
1	11.0227	0.000349302	0.0205892	2.82843	1797	10	0	0	0	0	19	24
1	11.9091	0.00226407	0.00021254	2.82843	1800	10	0	0	0	0	19	26
1	2.98142	1.44179e-06	0.189033	2.82843	1804	10	0	0	0	0	19	23
1	5.81637	0.00846593	0.0114835	2.82843	1807	10	0	0	0	0	19	28
1	8.25341	0.032216	0.00833266	2.82843	1808	10	0	0	0	0	19	22
1	6.30382	0.000153196	0.00507195	2.82843	1811	10	0	0	0	0	19	24
1	4.34813	0.0366706	0.0388652	2.82843	1812	10	0	0	0	0	19	24
1	8.90292	0.00122414	0.0293361	2.82843	1813	10	0	0	0	0	19	28
1	1.998	2.23219e-05	0.0710164	2.82843	1814	10	0	0	0	0	19	22
1	7.7154	0.00292371	0.0158248	2.82843	1815	10	0	0	0	0	19	33
1	12.0835	0.00215162	0.324477	2.82843	1817	10	0	0	0	0	19	26
1	36.0582	0.000577993	0.00345807	2.82843	1818	10	0	0	0	0	19	26
1	6.05183	0.00814036	0.0393794	2.82843	1820	10	0	0	0	0	19	26
1	6.10023	1.3763e-06	0.00536411	2.82843	1823	10	0	0	0	0	19	24
1	6.06852	0.00012853	0.00381682	2.82843	1826	10	0	0	0	0	19	22
1	5.65234	0.400014	1.72207	2.82843	1828	10	0	0	0	0	19	23
1	2.31184	2.31542e-05	0.675598	2.82843	1833	10	0	0	0	0	19	23
1	2.82189	0.0521524	0.0653375	2.82843	1835	10	0	0	0	0	19	22
1	3.9244	0.170819	0.0874871	2.82843	1837	10	0	0	0	0	19	24
1	6.20969	0.369439	0.147492	2.82843	1843	10	0	0	0	0	19	26
1	8.25172	0.000715072	0.000530593	2.82843	1845	10	0	0	0	0	19	23
1	2.31735	1.16903e-05	0.0188446	2.82843	1847	10	0	0	0	0	19	22
1	7.9302	0.00147998	0.0152602	2.82843	1848	10	0	0	0	0	19	22
1	27.348	0.000417979	0.000805846	2.82843	1850	10	0	0	0	0	19	24
1	2.95178	0.000277705	0.9336	2.82843	1851	10	0	0	0	0	19	23
1	8.94651	3.26339e-05	0.00308907	2.82843	1852	10	0	0	0	0	19	30
1	2.74086	0.186342	0.0712567	2.82843	1854	10	0	0	0	0	19	30
1	7.69986	0.00126289	0.0113049	2.82843	1856	10	0	0	0	0	19	22
1	1.86172	2.24483e-05	0.365609	2.82843	1857	10	0	0	0	0	19	22
1	5.39996	3.94592e-05	0.00825237	2.82843	1859	10	0	0	0	0	19	23
1	1.50651	0.000736366	0.0152254	2.82843	1861	10	0	0	0	0	19	24
1	20.2016	0.390196	0.145551	2.82843	1869	10	0	0	0	0	19	22
1	4.23146	0.000331394	0.0631727	2.82843	1870	10	0	0	0	0	19	22
1	4.96401	0.0193576	0.244634	2.82843	1874	10	0	0	0	0	19	25
1	7.97254	0.000719297	0.0148797	2.82843	1876	10	0	0	0	0	19	25
1	19.4306	0.00056309	0.00158633	2.82843	1877	10	0	0	0	0	19	26
1	4.58673	0.017035	0.0159128	2.82843	1878	10	0	0	0	0	19	25
1	3.62923	0.0252804	0.0542344	2.82843	1881	10	0	0	0	0	19	22
1	6.51172	0.00143175	0.0383878	2.82843	1883	10	0	0	0	0	19	24
1	3.04834	1.93219e-06	0.133959	2.82843	1885	10	0	0	0	0	19	26
1	9.47994	0.00136821	0.0121399	2.82843	1888	10	0	0	0	0	20	23
1	4.38337	0.00375671	0.0214326	2.82843	1890	10	0	0	0	0	20	28
1	20.9285	0.000383319	0.000776185	2.82843	1892	10	0	0	0	0	20	24
1	17.0199	0.00154882	0.00874899	2.82843	1893	10	0	0	0	0	20	26
1	2.23814	7.68453e-07	0.173631	2.82843	1896	10	0	0	0	0	20	26
1	5.06117	0.00338803	0.0039949	2.82843	1900	10	0	0	0	0	20	30
1	8.59129	0.281977	0.646428	2.82843	1901	10	0	0	0	0	20	23
1	4.36083	0.0131715	0.004125	2.82843	1902	10	0	0	0	0	20	23
1	15.7063	0.00197496	0.0292434	2.82843	1903	10	0	0	0	0	20	23
1	11.4339	0.000967251	0.0603406	2.82843	1904	10	0	0	0	0	20	26
1	11.5693	0.000454736	0.00812683	2.82843	1906	10	0	0	0	0	20	25
1	20.4944	0.000912217	0.000453228	2.82843	1907	10	0	0	0	0	20	26
1	12.1198	0.000418706	0.0021299	2.82843	1910	10	0	0	0	0	20	24
1	19.3841	0.00154426	0.00567907	2.82843	1919	10	0	0	0	0	20	26
1	5.30998	0.00505496	0.0124092	2.82843	1920	10	0	0	0	0	20	28
1	29.7848	0.026103	0.00257069	2.82843	1921	10	0	0	0	0	20	24
1	6.24632	0.000157626	0.0319868	2.82843	1922	10	0	0	0	0	20	23
1	6.56775	0.000329613	0.0153086	2.82843	1923	10	0	0	0	0	20	24
1	14.4111	0.00071257	0.00816559	2.82843	1925	10	0	0	0	0	20	25
1	17.3785	0.0474535	0.00413069	2.82843	1926	10	0	0	0	0	20	33
1	4.0746	0.000102221	0.00874127	2.82843	1929	10	0	0	0	0	20	33
1	5.81532	0.0017294	0.00313011	2.82843	1930	10	0	0	0	0	20	23
1	8.08419	0.00228004	0.112259	2.82843	1932	10	0	0	0	0	20	29
1	4.08752	0.000278998	0.0410513	2.82843	1935	10	0	0	0	0	20	23
1	4.51688	4.75158e-06	0.00076624	2.82843	1940	10	0	0	0	0	20	23
1	23.478	0.00271981	0.00243075	2.82843	1942	10	0	0	0	0	20	32
1	14.6464	0.00034685	0.0135156	2.82843	1949	10	0	0	0	0	20	24
1	1.69324	2.5835e-06	0.20712	2.82843	1950	10	0	0	0	0	20	29
1	5.70316	1.27103e-06	0.00247432	2.82843	1951	10	0	0	0	0	20	23
1	7.39684	0.00036067	0.0102349	2.82843	1952	10	0	0	0	0	20	24
1	8.77886	0.00624371	0.00391772	2.82843	1953	10	0	0	0	0	20	24
1	11.2606	1.03242e-05	0.0165192	2.82843	1954	10	0	0	0	0	20	24
1	10.8284	0.0135674	0.00339553	2.82843	1956	10	0	0	0	0	20	32
1	1.40341	1.04254e-05	0.273991	2.82843	1957	10	0	0	0	0	20	30
1	6.01052	0.00371171	0.0548053	2.82843	1959	10	0	0	0	0	20	23
1	99.3311	0.000304838	0.00268784	2.82843	1960	10	0	0	0	0	20	26
1	28.9171	0.00117951	0.00175482	2.82843	1962	10	0	0	0	0	20	24
1	6.40968	7.9309e-06	0.00723873	2.82843	1963	10	0	0	0	0	20	45
1	9.00744	5.08672e-06	1.91538e-05	2.82843	1964	10	0	0	0	0	20	25
1	29.503	0.00210994	0.15247	2.82843	1969	10	0	0	0	0	20	30
1	38.9939	0.047507	0.00874846	2.82843	1970	10	0	0	0	0	20	23
1	12.8081	0.000811407	0.0194206	2.82843	1973	10	0	0	0	0	20	26
1	18.9172	0.00292597	0.00119858	2.82843	1974	10	0	0	0	0	20	25
1	24.7502	0.000684236	0.00569309	2.82843	1977	10	0	0	0	0	20	24
1	11.6559	0.0399195	0.0020871	2.82843	1978	10	0	0	0	0	20	24
1	8.79465	0.0182897	0.0643401	2.82843	1980	10	0	0	0	0	20	23
1	11.6419	0.000776257	0.0132061	2.82843	1991	10	0	0	0	0	20	25
1	8.68517	0.0546091	0.117391	2.82843	1996	10	0	0	0	0	20	23
1	11.5884	0.000716104	0.00612853	2.82843	1997	10	0	0	0	0	20	23
1	3.47992	6.7335e-05	0.0740719	2.82843	1998	10	0	0	0	0	20	26
1	12.9881	0.0122958	0.0307777	2.82843	2002	10	0	0	0	0	20	24
1	7.27456	0.000342268	0.000574009	2.82843	2003	10	0	0	0	0	20	23
1	6.31263	0.0120018	0.107567	2.82843	2006	10	0	0	0	0	20	23
1	6.22092	0.0234064	0.00225159	2.82843	2008	10	0	0	0	0	20	24
1	10.8192	0.00116722	0.0134651	2.82843	2010	10	0	0	0	0	20	34
1	11.2487	0.000343476	0.00268819	2.82843	2011	10	0	0	0	0	20	27
1	4.19493	0.00208351	0.0685699	2.82843	2012	10	0	0	0	0	20	23
1	7.14432	0.0068872	0.00213546	2.82843	2020	10	0	0	0	0	20	32
1	21.364	0.000719158	0.00341984	2.82843	2021	10	0	0	0	0	20	28
1	17.6404	0.00695463	0.0273033	2.82843	2024	10	0	0	0	0	20	26
1	14.1872	0.00197424	0.00203845	2.82843	2025	10	0	0	0	0	20	29
1	7.5542	0.00240368	0.0212593	2.82843	2028	10	0	0	0	0	20	23
1	9.26478	1.2859	0.0398233	2.82843	2030	10	0	0	0	0	20	24
1	7.76701	0.00407001	0.0247297	2.82843	2031	10	0	0	0	0	20	26
1	12.8029	0.00320996	0.00195955	2.82843	2034	10	0	0	0	0	20	23
1	3.6517	0.000727019	0.0161564	2.82843	2035	10	0	0	0	0	20	24
1	23.9076	0.000391407	0.00189248	2.82843	2036	10	0	0	0	0	20	32
1	3.6048	0.0206444	0.0221442	2.82843	2039	10	0	0	0	0	20	24
1	7.14792	1.65715e-05	0.0394412	2.82843	2041	10	0	0	0	0	20	23
1	24.2802	0.000663783	0.00136519	2.82843	2044	10	0	0	0	0	20	23
1	19.6191	0.000542336	0.00988564	2.82843	2050	10	1773	1	110	0.472841	20	30
1	8.56422	0.000796033	0.0133745	2.82843	2051	10	0	0	0	0	20	32
1	15.1445	0.000868002	0.00467624	2.82843	2054	10	0	0	0	0	20	24
1	4.22394	0.00211788	0.00642994	2.82843	2056	10	0	0	0	0	20	28
1	22.3355	0.0118014	0.0216612	2.82843	2060	10	0	0	0	0	20	25
1	4.3635	0.00132423	0.0803434	2.82843	2061	10	0	0	0	0	20	23
1	7.25094	0.0150286	0.0357697	2.82843	2066	10	0	0	0	0	20	23
1	14.014	0.00120656	0.00144042	2.82843	2067	10	0	0	0	0	20	23
1	5.74108	0.000113511	0.0189607	2.82843	2068	10	0	0	0	0	20	24
1	42.4184	0.0488857	0.00668913	2.82843	2069	10	0	0	0	0	20	24
1	5.81984	0.000317518	0.0467453	2.82843	2072	10	0	0	0	0	20	23
1	6.75245	5.63504e-06	0.00187273	2.82843	2079	10	0	0	0	0	20	23
1	5.63805	0.0148108	0.00290462	2.82843	2080	10	0	0	0	0	20	23
1	5.75782	0.000145345	0.0565801	2.82843	2081	10	0	0	0	0	20	28
1	25.8307	0.00181761	0.00816987	2.82843	2082	10	0	0	0	0	20	27
1	4.86785	0.0164097	0.00988761	2.82843	2083	10	0	0	0	0	20	27
1	23.5351	0.00272382	0.0129665	2.82843	2084	10	0	0	0	0	20	33
1	18.1054	0.000550934	0.0452767	2.82843	2085	10	0	0	0	0	20	25
1	10.8523	0.00521104	0.000111922	2.82843	2087	10	0	0	0	0	20	26
1	29.3049	0.0108979	0.0247867	2.82843	2091	10	0	0	0	0	20	26
1	6.56502	0.0275193	0.0771605	2.82843	2095	10	0	0	0	0	20	24
1	4.22858	6.75725e-06	0.0470145	2.82843	2100	10	0	0	0	0	20	24
1	7.95278	0.000658449	0.00174153	2.82843	2105	10	0	0	0	0	20	40
1	4.97302	0.00510056	0.0213021	2.82843	2110	10	0	0	0	0	20	23
1	9.27653	0.000270136	0.00177932	2.82843	2111	10	0	0	0	0	20	24
1	26.139	0.350728	0.0113459	2.82843	2113	10	0	0	0	0	20	23
1	7.06829	0.00529708	0.00876573	2.82843	2116	10	0	0	0	0	20	24
1	16.7545	0.0067134	0.00343196	2.82843	2117	10	0	0	0	0	20	24
1	6.29967	0.00203106	0.0142394	2.82843	2119	10	0	0	0	0	20	26
1	9.73682	9.32213e-05	0.0036423	2.82843	2122	10	0	0	0	0	20	23
1	11.049	0.00232327	0.00423757	2.82843	2127	10	0	0	0	0	20	26
1	15.163	0.00659327	0.105696	2.82843	2134	10	0	0	0	0	20	23
1	7.28356	0.000612727	0.0349871	2.82843	2137	10	0	0	0	0	20	25
1	21.2169	0.188295	0.000598953	2.82843	2138	10	0	0	0	0	20	26
1	6.35499	0.027719	0.160519	2.82843	2139	10	0	0	0	0	20	28
1	35.8425	0.000265712	0.000511239	2.82843	2145	10	0	0	0	0	20	25
1	4.83817	9.43007e-05	0.00744261	2.82843	2146	10	0	0	0	0	20	30
1	5.97982	7.2569e-05	0.0187634	2.82843	2150	10	0	0	0	0	20	24
1	3.5385	0.0167663	0.0200141	2.82843	2151	10	0	0	0	0	20	24
1	6.45993	0.00923999	0.0162274	2.82843	2152	10	0	0	0	0	20	24
1	13.3249	0.000586373	0.00482485	2.82843	2154	10	0	0	0	0	20	30
1	3.31276	0.0675963	0.174297	2.82843	2155	10	0	0	0	0	20	26
1	31.1147	0.000711515	0.00114289	2.82843	2158	10	0	0	0	0	20	25
1	12.0966	0.000448633	0.0124593	2.82843	2159	10	0	0	0	0	20	29
1	3.19181	0.000141322	0.00729183	2.82843	2160	10	0	0	0	0	20	24
1	9.40371	0.699208	0.00359092	2.82843	2163	10	0	0	0	0	20	23
1	4.40595	0.00169562	0.104237	2.82843	2164	10	0	0	0	0	20	31
1	4.95964	0.0368886	0.121565	2.82843	2172	10	0	0	0	0	20	23
1	49.2915	0.00113182	1.29322e-06	2.82843	2173	10	0	0	0	0	20	28
1	4.16329	0.00224881	0.00139494	2.82843	2174	10	0	0	0	0	20	24
1	1.87587	0.796506	3.98711	2.82843	2175	10	0	0	0	0	20	23
1	4.29276	0.00285076	0.00156507	2.82843	2181	10	2058	1	124	2.21611	20	24
1	10.4319	0.00200685	0.0165771	2.82843	2182	10	0	0	0	0	20	29
1	2.56909	0.00288568	0.17695	2.82843	2185	10	0	0	0	0	20	24
1	3.11211	3.56372e-05	0.0397867	2.82843	2186	10	0	0	0	0	20	23
1	10.5761	0.00417778	0.00709564	2.82843	2187	10	0	0	0	0	20	28
1	3.99973	7.69201e-05	0.018074	2.82843	2189	10	0	0	0	0	20	23
1	5.25453	0.0517719	0.175105	2.82843	2190	10	0	0	0	0	20	25
1	5.88365	0.000135809	0.0115259	2.82843	2192	10	0	0	0	0	20	29
1	2.71021	0.453064	0.00157733	2.82843	2193	10	0	0	0	0	20	23
1	9.59255	0.00068891	0.0112676	2.82843	2194	10	0	0	0	0	20	23
1	3.76949	0.00178855	0.113159	2.82843	2200	10	0	0	0	0	20	24
1	6.39269	0.00519269	0.064001	2.82843	2202	10	0	0	0	0	20	23
1	3.30184	0.00337062	0.00893404	2.82843	2207	10	0	0	0	0	20	28
1	7.74082	0.00255918	0.0318013	2.82843	2208	10	0	0	0	0	20	25
1	13.3403	0.00448731	0.00690202	2.82843	2209	10	0	0	0	0	20	23
1	3.90516	0.00442235	0.00847209	2.82843	2212	10	0	0	0	0	20	27
1	11.8915	0.0006812	0.0232125	2.82843	2213	10	0	0	0	0	20	23
1	4.81506	0.412912	0.00822966	2.82843	2215	10	0	0	0	0	20	26
1	11.8955	0.00353168	0.0953102	2.82843	2216	10	0	0	0	0	21	28
1	6.01095	0.00251577	0.0717616	2.82843	2217	10	0	0	0	0	21	26
1	9.19554	0.000426995	0.00163886	2.82843	2220	10	0	0	0	0	21	24
1	3.42953	0.0158478	0.00295395	2.82843	2221	10	0	0	0	0	21	26
1	24.4537	0.000134425	0.00875626	2.82843	2223	10	0	0	0	0	21	29
1	9.94802	0.000282629	0.0011157	2.82843	2224	10	688	1	51	1.66567	21	26
1	5.61805	0.0106501	0.0200937	2.82843	2225	10	0	0	0	0	21	24
1	29.5269	0.00234695	0.00498645	2.82843	2226	10	0	0	0	0	21	27
1	5.50186	0.00192251	0.0626662	2.82843	2227	10	0	0	0	0	21	25
1	14.4503	0.00569377	0.0469873	2.82843	2228	10	0	0	0	0	21	24
1	5.61322	0.000130337	0.0261226	2.82843	2229	10	0	0	0	0	21	26
1	10.0694	0.00881831	0.0181408	2.82843	2233	10	0	0	0	0	21	24
1	4.99029	0.00193582	0.0247103	2.82843	2235	10	0	0	0	0	21	24
1	7.55273	0.000995156	0.0139342	2.82843	2236	10	0	0	0	0	21	28
1	6.30041	0.0032144	0.0316057	2.82843	2238	10	0	0	0	0	21	28
1	4.92367	0.0121971	0.0727375	2.82843	2243	10	0	0	0	0	21	24
1	14.0485	0.00539586	0.0681546	2.82843	2245	10	0	0	0	0	21	24
1	6.41313	0.000605286	0.0152307	2.82843	2248	10	0	0	0	0	21	27
1	21.676	0.00115951	0.0104752	2.82843	2252	10	0	0	0	0	21	33
1	7.9064	7.03192e-08	0.00474867	2.82843	2256	10	0	0	0	0	21	28
1	15.7433	0.000227433	0.0160782	2.82843	2259	10	0	0	0	0	21	24
1	5.75494	0.0258062	0.652523	2.82843	2262	10	0	0	0	0	21	28
1	3.87471	0.00378771	0.0684056	2.82843	2264	10	0	0	0	0	21	28
1	2.92804	0.105009	0.188541	2.82843	2266	10	505	2	40	1.42224	21	24
1	10.4946	0.00629427	0.0483345	2.82843	2268	10	0	0	0	0	21	24
1	1.5688	0.0565562	0.352527	2.82843	2270	10	0	0	0	0	21	28
1	5.31581	0.0061013	0.0723961	2.82843	2271	10	0	0	0	0	21	25
1	18.4938	0.029529	0.000484394	2.82843	2276	10	0	0	0	0	21	26
1	6.37181	0.000545988	0.0093658	2.82843	2277	10	0	0	0	0	21	25
1	7.58415	0.210294	4.77409e-05	2.82843	2279	10	0	0	0	0	21	27
1	5.53548	0.0014845	0.0343154	2.82843	2280	10	0	0	0	0	21	24
1	4.49402	0.0025847	0.0312968	2.82843	2281	10	0	0	0	0	21	41
1	7.61625	0.00770942	0.110055	2.82843	2291	10	0	0	0	0	21	24
1	11.2331	0.00248946	0.00754064	2.82843	2292	10	0	0	0	0	21	27
1	18.7871	0.00302872	0.0288059	2.82843	2294	10	0	0	0	0	21	34
1	12.2792	0.00828603	0.0376485	2.82843	2296	10	0	0	0	0	21	28
1	12.8406	0.000922605	0.00333479	2.82843	2300	10	0	0	0	0	21	30
1	17.9273	0.00139361	0.00219412	2.82843	2301	10	0	0	0	0	21	31
1	2.12753	5.15378e-05	0.458724	2.82843	2306	10	0	0	0	0	21	25
1	4.72599	0.00172126	0.0131294	2.82843	2308	10	0	0	0	0	21	24
1	10.0635	0.000710602	0.0148487	2.82843	2309	10	0	0	0	0	21	36
1	3.3947	8.5873e-07	0.010682	2.82843	2312	10	0	0	0	0	21	24
1	2.98256	0.000490256	0.246351	2.82843	2315	10	0	0	0	0	21	25
1	7.1587	0.480046	0.0134316	2.82843	2317	10	0	0	0	0	21	24
1	26.2713	0.00149889	0.0018214	2.82843	2318	10	0	0	0	0	21	24
1	14.0476	0.000587285	0.00772996	2.82843	2320	10	0	0	0	0	21	24
1	12.297	0.000102654	0.0953386	2.82843	2323	10	0	0	0	0	21	32
1	18.534	0.00747311	0.0208416	2.82843	2324	10	0	0	0	0	21	24
1	8.26717	0.0146889	0.000996855	2.82843	2326	10	0	0	0	0	21	24
1	7.2759	0.000466983	0.0755334	2.82843	2330	10	0	0	0	0	21	29
1	31.2096	0.00442286	0.00305314	2.82843	2331	10	0	0	0	0	21	26
1	24.2126	0.0103487	0.0138632	2.82843	2332	10	0	0	0	0	21	24
1	18.7537	0.000284261	0.00141618	2.82843	2334	10	0	0	0	0	21	24
1	9.26936	0.014203	0.00411089	2.82843	2339	10	0	0	0	0	21	24
1	13.1173	0.00136924	0.0167789	2.82843	2341	10	0	0	0	0	21	27
1	9.24535	0.0168849	0.0169871	2.82843	2345	10	0	0	0	0	21	24
1	11.6665	0.000112988	0.0144201	2.82843	2346	10	0	0	0	0	21	24
1	44.1362	0.0315852	0.0139249	2.82843	2347	10	0	0	0	0	21	24
1	10.4203	0.000939877	0.0039563	2.82843	2348	10	0	0	0	0	21	29
1	9.21569	0.0152201	0.00739376	2.82843	2350	10	0	0	0	0	21	25
1	3.6564	0.000914727	0.0184532	2.82843	2351	10	0	0	0	0	21	24
1	8.96004	0.00195414	0.0502055	2.82843	2354	10	0	0	0	0	21	24
1	9.45533	0.113087	0.228436	2.82843	2355	10	0	0	0	0	21	24
1	28.9924	0.0207207	0.0160548	2.82843	2360	10	0	0	0	0	21	33
1	10.3591	0.000705784	0.0152136	2.82843	2361	10	0	0	0	0	21	24
1	4.76318	0.00189031	0.00755299	2.82843	2364	10	0	0	0	0	21	26
1	11.6454	0.0129595	0.0295022	2.82843	2367	10	0	0	0	0	21	31
1	13.1988	0.00638111	0.00282988	2.82843	2368	10	0	0	0	0	21	24
1	9.1778	0.000420081	0.0128565	2.82843	2370	10	0	0	0	0	21	24
1	9.07416	0.202571	0.0320263	2.82843	2375	10	0	0	0	0	21	25
1	34.82	0.000764918	0.00124758	2.82843	2377	10	0	0	0	0	21	29
1	11.0419	1.88617e-06	0.00797549	2.82843	2380	10	0	0	0	0	21	38
1	37.5507	0.0869298	0.296513	2.82843	2382	10	0	0	0	0	21	24
1	47.2756	0.000457941	0.0045704	2.82843	2384	10	0	0	0	0	21	27
1	11.6683	0.0115607	0.0200674	2.82843	2385	10	0	0	0	0	21	31
1	8.67091	0.00120833	0.0189244	2.82843	2389	10	0	0	0	0	21	24
1	3.3308	0.117689	0.139385	2.82843	2392	10	0	0	0	0	21	24
1	11.7807	0.00036304	0.0575068	2.82843	2394	10	0	0	0	0	21	28
1	14.8099	0.00074388	0.00158419	2.82843	2395	10	0	0	0	0	21	33
1	19.1917	0.00965154	0.00781431	2.82843	2396	10	0	0	0	0	21	24
1	22.2391	0.000258391	0.00841362	2.82843	2398	10	0	0	0	0	21	25
1	3.81395	0.00474385	0.0423755	2.82843	2401	10	0	0	0	0	21	24
1	5.65387	0.00146322	0.00130524	2.82843	2404	10	0	0	0	0	21	29
1	10.919	0.00275759	0.0220423	2.82843	2406	10	0	0	0	0	21	25
1	2.67007	0.0279963	0.0944459	2.82843	2407	10	0	0	0	0	21	29
1	11.5015	0.00252153	0.00172419	2.82843	2416	10	0	0	0	0	21	34
1	14.5342	0.0732802	0.0046677	2.82843	2417	10	0	0	0	0	21	29
1	7.13506	0.0007148	0.0402536	2.82843	2419	10	0	0	0	0	21	29
1	8.48884	0.00163112	0.0456066	2.82843	2420	10	0	0	0	0	21	25
1	7.98119	0.00325036	0.064646	2.82843	2422	10	0	0	0	0	21	37
1	8.92807	0.000337162	0.0236056	2.82843	2423	10	0	0	0	0	21	24
1	10.3735	0.00771053	5.49657e-05	2.82843	2424	10	0	0	0	0	21	30
1	4.4486	0.00126608	0.00139254	2.82843	2425	10	0	0	0	0	21	24
1	6.51689	9.51491e-08	0.0166753	2.82843	2432	10	0	0	0	0	21	24
1	7.45924	2.53939e-05	0.0133898	2.82843	2433	10	0	0	0	0	21	25
1	7.46526	0.0075349	0.0292143	2.82843	2441	10	0	0	0	0	21	26
1	9.40656	0.0107598	0.119734	2.82843	2442	10	0	0	0	0	21	25
1	17.4045	0.000612223	0.00140881	2.82843	2444	10	0	0	0	0	21	29
1	6.77562	0.0035587	0.0936522	2.82843	2446	10	0	0	0	0	21	30
1	4.80682	0.00926383	0.0335224	2.82843	2449	10	0	0	0	0	21	25
1	10.9167	0.902773	0.0489198	2.82843	2450	10	0	0	0	0	21	27
1	5.87043	0.014503	0.031525	2.82843	2451	10	0	0	0	0	21	28
1	5.44133	0.00321361	0.0304994	2.82843	2452	10	0	0	0	0	21	25
1	28.6878	0.000247431	0.00307837	2.82843	2453	10	0	0	0	0	21	24
1	14.1109	0.000318675	0.00744508	2.82843	2456	10	0	0	0	0	21	26
1	16.3737	0.00144484	0.0151298	2.82843	2457	10	0	0	0	0	21	26
1	3.24821	0.00187371	0.128844	2.82843	2458	10	0	0	0	0	21	25
1	14.5814	0.00345041	0.0275726	2.82843	2459	10	0	0	0	0	21	28
1	10.9708	0.000353096	0.00629076	2.82843	2460	10	0	0	0	0	21	29
1	19.9277	0.000314383	0.000547651	2.82843	2461	10	0	0	0	0	21	24
1	4.23689	1.67103e-06	0.00558047	2.82843	2462	10	0	0	0	0	21	27
1	9.93381	0.00105908	0.00309989	2.82843	2465	10	0	0	0	0	21	26
1	50.0157	0.000268794	0.000415107	2.82843	2466	10	0	0	0	0	21	24
1	11.4459	0.00423582	0.000884457	2.82843	2468	10	0	0	0	0	21	28
1	28.5581	0.000246484	0.00117319	2.82843	2469	10	0	0	0	0	21	25
1	4.81734	0.227179	0.0313864	2.82843	2470	10	0	0	0	0	21	28
1	32.3095	0.000330769	0.00305063	2.82843	2472	10	0	0	0	0	21	35
1	6.44716	0.00173319	0.0247056	2.82843	2474	10	0	0	0	0	21	25
1	11.3805	0.00174105	0.0086994	2.82843	2475	10	0	0	0	0	21	27
1	5.22932	4.61138e-05	0.003017	2.82843	2477	10	0	0	0	0	21	24
1	2.42065	8.68996e-05	0.0747787	2.82843	2478	10	0	0	0	0	21	24
1	2.14857	0.434504	0.0180391	2.82843	2481	10	0	0	0	0	21	24
1	39.0345	0.00144879	0.0144264	2.82843	2482	10	0	0	0	0	21	24
1	8.48394	0.000135995	0.011408	2.82843	2483	10	0	0	0	0	21	26
1	6.53001	3.21666e-05	0.027873	2.82843	2485	10	0	0	0	0	21	25
1	21.7664	0.0773897	0.00428657	2.82843	2487	10	0	0	0	0	21	26
1	63.7059	0.000399204	0.000175476	2.82843	2488	10	0	0	0	0	21	24
1	14.0834	0.0165488	0.0206216	2.82843	2491	10	0	0	0	0	21	25
1	5.8235	0.00821218	0.000312115	2.82843	2495	10	0	0	0	0	21	26
1	22.0098	0.000283749	0.00739901	2.82843	2497	10	0	0	0	0	21	24
1	12.4415	0.00153804	0.0162499	2.82843	2500	10	0	0	0	0	21	25
1	6.31716	0.000204712	0.00319901	2.82843	2502	10	0	0	0	0	21	25
1	6.76196	0.0272073	0.0223866	2.82843	2503	10	0	0	0	0	21	24
1	18.2931	0.00678963	0.00107874	2.82843	2504	10	0	0	0	0	21	27
1	59.708	0.000299695	6.48282e-05	2.82843	2506	10	0	0	0	0	21	29
1	25.9979	0.018344	0.00225721	2.82843	2510	10	0	0	0	0	21	26
1	4.19321	0.0002485	0.0780762	2.82843	2511	10	0	0	0	0	21	24
1	17.6826	0.000370218	0.0309888	2.82843	2512	10	0	0	0	0	21	37
1	7.80208	1.29929e-05	0.00632646	2.82843	2513	10	0	0	0	0	21	24
1	6.12992	0.00483794	0.0138753	2.82843	2514	10	0	0	0	0	21	25
1	33.9208	0.000347001	0.00119094	2.82843	2515	10	0	0	0	0	21	25
1	6.22529	0.000766139	0.00283379	2.82843	2516	10	0	0	0	0	21	27
1	12.5614	0.0250029	0.0512967	2.82843	2518	10	0	0	0	0	21	25
1	7.60443	1.06865	0.118892	2.82843	2521	10	0	0	0	0	21	25
1	8.29184	0.00116998	0.000788004	2.82843	2522	10	0	0	0	0	21	30
1	6.4396	0.000620603	0.00415744	2.82843	2525	10	0	0	0	0	21	29
1	12.8531	0.00166979	0.0040573	2.82843	2526	10	0	0	0	0	21	33
1	6.33608	0.000639097	0.0438984	2.82843	2527	10	0	0	0	0	21	24
1	2.55392	0.249669	0.250446	2.82843	2529	10	591	1	46	0.0919166	21	26
1	12.5631	0.0232696	0.0507162	2.82843	2530	10	0	0	0	0	21	24
1	6.54789	9.50112e-05	0.00848184	2.82843	2531	10	0	0	0	0	21	24
1	4.24885	0.0111485	0.0134553	2.82843	2534	10	0	0	0	0	21	24
1	7.16115	0.00368484	0.00262977	2.82843	2535	10	0	0	0	0	21	24
1	8.65883	0.00415618	0.00237193	2.82843	2536	10	0	0	0	0	21	26
1	6.62316	0.00178811	0.161973	2.82843	2540	10	0	0	0	0	21	24
1	19.5385	0.00166093	0.000984664	2.82843	2541	10	0	0	0	0	21	24
1	3.60845	0.0021215	0.00096456	2.82843	2542	10	0	0	0	0	21	24
1	8.35592	0.00204465	0.00174963	2.82843	2543	10	0	0	0	0	21	28
1	16.8266	0.00111458	0.000507438	2.82843	2545	10	0	0	0	0	21	26
1	4.54522	0.0010266	0.0354635	2.82843	2547	10	0	0	0	0	21	24
1	5.23945	0.00645763	0.0532821	2.82843	2548	10	0	0	0	0	21	26
1	17.5391	0.000753122	0.00510894	2.82843	2549	10	0	0	0	0	21	24
1	9.86961	0.00441694	0.0165308	2.82843	2550	10	0	0	0	0	21	25
1	10.3538	0.000313054	0.00184808	2.82843	2551	10	0	0	0	0	21	24
1	1.66741	9.36579e-08	0.610517	2.82843	2553	10	0	0	0	0	21	24
1	2.33821	0.0205585	0.000201282	2.82843	2554	10	0	0	0	0	21	26
1	26.7405	3.80665e-06	0.0138526	2.82843	2555	10	0	0	0	0	21	24
1	18.6212	0.00227162	0.00767756	2.82843	2556	10	0	0	0	0	21	24
1	8.17242	0.00459426	0.0516191	2.82843	2559	10	0	0	0	0	21	26
1	6.0321	0.0115243	0.0770114	2.82843	2560	10	0	0	0	0	21	25
1	11.2834	0.000305375	0.0374276	2.82843	2564	10	0	0	0	0	21	27
1	7.52457	3.67409e-07	0.0147911	2.82843	2565	10	0	0	0	0	21	29
1	6.25745	0.000616584	0.0573353	2.82843	2568	10	0	0	0	0	21	26
1	15.5512	0.000362529	0.00526017	2.82843	2569	10	0	0	0	0	21	25
1	4.87786	0.126972	0.0521432	2.82843	2570	10	0	0	0	0	21	24
1	3.93421	0.000751171	0.032148	2.82843	2571	10	0	0	0	0	21	28
1	6.78997	0.000552488	0.113561	2.82843	2572	10	0	0	0	0	21	24
1	4.21103	0.00136772	0.0189284	2.82843	2576	10	0	0	0	0	21	27
1	17.9263	0.000484018	0.00260319	2.82843	2577	10	0	0	0	0	21	25
1	4.0309	0.0105242	0.0647917	2.82843	2578	10	0	0	0	0	21	24
1	8.15314	0.000722188	0.0227371	2.82843	2580	10	0	0	0	0	21	24
1	5.07845	0.0030062	0.0551731	2.82843	2585	10	0	0	0	0	21	24
1	6.88404	0.00244809	0.00211291	2.82843	2586	10	0	0	0	0	21	27
1	5.42611	0.00627618	0.0190767	2.82843	2587	10	0	0	0	0	21	24
1	3.4763	0.149363	0.0135506	2.82843	2588	10	0	0	0	0	21	24
1	16.9984	0.000437486	0.0132819	2.82843	2589	10	0	0	0	0	21	24
1	6.31593	0.00502494	0.0533874	2.82843	2594	10	0	0	0	0	21	24
1	2.83105	0.000731248	0.0419057	2.82843	2596	10	0	0	0	0	21	24
1	7.10982	0.00245156	0.0239626	2.82843	2599	10	0	0	0	0	21	24
1	15.5853	4.17141e-05	0.00012978	2.82843	2602	10	0	0	0	0	21	26
1	7.57515	2.14413	0.0263683	2.82843	2603	10	0	0	0	0	21	28
1	14.615	0.00206762	0.0320266	2.82843	2604	10	0	0	0	0	21	25
1	7.09996	1.04618e-06	0.0382064	2.82843	2606	10	0	0	0	0	21	25
1	21.6689	0.000505647	0.00653178	2.82843	2609	10	0	0	0	0	21	24
1	5.17944	4.33686e-07	0.0979348	2.82843	2610	10	0	0	0	0	21	24
1	5.62286	8.47056e-05	0.00357278	2.82843	2613	10	0	0	0	0	21	24
1	20.8593	0.00907671	0.02414	2.82843	2616	10	0	0	0	0	21	28
1	18.8992	0.153195	0.00183822	2.82843	2617	10	0	0	0	0	21	28
1	6.16429	0.000320317	0.0139333	2.82843	2618	10	0	0	0	0	21	26
1	8.01978	0.000204184	0.00359865	2.82843	2619	10	0	0	0	0	21	24
1	5.10419	0.000140985	0.0460038	2.82843	2620	10	0	0	0	0	21	29
1	44.4101	0.00545702	0.00600293	2.82843	2627	10	0	0	0	0	21	30
1	21.7666	0.000578492	0.00114084	2.82843	2628	10	0	0	0	0	21	27
1	2.6893	0.000119356	0.0982991	2.82843	2629	10	0	0	0	0	21	29
1	5.51965	0.000831859	0.0167026	2.82843	2631	10	0	0	0	0	21	24
1	7.53258	0.000131772	0.0253537	2.82843	2632	10	0	0	0	0	21	27
1	4.544	0.829336	4.78997	2.82843	2633	10	0	0	0	0	21	24
1	15.1501	0.0227127	0.0213816	2.82843	2634	10	0	0	0	0	21	24
1	6.27858	0.0011007	0.0237069	2.82843	2636	10	0	0	0	0	21	24
1	4.22742	4.39504e-07	0.44619	2.82843	2639	10	0	0	0	0	21	24
1	6.09999	5.41149e-05	0.00668469	2.82843	2641	10	0	0	0	0	21	24
1	10.7109	0.000393395	0.029536	2.82843	2643	10	0	0	0	0	21	28
1	9.3909	0.00163878	0.00715445	2.82843	2646	10	0	0	0	0	21	26
1	9.07246	0.00226416	0.00986719	2.82843	2647	10	0	0	0	0	21	24
1	7.96323	0.00875144	0.0120151	2.82843	2648	10	0	0	0	0	21	27
1	17.1307	0.000279804	0.00246393	2.82843	2649	10	0	0	0	0	21	25
1	10.8166	0.00170472	0.0154758	2.82843	2650	10	0	0	0	0	21	25
1	4.47455	0.0223768	0.00742445	2.82843	2654	10	0	0	0	0	21	25
1	14.0027	0.000161814	0.0105391	2.82843	2656	10	0	0	0	0	21	25
1	1.29847	0.210836	0.00668023	2.82843	2657	10	0	0	0	0	21	26
1	9.15585	0.00455291	0.0116732	2.82843	2660	10	0	0	0	0	21	24
1	4.97187	2.42423e-05	0.00772913	2.82843	2663	10	0	0	0	0	21	24
1	6.11559	0.0156853	0.0305642	2.82843	2665	10	0	0	0	0	21	25
1	5.2645	0.00670965	0.0106213	2.82843	2666	10	0	0	0	0	21	25
1	5.99977	0.595159	0.0183703	2.82843	2667	10	0	0	0	0	21	24
1	26.1182	0.000858234	0.0279525	2.82843	2672	10	0	0	0	0	21	24
1	20.7559	0.000372715	0.00169938	2.82843	2674	10	0	0	0	0	21	33
1	3.97631	0.0227249	0.217926	2.82843	2675	10	0	0	0	0	21	24
1	15.0674	0.000706984	0.0230213	2.82843	2676	10	0	0	0	0	21	24
1	2.13679	2.52028e-05	0.0731254	2.82843	2679	10	0	0	0	0	21	24
1	3.16897	0.000178771	0.595263	2.82843	2680	10	0	0	0	0	21	24
1	44.3558	0.000494498	0.00651466	2.82843	2682	10	0	0	0	0	21	28
1	36.6231	0.000443879	0.000601953	2.82843	2684	10	0	0	0	0	21	37
1	4.48285	0.0151288	0.154052	2.82843	2685	10	0	0	0	0	21	33
1	12.2992	0.00180757	0.00502368	2.82843	2688	10	0	0	0	0	21	29
1	5.41323	0.552305	0.157446	2.82843	2692	10	0	0	0	0	21	29
1	15.3651	0.00460199	0.0153845	2.82843	2696	10	0	0	0	0	21	26
1	9.37643	0.000438216	0.00777787	2.82843	2697	10	0	0	0	0	21	29
1	11.969	0.0014138	0.00248552	2.82843	2698	10	0	0	0	0	21	25
1	7.86698	0.00565015	0.0326743	2.82843	2699	10	0	0	0	0	21	25
1	11.7618	0.000798214	0.00549034	2.82843	2704	10	0	0	0	0	21	24
1	5.29247	0.00661211	0.0094915	2.82843	2707	10	0	0	0	0	21	24
1	6.91956	0.00133364	0.0373441	2.82843	2709	10	0	0	0	0	21	25
1	2.30456	0.282961	2.53124	2.82843	2710	10	0	0	0	0	21	25
1	2.2007	0.000386643	0.502963	2.82843	2712	10	0	0	0	0	21	24
1	4.25838	0.000147038	0.0724879	2.82843	2713	10	0	0	0	0	21	24
1	18.3117	0.00973994	0.0132518	2.82843	2719	10	0	0	0	0	21	29
1	4.09646	0.0998429	2.04807e-05	2.82843	2720	10	0	0	0	0	21	25
1	2.35938	0.00626199	0.0194097	2.82843	2721	10	0	0	0	0	21	27
1	2.96655	4.13762e-05	0.209097	2.82843	2722	10	0	0	0	0	21	24
1	6.1258	0.033209	0.0694584	2.82843	2724	10	0	0	0	0	21	25
1	9.33499	0.000354387	0.0146918	2.82843	2727	10	0	0	0	0	21	27
1	3.75597	0.00153729	0.00310933	2.82843	2729	10	0	0	0	0	21	27
1	17.774	0.00131061	0.014198	2.82843	2730	10	0	0	0	0	21	27
1	26.4439	0.000456696	0.0143724	2.82843	2733	10	0	0	0	0	21	43
1	3.59867	0.107181	0.154343	2.82843	2737	10	0	0	0	0	21	25
1	2.65168	0.74053	0.0228802	2.82843	2739	10	0	0	0	0	21	26
1	13.212	0.00179255	0.170704	2.82843	2740	10	0	0	0	0	21	25
1	4.50913	7.78376e-07	0.129681	2.82843	2741	10	0	0	0	0	21	24
1	16.9672	0.00133216	0.0226966	2.82843	2742	10	0	0	0	0	21	26
1	8.98067	8.08517e-05	0.0401068	2.82843	2746	10	1445	1	92	1.76335	21	25
1	6.69054	0.00589346	0.0155216	2.82843	2747	10	0	0	0	0	21	28
1	7.86236	0.000469092	0.0158094	2.82843	2748	10	0	0	0	0	21	24
1	7.23024	0.00409194	0.0100939	2.82843	2750	10	0	0	0	0	21	24
1	9.47122	0.000556791	0.00289933	2.82843	2755	10	0	0	0	0	21	24
1	7.93503	0.270202	0.0944915	2.82843	2757	10	0	0	0	0	21	25
1	4.56788	0.0640715	0.0924833	2.82843	2760	10	0	0	0	0	21	24
1	5.02914	0.00140493	0.00962553	2.82843	2761	10	0	0	0	0	22	28
1	15.8832	0.195277	0.0979753	2.82843	2762	10	0	0	0	0	22	29
1	5.9208	0.000856781	0.025359	2.82843	2763	10	0	0	0	0	22	33
1	2.40119	0.736389	0.0479518	2.82843	2769	10	0	0	0	0	22	26
1	5.61814	0.000205166	0.00796811	2.82843	2776	10	0	0	0	0	22	27
1	14.3792	0.0207591	0.0166226	2.82843	2779	10	0	0	0	0	22	26
1	9.06982	0.00143028	0.00155553	2.82843	2781	10	0	0	0	0	22	31
1	5.67548	0.000161321	0.0293803	2.82843	2783	10	0	0	0	0	22	25
1	13.0975	0.000419945	0.000919637	2.82843	2785	10	0	0	0	0	22	30
1	12.9962	0.000371639	0.0374588	2.82843	2786	10	0	0	0	0	22	31
1	3.4041	0.000836797	0.0184086	2.82843	2793	10	0	0	0	0	22	25
1	57.6841	0.000415322	0.000695422	2.82843	2796	10	0	0	0	0	22	26
1	8.80221	0.00926539	0.0190284	2.82843	2797	10	0	0	0	0	22	25
1	4.88828	9.41456e-08	0.0163289	2.82843	2800	10	0	0	0	0	22	26
1	4.1192	1.1003e-05	0.00410985	2.82843	2802	10	0	0	0	0	22	30
1	10.9565	0.0031786	0.040684	2.82843	2807	10	0	0	0	0	22	28
1	5.08335	0.00301847	0.0325691	2.82843	2811	10	0	0	0	0	22	35
1	16.0348	1.06628	3.49091	2.82843	2812	10	0	0	0	0	22	25
1	9.17629	0.000556074	0.0258558	2.82843	2819	10	0	0	0	0	22	28
1	58.0841	0.000257611	0.00110515	2.82843	2824	10	0	0	0	0	22	35
1	10.9187	0.000422612	0.00473562	2.82843	2826	10	0	0	0	0	22	25
1	3.35555	0.106304	0.129512	2.82843	2832	10	0	0	0	0	22	26
1	6.20441	0.00186022	0.0327206	2.82843	2833	10	0	0	0	0	22	30
1	6.83428	0.0046791	0.0103907	2.82843	2835	10	0	0	0	0	22	26
1	115.465	0.000328743	0.000217978	2.82843	2837	10	0	0	0	0	22	38
1	31.2666	0.0788263	0.00193743	2.82843	2839	10	0	0	0	0	22	25
1	7.24078	4.061e-06	0.0219127	2.82843	2842	10	0	0	0	0	22	27
1	24.0171	0.011774	0.0440633	2.82843	2844	10	0	0	0	0	22	25
1	14.1196	0.0170973	0.018394	2.82843	2845	10	1278	1	84	0.402311	22	25
1	4.90652	0.0130702	0.0387521	2.82843	2846	10	0	0	0	0	22	25
1	3.26076	4.76452e-07	0.0489352	2.82843	2847	10	0	0	0	0	22	27
1	20.1489	0.000836215	0.00195963	2.82843	2849	10	0	0	0	0	22	27
1	19.5823	0.00281043	0.0507529	2.82843	2850	10	0	0	0	0	22	25
1	10.2532	0.000123766	0.0279011	2.82843	2853	10	0	0	0	0	22	26
1	5.33233	0.00712243	0.0352045	2.82843	2855	10	1283	1	85	2.53097	22	33
1	28.6548	0.000409615	0.000276922	2.82843	2856	10	0	0	0	0	22	26
1	7.24572	0.00196325	0.0151391	2.82843	2861	10	0	0	0	0	22	26
1	4.06056	9.04201e-06	0.00768053	2.82843	2862	10	0	0	0	0	22	26
1	8.62267	0.00111057	0.0393293	2.82843	2870	10	0	0	0	0	22	32
1	12.3495	0.000598412	8.35933e-06	2.82843	2878	10	0	0	0	0	22	29
1	6.72941	0.00410814	0.00701671	2.82843	2879	10	0	0	0	0	22	32
1	4.85049	0.00156465	0.0687134	2.82843	2881	10	0	0	0	0	22	26
1	11.086	0.000607961	0.0447081	2.82843	2882	10	0	0	0	0	22	27
1	23.0306	0.0004382	0.00175386	2.82843	2884	10	0	0	0	0	22	35
1	5.82767	0.243492	0.0023951	2.82843	2885	10	0	0	0	0	22	25
1	4.56605	0.0432132	0.110325	2.82843	2886	10	0	0	0	0	22	25
1	8.19595	0.187483	0.00919343	2.82843	2892	10	0	0	0	0	22	25
1	3.27571	0.012733	0.0781187	2.82843	2896	10	0	0	0	0	22	26
1	9.86213	0.0112457	0.0038981	2.82843	2897	10	1520	1	96	2.81323	22	25
1	5.45963	0.000535702	0.00148441	2.82843	2901	10	0	0	0	0	22	28
1	7.18097	0.0174342	0.115795	2.82843	2902	10	0	0	0	0	22	25
1	11.2992	0.00332266	0.10457	2.82843	2903	10	0	0	0	0	22	26
1	15.3236	0.000367673	0.00843651	2.82843	2907	10	0	0	0	0	22	26
1	24.7816	0.684817	0.00097519	2.82843	2909	10	0	0	0	0	22	25
1	2.73494	0.0584696	0.0776376	2.82843	2911	10	0	0	0	0	22	27
1	12.8276	0.00758443	0.00589655	2.82843	2912	10	0	0	0	0	22	30
1	10.0766	0.000227316	0.00413478	2.82843	2916	10	0	0	0	0	22	27
1	14.9581	0.0717294	0.0193635	2.82843	2917	10	0	0	0	0	22	33
1	9.26445	0.413476	2.21702	2.82843	2919	10	0	0	0	0	22	25
1	8.21526	0.000979043	0.0337952	2.82843	2921	10	0	0	0	0	22	25
1	17.0483	0.000463949	0.0162771	2.82843	2925	10	1755	1	108	0.530042	22	26
1	25.3353	0.00588909	0.0454397	2.82843	2926	10	0	0	0	0	22	30
1	9.30535	0.00058749	0.00516319	2.82843	2927	10	0	0	0	0	22	29
1	5.33637	0.0948048	0.00467626	2.82843	2928	10	0	0	0	0	22	25
1	2.49479	0.000493019	0.0235305	2.82843	2929	10	0	0	0	0	22	25
1	8.6634	0.0153734	0.0321801	2.82843	2932	10	0	0	0	0	22	26
1	10.806	1.08203	0.0261565	2.82843	2935	10	0	0	0	0	22	25
1	15.5676	0.00080229	0.00239974	2.82843	2937	10	0	0	0	0	22	25
1	3.20355	2.25421e-06	0.0751204	2.82843	2939	10	0	0	0	0	22	26
1	11.7058	0.00029879	0.00614733	2.82843	2940	10	0	0	0	0	22	25
1	20.3582	0.000154414	0.0268217	2.82843	2942	10	0	0	0	0	22	28
1	35.4582	9.05843e-05	0.8771	2.82843	2944	10	0	0	0	0	22	27
1	6.33182	0.00040387	0.0320471	2.82843	2947	10	0	0	0	0	22	27
1	11.2708	0.000225894	0.0176293	2.82843	2949	10	0	0	0	0	22	26
1	16.6441	0.00175082	0.0104227	2.82843	2950	10	0	0	0	0	22	26
1	5.02908	0.247153	0.154763	2.82843	2955	10	1544	1	99	2.56925	22	28
1	5.6241	0.000117641	0.0149905	2.82843	2956	10	0	0	0	0	22	26
1	5.76399	0.00257858	0.0439558	2.82843	2957	10	0	0	0	0	22	28
1	43.5984	0.000549366	0.000386367	2.82843	2958	10	0	0	0	0	22	25
1	7.06727	2.00879e-05	0.0466892	2.82843	2960	10	0	0	0	0	22	26
1	21.3267	0.00045392	0.00864039	2.82843	2961	10	0	0	0	0	22	26
1	15.5338	0.000353472	0.00109282	2.82843	2962	10	0	0	0	0	22	28
1	5.33999	0.913158	0.00386676	2.82843	2963	10	0	0	0	0	22	26
1	10.7776	0.00138454	0.0194057	2.82843	2964	10	0	0	0	0	22	40
1	8.2015	0.000556909	0.0355346	2.82843	2966	10	0	0	0	0	22	26
1	4.59747	0.000382289	0.0058524	2.82843	2970	10	150	1	20	1.75879	22	31
1	22.0145	0.000828119	0.00253948	2.82843	2978	10	0	0	0	0	22	26
1	15.0185	0.00414564	0.0219684	2.82843	2979	10	0	0	0	0	22	26
1	2.60118	0.481508	2.09501	2.82843	2981	10	0	0	0	0	22	27
1	5.50802	0.008396	0.0283389	2.82843	2983	10	0	0	0	0	22	26
1	10.1432	0.0114109	0.0148835	2.82843	2985	10	0	0	0	0	22	26
1	55.319	0.00029192	0.000802629	2.82843	2987	10	0	0	0	0	22	26
1	5.43174	0.000800962	0.00637195	2.82843	2988	10	0	0	0	0	22	26
1	60.0764	0.000216938	7.61828e-05	2.82843	2989	10	0	0	0	0	22	31
1	1.29786	0.202958	0.596161	2.82843	2990	10	0	0	0	0	22	25
1	14.9787	0.00107139	0.00677486	2.82843	2992	10	0	0	0	0	22	34
1	8.17435	0.00798663	0.0239531	2.82843	2993	10	0	0	0	0	22	26
1	24.8995	0.336342	0.00116308	2.82843	2995	10	0	0	0	0	22	26
1	6.63095	0.000675617	0.0186257	2.82843	2996	10	0	0	0	0	22	28
1	7.58486	0.0916684	0.0692349	2.82843	2997	10	0	0	0	0	22	25
1	71.5648	0.000358901	0.00812756	2.82843	2998	10	0	0	0	0	22	32
1	4.62978	0.00567223	0.0149751	2.82843	2999	10	0	0	0	0	22	26
1	19.5535	0.068674	0.000346366	2.82843	3002	10	0	0	0	0	22	30
1	3.87066	0.00033851	0.0225891	2.82843	3004	10	0	0	0	0	22	27
1	16.2255	0.000685804	0.0111124	2.82843	3006	10	0	0	0	0	22	31
1	6.40311	0.012553	0.0267902	2.82843	3008	10	0	0	0	0	22	26
1	14.0541	3.82293e-07	0.00198905	2.82843	3010	10	0	0	0	0	22	33
1	3.51392	0.277977	4.56328	2.82843	3011	10	0	0	0	0	22	30
1	2.62839	0.00337538	0.12557	2.82843	3012	10	0	0	0	0	22	26
1	12.7575	0.000438249	0.000333111	2.82843	3016	10	0	0	0	0	22	26
1	14.7517	0.000118089	0.000929128	2.82843	3020	10	0	0	0	0	22	25
1	9.1166	0.000771299	0.0279877	2.82843	3023	10	0	0	0	0	22	27
1	21.2487	0.000323754	0.00251894	2.82843	3025	10	0	0	0	0	22	30
1	5.39125	0.000302469	0.00876327	2.82843	3033	10	0	0	0	0	22	25
1	18.953	0.00403385	0.00164585	2.82843	3035	10	0	0	0	0	22	25
1	23.4015	2.24535e-07	1.43123	2.82843	3037	10	0	0	0	0	22	26
1	13.1064	0.00139461	0.055587	2.82843	3038	10	0	0	0	0	22	28
1	2.33738	0.000179716	0.0647999	2.82843	3045	10	0	0	0	0	22	26
1	20.6949	0.000538572	0.00286032	2.82843	3047	10	0	0	0	0	22	27
1	18.7536	0.000403434	0.0065846	2.82843	3056	10	0	0	0	0	22	33
1	10.2518	0.00135453	0.00643042	2.82843	3058	10	0	0	0	0	22	26
1	27.5913	0.000443728	0.0156753	2.82843	3060	10	0	0	0	0	22	25
1	8.5067	0.00397188	0.0235921	2.82843	3061	10	0	0	0	0	22	27
1	13.7468	0.0659885	0.0035295	2.82843	3062	10	0	0	0	0	22	30
1	6.38994	0.000139465	0.00504824	2.82843	3065	10	0	0	0	0	22	25
1	2.84669	0.00223772	0.0555282	2.82843	3066	10	0	0	0	0	22	29
1	1.86691	1.37294	0.0538459	2.82843	3067	10	0	0	0	0	22	26
1	18.4983	0.00627017	0.000419712	2.82843	3068	10	0	0	0	0	22	29
1	4.3475	0.00972118	0.0666239	2.82843	3074	10	0	0	0	0	22	29
1	11.0048	3.65678e-06	0.0229692	2.82843	3075	10	0	0	0	0	22	26
1	6.55179	0.000902359	0.0237746	2.82843	3078	10	0	0	0	0	22	25
1	3.18414	2.68471e-05	0.0395443	2.82843	3079	10	0	0	0	0	22	25
1	13.0509	0.346987	0.00190277	2.82843	3080	10	0	0	0	0	22	26
1	3.38878	0.00114089	0.0806027	2.82843	3081	10	0	0	0	0	22	25
1	4.79237	0.000161217	0.205424	2.82843	3082	10	0	0	0	0	22	30
1	13.0303	1.8951e-07	0.115798	2.82843	3085	10	0	0	0	0	22	28
1	3.41875	1.12218e-06	0.0175393	2.82843	3091	10	0	0	0	0	22	25
1	3.34148	0.00528914	0.0407402	2.82843	3092	10	0	0	0	0	22	29
1	4.43797	0.00342437	0.0374896	2.82843	3095	10	0	0	0	0	22	26
1	6.46692	0.00403839	0.00498783	2.82843	3097	10	0	0	0	0	22	27
1	12.7649	0.00171768	0.0093745	2.82843	3098	10	0	0	0	0	22	28
1	2.78396	0.0554873	0.291351	2.82843	3101	10	0	0	0	0	22	28
1	4.36292	0.000594025	0.00923012	2.82843	3102	10	0	0	0	0	22	29
1	9.73893	0.00115675	0.0176546	2.82843	3106	10	0	0	0	0	22	25
1	7.459	0.000416207	0.00129365	2.82843	3109	10	0	0	0	0	22	25
1	3.27367	0.00214035	0.0481365	2.82843	3111	10	0	0	0	0	22	25
1	1.72713	2.02366e-07	0.149055	2.82843	3112	10	0	0	0	0	22	27
1	2.02181	0.102466	0.0528606	2.82843	3113	10	0	0	0	0	22	25
1	3.06098	0.00473379	0.397012	2.82843	3114	10	0	0	0	0	22	27
1	8.43667	0.00543832	0.0321943	2.82843	3117	10	0	0	0	0	22	27
1	6.36739	7.21891e-05	0.016595	2.82843	3123	10	0	0	0	0	22	25
1	1.66623	0.295133	0.698647	2.82843	3124	10	0	0	0	0	22	25
1	7.79324	0.0604409	0.0166099	2.82843	3125	10	0	0	0	0	22	25
1	14.6939	0.00251283	0.00273321	2.82843	3126	10	0	0	0	0	22	27
1	9.54501	0.00100677	0.00120006	2.82843	3127	10	0	0	0	0	22	26
1	5.4696	8.83287e-05	0.00100733	2.82843	3128	10	0	0	0	0	22	28
1	7.76021	0.00368209	0.0027956	2.82843	3131	10	0	0	0	0	22	28
1	77.2703	0.000467698	0.000163958	2.82843	3135	10	0	0	0	0	22	28
1	10.5447	0.00140016	0.0124903	2.82843	3136	10	0	0	0	0	22	26
1	7.10358	0.000279057	0.0784851	2.82843	3137	10	0	0	0	0	22	25
1	11.4092	0.000887693	0.0051859	2.82843	3140	10	0	0	0	0	22	26
1	19.9206	0.00139485	0.00565555	2.82843	3143	10	0	0	0	0	22	25
1	15.537	0.000544119	0.00169782	2.82843	3145	10	0	0	0	0	22	27
1	18.207	0.000258437	0.029512	2.82843	3146	10	0	0	0	0	23	29
1	15.446	0.00173875	0.000313222	2.82843	3148	10	0	0	0	0	23	27
1	5.19114	0.000687611	0.00502138	2.82843	3149	10	0	0	0	0	23	27
1	7.33356	0.487948	0.0129428	2.82843	3152	10	0	0	0	0	23	31
1	15.9321	1.28549e-05	0.000516143	2.82843	3154	10	0	0	0	0	23	31
1	14.6619	0.0146285	0.000708505	2.82843	3155	10	0	0	0	0	23	28
1	4.88489	0.00777306	0.000351443	2.82843	3158	10	0	0	0	0	23	26
1	9.90377	1.37717e-06	0.007393	2.82843	3159	10	0	0	0	0	23	26
1	8.44624	0.000775207	0.0241636	2.82843	3160	10	0	0	0	0	23	39
1	1.91821	2.58448e-06	0.0249847	2.82843	3163	10	0	0	0	0	23	26
1	2.97771	0.273592	0.556059	2.82843	3165	10	0	0	0	0	23	29
1	16.2465	0.00839133	0.00266188	2.82843	3168	10	0	0	0	0	23	35
1	4.98643	0.00127705	0.0177113	2.82843	3173	10	0	0	0	0	23	26
1	26.8904	0.00228665	0.0158016	2.82843	3178	10	0	0	0	0	23	30
1	27.5657	0.00108359	0.0086216	2.82843	3179	10	0	0	0	0	23	28
1	9.82327	0.0165772	0.0143868	2.82843	3180	10	0	0	0	0	23	31
1	28.3227	0.00186853	0.00468274	2.82843	3183	10	0	0	0	0	23	26
1	10.1055	0.0814244	0.012673	2.82843	3188	10	0	0	0	0	23	26
1	6.49127	0.00177174	0.00930268	2.82843	3189	10	0	0	0	0	23	26
1	8.68039	0.00119843	0.017876	2.82843	3190	10	0	0	0	0	23	26
1	4.09965	0.00387702	0.190747	2.82843	3191	10	0	0	0	0	23	31
1	5.18379	0.00190886	0.0229361	2.82843	3193	10	0	0	0	0	23	31
1	11.0069	0.000712657	0.00261301	2.82843	3195	10	0	0	0	0	23	27
1	2.8463	0.00178612	0.0427871	2.82843	3196	10	0	0	0	0	23	28
1	21.9861	0.00689803	0.0765608	2.82843	3197	10	0	0	0	0	23	26
1	5.03306	0.000727158	0.00348227	2.82843	3198	10	0	0	0	0	23	28
1	1.94288	0.00171376	0.102367	2.82843	3202	10	0	0	0	0	23	26
1	11.8041	0.0118811	0.00140863	2.82843	3203	10	0	0	0	0	23	31
1	3.81343	0.000235074	0.00308511	2.82843	3208	10	0	0	0	0	23	26
1	19.9679	0.000504829	0.00451837	2.82843	3209	10	0	0	0	0	23	26
1	2.92004	0.00092848	0.0362145	2.82843	3210	10	0	0	0	0	23	28
1	2.67284	1.26089e-05	0.0448171	2.82843	3211	10	910	1	63	1.94696	23	28
1	5.13058	0.000192496	0.0181021	2.82843	3212	10	0	0	0	0	23	26
1	6.94258	0.00267111	0.014746	2.82843	3216	10	0	0	0	0	23	31
1	16.461	0.0390724	0.0357983	2.82843	3217	10	0	0	0	0	23	26
1	2.82297	0.00368559	0.000765662	2.82843	3221	10	0	0	0	0	23	36
1	18.5748	0.00706868	0.0122433	2.82843	3222	10	0	0	0	0	23	28
1	48.3785	0.000248844	0.00113521	2.82843	3223	10	0	0	0	0	23	26
1	18.1141	0.00180006	0.139509	2.82843	3224	10	0	0	0	0	23	28
1	8.40857	0.000281255	0.179668	2.82843	3225	10	0	0	0	0	23	26
1	2.25446	0.148854	2.82712	2.82843	3226	10	0	0	0	0	23	26
1	4.75024	0.00216252	0.0288083	2.82843	3227	10	1926	1	117	2.71324	23	29
1	113.805	0.00031616	0.000635656	2.82843	3228	10	0	0	0	0	23	31
1	5.15027	0.00313409	0.0539732	2.82843	3231	10	0	0	0	0	23	30
1	15.3082	0.00159052	0.000761278	2.82843	3232	10	0	0	0	0	23	33
1	7.15117	0.234458	0.0459663	2.82843	3234	10	0	0	0	0	23	30
1	53.253	0.0212784	0.00138419	2.82843	3236	10	0	0	0	0	23	30
1	8.38346	0.00281137	0.000769553	2.82843	3240	10	0	0	0	0	23	33
1	13.3423	0.00148496	0.0076948	2.82843	3243	10	0	0	0	0	23	26
1	4.50295	0.00360152	0.00772034	2.82843	3247	10	0	0	0	0	23	26
1	7.14395	0.000781322	0.0179175	2.82843	3250	10	0	0	0	0	23	26
1	44.3922	0.00218787	0.0051752	2.82843	3252	10	0	0	0	0	23	29
1	63.7524	0.000270352	0.00140488	2.82843	3253	10	0	0	0	0	23	26
1	7.50207	0.000381955	0.0252409	2.82843	3256	10	0	0	0	0	23	28
1	5.26579	2.2704e-06	1.97839	2.82843	3262	10	0	0	0	0	23	28
1	4.23108	0.0824911	0.0699697	2.82843	3265	10	0	0	0	0	23	26
1	4.18996	0.000167637	0.0478707	2.82843	3266	10	0	0	0	0	23	29
1	42.6962	0.00518426	0.000559133	2.82843	3269	10	0	0	0	0	23	26
1	10.7657	0.0216253	0.0259224	2.82843	3272	10	0	0	0	0	23	29
1	5.34448	0.028255	0.00995537	2.82843	3273	10	0	0	0	0	23	27
1	13.5786	0.000282153	0.0243647	2.82843	3277	10	0	0	0	0	23	28
1	6.62556	0.0154724	0.00629312	2.82843	3278	10	0	0	0	0	23	36
1	16.8857	0.119369	0.0136953	2.82843	3280	10	0	0	0	0	23	31
1	9.71578	0.00138392	0.0593715	2.82843	3281	10	0	0	0	0	23	28
1	3.90762	0.593227	0.0415193	2.82843	3282	10	0	0	0	0	23	31
1	4.37086	0.00554561	0.0131986	2.82843	3288	10	0	0	0	0	23	28
1	1.17386	0.134765	0.0613783	2.82843	3295	10	0	0	0	0	23	29
1	13.2601	3.42598	2.27421	2.82843	3296	10	0	0	0	0	23	26
1	37.5038	0.177687	0.00854462	2.82843	3300	10	0	0	0	0	23	26
1	10.2374	0.00348655	0.0295696	2.82843	3301	10	0	0	0	0	23	27
1	5.6602	8.89985e-05	0.00158198	2.82843	3304	10	0	0	0	0	23	26
1	5.2754	0.00152064	0.0101425	2.82843	3306	10	0	0	0	0	23	28
1	5.13642	0.00153795	0.0324092	2.82843	3311	10	768	2	57	1.38897	23	27
1	5.31757	0.391896	0.178125	2.82843	3312	10	0	0	0	0	23	26
1	21.9136	1.53761	0.0105248	2.82843	3315	10	0	0	0	0	23	26
1	18.5706	0.00266097	0.00561822	2.82843	3320	10	0	0	0	0	23	30
1	136.089	0.0192301	1.8054e-05	2.82843	3321	10	1320	1	86	1.53409	23	30
1	5.20415	0.0145001	0.0021868	2.82843	3322	10	0	0	0	0	23	29
1	15.5822	0.000202654	0.00669715	2.82843	3326	10	0	0	0	0	23	26
1	13.2559	0.000154665	0.0286396	2.82843	3330	10	0	0	0	0	23	29
1	3.98819	4.33159e-05	0.0316	2.82843	3331	10	0	0	0	0	23	27
1	3.00222	0.00173842	0.129928	2.82843	3332	10	0	0	0	0	23	30
1	4.71153	0.684959	0.0220362	2.82843	3335	10	0	0	0	0	23	26
1	3.6703	0.00225247	0.0634854	2.82843	3341	10	0	0	0	0	23	26
1	6.13691	0.0133993	0.00623679	2.82843	3343	10	0	0	0	0	23	30
1	11.1039	0.0102101	0.000166707	2.82843	3348	10	0	0	0	0	23	28
1	4.73929	0.000421491	0.0453519	2.82843	3350	10	0	0	0	0	23	26
1	6.48368	0.0265029	0.0306439	2.82843	3351	10	0	0	0	0	23	26
1	7.75769	0.0604709	0.0600478	2.82843	3354	10	0	0	0	0	23	26
1	11.9944	0.000715034	0.00246988	2.82843	3355	10	0	0	0	0	23	29
1	4.22705	0.00183359	0.0218848	2.82843	3356	10	0	0	0	0	23	27
1	8.02916	0.00038963	0.0146857	2.82843	3358	10	0	0	0	0	23	29
1	6.20621	0.0909645	0.0204886	2.82843	3361	10	0	0	0	0	23	32
1	6.04308	0.00114819	0.010534	2.82843	3362	10	0	0	0	0	23	26
1	2.08799	7.72777e-05	0.118925	2.82843	3363	10	0	0	0	0	23	27
1	5.54861	0.000657089	0.0743137	2.82843	3364	10	0	0	0	0	23	30
1	3.96319	6.41193e-05	0.0908738	2.82843	3366	10	0	0	0	0	23	26
1	3.03411	7.2241e-05	0.0508041	2.82843	3368	10	0	0	0	0	23	26
1	11.3903	0.00154808	0.00229099	2.82843	3371	10	0	0	0	0	23	27
1	26.755	0.000487872	0.0166524	2.82843	3374	10	0	0	0	0	23	47
1	5.09563	8.43029e-07	0.375536	2.82843	3376	10	0	0	0	0	23	27
1	108.402	0.204686	0.662287	2.82843	3377	10	0	0	0	0	23	29
1	15.8107	0.00157927	0.00176247	2.82843	3379	10	0	0	0	0	23	32
1	43.0229	0.000275598	0.000922285	2.82843	3383	10	0	0	0	0	23	35
1	2.92466	0.000623411	0.000619505	2.82843	3386	10	0	0	0	0	23	30
1	8.8848	0.000143472	0.0103912	2.82843	3387	10	0	0	0	0	23	26
1	8.67468	0.00278803	0.0242056	2.82843	3388	10	0	0	0	0	23	26
1	4.2963	0.0168519	0.0661467	2.82843	3389	10	0	0	0	0	23	27
1	11.5841	0.00140385	0.0150504	2.82843	3391	10	0	0	0	0	23	30
1	16.2234	0.0011398	0.00328012	2.82843	3392	10	0	0	0	0	23	29
1	2.85127	4.18027e-07	0.00276005	2.82843	3394	10	0	0	0	0	23	26
1	9.09359	0.0282985	0.0184729	2.82843	3401	10	0	0	0	0	23	26
1	2.79767	0.00127792	0.00108894	2.82843	3402	10	0	0	0	0	23	26
1	7.30175	0.00219993	0.0190856	2.82843	3405	10	0	0	0	0	23	31
1	6.80484	0.000697671	0.014452	2.82843	3407	10	0	0	0	0	23	29
1	7.37397	0.02232	0.0091359	2.82843	3409	10	0	0	0	0	23	26
1	5.2606	0.00277182	0.0178697	2.82843	3410	10	0	0	0	0	23	30
1	1.50704	0.457537	0.667556	2.82843	3411	10	0	0	0	0	23	26
1	3.62723	8.63625e-05	0.0541541	2.82843	3412	10	0	0	0	0	23	26
1	7.23297	9.09254e-05	0.0636299	2.82843	3415	10	0	0	0	0	23	31
1	10.3772	0.00540504	0.000608069	2.82843	3416	10	0	0	0	0	23	29
1	4.17092	0.00587403	0.0524299	2.82843	3418	10	0	0	0	0	23	27
1	31.5483	0.000283761	0.00108273	2.82843	3419	10	0	0	0	0	23	26
1	5.50139	0.110967	0.100458	2.82843	3420	10	0	0	0	0	23	26
1	11.4631	0.0507602	0.0315116	2.82843	3421	10	0	0	0	0	23	28
1	6.37759	0.00142147	0.000757236	2.82843	3422	10	0	0	0	0	23	28
1	6.27121	0.00104389	0.0179622	2.82843	3424	10	0	0	0	0	23	26
1	10.3595	0.000259013	0.0159879	2.82843	3426	10	0	0	0	0	23	28
1	2.34178	0.000279251	0.0655163	2.82843	3430	10	0	0	0	0	23	27
1	3.50682	0.317342	0.0663256	2.82843	3431	10	0	0	0	0	23	29
1	8.7821	0.046295	0.369996	2.82843	3432	10	0	0	0	0	23	27
1	17.6325	0.000607868	0.000895578	2.82843	3437	10	0	0	0	0	23	28
1	17.1067	0.000426738	7.74767e-05	2.82843	3439	10	0	0	0	0	23	28
1	21.5236	0.000547971	0.0111627	2.82843	3440	10	0	0	0	0	23	27
1	12.5932	0.000256869	0.00295052	2.82843	3457	10	0	0	0	0	23	29
1	5.21224	0.0028651	0.0141857	2.82843	3460	10	0	0	0	0	23	28
1	15.0307	0.000316263	0.000854318	2.82843	3462	10	0	0	0	0	23	28
1	11.3421	0.000575963	0.00789467	2.82843	3464	10	0	0	0	0	23	34
1	5.57208	0.0087263	0.0024893	2.82843	3465	10	0	0	0	0	23	29
1	6.3152	0.00119276	0.0153157	2.82843	3470	10	0	0	0	0	23	26
1	11.7716	0.000750714	0.00295774	2.82843	3473	10	0	0	0	0	23	26
1	9.44035	0.01584	0.0156043	2.82843	3481	10	0	0	0	0	23	27
1	4.47928	0.00417613	0.071143	2.82843	3482	10	0	0	0	0	23	29
1	4.68723	0.0618486	0.00501092	2.82843	3485	10	0	0	0	0	23	26
1	3.2754	0.0073519	0.00803712	2.82843	3486	10	0	0	0	0	23	26
1	2.54711	1.3297	1.58557	2.82843	3489	10	0	0	0	0	23	28
1	3.43568	0.106014	0.292098	2.82843	3490	10	0	0	0	0	23	27
1	4.51751	0.0165365	0.0653079	2.82843	3494	10	0	0	0	0	23	26
1	4.27515	0.00142585	0.0123004	2.82843	3498	10	0	0	0	0	23	27
1	18.2614	0.0333431	0.0484483	2.82843	3499	10	0	0	0	0	23	27
1	3.29464	0.220994	0.655243	2.82843	3501	10	0	0	0	0	23	26
1	18.1508	0.000382452	0.0144544	2.82843	3502	10	0	0	0	0	23	29
1	4.71882	0.00325272	0.0333924	2.82843	3504	10	0	0	0	0	23	38
1	5.10018	0.0417562	0.0604903	2.82843	3507	10	0	0	0	0	23	28
1	20.5699	0.000644833	0.000593568	2.82843	3509	10	0	0	0	0	23	26
1	25.5668	1.01672	0.000705339	2.82843	3511	10	0	0	0	0	23	26
1	2.20003	4.71867e-05	0.000354224	2.82843	3512	10	0	0	0	0	23	26
1	3.01759	7.55306e-05	0.168454	2.82843	3515	10	0	0	0	0	23	30
1	4.45258	1.87189e-06	0.0388163	2.82843	3516	10	0	0	0	0	23	29
1	5.57663	7.70396e-06	0.00713842	2.82843	3517	10	0	0	0	0	23	26
1	8.95724	0.000556366	0.0146605	2.82843	3518	10	1667	1	106	1.21572	23	29
1	7.65649	0.00159289	0.0105411	2.82843	3522	10	0	0	0	0	24	29
1	13.0574	0.187108	1.59292	2.82843	3525	10	0	0	0	0	24	28
1	8.99002	0.000724791	0.0176625	2.82843	3526	10	0	0	0	0	24	28
1	16.8644	0.00821786	0.00408872	2.82843	3527	10	0	0	0	0	24	29
1	10.022	0.0123075	0.00702019	2.82843	3528	10	0	0	0	0	24	29
1	7.10116	0.0138265	0.0512429	2.82843	3529	10	0	0	0	0	24	29
1	3.88008	0.000270008	0.0112951	2.82843	3531	10	0	0	0	0	24	31
1	13.0933	0.000531326	0.000756665	2.82843	3532	10	0	0	0	0	24	37
1	9.82954	0.00204228	0.00839958	2.82843	3533	10	0	0	0	0	24	28
1	9.6701	1.09142e-06	0.00347677	2.82843	3537	10	0	0	0	0	24	27
1	6.09514	0.00227323	0.00482168	2.82843	3538	10	0	0	0	0	24	29
1	6.15781	0.00193514	0.0739147	2.82843	3542	10	0	0	0	0	24	27
1	11.6812	0.00387453	0.00146433	2.82843	3543	10	0	0	0	0	24	39
1	2.24332	4.79651e-06	0.144179	2.82843	3548	10	0	0	0	0	24	28
1	4.66694	0.00101382	0.137609	2.82843	3549	10	0	0	0	0	24	27
1	26.9582	0.00249756	0.0126735	2.82843	3552	10	0	0	0	0	24	28
1	40.3414	0.0240345	0.0229103	2.82843	3554	10	0	0	0	0	24	31
1	13.8324	0.00677522	0.0102325	2.82843	3555	10	0	0	0	0	24	28
1	30.0243	0.00355805	0.0102896	2.82843	3556	10	0	0	0	0	24	32
1	8.55655	0.109921	0.821524	2.82843	3557	10	0	0	0	0	24	27
1	9.19722	0.0227272	0.0430074	2.82843	3566	10	0	0	0	0	24	42
1	32.1488	0.000763512	0.00056442	2.82843	3567	10	0	0	0	0	24	33
1	1.25627	1.50208	1.38828	2.82843	3568	10	0	0	0	0	24	28
1	2.43853	0.0573134	0.404626	2.82843	3574	10	0	0	0	0	24	28
1	5.23285	0.54984	2.43451	2.82843	3581	10	0	0	0	0	24	27
1	5.6956	0.715553	0.965313	2.82843	3584	10	0	0	0	0	24	27
1	9.97979	0.00537193	0.000278089	2.82843	3587	10	0	0	0	0	24	30
1	6.79918	0.000417432	0.185031	2.82843	3588	10	0	0	0	0	24	28
1	7.63857	0.746529	0.00630548	2.82843	3590	10	0	0	0	0	24	28
1	15.9199	0.000433667	0.0010797	2.82843	3591	10	0	0	0	0	24	36
1	12.058	0.0110593	0.0231834	2.82843	3592	10	0	0	0	0	24	31
1	31.6335	0.0373915	0.000567278	2.82843	3598	10	0	0	0	0	24	29
1	3.11904	0.142916	0.00715162	2.82843	3599	10	0	0	0	0	24	41
1	13.1071	0.000152523	0.0348263	2.82843	3600	10	0	0	0	0	24	32
1	3.45641	3.82833e-07	0.0316695	2.82843	3607	10	0	0	0	0	24	28
1	4.69472	0.287814	0.332337	2.82843	3610	10	0	0	0	0	24	27
1	12.162	0.00335828	0.00783568	2.82843	3615	10	0	0	0	0	24	27
1	14.2688	1.33397	0.00653743	2.82843	3617	10	0	0	0	0	24	27
1	4.60812	0.00113298	0.0696914	2.82843	3618	10	0	0	0	0	24	27
1	3.95989	0.0909577	0.91782	2.82843	3623	10	0	0	0	0	24	27
1	4.6388	0.00014592	0.00696514	2.82843	3625	10	0	0	0	0	24	27
1	6.48396	0.000793125	0.00597528	2.82843	3626	10	0	0	0	0	24	28
1	10.2167	4.62361e-06	0.137783	2.82843	3627	10	0	0	0	0	24	33
1	23.4843	0.00184756	0.0104061	2.82843	3629	10	0	0	0	0	24	27
1	54.859	0.00050526	0.0109527	2.82843	3632	10	0	0	0	0	24	33
1	6.46495	0.0765999	0.108577	2.82843	3641	10	0	0	0	0	24	27
1	22.9754	0.0005083	0.0068547	2.82843	3642	10	0	0	0	0	24	33
1	17.0991	0.216912	0.0511893	2.82843	3650	10	0	0	0	0	24	27
1	19.1689	5.53456e-06	0.0108864	2.82843	3651	10	0	0	0	0	24	27
1	47.2178	0.000706991	0.00726822	2.82843	3652	10	0	0	0	0	24	29
1	11.1188	0.00734684	0.0269759	2.82843	3653	10	1525	3	97	0.86766	24	37
1	11.7192	0.00891981	0.0446484	2.82843	3654	10	0	0	0	0	24	30
1	16.3719	0.000971579	0.000715352	2.82843	3655	10	0	0	0	0	24	36
1	7.52734	0.144692	1.22973	2.82843	3656	10	0	0	0	0	24	27
1	16.4263	0.0328615	0.0458482	2.82843	3661	10	111	1	16	2.35327	24	28
1	22.195	0.000329562	0.00208136	2.82843	3662	10	0	0	0	0	24	41
1	13.883	0.000660066	0.0022184	2.82843	3665	10	0	0	0	0	24	30
1	46.1278	0.000377694	0.0270594	2.82843	3667	10	0	0	0	0	24	28
1	7.68844	0.00334564	0.0113706	2.82843	3670	10	0	0	0	0	24	32
1	8.97825	0.000102139	1.04685	2.82843	3671	10	0	0	0	0	24	28
1	1.47822	0.643656	0.0721825	2.82843	3673	10	0	0	0	0	24	27
1	26.3078	0.000874208	0.00469782	2.82843	3674	10	0	0	0	0	24	27
1	12.9179	0.00140398	0.00296699	2.82843	3676	10	0	0	0	0	24	29
1	12.8949	0.393469	1.98447	2.82843	3677	10	0	0	0	0	24	29
1	2.29371	0.000573903	0.260837	2.82843	3679	10	0	0	0	0	24	27
1	18.4912	0.000292732	0.00398529	2.82843	3680	10	0	0	0	0	24	30
1	4.04455	0.000382717	0.0132702	2.82843	3684	10	0	0	0	0	24	28
1	18.1359	0.000782314	0.0288622	2.82843	3687	10	0	0	0	0	24	33
1	9.99196	0.00071391	0.0123684	2.82843	3689	10	0	0	0	0	24	30
1	21.7849	0.00105784	0.00789705	2.82843	3692	10	0	0	0	0	24	27
1	16.3115	0.00146454	0.00146083	2.82843	3693	10	0	0	0	0	24	27
1	9.39767	0.00378835	0.0314813	2.82843	3694	10	0	0	0	0	24	33
1	13.2849	0.00257617	0.0457367	2.82843	3695	10	0	0	0	0	24	27
1	9.95873	1.01712	0.191771	2.82843	3698	10	0	0	0	0	24	27
1	9.21899	0.00946791	0.000198684	2.82843	3699	10	0	0	0	0	24	27
1	9.10983	0.001259	0.00271588	2.82843	3700	10	0	0	0	0	24	33
1	4.11065	0.246228	0.023275	2.82843	3703	10	0	0	0	0	24	29
1	9.97341	0.000545283	0.019298	2.82843	3704	10	0	0	0	0	24	27
1	11.5678	0.000137159	0.0193127	2.82843	3706	10	0	0	0	0	24	29
1	52.6687	0.0347445	0.0063049	2.82843	3710	10	0	0	0	0	24	39
1	24.5708	0.000882887	0.00430413	2.82843	3714	10	0	0	0	0	24	35
1	14.9299	0.000269595	0.000301676	2.82843	3717	10	0	0	0	0	24	28
1	10.6669	0.000458919	0.0109072	2.82843	3719	10	0	0	0	0	24	30
1	10.6748	0.000257892	0.00250134	2.82843	3720	10	0	0	0	0	24	34
1	6.33105	0.0016602	0.00640192	2.82843	3721	10	0	0	0	0	24	40
1	5.31984	0.0034034	0.139666	2.82843	3723	10	1166	1	76	0.286203	24	32
1	6.26657	0.000525138	0.0506585	2.82843	3726	10	0	0	0	0	24	27
1	13.4304	0.00735898	0.0057953	2.82843	3727	10	0	0	0	0	24	35
1	11.1484	0.0323758	0.171174	2.82843	3728	10	0	0	0	0	24	28
1	12.764	0.0010138	0.00141171	2.82843	3741	10	0	0	0	0	24	37
1	7.01378	0.000755411	0.00275928	2.82843	3743	10	0	0	0	0	24	30
1	3.81202	9.38612e-05	0.105194	2.82843	3745	10	0	0	0	0	24	28
1	26.2302	0.0141603	0.0841729	2.82843	3746	10	0	0	0	0	24	29
1	18.2863	0.000985658	0.0821181	2.82843	3747	10	0	0	0	0	24	27
1	3.97373	0.0434543	0.0530668	2.82843	3748	10	0	0	0	0	24	33
1	12.6746	0.306909	0.00667928	2.82843	3750	10	0	0	0	0	24	38
1	11.0379	0.000306266	0.018792	2.82843	3751	10	0	0	0	0	24	27
1	4.14747	0.00408475	0.000309081	2.82843	3761	10	0	0	0	0	24	28
1	5.63834	0.0369886	0.111679	2.82843	3762	10	0	0	0	0	24	27
1	11.4678	0.000519711	0.0124729	2.82843	3764	10	0	0	0	0	24	28
1	4.09387	0.325837	0.572194	2.82843	3768	10	0	0	0	0	24	27
1	15.0182	0.000519388	0.0014756	2.82843	3769	10	0	0	0	0	24	37
1	6.0294	2.04037e-05	0.00644634	2.82843	3774	10	0	0	0	0	24	28
1	5.82471	0.000281566	0.0179404	2.82843	3775	10	0	0	0	0	24	27
1	6.89022	0.353048	2.82737	2.82843	3777	10	0	0	0	0	24	39
1	4.45158	0.00344097	0.0444235	2.82843	3779	10	0	0	0	0	24	27
1	7.78989	1.94294e-05	0.000776814	2.82843	3780	10	0	0	0	0	24	28
1	25.1841	0.00418982	0.00142168	2.82843	3781	10	0	0	0	0	24	29
1	12.9024	0.00108048	0.00392313	2.82843	3782	10	0	0	0	0	24	35
1	4.36956	2.38539e-05	0.07094	2.82843	3783	10	0	0	0	0	24	28
1	1.74456	0.161869	2.96968	2.82843	3785	10	0	0	0	0	24	27
1	70.2327	0.0155833	0.00967709	2.82843	3791	10	0	0	0	0	24	28
1	10.5683	0.00298617	0.00317186	2.82843	3794	10	0	0	0	0	24	29
1	9.60801	0.0317122	0.0771033	2.82843	3795	10	0	0	0	0	24	27
1	3.71752	0.196413	0.145164	2.82843	3807	10	0	0	0	0	24	29
1	41.2696	0.000320162	0.00123171	2.82843	3810	10	0	0	0	0	24	30
1	27.3476	0.000592172	0.0127567	2.82843	3812	10	0	0	0	0	24	28
1	1.53177	0.000324791	0.125786	2.82843	3814	10	0	0	0	0	24	27
1	7.85646	0.00038425	0.0322677	2.82843	3816	10	0	0	0	0	24	32
1	5.58568	0.00105095	0.00911221	2.82843	3821	10	2058	1	124	1.28278	24	28
1	8.89982	0.000609131	0.00806186	2.82843	3824	10	0	0	0	0	24	28
1	17.7114	0.000829242	0.0172389	2.82843	3826	10	0	0	0	0	24	28
1	6.9482	0.00794614	0.015273	2.82843	3829	10	0	0	0	0	24	27
1	19.0088	0.000901328	0.00516935	2.82843	3830	10	0	0	0	0	24	29
1	8.53932	0.020676	0.00195588	2.82843	3831	10	0	0	0	0	24	29
1	6.21684	0.00223414	0.00882663	2.82843	3832	10	0	0	0	0	24	33
1	35.641	0.000441191	0.00817179	2.82843	3833	10	0	0	0	0	24	29
1	1.07192	0.462441	0.0780915	2.82843	3834	10	0	0	0	0	24	27
1	12.1606	0.00435929	0.00276972	2.82843	3836	10	0	0	0	0	24	32
1	3.81715	0.00141256	0.0186388	2.82843	3837	10	0	0	0	0	24	28
1	30.608	0.000727278	0.000297379	2.82843	3840	10	0	0	0	0	24	50
1	7.28319	0.00174172	0.00594284	2.82843	3843	10	0	0	0	0	24	29
1	49.9285	0.00034257	0.00163533	2.82843	3844	10	0	0	0	0	24	30
1	3.87087	0.329681	0.0473228	2.82843	3846	10	0	0	0	0	24	33
1	11.4907	0.00367187	0.0161448	2.82843	3849	10	0	0	0	0	24	30
1	4.70901	0.00202132	0.000772734	2.82843	3850	10	0	0	0	0	24	33
1	18.0237	0.0100956	0.00559049	2.82843	3856	10	0	0	0	0	24	28
1	11.8884	0.000285505	0.00325139	2.82843	3857	10	0	0	0	0	24	30
1	9.48262	0.00373194	0.00896388	2.82843	3859	10	0	0	0	0	24	27
1	5.96763	6.93775e-05	0.0778771	2.82843	3860	10	0	0	0	0	24	27
1	11.1242	8.4071e-05	0.00108019	2.82843	3861	10	0	0	0	0	24	30
1	7.74099	0.00146924	0.0332339	2.82843	3862	10	0	0	0	0	24	30
1	23.4658	0.00420426	0.0206106	2.82843	3865	10	0	0	0	0	25	35
1	4.97109	0.476679	0.102212	2.82843	3866	10	0	0	0	0	25	29
1	8.00771	0.00026068	0.00169121	2.82843	3868	10	0	0	0	0	25	28
1	2.88262	0.026853	0.0521617	2.82843	3870	10	0	0	0	0	25	28
1	39.4505	0.000181036	2.51527e-05	2.82843	3874	10	0	0	0	0	25	31
1	7.45838	5.61869e-06	0.0335433	2.82843	3875	10	0	0	0	0	25	29
1	13.8705	0.000355563	0.00140446	2.82843	3878	10	0	0	0	0	25	28
1	2.95885	6.13717e-06	0.0645463	2.82843	3880	10	0	0	0	0	25	29
1	6.19106	3.03196e-06	0.00283686	2.82843	3882	10	0	0	0	0	25	38
1	5.08494	0.00157234	0.0353545	2.82843	3885	10	0	0	0	0	25	29
1	48.8595	0.000333593	8.67895e-05	2.82843	3886	10	0	0	0	0	25	30
1	6.58924	5.22778e-07	0.214856	2.82843	3887	10	0	0	0	0	25	32
1	6.06643	0.00488041	0.0212457	2.82843	3888	10	0	0	0	0	25	31
1	10.8048	0.00179989	0.00238652	2.82843	3890	10	0	0	0	0	25	34
1	79.6911	0.000493356	0.000321602	2.82843	3894	10	0	0	0	0	25	38
1	10.4184	0.00107564	0.0460139	2.82843	3896	10	0	0	0	0	25	29
1	9.97469	0.0190884	0.0234451	2.82843	3899	10	0	0	0	0	25	28
1	18.6924	0.00229618	0.00926007	2.82843	3908	10	0	0	0	0	25	31
1	9.91531	7.83889e-07	0.0169383	2.82843	3911	10	0	0	0	0	25	31
1	6.55689	0.00573179	0.00116175	2.82843	3912	10	0	0	0	0	25	28
1	2.16242	1.55159e-05	0.122021	2.82843	3915	10	0	0	0	0	25	28
1	8.85028	0.000649901	0.00696475	2.82843	3917	10	0	0	0	0	25	30
1	6.57103	0.0104735	0.118902	2.82843	3924	10	0	0	0	0	25	38
1	3.77334	0.00121328	0.0240217	2.82843	3928	10	0	0	0	0	25	28
1	10.7391	0.00395987	0.699113	2.82843	3929	10	0	0	0	0	25	28
1	5.19772	0.0299673	0.0352215	2.82843	3933	10	0	0	0	0	25	30
1	23.9561	0.000898959	0.0197967	2.82843	3940	10	0	0	0	0	25	32
1	28.2668	0.313304	0.000789545	2.82843	3942	10	0	0	0	0	25	33
1	10.6264	0.0411565	0.181424	2.82843	3944	10	0	0	0	0	25	29
1	2.24472	0.0093304	0.0657991	2.82843	3945	10	0	0	0	0	25	29
1	13.2613	0.0870435	0.0130927	2.82843	3948	10	0	0	0	0	25	30
1	25.6299	0.00161699	0.00684798	2.82843	3951	10	0	0	0	0	25	30
1	11.5499	0.000203798	0.0245843	2.82843	3952	10	0	0	0	0	25	30
1	6.6586	0.111843	0.0983959	2.82843	3953	10	0	0	0	0	25	28
1	6.57592	0.00632158	0.0346103	2.82843	3955	10	0	0	0	0	25	30
1	2.93369	0.000144614	0.0512887	2.82843	3956	10	0	0	0	0	25	28
1	7.23073	1.68975e-05	0.0157872	2.82843	3958	10	0	0	0	0	25	28
1	2.21469	0.469509	1.55373	2.82843	3959	10	0	0	0	0	25	31
1	34.2394	0.000304274	0.00808842	2.82843	3961	10	0	0	0	0	25	32
1	26.9195	0.012234	0.0722102	2.82843	3962	10	0	0	0	0	25	33
1	19.8522	0.000612426	0.00336013	2.82843	3963	10	0	0	0	0	25	28
1	24.3455	0.000258316	0.00299582	2.82843	3966	10	0	0	0	0	25	34
1	37.8522	0.00303954	0.00393374	2.82843	3967	10	0	0	0	0	25	29
1	4.14228	1.14574e-05	0.198622	2.82843	3968	10	0	0	0	0	25	28
1	13.8538	0.0107284	0.00295858	2.82843	3969	10	0	0	0	0	25	30
1	20.8531	0.000187103	0.0128976	2.82843	3971	10	0	0	0	0	25	28
1	12.0063	0.000235557	0.0334635	2.82843	3972	10	0	0	0	0	25	31
1	10.0795	0.000572284	0.0018012	2.82843	3976	10	0	0	0	0	25	33
1	9.4007	0.000460241	0.0175973	2.82843	3977	10	0	0	0	0	25	29
1	4.26782	1.4138e-05	0.00650204	2.82843	3979	10	0	0	0	0	25	28
1	40.6771	0.000256926	0.000170392	2.82843	3982	10	0	0	0	0	25	33
1	25.2234	0.000343664	0.00733104	2.82843	3983	10	0	0	0	0	25	34
1	3.64731	0.00400885	0.0170537	2.82843	3984	10	0	0	0	0	25	30
1	13.652	0.165382	0.00893338	2.82843	3987	10	1520	1	96	2.31765	25	28
1	15.8279	0.0246171	0.556364	2.82843	3992	10	0	0	0	0	25	38
1	5.22377	0.000212269	0.0291855	2.82843	3993	10	0	0	0	0	25	29
1	7.84209	0.00557273	0.0465582	2.82843	3997	10	0	0	0	0	25	29
1	17.8875	0.00129793	0.000153355	2.82843	4004	10	0	0	0	0	25	35
1	42.2408	0.00110164	0.00773497	2.82843	4005	10	0	0	0	0	25	40
1	7.16952	0.00304714	0.00496808	2.82843	4008	10	0	0	0	0	25	33
1	14.3264	0.0115335	0.0211703	2.82843	4009	10	0	0	0	0	25	31
1	4.33633	0.00975368	0.078706	2.82843	4011	10	0	0	0	0	25	31
1	13.0954	0.000737727	0.00948371	2.82843	4013	10	0	0	0	0	25	34
1	16.7398	7.91984e-05	0.000653337	2.82843	4014	10	0	0	0	0	25	29
1	35.4802	0.000265145	0.00480777	2.82843	4021	10	0	0	0	0	25	28
1	12.2533	0.0010609	0.0337984	2.82843	4022	10	0	0	0	0	25	30
1	29.6422	0.198434	0.766096	2.82843	4025	10	0	0	0	0	25	28
1	58.9494	1.29513	0.00174759	2.82843	4029	10	0	0	0	0	25	28
1	15.1532	1.26122e-06	0.573484	2.82843	4031	10	0	0	0	0	25	31
1	30.2263	0.000121115	0.00583839	2.82843	4034	10	0	0	0	0	25	28
1	31.9149	0.000445155	0.00270449	2.82843	4037	10	0	0	0	0	25	31
1	4.5164	0.00189754	0.00818752	2.82843	4038	10	0	0	0	0	25	28
1	1.99588	0.0934176	0.0201027	2.82843	4043	10	0	0	0	0	25	30
1	27.2047	0.00562581	0.00220348	2.82843	4046	10	0	0	0	0	25	37
1	19.9036	0.00601151	0.00231308	2.82843	4048	10	0	0	0	0	25	29
1	24.5018	0.00723613	0.00998856	2.82843	4049	10	0	0	0	0	25	31
1	1.23333	0.0274545	0.0017503	2.82843	4050	10	0	0	0	0	25	31
1	3.54673	5.57574e-05	0.0200907	2.82843	4055	10	0	0	0	0	25	30
1	8.92368	0.00548491	0.0134709	2.82843	4056	10	0	0	0	0	25	32
1	3.87483	0.00177801	0.0569956	2.82843	4058	10	0	0	0	0	25	30
1	8.43497	0.000631498	0.00213791	2.82843	4060	10	0	0	0	0	25	30
1	6.11067	0.00976992	0.00853141	2.82843	4061	10	0	0	0	0	25	28
1	39.0587	0.000498641	0.00471116	2.82843	4063	10	0	0	0	0	25	28
1	1.97477	1.34414e-06	1.47373	2.82843	4066	10	0	0	0	0	25	30
1	6.18966	0.000631645	0.0102565	2.82843	4070	10	0	0	0	0	25	28
1	19.2326	0.000599054	0.00290568	2.82843	4071	10	0	0	0	0	25	30
1	16.0878	0.00326609	0.0137538	2.82843	4076	10	0	0	0	0	25	31
1	6.34408	0.0121901	0.00980233	2.82843	4077	10	0	0	0	0	25	35
1	8.58238	0.00513185	0.0319344	2.82843	4082	10	0	0	0	0	25	28
1	23.6409	0.000573144	0.00868294	2.82843	4083	10	0	0	0	0	25	28
1	10.3001	0.0980339	0.450446	2.82843	4084	10	0	0	0	0	25	29
1	9.31144	0.00089389	0.00367448	2.82843	4085	10	0	0	0	0	25	29
1	48.7248	0.0657919	0.000368525	2.82843	4088	10	0	0	0	0	25	31
1	39.1678	0.00624924	0.00168288	2.82843	4090	10	0	0	0	0	25	32
1	57.7654	0.0127341	0.00284749	2.82843	4092	10	0	0	0	0	25	32
1	1.73059	1.91643e-06	0.0783267	2.82843	4095	10	0	0	0	0	25	30
1	51.8575	1.33474e-05	0.00347784	2.82843	4097	10	0	0	0	0	25	28
1	10.4803	0.0173137	0.0157244	2.82843	4101	10	0	0	0	0	25	30
1	7.55206	0.00505785	0.00280105	2.82843	4102	10	0	0	0	0	25	33
1	14.6428	0.00969808	0.033415	2.82843	4107	10	0	0	0	0	25	28
1	9.92548	0.000538102	0.000498733	2.82843	4108	10	0	0	0	0	25	37
1	43.9725	1.2928	0.00335341	2.82843	4111	10	0	0	0	0	25	28
1	11.2603	3.77168e-07	0.00452064	2.82843	4113	10	0	0	0	0	25	29
1	4.38902	0.000534618	0.00381234	2.82843	4115	10	0	0	0	0	25	28
1	12.2833	0.000849165	0.00462147	2.82843	4117	10	0	0	0	0	25	28
1	6.62253	0.0407572	0.0329362	2.82843	4119	10	0	0	0	0	25	28
1	3.33359	0.174688	0.703336	2.82843	4121	10	0	0	0	0	25	30
1	8.35562	0.0633662	0.0204266	2.82843	4124	10	0	0	0	0	25	29
1	11.5069	0.00387693	0.031088	2.82843	4125	10	0	0	0	0	25	28
1	7.78151	0.00193608	0.00219567	2.82843	4126	10	0	0	0	0	25	29
1	3.8205	0.00161716	0.11174	2.82843	4128	10	0	0	0	0	25	28
1	2.72694	0.0379252	0.165815	2.82843	4131	10	0	0	0	0	25	28
1	8.21415	0.00011787	0.05648	2.82843	4136	10	0	0	0	0	25	29
1	6.63008	0.000425467	0.032892	2.82843	4138	10	0	0	0	0	25	31
1	16.4617	0.423165	0.0311327	2.82843	4143	10	0	0	0	0	25	32
1	8.96402	0.000346045	0.00825927	2.82843	4144	10	0	0	0	0	25	35
1	5.58702	0.0125747	0.011615	2.82843	4146	10	0	0	0	0	25	34
1	47.7874	0.000645846	0.00774143	2.82843	4147	10	0	0	0	0	25	32
1	11.1347	0.00398416	0.00346387	2.82843	4148	10	0	0	0	0	25	35
1	8.65409	0.00782242	0.0152327	2.82843	4149	10	0	0	0	0	25	29
1	6.9187	0.000701524	0.00898891	2.82843	4152	10	0	0	0	0	25	30
1	7.84794	0.016884	0.101206	2.82843	4155	10	0	0	0	0	25	32
1	3.49263	0.000318741	0.252247	2.82843	4158	10	0	0	0	0	25	35
1	5.79993	6.30158e-05	0.0202435	2.82843	4159	10	0	0	0	0	25	32
1	5.77528	0.00351068	0.0462252	2.82843	4160	10	0	0	0	0	25	29
1	11.4898	0.000268399	0.0049423	2.82843	4163	10	0	0	0	0	25	29
1	2.71757	2.33909e-05	0.586826	2.82843	4164	10	0	0	0	0	25	31
1	1.52025	0.00290762	0.131756	2.82843	4166	10	0	0	0	0	25	29
1	6.20409	0.000113643	0.0700184	2.82843	4167	10	0	0	0	0	25	29
1	3.80203	0.0081754	0.00486403	2.82843	4169	10	0	0	0	0	25	29
1	3.22629	0.000268391	0.0792189	2.82843	4172	10	0	0	0	0	25	33
1	6.10421	0.00137619	0.0046836	2.82843	4173	10	1442	1	91	2.81967	25	33
1	2.11455	0.00627702	0.0327577	2.82843	4175	10	0	0	0	0	25	33
1	17.2821	0.82583	2.98238	2.82843	4176	10	0	0	0	0	25	28
1	5.09861	0.00613648	0.0219618	2.82843	4178	10	0	0	0	0	25	32
1	3.70293	3.69162e-05	0.0489848	2.82843	4183	10	0	0	0	0	25	47
1	9.535	0.000842609	0.0130241	2.82843	4184	10	0	0	0	0	25	29
1	1.23618	1.33113e-05	0.22318	2.82843	4185	10	0	0	0	0	25	28
1	6.84288	0.00361577	0.00789763	2.82843	4187	10	0	0	0	0	25	35
1	3.66867	0.536158	2.75561	2.82843	4188	10	0	0	0	0	25	28
1	20.0243	0.000365914	0.00165222	2.82843	4191	10	0	0	0	0	25	41
1	11.603	0.00256116	0.000340971	2.82843	4192	10	0	0	0	0	25	30
1	14.8833	0.00494498	0.00381576	2.82843	4193	10	0	0	0	0	26	32
1	23.6418	0.000259594	0.0160561	2.82843	4196	10	0	0	0	0	26	29
1	5.47657	0.0004767	0.0132622	2.82843	4199	10	0	0	0	0	26	33
1	2.59166	3.55837e-06	0.117542	2.82843	4201	10	0	0	0	0	26	29
1	5.00647	0.000719633	8.41816e-05	2.82843	4204	10	0	0	0	0	26	32
1	40.7916	0.0160766	0.000567233	2.82843	4209	10	0	0	0	0	26	29
1	21.6924	0.15598	0.00671533	2.82843	4210	10	0	0	0	0	26	30
1	6.24758	1.15259e-06	0.378673	2.82843	4213	10	0	0	0	0	26	29
1	9.30527	0.00537274	0.0939484	2.82843	4215	10	0	0	0	0	26	29
1	1.83911	0.0126177	0.125196	2.82843	4216	10	0	0	0	0	26	31
1	15.4554	0.025109	0.0322164	2.82843	4220	10	0	0	0	0	26	29
1	12.1234	0.000921163	0.00498725	2.82843	4223	10	0	0	0	0	26	40
1	1.51093	0.141258	0.787392	2.82843	4228	10	0	0	0	0	26	31
1	5.50201	0.327313	0.00871378	2.82843	4229	10	0	0	0	0	26	30
1	26.9288	0.000363486	0.033983	2.82843	4233	10	0	0	0	0	26	31
1	5.29262	0.462258	1.63274	2.82843	4234	10	0	0	0	0	26	29
1	2.99279	0.0179094	0.0249305	2.82843	4235	10	0	0	0	0	26	30
1	11.1964	0.0160968	0.0159711	2.82843	4237	10	0	0	0	0	26	30
1	3.13818	0.000453259	0.0206349	2.82843	4240	10	0	0	0	0	26	31
1	5.44174	0.110147	0.0136711	2.82843	4241	10	0	0	0	0	26	33
1	1.46351	0.000768717	0.110097	2.82843	4248	10	0	0	0	0	26	29
1	4.10789	2.35616e-05	0.276687	2.82843	4253	10	0	0	0	0	26	31
1	19.109	0.000233457	0.000117041	2.82843	4259	10	0	0	0	0	26	29
1	10.6912	0.00854569	0.0152703	2.82843	4261	10	0	0	0	0	26	30
1	6.87424	0.000798928	0.0130092	2.82843	4264	10	0	0	0	0	26	29
1	4.50707	0.00189365	0.0389905	2.82843	4267	10	0	0	0	0	26	29
1	23.2467	0.00286825	0.00932492	2.82843	4268	10	0	0	0	0	26	29
1	8.67687	0.00309928	0.0203416	2.82843	4270	10	0	0	0	0	26	29
1	19.2679	0.0157452	0.102671	2.82843	4272	10	0	0	0	0	26	29
1	20.5493	0.00331836	0.00551813	2.82843	4273	10	0	0	0	0	26	29
1	3.07413	0.51715	4.33547	2.82843	4274	10	0	0	0	0	26	31
1	6.67866	0.000770611	0.00660522	2.82843	4275	10	0	0	0	0	26	31
1	32.5859	0.0383782	0.00165186	2.82843	4276	10	0	0	0	0	26	32
1	16.2117	0.00458667	0.0291948	2.82843	4278	10	0	0	0	0	26	36
1	29.3874	0.0396302	0.0547192	2.82843	4279	10	0	0	0	0	26	29
1	151.697	0.000463834	0.000779469	2.82843	4282	10	0	0	0	0	26	36
1	9.70951	0.217288	0.010188	2.82843	4284	10	0	0	0	0	26	32
1	16.2615	0.000966822	0.00706276	2.82843	4285	10	0	0	0	0	26	29
1	4.64037	8.59944e-07	0.00138583	2.82843	4287	10	0	0	0	0	26	30
1	6.29072	1.31701	0.000898084	2.82843	4292	10	0	0	0	0	26	30
1	10.9908	0.000690183	0.000685028	2.82843	4295	10	0	0	0	0	26	34
1	34.2307	0.0425338	0.0106983	2.82843	4296	10	0	0	0	0	26	32
1	27.3832	0.134461	0.0901627	2.82843	4297	10	0	0	0	0	26	30
1	7.48099	0.00759104	0.0149922	2.82843	4298	10	0	0	0	0	26	29
1	17.7374	0.0920726	0.016099	2.82843	4302	10	0	0	0	0	26	31
1	3.63259	0.00559709	0.0339812	2.82843	4305	10	0	0	0	0	26	32
1	32.1692	0.000287897	0.00161192	2.82843	4306	10	0	0	0	0	26	32
1	2.67566	1.35907e-06	0.0305059	2.82843	4307	10	0	0	0	0	26	30
1	26.9072	0.000172425	0.00254417	2.82843	4308	10	0	0	0	0	26	33
1	5.71495	9.91298e-06	0.00181983	2.82843	4309	10	0	0	0	0	26	31
1	18.4725	0.00169177	0.000621908	2.82843	4312	10	0	0	0	0	26	33
1	68.9881	0.00027426	0.000879422	2.82843	4314	10	0	0	0	0	26	31
1	17.0125	0.007651	0.000933666	2.82843	4315	10	0	0	0	0	26	29
1	5.33131	0.035321	0.000512686	2.82843	4317	10	0	0	0	0	26	30
1	22.634	0.684865	0.0362537	2.82843	4319	10	0	0	0	0	26	30
1	3.25123	4.67669e-05	0.0152818	2.82843	4320	10	0	0	0	0	26	29
1	17.0654	0.000723663	0.0138761	2.82843	4323	10	0	0	0	0	26	32
1	2.31553	9.57865e-07	0.224864	2.82843	4325	10	0	0	0	0	26	33
1	2.09539	0.0579262	0.371651	2.82843	4326	10	0	0	0	0	26	29
1	4.16393	0.000623671	0.00366925	2.82843	4327	10	0	0	0	0	26	32
1	11.2278	0.00056532	0.0102489	2.82843	4331	10	0	0	0	0	26	31
1	6.15446	4.67764e-06	0.0212234	2.82843	4332	10	0	0	0	0	26	32
1	29.933	0.000270645	0.000680303	2.82843	4334	10	0	0	0	0	26	33
1	4.26576	0.00502115	0.0235696	2.82843	4338	10	0	0	0	0	26	29
1	24.244	0.00111513	0.00442016	2.82843	4341	10	0	0	0	0	26	29
1	5.28609	1.67937e-07	0.00224823	2.82843	4342	10	0	0	0	0	26	29
1	4.35382	0.00103144	0.0136428	2.82843	4347	10	0	0	0	0	26	29
1	9.68461	0.0112274	0.120937	2.82843	4348	10	0	0	0	0	26	31
1	4.34035	0.00439912	0.0463602	2.82843	4349	10	0	0	0	0	26	35
1	7.4541	0.0767854	0.320759	2.82843	4352	10	0	0	0	0	26	41
1	6.8624	0.00184472	0.00854772	2.82843	4353	10	0	0	0	0	26	35
1	3.45961	0.003067	0.0154323	2.82843	4354	10	0	0	0	0	26	31
1	1.66544	0.453002	1.87739	2.82843	4356	10	0	0	0	0	26	36
1	8.25716	0.000771978	0.0115834	2.82843	4357	10	0	0	0	0	26	31
1	31.9195	0.274966	4.6429	2.82843	4358	10	0	0	0	0	26	32
1	21.3342	0.000295766	0.00281393	2.82843	4363	10	0	0	0	0	26	30
1	8.48467	2.06801e-05	0.0217563	2.82843	4364	10	0	0	0	0	26	33
1	6.24418	0.00103278	0.0289435	2.82843	4365	10	0	0	0	0	26	33
1	16.6019	0.000219507	0.00224759	2.82843	4366	10	0	0	0	0	26	35
1	42.0287	0.0251365	0.0903631	2.82843	4370	10	117	1	17	1.68168	26	29
1	5.11461	0.00386877	0.0069497	2.82843	4373	10	0	0	0	0	26	30
1	26.9137	0.0136509	0.0774111	2.82843	4375	10	0	0	0	0	26	30
1	2.75785	0.0490649	0.376354	2.82843	4376	10	0	0	0	0	26	33
1	13.7458	0.000868013	0.00867315	2.82843	4380	10	0	0	0	0	26	32
1	11.464	0.00336828	0.012016	2.82843	4383	10	0	0	0	0	26	36
1	12.877	0.000424007	0.001595	2.82843	4387	10	0	0	0	0	26	38
1	8.38825	0.000558569	0.00473556	2.82843	4388	10	0	0	0	0	26	29
1	17.343	0.00115845	0.00974198	2.82843	4389	10	0	0	0	0	26	29
1	73.5456	0.000252286	0.00295736	2.82843	4390	10	0	0	0	0	26	30
1	2.15816	2.15835e-06	0.00852194	2.82843	4393	10	0	0	0	0	26	30
1	25.6989	0.0120014	0.0107278	2.82843	4395	10	0	0	0	0	26	30
1	3.89116	0.00121122	0.0240833	2.82843	4396	10	0	0	0	0	26	35
1	7.34464	0.0128477	0.0164245	2.82843	4397	10	0	0	0	0	26	33
1	13.2916	0.0024209	0.00457637	2.82843	4398	10	0	0	0	0	26	29
1	8.24503	0.00282955	0.0160339	2.82843	4399	10	0	0	0	0	26	29
1	30.4462	0.000440646	0.00075965	2.82843	4400	10	0	0	0	0	26	29
1	9.6784	0.00186822	0.00881705	2.82843	4401	10	0	0	0	0	26	35
1	10.1905	0.226689	0.0155324	2.82843	4402	10	0	0	0	0	26	33
1	8.50299	0.428188	0.0307839	2.82843	4404	10	0	0	0	0	26	29
1	4.29474	1.05513	0.00853969	2.82843	4405	10	0	0	0	0	26	29
1	12.7514	0.000131818	0.00962109	2.82843	4408	10	0	0	0	0	26	33
1	5.94411	0.0127199	0.00143863	2.82843	4409	10	0	0	0	0	26	33
[truncated: 22,859 more rows]

## Sheet: ApoE3
Fig 2C-D. ApoE3/Ab stochiometry
1. Image number	2. Number of fluorescent molecules in foci	3. Diffusion coefficient (although these are stationary so this is not relevant)	4. First displacement	5. Spot size	6. trajectory number	7. image file ID	8. Trajectory number of colocalised spot in other frame	9. number of colocalised frames	10. Spot number of colocalised spot in other frame	11. Mean distance between colocalised spots	12. first frame of track	13. last frame of track
1	10.6444	0.000339727	0.0207427	2.82843	1	10	0	0	0	0	18	27
1	6.1689	0.00610964	0.0223819	2.82843	17	10	98	1	45	2.32893	18	21
1	4.40165	0.00704389	0.137659	2.82843	29	10	0	0	0	0	18	22
1	10.0874	0.000172736	0.0173712	2.82843	47	10	0	0	0	0	18	21
1	4.76381	0.00668911	0.0499918	2.82843	54	10	0	0	0	0	18	22
1	11.2974	0.000724237	0.015583	2.82843	61	10	0	0	0	0	18	23
1	14.6518	0.00233276	0.000264268	2.82843	68	10	363	2	158	0.117771	18	22
1	3.56198	0.795811	0.040596	2.82843	78	10	0	0	0	0	18	25
1	7.60718	0.000738433	0.262864	2.82843	80	10	0	0	0	0	18	21
1	13.5318	0.00243766	0.0128168	2.82843	85	10	0	0	0	0	18	22
1	1.28449	0.491177	3.26795	2.82843	88	10	1648	1	768	2.32419	18	22
1	3.9991	0.00340704	0.0775288	2.82843	91	10	0	0	0	0	18	25
1	1.12752	1.06531	3.50048	2.82843	95	10	0	0	0	0	18	21
1	9.63715	0.000538723	0.00585833	2.82843	104	10	0	0	0	0	18	21
1	1.80727	0.197187	0.031877	2.82843	109	10	0	0	0	0	18	22
1	2.0695	0.00223169	0.0260815	2.82843	111	10	3661	1	1667	2.35327	18	21
1	4.13169	0.00582667	0.0563612	2.82843	117	10	4370	1	1976	1.68168	18	22
1	7.11571	0.00128098	0.0216202	2.82843	119	10	0	0	0	0	18	27
1	1.0501	0.249004	0.401469	2.82843	142	10	0	0	0	0	18	21
1	4.89403	0.62797	2.45871	2.82843	150	10	2970	1	1374	1.75879	18	21
1	1.16734	1.22933	3.75378	2.82843	161	10	0	0	0	0	18	21
1	1.64893	2.69172	2.26971	2.82843	168	10	0	0	0	0	18	21
1	6.89299	0.0314452	0.0303603	2.82843	170	10	0	0	0	0	18	24
1	4.39447	0.015096	0.0269884	2.82843	173	10	0	0	0	0	18	21
1	5.19308	0.00365162	0.0546455	2.82843	182	10	983	1	453	0.630354	18	26
1	4.34174	1.07672	0.0778137	2.82843	198	10	0	0	0	0	18	21
1	7.24001	0.000161268	0.0485067	2.82843	204	10	0	0	0	0	18	21
1	5.38224	0.0038673	0.0470433	2.82843	217	10	0	0	0	0	18	25
1	1.30405	0.724868	2.54212	2.82843	240	10	0	0	0	0	18	21
1	1.40951	1.48274	0.152557	2.82843	251	10	0	0	0	0	18	23
1	2.1459	5.52648e-05	0.358849	2.82843	257	10	1409	2	660	2.06675	18	24
1	2.77826	0.000365791	0.0879501	2.82843	335	10	0	0	0	0	19	22
1	3.04846	0.0359013	0.00026147	2.82843	360	10	576	1	261	2.64001	19	22
1	1.24328	1.77165	2.24764	2.82843	389	10	0	0	0	0	19	22
1	8.47229	0.00170622	0.0560324	2.82843	393	10	0	0	0	0	19	27
1	1.83602	0.0556852	0.376662	2.82843	409	10	0	0	0	0	19	22
1	1.04128	0.844471	2.04285	2.82843	441	10	0	0	0	0	19	23
1	9.36374	0.000417874	0.00109563	2.82843	497	10	0	0	0	0	20	24
1	9.11894	0.000530871	0.0257813	2.82843	502	10	0	0	0	0	20	23
1	1.30215	3.63049	0.62327	2.82843	505	10	2266	2	1045	1.42224	20	23
1	1.27872	2.63622	0.332281	2.82843	513	10	0	0	0	0	20	24
1	1.09995	1.91732	2.38552	2.82843	524	10	0	0	0	0	20	23
1	6.88379	0.00132572	0.054433	2.82843	528	10	0	0	0	0	20	25
1	3.34355	1.82705e-05	0.325999	2.82843	539	10	0	0	0	0	20	24
1	72.8257	0.000286961	0.00192111	2.82843	586	10	0	0	0	0	20	26
1	7.13167	0.0186897	0.0254949	2.82843	591	10	2529	1	1170	0.0919166	20	23
1	5.63876	0.0125593	0.0349318	2.82843	624	10	1086	2	500	1.77974	20	24
1	4.82149	0.0232237	0.0435613	2.82843	634	10	0	0	0	0	20	23
1	2.05441	1.25332e-05	0.322292	2.82843	638	10	0	0	0	0	20	23
1	7.34776	0.00107894	0.0694218	2.82843	661	10	1332	1	615	2.38494	20	29
1	1.07745	2.8912	4.22305	2.82843	688	10	2224	1	1027	1.66567	21	24
1	1.46174	0.468526	4.17406	2.82843	698	10	0	0	0	0	21	24
1	3.9537	0.321607	0.13636	2.82843	737	10	0	0	0	0	21	28
1	1.3392	0.881654	1.00882	2.82843	739	10	448	1	192	2.257	21	24
1	10.5409	0.000609881	0.0289322	2.82843	752	10	0	0	0	0	21	26
1	2.11608	5.66008e-07	0.438607	2.82843	761	10	0	0	0	0	21	24
1	4.52134	3.33608	0.135106	2.82843	768	10	3311	2	1524	1.38897	21	25
1	1.20834	1.76606	1.06919	2.82843	787	10	1726	3	806	1.25997	21	24
1	1.19604	1.07395	2.92025	2.82843	805	10	0	0	0	0	21	24
1	1.11424	2.32086	4.03774	2.82843	832	10	0	0	0	0	21	24
1	2.68612	2.44794	1.1304	2.82843	882	10	0	0	0	0	22	25
1	3.13496	0.00153435	0.0241529	2.82843	909	10	0	0	0	0	22	25
1	1.05244	1.68352e-07	1.97263	2.82843	910	10	3211	1	1483	1.94696	22	25
1	4.06001	0.183039	2.64874	2.82843	917	10	0	0	0	0	22	26
1	7.82719	0.0013854	0.0665822	2.82843	937	10	0	0	0	0	22	26
1	10.5188	0.00648107	0.00825424	2.82843	956	10	0	0	0	0	22	27
1	14.0362	0.000173991	0.00421725	2.82843	972	10	4438	1	2008	0.905784	22	31
1	1.44967	2.54646	3.74856	2.82843	1004	10	1199	1	553	2.38455	22	25
1	6.10517	0.000980611	0.0158513	2.82843	1065	10	0	0	0	0	23	29
1	7.03737	0.018857	0.0230694	2.82843	1080	10	0	0	0	0	23	27
1	2.91961	0.642539	4.07301	2.82843	1095	10	0	0	0	0	23	26
1	11.9917	0.000701799	0.0362075	2.82843	1103	10	0	0	0	0	23	30
1	1.1212	2.1001	1.1449	2.82843	1120	10	0	0	0	0	23	26
1	0.969361	0.0373827	4.46938	2.82843	1148	10	0	0	0	0	23	27
1	9.54452	0.00105041	0.00433782	2.82843	1152	10	0	0	0	0	23	26
1	2.34506	0.0434005	0.440605	2.82843	1166	10	3723	1	1698	0.286203	23	27
1	1.29261	5.50007	4.21243	2.82843	1177	10	0	0	0	0	23	26
1	1.65709	0.310158	3.07359	2.82843	1206	10	1360	3	635	1.97922	23	26
1	2.70185	0.00927685	0.0924858	2.82843	1226	10	0	0	0	0	23	33
1	0.83058	3.96061	3.21678	2.82843	1227	10	1542	1	723	2.24768	23	26
1	6.93667	0.012849	0.015114	2.82843	1255	10	0	0	0	0	24	33
1	1.28782	0.799524	3.41101	2.82843	1256	10	0	0	0	0	24	27
1	2.92239	0.841992	0.000577058	2.82843	1273	10	0	0	0	0	24	28
1	2.25543	0.190825	0.0928039	2.82843	1278	10	2845	1	1317	0.402311	24	28
1	9.62166	0.00814945	0.00783775	2.82843	1283	10	2855	1	1323	2.53097	24	28
1	2.35955	1.98476	1.15666	2.82843	1320	10	3321	1	1528	1.53409	24	28
1	2.95226	0.0836928	0.837612	2.82843	1335	10	0	0	0	0	24	27
1	4.06591	0.101136	0.0889291	2.82843	1360	10	940	1	429	1.32532	24	28
1	2.23849	0.398084	3.8552	2.82843	1372	10	0	0	0	0	24	27
1	2.68235	0.0534853	0.0171754	2.82843	1390	10	0	0	0	0	24	29
1	1.44735	0.39861	0.582238	2.82843	1442	10	4173	1	1886	2.81967	24	27
1	1.20829	2.40977	1.74784	2.82843	1445	10	4619	2	2098	2.21643	24	28
1	1.79472	0.266996	4.52283	2.82843	1477	10	0	0	0	0	25	29
1	4.20977	0.00522377	0.0692261	2.82843	1478	10	0	0	0	0	25	32
1	1.7134	2.63622	4.43805	2.82843	1513	10	0	0	0	0	25	28
1	1.1203	1.8053	3.44866	2.82843	1520	10	3987	1	1808	2.31765	25	28
1	4.76055	0.247966	0.306503	2.82843	1525	10	3653	3	1663	0.86766	25	29
1	3.8655	1.42037	0.92093	2.82843	1542	10	0	0	0	0	25	28
1	1.13501	1.40684	1.49934	2.82843	1544	10	2955	1	1364	2.56925	25	28
1	2.14626	0.0139127	0.0182259	2.82843	1553	10	0	0	0	0	25	28
1	1.46022	0.539261	4.72799	2.82843	1581	10	0	0	0	0	25	28
1	5.83047	0.0033984	0.0434451	2.82843	1595	10	0	0	0	0	25	29
1	3.18689	3.38549	3.93457	2.82843	1597	10	0	0	0	0	25	28
1	5.43807	0.00929506	0.0981819	2.82843	1606	10	0	0	0	0	25	34
1	1.5442	2.10756	2.45044	2.82843	1651	10	4600	1	2087	2.55156	25	28
1	2.13158	0.721895	1.02465	2.82843	1667	10	3518	1	1612	1.21572	25	28
1	10.356	0.00056707	0.0681328	2.82843	1736	10	0	0	0	0	26	32
1	3.78614	0.693949	0.128081	2.82843	1755	10	2925	1	1349	0.530042	26	30
1	1.63511	0.169019	2.50668	2.82843	1764	10	0	0	0	0	26	31
1	83.2654	0.000331767	0.00279751	2.82843	1773	10	2050	1	953	0.472841	26	29
1	4.54199	0.00447	0.0065202	2.82843	1782	10	0	0	0	0	26	29
1	2.96327	0.000768808	0.000273595	2.82843	1805	10	0	0	0	0	26	29
1	2.96271	0.0216684	0.0898878	2.82843	1853	10	0	0	0	0	26	31
1	2.90846	1.41625	0.906132	2.82843	1877	10	0	0	0	0	27	30
1	25.4034	0.00171171	0.0420712	2.82843	1890	10	0	0	0	0	27	30
1	8.06701	0.10041	0.102318	2.82843	1906	10	0	0	0	0	27	37
1	6.6654	0.00166258	0.01498	2.82843	1926	10	3227	1	1493	2.71324	27	32
1	1.0774	1.00816	1.15903	2.82843	1945	10	0	0	0	0	27	30
1	13.9809	0.00128453	0.000395449	2.82843	1960	10	0	0	0	0	27	33
1	2.05909	6.19243e-05	0.324676	2.82843	1985	10	0	0	0	0	27	30
1	1.94173	3.0545	0.956595	2.82843	2005	10	0	0	0	0	27	30
1	1.88019	1.88056	0.242379	2.82843	2015	10	1770	1	828	0.579906	27	31
1	1.36444	0.558018	3.40505	2.82843	2037	10	0	0	0	0	27	30
1	0.969558	2.02489	3.22193	2.82843	2058	10	3821	1	1732	1.28278	27	31
2	28.2612	0.250532	0.524475	2.82843	1	11	5883	2	2670	0.942781	17	20
2	3.82679	0.0233399	0.0412488	2.82843	2	11	0	0	0	0	17	20
2	3.39587	0.0050066	0.0949283	2.82843	3	11	0	0	0	0	17	22
2	4.08255	0.0066681	0.00890222	2.82843	4	11	0	0	0	0	17	23
2	5.0023	0.0111689	0.0759736	2.82843	6	11	0	0	0	0	17	22
2	4.65742	0.0038302	0.0265618	2.82843	11	11	5429	1	2495	0.916937	17	34
2	3.49895	0.0317533	0.0217111	2.82843	12	11	4961	1	2303	0.552839	17	21
2	3.53585	0.000126033	0.0975647	2.82843	15	11	0	0	0	0	17	20
2	8.47172	0.0131598	0.00797985	2.82843	17	11	93	1	45	2.4771	17	23
2	3.7609	0.412121	5.04369	2.82843	18	11	0	0	0	0	17	20
2	7.30429	0.00148336	0.0183769	2.82843	19	11	0	0	0	0	17	25
2	9.60431	0.00939819	0.0548916	2.82843	21	11	3416	1	1617	2.92778	17	20
2	9.98458	0.000699299	0.00322953	2.82843	27	11	0	0	0	0	17	35
2	11.454	0.00252611	0.00472111	2.82843	30	11	0	0	0	0	17	21
2	15.2597	0.000229895	0.0186426	2.82843	32	11	0	0	0	0	17	20
2	4.9973	0.0130241	0.00320099	2.82843	33	11	0	0	0	0	17	22
2	7.94197	0.0309023	0.0263984	2.82843	35	11	1839	1	945	0.821824	17	23
2	6.76516	0.00160153	0.0254327	2.82843	36	11	0	0	0	0	17	21
2	3.91542	4.17364e-05	0.139631	2.82843	38	11	2905	2	1397	1.47617	17	24
2	5.78049	0.000890278	0.147381	2.82843	40	11	0	0	0	0	17	31
2	2.10882	3.15036e-05	0.464814	2.82843	41	11	194	1	102	2.78794	17	21
2	7.76825	0.000672416	0.0993968	2.82843	42	11	206	1	107	1.9142	17	23
2	3.90232	5.42298e-05	0.0623547	2.82843	43	11	1852	1	949	1.86935	17	21
2	7.99258	0.000494817	0.0394275	2.82843	47	11	219	1	118	1.53098	17	23
2	6.03209	0.000726991	0.0216026	2.82843	49	11	244	3	132	0.180058	17	23
2	2.03327	1.87273e-05	0.26284	2.82843	52	11	0	0	0	0	17	22
2	8.23117	0.00188996	0.0160778	2.82843	54	11	0	0	0	0	17	20
2	5.60216	0.182031	0.00415785	2.82843	58	11	0	0	0	0	17	23
2	9.86417	0.000744029	0.0110115	2.82843	59	11	3463	1	1636	1.64446	17	20
2	5.38445	0.00334984	0.00336364	2.82843	60	11	0	0	0	0	17	22
2	10.6136	0.0271839	0.0262764	2.82843	63	11	0	0	0	0	17	20
2	4.59464	0.0519904	0.389784	2.82843	66	11	1884	1	966	1.00266	17	27
2	9.19828	0.560495	0.00227803	2.82843	70	11	0	0	0	0	17	21
2	5.32586	0.0176897	0.00431466	2.82843	72	11	0	0	0	0	17	21
2	6.12797	0.00110858	7.69895e-08	2.82843	73	11	0	0	0	0	17	20
2	21.7576	0.000337494	0.00180911	2.82843	74	11	0	0	0	0	17	20
2	5.57224	0.033825	0.0122997	2.82843	75	11	0	0	0	0	17	21
2	7.15077	0.0410704	0.00742564	2.82843	76	11	0	0	0	0	17	21
2	2.01566	0.309508	0.337863	2.82843	78	11	4550	2	2128	1.83977	17	22
2	4.8448	0.00193662	0.0326958	2.82843	79	11	0	0	0	0	17	21
2	2.46677	2.89327e-06	0.359368	2.82843	83	11	0	0	0	0	17	20
2	8.06501	0.0014056	0.00176732	2.82843	85	11	5046	1	2336	2.53651	17	22
2	2.65495	0.00264954	0.319903	2.82843	87	11	0	0	0	0	17	20
2	9.39742	0.00332057	0.00941007	2.82843	88	11	0	0	0	0	17	24
2	7.71047	0.0295033	0.0052001	2.82843	89	11	0	0	0	0	17	20
2	0.927658	3.17045	4.07262	2.82843	90	11	0	0	0	0	17	21
2	10.6715	0.0367406	0.242155	2.82843	97	11	0	0	0	0	17	24
2	7.01102	0.00436881	0.0312196	2.82843	98	11	0	0	0	0	17	24
2	2.12374	0.629369	0.438807	2.82843	106	11	0	0	0	0	17	24
2	6.4777	0.00088551	0.000300467	2.82843	112	11	5076	1	2351	1.93161	17	21
2	18.8076	0.000590674	0.0139303	2.82843	114	11	6016	1	2734	0.0400371	17	31
2	3.96127	0.00111054	0.0376906	2.82843	116	11	0	0	0	0	17	29
2	1.44471	6.99609e-05	0.149369	2.82843	125	11	4627	1	2163	2.06644	17	20
2	4.48981	0.0309156	0.2001	2.82843	128	11	0	0	0	0	17	20
2	5.7277	0.190593	0.175319	2.82843	130	11	0	0	0	0	17	28
2	5.29827	0.0111453	0.000288753	2.82843	133	11	5588	1	2554	2.81459	17	22
2	12.3686	0.00408071	0.00555247	2.82843	135	11	3060	5	1463	0.0801592	17	28
2	11.6565	0.000933289	0.0107397	2.82843	138	11	0	0	0	0	17	23
2	4.49777	0.149322	0.00606527	2.82843	139	11	6056	1	2751	2.28669	17	23
2	5.17941	0.620237	0.307665	2.82843	140	11	4645	2	2170	1.71031	17	20
2	2.50341	0.244728	1.94464	2.82843	141	11	0	0	0	0	17	20
2	6.26324	0.08908	0.00643203	2.82843	148	11	0	0	0	0	17	21
2	3.80929	6.91878e-06	0.297959	2.82843	149	11	0	0	0	0	17	27
2	22.0372	0.00918766	0.00388801	2.82843	152	11	0	0	0	0	17	24
2	3.58998	0.039431	0.274925	2.82843	158	11	6064	1	2755	1.385	17	21
2	7.03079	0.0374988	0.0174958	2.82843	160	11	0	0	0	0	17	21
2	3.48521	0.15565	0.120325	2.82843	162	11	0	0	0	0	17	20
2	9.63076	0.000712182	0.00313565	2.82843	163	11	0	0	0	0	17	21
2	5.32077	0.0225803	0.138416	2.82843	164	11	5172	1	2380	1.08787	17	22
2	1.45922	8.76616e-09	4.71914	2.82843	168	11	878	2	448	0.871978	17	20
2	2.41009	0.000240929	0.120674	2.82843	172	11	0	0	0	0	17	21
2	9.98041	0.0100777	0.0262233	2.82843	175	11	0	0	0	0	17	21
2	6.06233	0.0227708	0.0822468	2.82843	185	11	0	0	0	0	17	20
2	4.58242	7.14696e-06	0.0820888	2.82843	186	11	0	0	0	0	17	20
2	4.74617	0.0135338	0.0128858	2.82843	187	11	0	0	0	0	17	24
2	4.11988	0.022916	0.0500603	2.82843	188	11	0	0	0	0	17	21
2	4.02228	0.000354269	0.125802	2.82843	194	11	0	0	0	0	17	26
2	5.67476	0.537137	0.00102064	2.82843	195	11	2097	1	1062	0.798346	17	22
2	9.64816	0.00138246	0.0307339	2.82843	197	11	4204	2	1970	0.439437	17	21
2	7.58769	0.00657941	0.033662	2.82843	198	11	3668	1	1733	0.209445	17	24
2	4.8489	0.000670079	0.0240943	2.82843	202	11	0	0	0	0	17	20
2	2.64237	0.477812	1.9635	2.82843	206	11	0	0	0	0	17	21
2	163.612	0.000355568	0.00120605	2.82843	208	11	0	0	0	0	17	23
2	9.52997	0.000300075	0.0050295	2.82843	209	11	0	0	0	0	17	22
2	1.17752	0.146265	0.0335286	2.82843	212	11	1073	1	550	0.906734	17	23
2	3.41222	2.21859e-05	0.900592	2.82843	213	11	4228	1	1982	0.801722	17	20
2	5.04691	0.145535	0.0749681	2.82843	214	11	0	0	0	0	17	20
2	6.65924	0.0168706	0.00263945	2.82843	222	11	1077	1	553	1.52813	17	24
2	5.10865	0.00224002	0.121867	2.82843	223	11	0	0	0	0	17	24
2	6.26298	0.000312492	0.0138435	2.82843	224	11	0	0	0	0	17	23
2	3.20999	0.0323427	0.00525393	2.82843	226	11	0	0	0	0	17	22
2	7.10576	0.01706	0.0190526	2.82843	227	11	3701	1	1753	0.460676	17	25
2	3.17947	0.00165112	0.645291	2.82843	228	11	0	0	0	0	17	21
2	5.43569	0.0211448	0.0836741	2.82843	236	11	0	0	0	0	17	21
2	6.71318	0.0812285	0.0340335	2.82843	237	11	0	0	0	0	17	27
2	3.88794	0.679423	3.82024	2.82843	245	11	0	0	0	0	17	21
2	4.12931	0.0343918	0.0168969	2.82843	246	11	0	0	0	0	17	20
2	9.0057	0.000131519	0.0403517	2.82843	249	11	0	0	0	0	17	21
2	7.56959	0.0393839	0.0847358	2.82843	253	11	5719	1	2612	2.87913	17	22
2	6.75415	0.0406057	0.0939782	2.82843	258	11	0	0	0	0	17	20
2	5.45872	0.0449594	0.147407	2.82843	261	11	0	0	0	0	17	27
2	12.7734	0.000967227	0.02323	2.82843	269	11	5300	1	2438	0.380346	17	22
2	3.9907	0.000339958	0.0395774	2.82843	272	11	0	0	0	0	17	21
2	3.0909	0.0246757	0.526043	2.82843	273	11	3256	2	1548	2.25827	17	22
2	6.89376	0.00098136	0.202864	2.82843	277	11	0	0	0	0	17	22
2	2.28159	4.83003e-05	0.422213	2.82843	280	11	2710	2	1309	1.32302	17	21
2	10.9017	0.0101648	0.100004	2.82843	283	11	0	0	0	0	17	21
2	8.64485	0.000260036	0.00503756	2.82843	284	11	0	0	0	0	17	21
2	5.13186	0.00665979	0.143844	2.82843	286	11	5324	1	2450	1.92187	17	21
2	3.0967	0.000975587	0.0946159	2.82843	287	11	0	0	0	0	17	20
2	5.55188	0.00158699	0.0219703	2.82843	288	11	2728	2	1317	2.0347	17	20
2	7.7923	0.000903224	0.125698	2.82843	292	11	0	0	0	0	17	21
2	5.26455	0.331262	0.0284158	2.82843	295	11	0	0	0	0	17	23
2	4.35854	0.104759	0.00165238	2.82843	296	11	0	0	0	0	17	21
2	6.0585	0.0245099	0.0639759	2.82843	299	11	1499	1	776	2.0906	17	21
2	7.23997	0.0151406	0.0147676	2.82843	300	11	3307	3	1568	0.450484	17	32
2	2.29737	0.0256001	0.0352292	2.82843	304	11	0	0	0	0	17	20
2	2.58446	1.26279e-07	0.0570491	2.82843	315	11	0	0	0	0	17	24
2	2.0358	2.93339e-07	2.61415	2.82843	316	11	0	0	0	0	17	23
2	11.363	5.38512e-06	0.0197515	2.82843	318	11	1623	2	830	1.82921	17	22
2	3.19101	0.150804	0.126281	2.82843	324	11	3342	2	1585	1.24918	17	23
2	2.78291	0.000785695	0.223834	2.82843	327	11	0	0	0	0	17	23
2	2.52981	0.00590023	0.0498588	2.82843	329	11	2789	1	1345	1.07454	17	21
2	3.50841	0.145288	0.300632	2.82843	334	11	1677	1	861	0.907575	17	21
2	2.28732	1.17116e-06	0.0284126	2.82843	335	11	1707	1	875	2.25883	17	20
2	3.34844	0.731792	0.60793	2.82843	336	11	0	0	0	0	17	20
2	1.79357	0.113213	0.0534992	2.82843	338	11	0	0	0	0	17	21
2	1.6553	3.89249e-07	0.366888	2.82843	350	11	0	0	0	0	17	25
2	3.46224	0.0091626	0.0171085	2.82843	351	11	0	0	0	0	17	29
2	2.06335	0.946648	0.76579	2.82843	353	11	0	0	0	0	17	21
2	2.33361	0.186423	0.00325045	2.82843	356	11	4433	1	2076	3.0082	17	26
2	2.24301	1.51771	3.23032	2.82843	370	11	4992	5	2313	1.13126	18	24
2	24.9112	0.000394722	0.000163539	2.82843	373	11	5010	2	2321	0.66663	18	25
2	4.10982	0.00861706	0.00309179	2.82843	375	11	0	0	0	0	18	21
2	3.82266	0.00942476	0.0553621	2.82843	378	11	0	0	0	0	18	21
2	7.39338	0.000172709	0.00428174	2.82843	384	11	0	0	0	0	18	21
2	5.28408	0.0307493	0.0827461	2.82843	385	11	0	0	0	0	18	21
2	3.49549	0.0839548	0.0429127	2.82843	389	11	5990	1	2723	2.55577	18	21
2	8.1034	0.00115451	0.00480137	2.82843	392	11	0	0	0	0	18	22
2	6.72132	0.808211	0.0593658	2.82843	397	11	0	0	0	0	18	22
2	5.09107	0.000231496	0.0571977	2.82843	407	11	0	0	0	0	18	24
2	5.10236	0.0233077	0.0102265	2.82843	413	11	0	0	0	0	18	23
2	2.84119	0.81949	1.1824	2.82843	425	11	6087	1	2762	1.02739	18	21
2	3.42291	0.0667218	0.0371373	2.82843	438	11	1057	2	540	0.465769	18	22
2	4.80098	0.0704481	0.112013	2.82843	440	11	2617	1	1273	0.367429	18	22
2	7.29321	0.00715515	0.0106266	2.82843	441	11	0	0	0	0	18	22
2	7.79315	0.00990136	0.0175495	2.82843	453	11	0	0	0	0	18	22
2	8.31405	0.00406663	4.19956e-05	2.82843	467	11	0	0	0	0	18	22
2	2.93956	0.00113758	0.0114383	2.82843	477	11	0	0	0	0	18	22
2	1.91456	5.15052e-06	0.00588975	2.82843	480	11	0	0	0	0	18	21
2	11.3989	0.0609539	0.00702024	2.82843	483	11	2796	1	1348	1.08325	18	21
2	2.64895	0.000197456	0.0683804	2.82843	485	11	0	0	0	0	18	23
2	10.5186	0.000867798	0.000966639	2.82843	499	11	0	0	0	0	19	22
2	3.51364	0.000638808	0.0760514	2.82843	500	11	0	0	0	0	19	24
2	5.14937	0.383951	0.287158	2.82843	506	11	129	1	68	1.44025	19	23
2	4.9051	0.00250999	0.134663	2.82843	507	11	0	0	0	0	19	26
2	5.36423	0.0151572	0.00930978	2.82843	508	11	0	0	0	0	19	23
2	4.32116	9.76353e-07	0.0812214	2.82843	512	11	199	1	105	2.7924	19	22
2	8.27457	0.0025157	0.00625645	2.82843	515	11	0	0	0	0	19	22
2	4.45785	0.0256744	0.0136221	2.82843	516	11	3447	3	1627	0.312488	19	25
2	4.73457	6.05426e-05	0.0516092	2.82843	517	11	0	0	0	0	19	23
2	14.6428	0.000747027	0.0509486	2.82843	520	11	0	0	0	0	19	22
2	4.77335	0.000751577	0.0135377	2.82843	524	11	2942	2	1415	0.277007	19	22
2	5.18126	0.0163061	0.0162003	2.82843	528	11	0	0	0	0	19	23
2	6.6609	0.00931846	0.0877002	2.82843	529	11	3501	2	1652	1.77639	19	25
2	4.62336	0.00996268	0.0554562	2.82843	536	11	0	0	0	0	19	24
2	1.28769	2.08803	4.10514	2.82843	548	11	4082	1	1916	2.79904	19	22
2	3.58146	0.0011997	0.175822	2.82843	550	11	0	0	0	0	19	23
2	6.62504	0.000451262	0.00505889	2.82843	553	11	0	0	0	0	19	22
2	1.39721	0.000200747	0.126616	2.82843	558	11	0	0	0	0	19	23
2	5.43227	0.0141455	0.0872577	2.82843	561	11	0	0	0	0	19	22
2	19.1318	0.0177605	0.0768211	2.82843	563	11	0	0	0	0	19	26
2	13.4035	0.0105218	0.00812862	2.82843	565	11	0	0	0	0	19	23
2	5.83235	0.01591	0.00676461	2.82843	575	11	0	0	0	0	19	22
2	6.586	0.584662	0.033416	2.82843	580	11	0	0	0	0	19	30
2	11.0041	0.000244164	0.0170076	2.82843	581	11	0	0	0	0	19	27
2	17.1518	0.000663691	0.0134721	2.82843	582	11	949	1	484	2.855	19	27
2	5.04324	0.152563	0.0295521	2.82843	583	11	0	0	0	0	19	27
2	7.10589	0.000259434	0.0070636	2.82843	584	11	0	0	0	0	19	22
2	3.35339	0.145534	0.348228	2.82843	587	11	3144	1	1496	2.98178	19	22
2	7.52303	0.0136857	0.0284065	2.82843	590	11	0	0	0	0	19	22
2	2.68829	0.000708096	0.0013628	2.82843	602	11	1111	1	566	2.54693	19	22
2	5.36401	0.00686084	0.0110228	2.82843	604	11	0	0	0	0	19	22
2	5.73228	0.0051055	0.0155786	2.82843	611	11	0	0	0	0	19	24
2	2.59625	0.356358	0.187846	2.82843	612	11	0	0	0	0	19	22
2	5.15794	6.41966e-06	0.281848	2.82843	618	11	0	0	0	0	19	24
2	9.28736	0.0316105	0.0746053	2.82843	621	11	0	0	0	0	19	22
2	2.0579	0.435314	1.6589	2.82843	627	11	0	0	0	0	19	22
2	6.17518	0.0027184	0.12195	2.82843	629	11	0	0	0	0	19	23
2	2.52509	0.108802	0.450664	2.82843	630	11	0	0	0	0	19	22
2	2.01608	0.275423	0.00231287	2.82843	633	11	2241	1	1120	2.72324	19	25
2	9.17781	0.0163079	0.0318903	2.82843	643	11	0	0	0	0	19	22
2	5.59988	0.0304709	0.00693502	2.82843	644	11	0	0	0	0	19	22
2	2.96223	6.5751e-08	0.0537839	2.82843	646	11	0	0	0	0	19	22
2	3.96236	0.000207763	0.14334	2.82843	647	11	0	0	0	0	19	22
2	2.79104	0.123705	0.330016	2.82843	648	11	0	0	0	0	19	23
2	4.17194	5.78463e-07	0.0848531	2.82843	656	11	0	0	0	0	19	23
2	3.34488	7.31072e-09	0.0371271	2.82843	659	11	1729	3	888	0.504678	19	22
2	2.21946	0.0933118	0.100023	2.82843	660	11	0	0	0	0	19	22
2	2.60479	0.394282	0.265422	2.82843	661	11	0	0	0	0	19	23
2	5.49899	0.0172529	0.0214867	2.82843	662	11	0	0	0	0	20	28
2	18.2196	0.000555852	0.00127038	2.82843	673	11	0	0	0	0	20	25
2	2.62552	0.000655476	0.0934917	2.82843	674	11	4484	1	2097	1.32412	20	23
2	11.0769	0.00043806	0.00546019	2.82843	680	11	0	0	0	0	20	23
2	6.65564	5.76682e-05	0.0140625	2.82843	683	11	0	0	0	0	20	24
2	24.2038	0.00172186	0.00052087	2.82843	684	11	0	0	0	0	20	23
2	8.78785	0.000260407	0.0403743	2.82843	693	11	489	1	255	1.44437	20	23
2	5.90163	0.116916	0.0128577	2.82843	709	11	0	0	0	0	20	23
2	5.02914	0.0877533	0.040062	2.82843	711	11	0	0	0	0	20	27
2	7.03796	0.0636674	0.239987	2.82843	714	11	3088	1	1470	2.3117	20	23
2	2.83604	0.000715378	0.096699	2.82843	715	11	0	0	0	0	20	24
2	3.57068	1.90331e-05	0.0815655	2.82843	717	11	0	0	0	0	20	23
2	4.84293	0.0190109	0.0215298	2.82843	721	11	0	0	0	0	20	26
2	5.87429	0.0178943	0.0483418	2.82843	725	11	0	0	0	0	20	23
2	4.53695	0.00387289	0.0062945	2.82843	731	11	0	0	0	0	20	23
2	7.6008	0.60044	0.240377	2.82843	734	11	0	0	0	0	20	28
2	10.1663	0.00665014	0.0241163	2.82843	737	11	3197	1	1518	0.442992	20	27
2	1.22818	0.000278382	0.554484	2.82843	742	11	0	0	0	0	20	23
2	4.02226	0.000410512	0.0276735	2.82843	743	11	0	0	0	0	20	23
2	4.25925	0.0220476	0.240818	2.82843	749	11	6179	1	2801	2.22178	20	24
2	1.43953	0.827974	4.34144	2.82843	753	11	3773	1	1788	0.892268	20	23
2	3.30301	0.210827	0.0513428	2.82843	757	11	5792	1	2637	1.51617	20	27
2	4.70645	0.0169192	0.0562296	2.82843	763	11	4859	1	2260	1.3718	20	23
2	1.31141	0.04878	0.367152	2.82843	768	11	0	0	0	0	20	23
2	5.27966	0.026708	0.116222	2.82843	778	11	0	0	0	0	20	23
2	7.90474	0.0233613	0.0322936	2.82843	780	11	1731	2	890	0.360441	20	25
2	3.42507	0.0445347	0.050476	2.82843	798	11	0	0	0	0	21	26
2	6.55137	0.0012279	0.0450951	2.82843	801	11	0	0	0	0	21	25
2	5.23453	0.0201464	0.0319308	2.82843	802	11	0	0	0	0	21	25
2	4.56403	0.00962015	0.00717678	2.82843	810	11	0	0	0	0	21	35
2	5.26634	0.0192348	0.00159135	2.82843	816	11	0	0	0	0	21	34
2	5.86242	0.269043	0.138375	2.82843	818	11	0	0	0	0	21	24
2	5.23147	0.00481786	0.0643729	2.82843	823	11	0	0	0	0	21	25
2	4.36313	0.0020438	0.0548404	2.82843	832	11	545	1	288	2.0057	21	24
2	5.5371	0.0303781	0.151669	2.82843	843	11	0	0	0	0	21	24
2	1.97524	0.15855	2.15268	2.82843	844	11	2506	2	1223	1.90254	21	26
2	4.58574	0.0372994	0.0845024	2.82843	854	11	0	0	0	0	21	24
2	4.34338	8.62393e-06	0.0863399	2.82843	855	11	0	0	0	0	21	25
2	11.3497	0.0428094	0.0861864	2.82843	857	11	0	0	0	0	21	24
2	5.3356	0.0523614	0.0406126	2.82843	858	11	0	0	0	0	21	25
2	8.47382	0.027336	0.00203501	2.82843	862	11	6078	1	2759	0.23002	21	29
2	9.43572	0.022445	0.00299735	2.82843	869	11	2071	2	1056	0.426736	21	31
2	15.116	0.00096618	0.0125854	2.82843	870	11	0	0	0	0	21	26
2	5.27401	0.0181275	0.00596771	2.82843	871	11	0	0	0	0	21	25
2	3.34789	0.0707873	0.209728	2.82843	872	11	2578	1	1254	1.66455	21	25
2	3.25306	2.38679e-06	0.0337921	2.82843	879	11	0	0	0	0	21	28
2	6.44626	4.03045e-05	0.00809901	2.82843	881	11	2110	1	1066	2.57821	21	24
2	5.90846	0.000665345	0.233848	2.82843	887	11	0	0	0	0	21	25
2	19.4984	0.0224651	0.0164286	2.82843	890	11	1130	3	579	0.129588	21	26
2	3.20248	0.00111862	0.0306237	2.82843	905	11	5757	1	2624	2.45591	21	24
2	4.93324	0.00967601	0.104568	2.82843	908	11	0	0	0	0	21	24
2	3.07724	0.0697589	0.140957	2.82843	916	11	0	0	0	0	21	24
2	2.99191	0.22227	0.221758	2.82843	918	11	1506	2	779	1.38231	21	27
2	1.47437	0.879702	1.69365	2.82843	922	11	0	0	0	0	21	24
2	5.9677	0.0691633	0.202252	2.82843	941	11	3878	2	1829	1.43313	21	26
2	6.15936	0.00250124	0.0797078	2.82843	953	11	0	0	0	0	22	26
2	9.37506	0.0411534	0.0153492	2.82843	962	11	4450	1	2083	1.01794	22	25
2	10.6418	0.000197566	0.0249412	2.82843	965	11	0	0	0	0	22	28
2	4.65874	0.0171141	0.043978	2.82843	969	11	2858	1	1381	2.46064	22	25
2	2.40972	0.825473	0.935568	2.82843	970	11	0	0	0	0	22	26
2	9.6389	0.000506993	0.0298328	2.82843	976	11	0	0	0	0	22	26
2	2.62906	0.0230723	0.109701	2.82843	986	11	0	0	0	0	22	26
2	1.05865	0.887236	0.639051	2.82843	999	11	472	1	247	2.64155	22	25
2	4.82077	0.00447577	0.0281664	2.82843	1011	11	0	0	0	0	22	26
2	6.61771	0.00480073	0.00257029	2.82843	1015	11	0	0	0	0	22	25
2	2.77707	5.96308e-06	0.0564851	2.82843	1021	11	0	0	0	0	22	26
2	178.566	0.000384813	0.000174572	2.82843	1033	11	2611	2	1268	0.409271	22	30
2	3.41098	2.27277e-05	0.151422	2.82843	1035	11	0	0	0	0	22	32
2	3.6151	0.0473133	0.179913	2.82843	1038	11	0	0	0	0	22	25
2	0.863851	3.86717	4.46382	2.82843	1052	11	1224	1	635	1.39408	22	25
2	5.12484	0.00971833	0.00479405	2.82843	1053	11	2160	3	1086	0.154674	22	27
2	2.17398	0.109561	0.306417	2.82843	1076	11	0	0	0	0	22	26
2	3.47741	0.0406235	0.0100171	2.82843	1087	11	3390	2	1605	2.4408	23	28
2	2.7315	2.44198e-05	0.0924218	2.82843	1100	11	0	0	0	0	23	26
2	4.38211	0.00867269	0.0179489	2.82843	1108	11	0	0	0	0	23	27
2	1.35675	3.9266	3.0271	2.82843	1112	11	3452	1	1629	1.04127	23	26
2	4.05761	0.00172499	0.0409308	2.82843	1120	11	0	0	0	0	23	27
2	2.15396	0.00537008	0.172439	2.82843	1129	11	3503	1	1653	1.96728	23	29
2	3.82063	0.244181	1.94663	2.82843	1130	11	0	0	0	0	23	26
2	11.2195	0.0393743	0.0255371	2.82843	1132	11	4566	2	2135	0.431203	23	26
2	7.22349	0.290259	0.0474071	2.82843	1134	11	5064	1	2343	2.73169	23	37
2	10.2716	0.00759889	0.0125943	2.82843	1137	11	0	0	0	0	23	26
2	3.14009	0.000153679	0.184928	2.82843	1144	11	0	0	0	0	23	26
2	7.89625	2.94968e-06	0.209571	2.82843	1146	11	0	0	0	0	23	28
2	5.62057	0.111529	0.0601076	2.82843	1148	11	0	0	0	0	23	26
2	10.2549	0.0127315	0.00794265	2.82843	1158	11	0	0	0	0	23	26
2	11.0024	0.0125053	0.069263	2.82843	1163	11	0	0	0	0	23	28
2	27.3218	0.0364782	0.00368567	2.82843	1164	11	6063	2	2754	0.332815	23	37
2	5.93958	0.00205535	0.000784272	2.82843	1171	11	0	0	0	0	23	26
2	2.89672	0.000112628	0.443454	2.82843	1183	11	0	0	0	0	23	28
2	6.56565	0.00231835	0.0115219	2.82843	1186	11	0	0	0	0	23	26
2	3.29112	0.0331848	0.410786	2.82843	1188	11	0	0	0	0	23	27
2	3.33768	6.17725e-07	0.135214	2.82843	1197	11	0	0	0	0	23	26
2	7.53332	0.000300992	0.0120407	2.82843	1212	11	1475	1	763	2.36936	23	26
2	4.72033	0.10407	0.0759832	2.82843	1217	11	0	0	0	0	23	26
2	6.89232	2.19033e-09	0.525054	2.82843	1227	11	0	0	0	0	23	26
2	6.56105	0.0363867	0.159776	2.82843	1229	11	0	0	0	0	23	28
2	10.2674	1.64308	0.0845447	2.82843	1230	11	0	0	0	0	23	28
2	8.73182	0.0042561	0.00597363	2.82843	1235	11	0	0	0	0	23	27
2	10.4954	0.0329849	0.0396672	2.82843	1242	11	0	0	0	0	24	41
2	4.84021	0.00375359	9.59067e-05	2.82843	1244	11	0	0	0	0	24	32
2	8.61293	0.00112403	0.0356625	2.82843	1250	11	0	0	0	0	24	27
2	6.59388	0.00147105	0.0375183	2.82843	1258	11	0	0	0	0	24	31
2	4.3567	0.0247051	0.0165154	2.82843	1264	11	5458	1	2507	2.15863	24	28
2	5.73368	0.0105597	0.125184	2.82843	1275	11	0	0	0	0	24	28
2	8.71335	0.00869833	0.0118917	2.82843	1277	11	0	0	0	0	24	27
2	10.5809	0.0329122	0.0247014	2.82843	1282	11	420	1	214	1.77963	24	30
2	1.68042	1.09397e-05	0.513892	2.82843	1296	11	0	0	0	0	24	27
2	4.00487	0.0384142	0.0499985	2.82843	1298	11	0	0	0	0	24	27
2	1.14766	1.46234	1.17347	2.82843	1300	11	0	0	0	0	24	27
2	3.94301	0.0227693	0.0099894	2.82843	1304	11	0	0	0	0	24	27
2	12.4644	0.0291272	0.0383227	2.82843	1314	11	0	0	0	0	24	29
2	7.69927	0.00197719	0.00908782	2.82843	1325	11	0	0	0	0	24	29
2	14.0664	0.000160347	0.0031677	2.82843	1341	11	0	0	0	0	24	27
2	15.8743	0.0012226	0.0187191	2.82843	1344	11	3254	1	1547	0.746939	24	33
2	23.0792	0.402466	0.0266199	2.82843	1348	11	4308	1	2021	2.5032	24	32
2	3.69799	3.84509e-05	0.0550689	2.82843	1353	11	1362	1	714	2.07566	24	29
2	3.50578	0.00155681	0.00108184	2.82843	1362	11	0	0	0	0	24	27
2	8.98154	0.00775432	0.0164971	2.82843	1364	11	3805	1	1801	0.516802	24	32
2	8.10999	0.00372158	0.039582	2.82843	1376	11	5366	1	2463	2.46227	24	28
2	5.51851	0.00634092	0.141065	2.82843	1396	11	0	0	0	0	25	30
2	18.4544	0.0157077	0.0311233	2.82843	1402	11	0	0	0	0	25	36
2	4.91552	0.00196663	0.097633	2.82843	1404	11	0	0	0	0	25	31
2	29.8266	0.000908556	0.0113854	2.82843	1415	11	5973	1	2712	2.73536	25	32
2	5.98804	0.0277274	0.016854	2.82843	1416	11	0	0	0	0	25	30
2	7.37561	0.00179434	0.0120157	2.82843	1419	11	0	0	0	0	25	31
2	9.5683	0.00992338	0.028347	2.82843	1425	11	0	0	0	0	25	29
2	8.75988	0.000370678	0.135635	2.82843	1430	11	523	1	275	0.881376	25	28
2	6.71204	0.0019668	0.0388512	2.82843	1431	11	0	0	0	0	25	37
2	6.89051	0.0199416	0.0939876	2.82843	1444	11	0	0	0	0	25	30
2	9.51033	0.219046	0.726298	2.82843	1457	11	0	0	0	0	25	30
2	3.3074	0.0230452	0.0491451	2.82843	1458	11	0	0	0	0	25	30
2	6.90055	0.000175912	0.0448793	2.82843	1472	11	0	0	0	0	25	30
2	3.2497	0.0215903	0.0214771	2.82843	1473	11	0	0	0	0	25	28
2	5.31276	0.0220275	0.125057	2.82843	1474	11	0	0	0	0	25	29
2	3.91794	0.0390736	0.0803126	2.82843	1477	11	4235	2	1984	1.10478	25	32
2	5.344	0.0250578	0.0231825	2.82843	1479	11	0	0	0	0	25	30
2	4.80828	0.0106666	0.0459267	2.82843	1486	11	0	0	0	0	25	28
2	10.7735	0.000590702	0.0033133	2.82843	1489	11	0	0	0	0	25	33
2	7.37313	0.000861286	0.00155454	2.82843	1495	11	0	0	0	0	25	33
2	19.5626	0.00888995	0.0567169	2.82843	1506	11	2712	1	1310	1.9057	25	29
2	8.77161	0.0181201	0.0902774	2.82843	1510	11	0	0	0	0	25	28
2	1.96176	0.301593	1.42313	2.82843	1512	11	0	0	0	0	25	28
2	7.04108	0.00614135	0.00430986	2.82843	1514	11	0	0	0	0	25	29
2	16.7816	0.000564662	0.0925216	2.82843	1518	11	1554	1	797	1.91721	25	29
2	3.15473	5.66472e-06	0.0293875	2.82843	1527	11	0	0	0	0	25	35
2	16.3948	0.0112198	0.0115758	2.82843	1528	11	0	0	0	0	25	35
2	4.19288	0.00100162	0.254062	2.82843	1529	11	0	0	0	0	25	30
2	7.99543	0.000291107	0.000173521	2.82843	1538	11	0	0	0	0	25	29
2	6.43158	0.00254776	0.0095224	2.82843	1548	11	5895	1	2676	2.44363	26	34
2	38.4853	0.000358176	0.00527815	2.82843	1558	11	212	1	113	1.46079	26	31
2	2.05089	1.99297e-05	0.535988	2.82843	1563	11	5011	2	2322	2.75267	26	31
2	7.4454	0.00698389	0.00934544	2.82843	1566	11	0	0	0	0	26	29
2	10.3725	0.000164341	0.106514	2.82843	1571	11	4017	1	1887	0.414758	26	29
2	11.1207	0.0574721	0.0539188	2.82843	1574	11	2444	1	1194	2.70017	26	29
2	4.42229	0.0252178	0.667923	2.82843	1578	11	412	1	209	1.45633	26	30
2	7.17767	0.00144825	0.0726305	2.82843	1582	11	0	0	0	0	26	35
2	24.7192	0.03137	0.000144758	2.82843	1593	11	2476	1	1209	1.37616	26	36
2	1.94664	0.560414	2.88863	2.82843	1601	11	0	0	0	0	26	30
2	6.33026	0.0703864	0.673054	2.82843	1602	11	0	0	0	0	26	37
2	9.53352	0.0326106	0.00163842	2.82843	1605	11	0	0	0	0	26	30
2	1.99166	0.0611293	0.0458965	2.82843	1610	11	0	0	0	0	26	32
2	4.12097	0.448164	0.048486	2.82843	1612	11	0	0	0	0	26	32
2	1.86083	0.00106281	4.37563	2.82843	1613	11	774	1	403	3.02712	26	33
[truncated: 15,628 more rows]
