# Supplementary material for: Reduced binding of apoE4 to complement factor H promotes amyloid‐β oligomerization and neuroinflammation
Source: EMBO Rep. 2023 May 8;24(7):e56467. doi: 10.15252/embr.202256467 (PMC10328077; doi:10.15252/embr.202256467)
Supplement: Supplementary file 11 — Source Data for Figure 3 [file EMBR-24-e56467-s003.zip]

Archive with 11 entries (9 files):
- Fig. 3 Source data/
- Fig. 3 Source data/Fig 3A and B IF/
- Fig. 3 Source data/Fig 3A and B IF/Fig 3A apoE23 Left.tif
- Fig. 3 Source data/Fig 3A and B IF/Fig 3A apoE23 Middle.tif
- Fig. 3 Source data/Fig 3A and B IF/Fig 3A apoE23 Right.tif
- Fig. 3 Source data/Fig 3A and B IF/Fig 3B apoE44 Left.tif
- Fig. 3 Source data/Fig 3A and B IF/Fig 3B apoE44 Middle.tif
- Fig. 3 Source data/Fig 3A and B IF/Fig 3B apoE44 Right.tif
- Fig. 3 Source data/Fig 3F-H.xlsx
- Fig. 3 Source data/Fig. 3C-E.xlsx
- Fig. 3 Source data/Fig. 3I Abeeta binding.xlsx
