# Supplementary material for: Reduced binding of apoE4 to complement factor H promotes amyloid‐β oligomerization and neuroinflammation
Source: EMBO Rep. 2023 May 8;24(7):e56467. doi: 10.15252/embr.202256467 (PMC10328077; doi:10.15252/embr.202256467)
Supplement: Supplementary file 11 — Source Data for Figure 3 [file EMBR-24-e56467-s003.zip › Fig. 3 Source data/Fig 3F-H.xlsx]

## Sheet: Sheet1
Fig. 3F-H Cells incubated with 405-apoE4/2/3.
Fig 3F	ApoE4-Dylight405 binding data
	Conc of apoE		EDTA Empty ApoE4	Mn Empty ApoE4	EDTA CR3 ApoE4	Mn CR3 ApoE4	Mn CR3 FH ApoE4	Mn CR3 AmB ApoE4	Mn CR3 BSA ApoE4	Mn CR3 5-7 ApoE4	Mn CR3 19-20 ApoE4	Mn CR3 ApoE2
assay 1A	300 nM		866	1109	863	2501	1141	6973	2523	1199	2322	6830
assay 1B			778	1344	903	3350	1103	6608	1967	1240	2259	6555
assay 1A	300 nM		780	1236	949	2975	1516	3016	2525	1864	2624	6244
assay 1B			818	1119	912	2918	1347	3054	3184	2323	2465	4921
assay 1A	300 nM		777	1117	1054	2815	1369	2921	2694	1551	2175	3376
assay 1B			768	1108	895	2919	1321	2743	2753	1658	2292
		Average	797.833	1172.17	929.333	2913	1299.5	4219.17	2607.67	1639.17	2356.17	5585.2
		SD	37.6532	97.5488	67.084	273.577	153.724	1997.98	396.281	419.377	161.942	1435.77
Fig 3G	ApoE2-Dylight405 binding data
			Mean fluorescence intensities quantified by Flow Cytometry
	Conc of apoE		EDTA Empty ApoE2	Mn Empty ApoE2	EDTA CR3 ApoE2	Mn CR3 ApoE2	Mn CR3 FH ApoE2	Mn CR3 AmB ApoE2	Mn CR3 BSA ApoE2	Mn CR3 FH5-7 ApoE2	Mn CR3 FH19-20 ApoE2
assay 1A	300 nM		856	2155	1819	8377	2889	7197	6363		5845
assay 1B			906	2501	1319	7732	1958	7337	6150		5415
assay 1A	300 nM		940	1348	1104	5777	1816	5303	4592	4182	4602
assay 1B			935	1407	1186	5854	1787	5165	5081	4229	5688
assay 1A	300 nM		787	1438	770	3031	831	3706	2604	1217	1868
assay 1B			747	1183	704	3742	843	3853	2668	1302	2019
assay 1A	300 nM		1054	1936	1052	6065	1677	6764	5483	3856	3886
assay 1B			969	1933	991	5967	1788	6738	5253	3537	3907
		Average	899.25	1737.62	1118.12	5818.12	1698.62	5757.88	4774.25	3053.83	4153.75
		SD	99.6046	461.824	348.385	1787.86	654.564	1460.67	1435.37	1412.34	1554.73
Fig 3H	ApoE3-Dylight405 binding data
			Mean fluorescence intensities quantified by Flow Cytometry
	Conc of apoE		EDTA Empty ApoE3	Mn Empty ApoE3	EDTA CR3 ApoE3	Mn CR3 ApoE3	Mn CR3 FH ApoE3	Mn CR3 AmB ApoE3	Mn CR3 BSA ApoE3	Mn CR3 FH5-7 ApoE3	Mn CR3 FH19-30 ApoE3	Mn CR3 ApoE2
assay 1	300 nM		233	407	451	3200	465	2201	3084	3044	3136	6317
assay 2	300 nM		243	1077	696	2601	639	3292	3183	2124	2579	5602
assay 3	300 nM		259	492	478	3261	513	3051	2682	2832	2579	7525
assay 4	301 nM		391	694	797	2657	641	3194	2938	2212	2896	7071
assay 5	302 nM		367	643	817	2256	755	2870	2447	2836	2520	8028
		Average	298.6	662.6	647.8	2795	602.6	2921.6	2866.8	2609.6	2742	6908.6
		SD	74.4634	258.618	173.763	426.726	115.095	433.033	301.086	413.314	265.223	963.921
