# Supplementary material for: Reduced binding of apoE4 to complement factor H promotes amyloid‐β oligomerization and neuroinflammation
Source: EMBO Rep. 2023 May 8;24(7):e56467. doi: 10.15252/embr.202256467 (PMC10328077; doi:10.15252/embr.202256467)
Supplement: Supplementary file 11 — Source Data for Figure 3 [file EMBR-24-e56467-s003.zip › Fig. 3 Source data/Fig. 3C-E.xlsx]

## Sheet: Colocalisation
First Set
ApoE23	ApoE44	Control
0.0249493	0.52763	0.0108463
0.0367366	0.0505204	0.00874855
0.0340785	0.0285791	0.0111394
0.0349658	0.109357	0.133966
0.447914	0.0604481	0.00643476
0.0396633	0.06072	0.0109666
0.0381739	0.0535859	0.0359613
0.377049	0.0401442	0.0114752
0.327169	0.101414	-0.00750672
0.0356048	0.0364518	0.0193634
0.00990221	0.119162	0.0726508
0.214548	0.0611548	-0.00188356
0.0132734	0.119804	0.146862
0.023939	0.0496486	0.0115712
0.574408	0.036388	0.0178568
0.34828	0.124747	0.0401699
0.108724	0.220046	0.0346808
0.575877	0.0620256	0.00890302
0.0239575	0.184288	0.0184117
0.486823	0.0243451	0.0502322
0.464825	0.180976	0.0831449
0.0610097	0.0598893	0.0461484
0.0337732	0.0718673	0.0683086
0.0627278	0.0435434	0.0142325
0.0200359	0.0589279	0.0457984
0.07423	0.0293651	0.0323062
0.0337825	0.0429942	-0.00328454
0.024752	0.0847084	0.0248504
0.0354182	0.0898292
0.031817	0.120726
0.0107717	0.147553
0.28304	0.123209
0.696437	0.16083
0.0324837	0.119738
0.0607264	0.118791
0.164867	0.0292984
0.128556	0.0216837
0.0511498	0.0282798
0.0697815	0.0358671
0.0548519	0.0325254
0.0645877	0.0302027
0.787118	0.0510506
0.779698	0.113341
0.777745	0.0392954
0.0659322	0.13804
0.121405	0.0585542
0.699372	0.0847383
0.220397	0.0694844
0.709509	0.0634915
0.609469	0.0678619
-0.0333521	0.0480467
0.605814	0.0405691
0.736563	0.0485816
0.0905328	0.0426922
0.110248	0.0699472
0.107817	0.0532888
0.097754	0.0681511
0.0972977	0.0350643
0.0910709	0.0848265
0.0900742	0.0938391
0.0309208	0.0515606
0.0397872	0.132958
0.0941353	0.0247939
0.06406	-0.00993937
0.0770709	0.0586165
0.0719559	0.15038
0.0706317	0.0351241
0.0681745	0.0471337
0.00773036	0.41508
0.0328853	0.0141025
0.0655074	0.394224
0.0158123	0.16216
0.234773	0.0315838
0.0264743	0.0204963
0.625515	0.0269528
0.686908	0.0229026
0.702962	0.160779
0.312333	0.0356934
0.0272203	0.0941334
0.0254238	0.017458
0.015851	0.0277349
0.0375966	0.0395325
0.0620643	0.0220048
0.0665079	0.081842
0.0708198	0.0275478
0.0663781	0.289002
0.0272012	0.0370882
0.0244739	0.0145994
0.0305713	0.136847
0.113549	0.133959
0.0259617	0.024377
0.0185355	0.0375329
0.185684	0.0440955
0.0350665	0.167178
0.109989	0.0411422
0.0991801	0.0840863
0.0624357	0.045807
0.0766325	0.0838986
0.0863955	0.116366
0.0785035	0.026953
0.0757371	0.202146
0.0863385	0.122343
0.028652	0.0304604
0.289242	0.087478
0.247515	0.0407856
0.0853047	0.151877
0.0478032	0.192184
0.0385518	0.165156
0.073114	0.0360656
0.0643115	0.0764533
0.034336	0.0641813
0.0909202	0.080999
0.0843919	0.0703089
0.0601779	0.0267246
0.14353	0.012971
0.0740056	0.038918
0.109209	0.0769891
0.0412556	0.0638202
0.103144	0.0217691
0.195891	0.0155161
0.0181853	0.0448744
0.000941042	0.0923589
0.00519468	0.138315
0.0290156	0.0173737
0.0516482	-0.0159878
0.0150459	-0.0149184
0.0290015	0.00187761
0.0726631	0.0340915
0.0697855	0.00430935
0.509261	-0.00206863
0.0965224	0.0469762
0.118758	0.084578
0.0866238	0.0476673
0.339291	0.116785
0.00520565	0.0571562
0.0406199	0.0329937
0.0025642	0.0397126
0.0214627	0.0122892
0.0411074	0.0717942
0.116451	0.0394491
0.11635	0.0445104
0.12593	0.0688104
0.113003	-0.0199415
0.124684	-0.0287671
0.0468743	-0.0339615
0.000833191	0.0631706
0.0117526	0.00260561
-0.0192868	-0.0354136
0.0469794	-0.00393258
0.0166555	0.0517346
0.07361	0.0568224
0.0586874	0.0627325
0.0341499	-0.00885604
0.031269	0.0323226
0.0853588	0.17917
0.0864791	0.0336541
0.393066	0.174893
0.331315	0.0211973
0.376972	0.0216487
0.0267326	0.086776
0.362259	0.147946
0.0726832	0.0322387
0.602119	0.105585
0.640983	0.109403
0.0848657	0.0795085
0.0747003	0.0350391
0.0236415	0.0645083
	0.0979298
	0.0479801
	0.0542206
	0.132211
	0.11531
	0.541933
	0.116842
	0.515652
	0.616447
	0.101244
	0.0658951
	0.120743
	0.531273
	0.0616588
	0.139715
	0.389807
	0.162668
	0.16352
	0.12351
	0.143956
	0.170805
	0.147735

## Sheet: Iba-1 intensity
	Fig. 3C Iba-1 intensity in six microscope images from four patient samples (two each)
apoE genotype	ApoE23	ApoE44
	78885	81038
	76608	148756
	77838	90533
	53842	66305
	123287	24702
	73413	83607
	111715	154785
	109924	23852
	132782	36185
	104434	97344
	127474	200846
	125991	94713
	166824	40653
	168752	191703
	179478	100921
	107645	47198
	84406	47062
	169694	111347
	181057	38611
	110480	83290
	134606	87371
	81208	83612
	196962	93550
	40835	117188
	197368	85854
	199299	87502
	88772	51230
	88594	92443
	151302	101481
	112306	144942
	89570	73060
	262107	264057
	140806	67806
	143062	67542
	311034	103972
	91215	250238
	71837	75704
	98521	101381
	359278	48164
	147237	77552
	127238	259809
	207252	199013
	117443	177381
	87534	68870
	154208	68882
	68185	193026
	210034	219906
	93396	214660
	61164	59770
	420308	147213
	124566	174517
	61248	61030
	68448	159208
	387126	85342
	124093	75385
	70658	64744
	98502	72986
	131391	92376
	107204	295430
	164152	106699
	184668	126937
	88239	60150
	150930	111428
	181553	194503
	120457	163635
	460849	102358
	59868	132688
	191884	155110
	182016	110895
	96843	126413
	127920	135910
	560949	94714
	559660	153274
	113188	77552
	75664	109658
	41246	85404
	595392	140934
	90872	75288
	117862	166161
	219993	179712
	558331	84522
	89263	187662
	156481	144007
	462876	106046
	171659	113755
	196669	170166
	134651	123738
	272841	179359
	156637	103477
	171448	316821
	461587	77316
	198020	107763
	242854	326886
	144255	109391
	121402	112629
	107751	314924
	89228	223761
	212999	88364
	185588	80654
	320569	441975
	204021	118649
	267250	110942
	194351	117394
	94638	237203
	213220	143035
	307036	51134
	230216	142378
	183089	173650
	90673	177015
	327639	232180
	90881	215420
	194566	226480
	92204	130559
	407702	186147
	100072	121605
	64851	145694
	114660	118234
	284654	102762
	224908	178037
	84549	162524
	176538	113215
	268219	215914
	188475	127243
	124769	504290
	80262	204648
	223901	152499
	223781	150045
	269182	169294
	337084	144282
	225157	136606
	182166	166452
	158754	694901
	230760	145652
	120741	665407
	125271	119239
	157526	129128
	187791	135452
	154125	154270
	299517	119232
	179468	130165
	294986	224435
	78035	117745
	192531	154260
	176617	115058
	80680	176385
	132446	234417
	86302	146007
	303096	108882
	222204	102504
	154696	309812
	215012	172686
	213937	162039
	194876	106740
	307462	146384
	140421	69968
	127847	110145
	256152	93627
	123396	411423
	108750	160586
	138570	129728
	217679	116783
	100212	497375
	175065	448263
	293742	122967
	243650	100642
	339990	123648
	101281	109912
	99730	142425
	210223	89732
	167804	462721
	132199	127991
	211340	107887
	200372	403745
	114694	98090
	141136	128104
	131439	263618
	117482	148997
	253432	181526
	153868	153692
	180766	120837
	280522	127432
	123460	155268
	141489	108846
	268332	224450
	123705	288175
	244243	168621
	176130	108808
	398705	108227
	160227	210628
	339532	359840
	139244	134997
	149186	397844
	289695	186696
	332364	211988
	200194	91855
	373021	270671
	205435	82523
	137639	227968
	208894	269713
	249467	92332
	58102	331420
	91350	126175
	444313	188237
	132935	208720
	150275	285977
	226381	124749
	107800	242540
	229082	142078
	105057	299030
	147844	271871
	132026	185633
	341460	241659
	279176	149925
	169145	209543
	145344	141063
	180250	102428
	179389	241647
	112434	254112
	142842	113295
	179251	196075
	194282	71392
	96925	160261
	140050	248217
	114477	244950
	193463	81536
	111332	417555
	151967	116492
	156328	254595
	115805	131169
	99676	372869
	95568	365477
	135716	171841
	269520	347559
	353287	144096
	257530	311655
	165802	362231
	120818	192936
	109614	186055
	127810	109917
	117393	124335
	116825	159120
	92222	139030
	198741	360855
	126422	181440
	183774	246475
	114102	117917
	127901	205648
	174820	115169
	218356	135566
	97744	90576
	153793	95628
	103248	279811
	208001	248565
	213882	231585
	75832	231711
	132441	144286
	390845	139830
	154266	101008
	153794	162372
	97943	106900
	103864	167027
	247807	122372
	146191	375852
	107332	615081
	485945	156113
	335378	672324
	119464	129344
	393928	119517
	475107	426694
	315415	162484
	428338	320201
	151354	209957
	331886	88529
	444352	102659
	213170	531895
	309429	163872
	190638	657596
	462741	163180
	47098	204699
	173496	525484
	321646	128268
	162787	229701
	162162	619933
	250119	138569
	481080	434965
	173574	133270
	118931	168442
	169400	439445
	192297	480085
	382158	498487
	135430	215558
	250614	152256
	48646	202042
	85398	134267
	119844	315030
	265192	362903
	129461	131474
	144745	252040
	163035	183334
	215755	143221
	334855	266612
	135828	134254
	314963	253376
	191240	263780
	205828	90574
	115975	210338
	420734	163800
	200719	306763
	404458	94816
	104007	99802
	308698	116332
	184415	437388
	161790	150868
	144199	140742
	128774	534901
	242831	271529
	159634	114894
	234851	214733
	153669	177175
	106007	236177
	104086	206530
	108769	611076
	153796	273365
	57723	176225
	119009	783723
	110505	172256
	127958	193878
	61084	207636
	71104	196589
	48895	187100
	53821	708418
	159262	237599
	46947	256968
	78927	300242
	115306	217277
	136840	125970
	229978	246471
	259820	365149
	255657	183157
	161196	337969
	270315	647548
	296244	181926
	196817	171227
	133626	250223
	188712	183961
	335796	192984
	182341	194005
	172184	200007
	154045	139765
	163960	665755
	175463	149510
	292450	163639
	194285	246823
	342685	528918
	250568	176408
	187209	137692
	119270	350566
	239644	170462
	446067	139701
	195141	191802
	667453	190657
	236954	201996
	410927	190448
	237375	636856
	196770	329783
	144215	200012
	583553	150740
	188942	148714
	232829	164611
	164485	159591
	164961	420210
	117964	153262
	281379	469898
	247907	246023
	232426	397348
	298672	112489
	136888	132319
	179135	99819
	206452	235179
	177209	119465
	259115	311620
	159234	128264
	149105	53962
	162314	87186
	389273	82188
	156173	111969
	215656	60773
	137071	58217
	215261	44156
	170675	44869
	130009	59828
	445287	79966
	151305	68430
	533638	132477
	141153	130856
	451278	211289
	239917	82987
	317289	77473
	236930	199967
	267843	65944
	100175	81369
	455662	67890
	208714	155182
	252209	96146
	153189	70148
	160353	54676
	281263	60290
	149929	70153
	156847	73128
	215467	76734
	215804	97070
	411074	204085
	194481	108088
	107764	149776
	131849	58408
	307862	154684
	123811	53192
	168177	65608
	184680	97626
	119821	168917
	136427	127672
	120521	225617
	115185	62688
	120564	199467
	191681	67204
	126169	69266
	191482	58906
	116897	155291
	149692	62808
	162530	93374
	182249	129383
	182076	202785
	209776	30052
	206732	211407
	172818	211695
	159911	64990
	302702	112688
	105737	74552
	163142	83988
	199892	77644
	187413	269710
	149883	93582
	199840	190030
	309282	143975
	435188	91994
	86735	79584
	371408	86478
	315740	76910
	98660	89716
	235629	63134
	213837	161136
	205189	74762
	143078	101638
	240421	325660
	247986	76688
	151811	75710
	210092	124416
	206235	145085
	242893	99092
	402069	48050
	272284	217462
	240193	139868
	180479	98238
	466318	152054
	233857	132069
	145932	253373
	142099	165184
	160510	55978
	260006	67752
	216909	281295
	414304	133155
	156791	154209
	176300	310294
	340809	159290
	102881	116582
	208882	93668
	470149	138473
	135604	93750
	456421	395516
	386068	211313
	121350	49346
	170222	103759
	287425	93531
	323264	145332
	419099	208690
	340308	80442
	250587	310155
	295228	93889
	138234	106558
	332968	142354
	296924	155026
	90546	124035
	177548	96321
	232403	294039
	279610	145696
	229772	303732
	295263	368508
	350667	127817
	525403	153678
	336469	111817
	209275	395212
	215028	111871
	156890	170317
	228758	124894
	400862	107957
	556472	193967
	117929	114547
	623423	174890
	225826	227626
	151342	183952
	241778	92069
	180619	97896
	196521	387565
	191418	432893
	124838	80594
	366643	366944
	235768	268076
	323322	191212
	194039	139020
	249277	142913
	215629	202457
	366274	103251
	226445	117704
	158614	115566
	268140	272594
	312976	129866
	211019	99529
	178753	110494
	223876	266875
	193642	122142
	172704	137665
	173962	154054
	172226	118838
	131282	155520
	268659	169068
	165041	94321
	314830	113029
	159839	104176
	156238	127797
	189609	113964
	102454	137514
	378683	160367
	186092	396531
	166121	492917
	384955	159254
	200324	419143
	415806	104012
	199758	321109
	247498	326187
	168402	242387
	268664	193959
	310304	152002
	345128	148241
	214633	231061
	139750	252978
	159156	115274
	377945	297310
	160368	113260
	232980	159505
	193855	143264
	167545	205055
	303389	123575
	190292	202886
	152330	122118
	141140	411631
	136166	165458
	198347	140302
	198035	164138
	219280	207775
	133525	154835
	167528	310318
	57170	346045
	234803	157830
	377323	284652
	205916	231218
	231477	120445
	188277	141819
	284723	149210
	136051	140047
	148250	197422
	163434	95608
	138166	221597
	237190	139091
	171426	124564
	187036	511787
	144502	331169
	317479	143225
	117378	191586
	200703	273200
	245362	154641
	165550	443824
	132920	239936
	163919	250607
	242010	180387
	339799	194697
	177438	352593
	142530	624974
	189806	185565
	195390	129767
	297296	329397
	304046	279024
	116898	138284
	170339	121910
	117301	188751
	113530	305472
	239883	157716
	119400	158748
	147490	189373
	118216	166160
	140437	325622
	111302	702078
	220408	258113
	394738	131668
	326488	251582
	103075	139244
	132895	376742
	191836	128965
	156205	140665
	72151	192902
	127123	178875
	86469	306260
	112694	636405
	77604	170309
	60130	189966
	65758	166138
	47338	122435
	26820	621548
	132339	464018
	57077	157321
	123314	441319
	202569	254557
	103455	178720
	56682	148108
	228172	124604
	328727	228008
	75654	183648
	86274	159007
	250338	146903
	80252	186385
	76332	162856
	78344	383271
	70520	202246
	94684	193734
	71963	159031
	211702	157435
	79535	157379
	194301	146550
	155683	187759
	44071	220530
	75452	160602
	80587	189171
	84826	139122
	132362	213230
	79858	143567
	94245	185168
	81351	176794
	166189	209431
	77594	237618
	109036	114990
	81962	125910
	150316	150225
	107275	225415
	101622	177956
	116782	150789
	66793	212794
	131993	392987
	143087	375391
	97292	82914
	77536	192958
	128719	128890
	119861	348526
	85958	143360
	111548	428277
	157583	137334
	102600	175681
	168898	136676
	89049	158129
	142079	149785
	159943	148794
	75540	570301
	137289	243774
	115280	176304
	100618	379279
	272346	347029
	103028	175517
	212266	572586
	170915	371861
	93090	365919
	204601	365260
	151702	213306
	150418	210680
	591072	323857
	279894	383408
	163395	176750
	131900	342912
	96888	551247
	341004	381359
	336576	567577
	219274	736445
	134416	212857
	95694	183034
	91438	160337
	155764	192548
	142138	159191
	188093	161833
	136074	215224
	151596	174463
	491804	219895
	136473	325020
	459455	225137
	260273	333929
	268303	385414
	206256	220507
	192607	354084
	113454	184868
	481940	118911
	391614	144911
	112334	168124
	167192	225420
	430734	316632
	183560	183586
	102138	235135
	136281	373331
	105440	404275
	169237	400653
	195385	158196
	138725	145130
	150925	133524
	125733	133244
	168478	208107
	155243	269104
	214568	788163
	165066	165701
	167516	190067
	154606	224230
	170789	132624
	283573	155555
	179179	163307
	128714	178504
	148436	294949
	160667	148720
	327480	122653
	141116	204014
	112104	246845
	221769	209665
	326696	133046
	168574	200618
	169007	223665
	122373	143328
	111543	148679
	200562	174864
	184391	147904
	172330	174292
	115097	570814
	213525	138970
	178305	187739
	118990	174592
	96369	135877
	168228	192276
	143735	527704
	287976	191018
	196250	169736
	298031	116326
	89472	91700
	220448	187347
	167512	150282
	175743	471540
	106364	302323
	134568	320594
	132419	271780
	113024	376790
	167650	104058
	169105	294007
	260612	153884
	164791	168249
	148384	166339
	284776	268229
	172016	253355
	220452	586304
	190266	256893
	136168	350564
	374385	493869
	190814	154650
	266146	274019
	415899	163157
	224478	176879
	123414	193933
	205279	394944
	102743	158051
	133924	149861
	127566	359209
	160144	156327
	330168	141128
	113034	329271
	176559	278766
	129505	168852
	132753	163184
	169050	169306
	289209	189706
	156831	273946
	129275	219666
	341769	201140
	190706	95908
	215319	235525
	70712	132489
	213160	237296
	167287	208483
	165401	220853
	104043	186280
	235961	226690
	171830	192308
	245258	149265
	351563	307759
	135506	191411
	341237	213092
	435069	333619
	197719	194499
	337317	183816
	271652	187763
	138488	284450
	123408	454285
	114197	369289
	239838	214967
	110243	245706
	221803	357684
	300629	195138
	159917	167635
	131519	166385
	228285	386862
	287963	472947
	218221	297733
	193752	307500
	172104	177834
	311509	395655
	217829	181564
	206879	416977
	165394	221584
	132833	152713
	192742	187801
	332837	147755
	269787	144398
	161446	358352
	140612	146424
	244442	470294
	225182	264005
	210903	204840
	225034	247560
	129068	205331
	249375	163975
	155603	484829
	169514	228450
	266387	274815
	141844	666519
	373749	151923
	250994	537414
	254076	327495
	149228	231056
	147589	242785
	189938	512566
	203854	278534
	229086	238195
	157443	402358
	146352	377184
	216901	204435
	203737	281883
	178475	166499
	404124	205884
	156919	189853
	179924	478493
	170918	352056
	158550	164922
	240254	173959
	439147	201247
	112336	151232
	182776	158130
	254325	197912
	168440	387957
	306652	242742
	116866	299569
	138733	150713
	358542	411384
	456238	301320
	147372	394023
	221996	190242
	215911	382337
	375573	404632
	115544	284120
	311511	255550
	167424	447918
	282352	308823
	332708	468716
	291669	223757
	191038	162447
	278135	210494
	260658	167318
	190564	270258
	251005	210355
	334632	236056
	185325	421352
	280096	179730
	246577	250252
	324922	144170
	387936	231756
	142420	144960
	251493	324256
	245367	194734
	238009	305762
	144027	249620
	548493	191117
	163279	187116
	489116	272100
	176911	198699
	120717	344941
	556386	574601
	275199	191766
	233765	130463
	214403	417599
	268639	222228
	134728	136566
	304905	202146
	190489	146963
	226148	260168
	149930	117907
	273727	194701
	479204	181920
	144616	138861
	501164	152486
	310894	168812
	113252	485326
	124349	260618
	131952	197544
	145460	254581
	127164	430262
	70795	106827
	212780	220265
	130881	340340
	162485	106405
	75015	157423
	75891	306671
	146319	319958
	50265	410259
	39255	524471
	42304	249676
	213341	205859
	66818	580057
	206459	136334
	86010	556301
	51220	132505
	96717	329812
	89706	69531
	103735	495733
	116835	98594
	35400	431562
	48774	152587
	41168	78021
	178394	196092
	149662	271107
	137311	243270
	129935	235703
	273774	226591
	350825	466162
	108851	478854
	110809	182128
	124024	295473
	265286	160791
	410293	186921
	483482	234941
	348793	242446
	87221	144082
	77131	280339
	141277	173102
	404627	169881
	265975	446104
	311719	363753
	310121	228836
	133788	337993
	220159	130378
	329587	235263
	114906	157439
	219756	247875
	88063	187604
	144173	255250
	127421	124735
	217343	319974
	133351	188359
	220246	221293
	188658	324276
	183831	28666
	198192	284478
	342347	151952
	236151	285183
	250998	258523
	217115	187447
	168777	181790
	82539	255395
	148190	121716
	119249	209502
	218871	78516
	155146	87723
	182948	136163
	413794	139323
	153529	199270
	469528	65956
	78475	50265
	84762	39255
	198284	42304
	90813	213341
	551155	66818
	168691	206459
	456881	86010
	161409	51220
	191253	96717
	338947	89706
	155465	103735
	316859	116835
	170970	35400
	510320	48774
	181111	41168
	379110	178394
	142651	149662
	246013	137311
	98823	129935
	170009	273774
	167118	350825
	221647	108851
	234703	110809
	222834	124024
	92675	265286
	134596	410293
	135005	483482
	103124	348793
	307629	87221
	181559	77131
	435227	141277
	383336	404627
	79445	265975
	419953	311719
	401973	310121
	156157	133788
	303853	220159
	451449	329587
	166157	114906
	380593	219756
	397374	88063
	384108	144173
	415940	127421
	211956	217343
	369637	133351
	365536	220246
	257577	188658
	170827	183831
	364073	198192
	144843	342347
	164369	236151
	234965	250998
	165056	217115
	338716	168777
	326516	82539
	243862	148190
	308475	119249
	324721	218871
	148283	155146
	179012	182948
	324571	413794
	162935	153529
	143579	469528
	196487	78475
	152902	84762
	176794	198284
	136247	90813
	234465	551155
	164536	168691
	112881	456881
	166686	161409
	216332	191253
	335151	338947
	237927	155465
	169275	316859
	379218	170970
	183744	510320
	426396	181111
	416952	379110
	142223	142651
	235352	246013
	147588	98823
	149122	170009
	225427	167118
	260339	221647
	179402	234703
	510130	222834
	160560	92675
	351539	134596
	184613	135005
	332956	103124
	260496	307629
	147283	181559
	230793	435227
	332528	383336
	259725	79445
	185968	419953
	338619	401973
	209247	156157
	190380	303853
	288860	451449
	268860	166157
	104394	380593
	164159	397374
	280028	384108
	269016	415940
	112477	211956
	317637	369637
	204137	365536
	81288	257577
	108240	170827
	310475	364073
	212014	144843
	102862	164369
	218788	234965
	72825	165056
	219838	338716
	115755	326516
	167570	243862
	223628	308475
	277153	324721
	310881	148283
	191883	179012
	329011	324571
	160585	162935
	143421	143579
	160212	196487
	200711	152902
	156663	176794
	163612	136247
	97932	234465
	170023	164536
	178767	112881
	175520	166686
	154632	216332
	189856	335151
	164837	237927
	81007	169275
	371438	379218
	352920	183744
	181732	426396
	157955	416952
	139817	142223
	149988	235352
	108211	147588
	167447	149122
	180199	225427
	220009	260339
	343724	179402
	201620	510130
	191037	160560
	195130	351539
	141918	184613
	133407	332956
	194958	260496
	168351	147283
	142592	230793
	256530	332528
	179108	259725
	226755	185968
	379462	338619
	193642	209247
	112464	190380
	196359	288860
	136202	268860
	132573	104394
	120958	164159
	100985	280028
	238396	269016
	104323	112477
	117317	317637
	302208	204137
	374234	81288
	177585	108240
	161525	310475
	246204	212014
	152843	102862
	165667	218788
	119784	72825
	204287	219838
	237308	115755
	243271	167570
	359842	223628
	283340	277153
	300163	310881
	145102	191883
	90466	329011
	419190	160585
	115617	143421
	155565	160212
	126992	200711
	278041	156663
	129125	163612
	362658	97932
	297108	170023
	222853	178767
	255430	175520
	296354	154632
	334875	189856
	262007	164837
	162470	81007
	190019	371438
	256634	352920
	343844	181732
	143034	157955
	179907	139817
	222034	149988
	138667	108211
	172695	167447
	233090	180199
	279868	220009
	187810	343724
	190224	201620
	196249	191037
	145047	195130
	246806	141918
	101860	133407
	434220	194958
	146552	168351
	377729	142592
	172626	256530
	142963	179108
	178956	226755
	475521	379462
	141102	193642
	138675	112464
	289438	196359
	170368	136202
	508887	132573
	146800	120958
	128159	100985
	228261	238396
	215950	104323
	176405	117317
	153829	302208
	505925	374234
	270001	177585
	164081	161525
	254820	246204
	163005	152843
	275404	165667
	123649	119784
	191964	204287
	174310	237308
	263644	243271
	124992	359842
	141714	283340
	168830	300163
	229512	145102
	138222	90466
	167938	419190
	235410	115617
	203930	155565
	129604	126992
	165033	278041
	82681	129125
	315371	362658
	260537	297108
	103931	222853
	138733	255430
	130559	296354
	196807	334875
	230330	262007
	120616	162470
	166321	190019
	288388	256634
	120736	343844
	128076	143034
	242852	179907
	96847	222034
	169174	138667
	205805	172695
	203348	233090
	70817	279868
	88237	187810
	56593	190224
	58745	196249
	58721	145047
	96948	246806
	163177	101860
	179401	434220
	395236	146552
	226356	377729
	521836	172626
	120950	142963
	120625	178956
	114682	475521
	504986	141102
	174838	138675
	261572	289438
	572133	170368
	53569	508887
	468490	146800
	303706	128159
	173676	228261
	317903	215950
	114030	176405
	147798	153829
	214877	505925
	273995	270001
	250391	164081
	217415	254820
	316425	163005
	579272	275404
	911751	123649
	455741	191964
	776603	174310
	358938	263644
	196704	124992
	474483	141714
	133625	168830
	241629	229512
	124059	138222
	333813	167938
	301199	235410
	211021	203930
	425560	129604
	352195	165033
	239857	82681
	985372	315371
	890694	260537
	204256	103931
	228634	138733
	576387	130559
	371151	196807
	482615	230330
	491581	120616
	270479	166321
	375423	288388
	362738	120736
	283062	128076
	216231	242852
	351218	96847
	387542	169174
	516609	205805
	237034	203348
	350823	70817
	261660	88237
	406923	101706
	306802	129938
	1331367	139864
	328197	155708
	215934	140273
	498358	167148
	330894	169740
	379386	116037
	401168	178414
	568385	190884
	294591	185888
	626913	259629
	654474	206365
	379159	177680
	526422	404467
	859942	177101
	379881	105926
	271165	389712
	318675	217355
	578897	165452
	357794	196545
	284167	143816
	319404	184355
	201511	810973
	280090	878032
	681749	208842
	421960	88306
	313158	225922
	300596	830449
	529182	179085
	483414	807044
	205484	594385
	390357	379526
	604224	216808
	228514	487305
	494581	222346
	246573	291307
	519996	186415
	304401	186438
	214834	219785
	336526	303305
	246152	203102
	246311	382987
	169334	248804
	103294	575658
	159297	172079
	111401	96821
	57021	263301
	249703	346184
	34068	94905
	30685	72957
	85583	293339
	237369	393650
	42520	211198
	41820	235734
	21468	231803
	60957	408792
	300636	344810
	70059	349134
	98311	274450
	47527	300939
	43819	595913
	61881	600810
	105595	492807
	83728	241267
	76404	388530
	92993	515194
	467939	354978
	256189	331605
	100156	265185
	609343	356388
	91403	451712
	378627	419633
	205504	160119
	797144	401356
	134408	433519
	83149	528830
	85740	333741
	102485	337815
	115007	330892
	154273	250402
	89492	345772
	101519	417683
	46244	604142
	94792	414830
	168011	521429
	102067	637020
	127127	284250
	119541	258479
	145073	292720
	106462	453235
	160673	513674
	59173	380143
	48149	402406
	80725	331861
	39879	329536
	95647	517408
	64362	359376
	79522	414885
	106820	361144
	94866	406881
	183354	409623
	151191	290487
	137884	415608
	150488	542171
	123558	243638
	35331	733772
	132783	394000
	172598	384279
	483086	648229
	138348	473493
	447892	768414
	212713	440853
	325954	615321
	196251	426571
	154937	447347
	234252	356000
	179052	384078
	727253	361903
	158750	550930
	186515	698378
	237332	349486
	186034	229945
	374696	641609
	201473	558855
	890433	368475
	289079	321047
	852352	351110
	264715	565213
	197458	352663
	224135	342274
	611987	340135
	263089	348598
	221260	614371
	332275	445365
	376720	347133
	308251	335831
	304318	398668
	441907	381017
	218814	329679
	305711	254912
	466236	646237
	293641	573871
	252022	401176
	210069	354797
	1482255	524063
	223261	303703
	295280	386881
	282568	359388
	242584	387563
	255996	410204
	341467	415030
	395966	465288
	313268	437153
	278009	430289
	268766	195619
	243048	383197
	311394	336301
	322074	98975
	239576	350075
	250558	146401
	242046	149513
	285135	498130
	212142	745136
	270641	382622
	267887	588624
	212737	319187
	272503	343411
	329504	437835
	461348	386503
	267686	447086
	234841	448569
	292936	310712
	362700	334582
	210247	296047
	382850	484206
	462582	540685
	645311	317420
	606578	519885
	1210882	405486
	344157	332120
	686791	419499
	202405	406814
	187430	373300
	317224	281956
	305742	355732
	361071	443807
	408434	124432
	603448	373030
	440342	222363
	243797	473326
	357002	436326
	739112	331710
	420661	340478
	467748	399046
	419638	445351
	87652	599556
	127402	315631
	75263	267953
	202816	526819
	98036	345461
	183023	391170
	76031	196618
	623906	392261
	116918	362897
	472788	308849
	445061	395667
	97981	410327
	143370	357098
	195985	442794
	138651	312445
	134982	380727
	105943	548201
	214689	367172
	98044	312118
	146372	318801
	233223	259264
	145788	412123
	99143	348152
	198198	394485
	262682	402043
	216813	404234
	290958	380332
	118141	341771
	583394	257147
	77332	329194
	170390	181726
	191286	308359
	129455	379088
	52633	348064
	147461	316624
	494618	252864
	217110	298100
	291672	171965
	625337	235032
	588462	189748
	103160	209134
	109415	201184
	1086981	122962
	124196	186286
	110376	178439
	169175	160343
	506562	250183
	460461	332404
	267291	237912
	435483	246207
	290259	274147
	158983	310341
	708239	330528
	133108	289307
	247636	59849
	394531	218366
	770611	199091
	48802	151754
	61756	307727
	438019	111568
	1040336	238202
	187673	131993
	154026	346913
	254446	199447
	167138	476858
	1300347	256372
	246154	233478
	756976	642047
	474002	256655
	328322	235181
	117988	199155
	546332	103519
	164459	128234
	91784	205164
	121578	272303
	477590	672718
	237150	203736
	865819	586297
	143999	300887
	51202	420106
	44929	203768
	39127	564147
	478224	314408
	198153	397567
	109402	171459
	147947	88870
	267608	446628
	149383	219591
	207003	131365
	73235	218372
	81571	132417
	256156	93554
	189627	546192
	83879	463420
	147385	513451
	121532	83509
	387205	609770
	297702	440929
	190563	384789
	64726	499173
	209400	150273
	116710	164462
	106441	74960
	94994	239750
	380307	70446
	163588	92388
	173493	41890
	114576	761737
	105399	190577
	140088	769529
	124752	365673
	127208	191128
	199171	751751
	144795	427576
	107159	268525
	103343	74336
	775503	355565
	203741	232872
	465993	206973
	276773	224911
	237452	259219
	308293	340257
	251463	361391
	499039	457536
	192907	48426
	163085	451433
	185177	44058
	141757	85458
	554762	449130
	383326	329852
	85780	30950
	250621	340441
	174988	293201
	215438	147876
	64985	383850
	202725	252434
	119594	144281
	66823	370935
	140969	162560
	265410	223038
	501656	86954
	521221	298934
	266330	141144
	386304	91175
	903101	178119
	99332	391538
	151342	451304
	359006	258345
	256925	168279
	253332	210980
	252479	317882
	143887	271353
	277180	225218
	282826	76275
	250427	206638
	471338	254011
	211235	315627
	215615	236401
	273596	223660
	189920	125911
	83295	168022
	140959	89304
	258922	246716
	188345	158801
	55273	194136
	226629	335621
	42506	337177
	410374	137150
	80602	449413
	159884	250852
	259454	104054
	337584	60068
	136896	55070
	139568	144415
	95603	117853
	81928	94289
	57436	275386
	94852	191331
	81421	351084
	310110	266661
	76253	404311
	71424	255229
	91270	352015
	119106	265518
	153397	448367
	151173	313538
	119264	137861
	92231	210062
	85932	96573
	103249	205235
	244116	214003
	83183	87689
	408398	300527
	93265	84396
	54901	153586
	578325	236021
	141709	206264
	199184	194481
	331068	212862
	518284	166411
	92318	209383
	80307	238855
	163986	235176
	83705	124730
	97999	390678
	94985	277756
	125387	141613
	179026	146003
	140521	76719
	62100	85843
	146526	81574
	94673	109752
	79009	212326
	70636	110659
	110474	298755
	97467	57559
	236459	200110
	135493	418948
	74492	295446
	87020	115697
	261010	359916
	102779	171721
	342435	399220
	196965	259516
	89129	235263
	267480	155280
	426468	63770
	328824	69402
	43921	423953
	72592	195586
	110216	269633
	55255	81771
	78942	166483
	306571	157702
	119701	146611
	467514	201717
	599593	148709
	62309	232108
	102712	317389
	453649	285719
	416527	72651
	136834	739896
	330427	191535
	591716	552164
	98095	128604
	59327	125686
	403521	680558
	307660	481850
	59292	75944
	32009	107152
	32586	150253
	64508	344494
	34925	89472
		124377
		538065
		96410
		140429
		60565
		65924
		59444
		70967
		44116
		70494
		225145
		169918
		53674
		73462
		83472
		280893
		54226
		55144
		121267
		40706
		34492
		38440
		161833
		95251
		41021
		45245
		178156
		202694
		134093
		244446
		77731
		279991
		65975
		28549
		28494
		37958
		230438
		196544
		140924
		266790
		140071
		340365
		195435
		413800
		232734
		113673
		393293
		191694
		215724
		168244
		447161
		396171
		206824
		124261
		227817
		166040
		315004
		176981
		221818
		202318
		234652
		567050
		227315
		340439
		277476
		239963
		149058
		447486
		152526
		157693
		152041
		187065
		350047
		430536
		73555
		66831
		490062
		362952
		130883
		201001
		220185
		196142
		182141
		493146
		352130
		519327
		117848
		596845
		490253
		132281
		147231
		477834
		538709
		464319
		302934
		234284
		199904
		383150
		320073
		164258
		159638
		347633
		210745
		181956
		185846
		461201
		162787
		166941
		172954
		228938
		183436
		138088
		208633
		218646
		246779
		463990
		256364
		513150
		174691
		251855
		175863
		201269
		197462
		165707
		192983
		434319
		191240
		144361
		137419
		380305
		176423
		235658
		182416
		163177
		182529
		163393
		328239
		230606
		183134
		192862
		230995
		271010
		153498
		255165
		142359
		363910
		193601
		144193
		240732
		170163
		187625
		335649
		210812
		120750
		127176
		221258
		145071
		319853
		339708
		740147
		307333
		332578
		106558
		129988
		65380
		172330
		351350
		134204
		219031
		123832
		105112
		211368
		120444
		380655
		248266
		376764
		124692
		77398
		126483
		101093
		287211
		150742
		222341
		137701
		117556
		418593
		204107
		325906
		120512
		131956
		169316
		410913
		331904
		374325
		258938
		189608
		247178
		167640
		217108
		239392
		458674
		216654
		127806
		179496
		232072
		167014
		293498
		432007
[truncated: 1,121 more rows]

## Sheet: AB intensity
	Fig. 3D Fig. 3E Ab intensity in six microscope images from four patient samples (two each)
apoE genotype	ApoE23	ApoE44
	22705	43525
	14915	25330
	28480	37411
	25545	28960
	18930	15575
	32215	58312
	22495	35535
	25065	15080
	24435	21030
	34950	79385
	20325	28290
	18435	60150
	26435	21010
	23895	27840
	27785	37780
	21330	33795
	34370	23600
	25735	32055
	38730	23970
	22250	37860
	26495	32075
	31485	34565
	25935	24200
	16045	45055
	25225	29700
	32700	36220
	30275	28060
	26625	31005
	32540	29510
	32755	56865
	37090	197120
	41385	42890
	33245	108195
	34650	35295
	41775	32525
	36305	159215
	39960	34860
	37705	46845
	35295	29700
	40775	36330
	40390	197295
	34335	32355
	38230	45715
	36590	41545
	32600	38205
	31330	547895
	29565	239655
	39895	49250
	32985	36470
	48550	42715
	44190	41475
	36435	38685
	40145	52790
	50510	39400
	34945	73315
	36620	72035
	40220	38930
	44560	51940
	42675	276500
	41100	45245
	42110	49845
	40035	37605
	33670	41200
	51540	171995
	33670	40070
	35105	37325
	24470	52145
	41400	55260
	39555	54270
	31985	248420
	33955	46330
	50965	50065
	41540	142370
	45495	39315
	38025	32550
	17245	38815
	41265	507825
	32215	34595
	37740	33965
	29890	230130
	41080	37230
	39885	50790
	35030	65090
	43430	48190
	45850	48610
	44800	203525
	41670	748495
	42630	40385
	33790	44430
	40050	45420
	43455	36420
	37475	36465
	31995	43815
	31335	594485
	42745	40395
	38325	67425
	39535	40415
	40265	432600
	38000	34255
	40685	65355
	28565	51415
	47435	48050
	31275	35355
	46415	48475
	34785	43590
	46825	24150
	44335	57700
	22420	49070
	40150	53560
	43810	407425
	43075	516555
	40180	314625
	33875	317180
	48885	52665
	43685	62215
	18055	38300
	49645	53235
	52295	42540
	44075	48530
	47910	36850
	39730	50545
	45775	68710
	46495	57270
	33380	150165
	34465	55180
	38365	51115
	41660	39205
	47165	259330
	40855	42190
	55750	35575
	45180	61310
	44365	158520
	41350	49950
	36850	112505
	35525	131075
	40560	32675
	46665	35000
	40490	45625
	34755	49170
	41615	35945
	36330	73830
	38695	42505
	48905	45010
	50280	113720
	41155	58235
	47665	64060
	40495	80375
	46100	291005
	33150	45770
	44775	43935
	47945	65165
	34560	192805
	47340	53760
	41225	42240
	45460	100005
	45985	38735
	49250	72990
	35125	70585
	19870	63070
	38250	65295
	52150	77230
	42510	95680
	47065	75495
	46295	55265
	36110	74735
	50765	50980
	41130	69000
	38395	45630
	37080	84460
	39620	55270
	47355	99230
	36660	93240
	41370	49650
	50555	61910
	39070	249485
	43535	98290
	44690	68495
	37825	51950
	36800	41340
	42335	70710
	41535	77995
	39995	68195
	45995	63550
	49330	57125
	44315	47045
	43300	139920
	39705	48690
	55325	46230
	56170	491510
	51425	53655
	48710	47110
	41195	61285
	44625	180470
	47050	60595
	48005	36565
	48520	55000
	55340	131965
	45075	59010
	39230	1020980
	38835	49825
	26630	44160
	33640	53585
	42880	442930
	43725	52870
	47685	56220
	52995	45975
	41620	59115
	57285	54790
	50120	74240
	46870	60910
	46005	45440
	45660	57040
	38895	50545
	47405	45820
	42670	51540
	60255	39060
	29615	49935
	50585	71705
	52965	41335
	31475	56885
	39475	70765
	37140	409205
	44040	65565
	39565	65280
	39605	68355
	51395	57000
	37460	75835
	36520	82045
	47115	59805
	38850	86655
	41960	56140
	34415	54840
	40515	89610
	47020	50790
	41190	48780
	60920	218120
	32110	138275
	48935	63930
	35000	66795
	36065	49840
	42285	47815
	55340	56405
	49760	83365
	51305	50640
	37690	60325
	37860	73500
	49010	64545
	36850	246240
	45375	55810
	49875	26085
	41295	108610
	34945	62930
	42410	412845
	53135	65010
	51655	60780
	50115	38935
	39730	55415
	41375	45990
	55950	68110
	34545	46390
	39325	64910
	38120	72380
	39155	107845
	39815	571020
	48415	110190
	39255	791390
	41420	50915
	56710	448360
	53475	515700
	43010	54285
	51985	67135
	42680	59485
	37710	33525
	53285	38410
	43430	581790
	48015	61425
	36965	1260215
	48760	53120
	26030	45280
	38840	893385
	42575	53205
	48820	562255
	45100	67840
	46830	777515
	51160	51855
	53070	57185
	42230	355220
	34345	40640
	43145	58125
	40620	89955
	46075	247040
	49705	54680
	27060	855225
	21250	90675
	25075	229510
	44485	278925
	47620	87130
	50030	309350
	51255	1200845
	50595	50735
	41290	45880
	48235	57850
	39095	72975
	49635	421250
	39610	47595
	28630	53065
	48490	89830
	30775	47065
	46610	45160
	33515	48265
	44865	78790
	38545	66865
	43375	93920
	51585	212415
	46775	64060
	30985	155030
	52645	20425
	33275	47315
	36625	44670
	38765	56095
	34100	165635
	50850	60385
	40990	59110
	13950	30010
	46515	98970
	51505	354850
	14620	85520
	27701	52010
	25095	112635
	18215	53900
	26081	80245
	26117	40010
	18382	54005
	17290	57520
	27920	53520
	16370	58625
	36185	42045
	23010	60230
	43085	45795
	44116	62445
	49680	58795
	31075	65235
	45770	55380
	39995	78585
	48135	48605
	24070	57865
	46090	53620
	45905	58250
	39570	132235
	51290	56530
	48565	57705
	22750	63940
	40695	58115
	45725	148430
	49960	48090
	30240	56220
	40125	91895
	16565	81130
	50045	51100
	17015	53245
	57325	56665
	56595	54710
	44215	158615
	42835	79015
	58260	174075
	53900	51485
	49125	60020
	58545	44320
	49235	64175
	60990	540461
	60030	70815
	46210	414771
	46595	53040
	70265	50015
	54635	47015
	70365	31436
	46365	55980
	48565	24600
	24960	43240
	33810	59262
	50765	41156
	34870	33476
	60625	14200
	54295	25226
	65685	18945
	61105	23520
	56330	31885
	37450	26550
	47530	28941
	63465	47670
	48625	31400
	51800	47830
	37815	44825
	47905	38185
	52885	31545
	57640	37485
	39245	31375
	63275	36365
	35455	32210
	55220	34530
	21065	48675
	74355	35325
	40750	30240
	67195	40285
	67575	38875
	65520	28290
	52205	29820
	65205	36865
	50510	51920
	62110	49985
	46935	32875
	66850	43390
	56375	34435
	62465	35425
	62450	55425
	52065	34010
	68365	33430
	57085	40020
	49930	51075
	51250	43700
	58870	55585
	53680	46610
	70830	40830
	47085	34750
	63230	35480
	70780	38400
	42230	35970
	71990	55355
	58025	30555
	79660	50640
	56835	48670
	41705	39480
	57090	14225
	62590	43505
	63540	49355
	48295	33890
	61365	97195
	58655	62095
	60090	117860
	61810	46305
	53690	245960
	64540	40745
	65855	41000
	48265	47850
	84970	60410
	47675	74285
	58705	158095
	65040	40395
	59130	72215
	60810	62540
	51985	251720
	53425	39195
	51455	64320
	47050	128250
	55140	345110
	53955	209500
	56020	97105
	56655	181270
	68455	331905
	66680	123335
	71635	94910
	75595	262695
	52385	87815
	80090	64155
	76195	356100
	65735	49015
	63355	48940
	66565	42550
	69150	74695
	46225	94740
	60375	49685
	70995	58390
	79185	57225
	50670	51475
	44155	44680
	85425	169500
	46930	102880
	47320	100890
	69905	52790
	51685	161005
	52595	275405
	39685	153405
	47710	44520
	59650	47895
	59155	90550
	52075	47925
	57620	47715
	54160	63040
	47360	154680
	71965	49645
	51110	54620
	24850	44495
	50835	48250
	49520	113170
	52690	133680
	63320	65060
	51835	524565
	43860	48780
	63725	47780
	57355	97150
	68170	544025
	28460	288565
	58415	98980
	70335	350305
	57110	55435
	57930	50495
	53070	50650
	63395	359110
	49995	336735
	32795	448495
	72620	146930
	66385	53025
	70480	139700
	67015	73695
	46975	47590
	49805	127260
	61875	125760
	64125	110155
	58535	54385
	66020	61120
	62740	59875
	77830	48650
	61045	49180
	50355	46275
	66190	49185
	59015	114850
	56745	42285
	72560	129435
	59790	427250
	61390	135455
	54660	52405
	62395	64245
	62920	127605
	52475	60455
	58405	372100
	60855	114040
	56325	57470
	58210	198620
	52030	56895
	79555	154065
	51325	49240
	83935	58835
	61190	86350
	61410	53485
	59925	71885
	64690	105465
	56505	66435
	54895	100060
	60865	59230
	56955	122310
	56260	106335
	64960	54695
	59725	55360
	50780	66280
	53825	225405
	61510	52525
	63505	66705
	57015	54465
	62400	49760
	52105	52465
	50000	527100
	62280	47205
	45425	705000
	61405	59360
	40955	48240
	52535	254365
	48140	48500
	55980	47855
	53020	218675
	51940	53220
	41395	57025
	25145	51540
	38045	50680
	80760	694445
	56600	43140
	59530	45870
	56970	273155
	59490	55425
	45590	271500
	54110	59270
	52695	169495
	43700	65725
	63445	144205
	43610	44260
	54310	41405
	47195	48835
	50125	162645
	59260	56305
	53385	434070
	57685	67115
	60910	76140
	44720	196440
	39930	133155
	54260	88160
	65340	49480
	50335	162520
	51515	59070
	42530	90040
	46215	46320
	63140	83290
	63035	53175
	49710	79625
	56255	50285
	46390	48560
	49060	172800
	52820	51240
	49365	50145
	52325	75125
	50140	85505
	45665	60135
	47290	215235
	50790	53325
	51505	56320
	50830	57185
	49165	27290
	36485	93400
	51155	115930
	50105	135305
	36171	466890
	29070	74420
	39185	45290
	39030	70720
	29470	170180
	32125	54170
	27376	56615
	11190	49725
	15195	59700
	17806	62310
	27925	56920
	33525	181600
	37611	107480
	35996	51840
	26970	77210
	37420	50845
	31306	279280
	37255	142725
	41045	84840
	46735	105055
	34355	166585
	30720	68910
	32310	48920
	32415	373725
	34795	131070
	35410	91490
	31935	87265
	38775	63650
	27640	152910
	48955	44400
	13995	54600
	35665	126670
	24220	241855
	35165	43635
	42800	282560
	37700	47610
	47220	544675
	18840	62920
	33155	268140
	33240	238480
	41725	103415
	39750	44830
	43470	147405
	35160	96680
	39080	93285
	41205	56785
	33910	165095
	39495	61215
	53575	51060
	45880	116240
	25915	74170
	38965	44470
	33920	863560
	40015	50350
	40575	463860
	38435	45585
	35915	381915
	45690	46760
	35120	345045
	43310	353430
	54150	53600
	35215	600790
	34410	70000
	57710	49820
	58010	210905
	54325	532315
	61340	152370
	42915	860195
	41850	652280
	42070	86330
	47385	230290
	51565	71895
	41840	75630
	43050	55005
	50270	130135
	46075	53495
	40035	453785
	32405	540770
	54030	224645
	52635	452905
	38325	63550
	47845	61670
	45510	453855
	41115	51585
	32970	477130
	47650	100015
	49760	101995
	41725	66100
	63880	55245
	36670	260425
	47355	76445
	47960	219065
	32910	90895
	35650	63900
	45765	190895
	42755	44225
	39420	59950
	48540	151385
	57975	64285
	51030	92765
	41035	57055
	63595	56705
	63765	43970
	36910	90935
	41770	50470
	56060	55460
	46505	49170
	54665	47125
	50310	32955
	47680	45375
	42640	51540
	47730	52390
	50755	63755
	54555	79305
	57070	49950
	58515	55240
	40465	52205
	46865	48830
	45075	47690
	45805	45720
	55245	55535
	49085	66310
	47110	43190
	48480	35585
	35150	54905
	41380	55710
	38355	19840
	45470	29425
	41255	48955
	47005	69770
	41420	46845
	47650	45880
	47025	47775
	57240	59015
	33090	40425
	40740	151870
	46485	36675
	49700	94435
	42055	52125
	39960	40290
	55555	24080
	43265	106165
	60990	75060
	53795	47169
	53850	59040
	45615	24160
	54470	24362
	45205	21815
	54845	29685
	42240	24800
	51270	28510
	45750	35725
	48880	43475
	45565	20680
	38785	35630
	55310	36305
	40045	37115
	51035	37905
	40950	27220
	61860	42665
	47705	43710
	42465	39570
	43105	42890
	61705	56385
	51660	40780
	53385	31990
	70625	35925
	55695	39465
	48645	25945
	64710	38050
	51135	33580
	57555	32480
	49435	35365
	45455	32415
	56525	34315
	47770	32100
	59655	37835
	45240	36705
	46365	24235
	62330	38510
	66360	35820
	50490	40055
	47465	41145
	74215	44625
	55925	36895
	65730	40155
	30075	40490
	67705	36080
	56865	42085
	63830	36845
	38445	36110
	57825	39500
	48155	36885
	52420	35340
	51660	41545
	64770	39475
	44600	37495
	50670	49330
	67640	36780
	70860	30070
	60885	34330
	47980	36645
	54395	41630
	50230	41065
	37685	28100
	42605	28990
	55515	45585
	55325	35100
	54625	45370
	44780	27535
	49885	34200
	50140	48460
	51245	29940
	60010	33725
	58740	43120
	55350	35980
	53785	36465
	62845	32180
	55985	52870
	51810	27955
	55975	31770
	53875	25155
	64315	23840
	57775	34930
	51280	33405
	65600	39560
	59465	38120
	69500	48360
	56660	33475
	46130	34935
	62275	33740
	47665	29710
	51870	40045
	58405	37480
	51080	39145
	71995	41140
	55270	28080
	49320	40800
	51225	39745
	56775	22985
	69135	29765
	72650	32570
	50095	52585
	65660	29475
	52515	26870
	68035	44470
	61675	23630
	54900	34620
	61305	21910
	40615	38765
	68500	29025
	61115	46985
	58090	30310
	79755	38195
	66835	28540
	44765	25170
	64050	24365
	46555	54525
	60830	52530
	50445	45965
	55095	28740
	47275	26125
	68975	26650
	70345	31235
	52690	46370
	53835	30775
	56780	48745
	72090	48705
	48475	57775
	53925	39560
	46435	38185
	56745	46865
	75460	51485
	73335	34930
	50600	33745
	75980	33525
	28970	34785
	51755	41645
	55010	44675
	36030	40870
	58775	32675
	42735	38600
	49610	28835
	62210	29430
	51420	39360
	48275	31075
	57830	25420
	39000	25225
	48875	37940
	44750	51110
	68445	41565
	60870	21705
	52270	31020
	59600	30545
	52325	46490
	45325	35075
	49300	36270
	56655	17965
	64200	37380
	48865	46295
	44385	21230
	53045	41360
	56885	26000
	73510	29730
	40105	16980
	36530	46085
	39980	55535
	44500	44615
	35140	17490
	47825	24520
	31310	24200
	35801	29470
	48275	47985
	46835	30790
	40670	61015
	28506	54780
	25225	17065
	28136	45365
	28520	19860
	19160	47415
	18235	38175
	23325	19450
	39340	30855
	34035	42015
	47835	25030
	81520	39880
	88805	38520
	91415	19470
	78920	39135
	108125	16760
	66095	32850
	93020	4065
	152065	38660
	83760	5885
	79045	28325
	24965	29035
	22050	4310
	90600	18165
	59225	48115
	56230	30655
	109965	26940
	254765	30420
	210430	51460
	188390	49470
	188885	24650
	172520	35145
	319040	23825
	224235	31330
	233455	31890
	174465	29475
	269650	26810
	114295	34520
	324680	26610
	376330	25135
	365550	18205
	408835	37450
	304345	26400
	105050	24400
	228820	17155
	295620	19525
	166700	32265
	140400	33505
	42090	36705
	86335	37555
	104115	14290
	160520	25370
	53565	40975
	90360	12410
	61555	10715
	70105	1645
	115220	37595
	107665	15135
	307585	16005
	318240	11250
	209445	24695
	110500	17870
	87285	13180
	51630	15120
	61470	14130
	62480	15010
	69650	14940
	80885	8350
	324150	10385
	75625	7685
	276900	8265
	160170	39340
	229815	34035
	182225	47835
	231790	81520
	362315	88805
	105865	91415
	271020	78920
	87040	108125
	84600	66095
	396655	93020
	126230	152065
	394155	83760
	239425	79045
	433090	24965
	62795	22050
	347135	90600
	181060	59225
	90740	56230
	164715	109965
	221140	254765
	58515	210430
	97770	188390
	60475	188885
	105135	172520
	180410	319040
	232125	224235
	238305	233455
	156365	174465
	268460	269650
	106835	114295
	476655	324680
	441045	376330
	146995	365550
	92650	408835
	85475	304345
	136570	105050
	158935	228820
	272455	295620
	165570	166700
	201470	140400
	84965	42090
	172830	86335
	138020	104115
	243330	160520
	79445	53565
	191820	90360
	402670	61555
	102305	70105
	260650	115220
	84290	107665
	90270	307585
	472245	318240
	223575	209445
	162525	110500
	252945	87285
	196045	51630
	225390	61470
	275665	62480
	200160	69650
	92905	80885
	107530	324150
	72530	75625
	186960	276900
	320740	160170
	94330	229815
	202415	182225
	75915	231790
	63000	362315
	113265	105865
	51405	271020
	95525	87040
	59205	84600
	167085	396655
	87285	126230
	121050	394155
	263000	239425
	286040	433090
	78505	62795
	105395	347135
	231070	181060
	85935	90740
	238835	164715
	228415	221140
	97425	58515
	156250	97770
	243260	60475
	148815	105135
	62405	180410
	373210	232125
	87420	238305
	95425	156365
	192575	268460
	131970	106835
	90395	476655
	78605	441045
	115280	146995
	77155	92650
	96365	85475
	205715	136570
	131655	158935
	87555	272455
	119245	165570
	62395	201470
	83160	84965
	308525	172830
	63000	138020
	213735	243330
	89765	79445
	268440	191820
	33955	402670
	191360	102305
	161595	260650
	245485	84290
	66955	90270
	93500	472245
	157875	223575
	79465	162525
	114380	252945
	70170	196045
	175595	225390
	115345	275665
	148920	200160
	256725	92905
	151855	107530
	135205	72530
	84595	186960
	324390	320740
	99530	94330
	243615	202415
	322240	75915
	72755	63000
	196915	113265
	66860	51405
	353405	95525
	354820	59205
	80805	167085
	137985	87285
	95045	121050
	174345	263000
	92095	286040
	75560	78505
	54775	105395
	78535	231070
	79855	85935
	95025	238835
	55920	228415
	99015	97425
	145835	156250
	119555	243260
	131270	148815
	85295	62405
	90935	373210
	95255	87420
	150585	95425
	80825	192575
	313890	131970
	141925	90395
	145845	78605
	90915	115280
	75415	77155
	457335	96365
	86335	205715
	47480	131655
	72765	87555
	74875	119245
	246625	62395
	277660	83160
	73885	308525
	105975	63000
	73615	213735
	111365	89765
	292750	268440
	147665	33955
	109290	191360
	106215	161595
	105820	245485
	146495	66955
	88695	93500
	116965	157875
	72855	79465
	299555	114380
	83700	70170
	132100	175595
	182035	115345
	319290	148920
	235145	256725
	41695	151855
	92540	135205
	116760	84595
	96275	324390
	278780	99530
	206525	243615
	63960	322240
	70605	72755
	560930	196915
	106235	66860
	97130	353405
	302355	354820
	62345	80805
	245730	137985
	89375	95045
	89745	174345
	348270	92095
	79695	75560
	92020	54775
	431290	78535
	263110	79855
	192255	95025
	245545	55920
	75950	99015
	124315	145835
	125310	119555
	330190	131270
	83450	85295
	97200	90935
	335985	95255
	175300	150585
	128070	80825
	116075	313890
	94735	141925
	108440	145845
	142470	90915
	157950	75415
	101175	457335
	80765	86335
	71215	47480
	309825	72765
	169560	74875
	169760	246625
	255185	277660
	141800	73885
	212055	105975
	242095	73615
	87210	111365
	283040	292750
	183200	147665
	90080	109290
	242860	106215
	249085	105820
	158525	146495
	384970	88695
	76555	116965
	94890	72855
	259335	299555
	230400	83700
	92275	132100
	175410	182035
	169040	319290
	63945	235145
	117895	41695
	181510	92540
	249845	116760
	265905	96275
	75170	278780
	256350	206525
	71115	63960
	62740	70605
	347000	560930
	63225	106235
	430480	97130
	143115	302355
	203699	62345
	268121	245730
	292365	89375
	83260	89745
	78157	348270
	159810	79695
	143372	92020
	294246	431290
	246416	263110
	224580	192255
	182703	245545
	241698	75950
	74628	124315
	169559	125310
	24075	330190
	23505	83450
	19855	97200
	37675	335985
	28945	175300
	52830	128070
	52685	116075
	57415	94735
	45035	108440
	31980	142470
	33585	157950
	30820	101175
	41490	80765
	42465	71215
	66455	309825
	58745	169560
	18015	169760
	38375	255185
	41620	141800
	60685	212055
	57705	242095
	43470	87210
	42590	283040
	53625	183200
	74275	90080
	68415	242860
	65080	249085
	78780	158525
	77150	384970
	66990	76555
	53710	94890
	62900	259335
	46685	230400
	89170	92275
	51970	175410
	70750	169040
	45785	63945
	67365	117895
	61270	181510
	52990	249845
	41475	265905
	30290	75170
	71195	256350
	80190	71115
	62150	62740
	100065	347000
	43980	63225
	40280	430480
	35390	143115
	53850	203699
	99815	268121
	82300	292365
	41000	83260
	81065	78157
	87320	159810
	59625	143372
	27785	294246
	40810	246416
	50050	224580
	97445	182703
	43710	241698
	65610	74628
	22390	169559
	32010	176380
	42810	692528
	85445	78175
	41290	146600
	23860	115152
	59800	636090
	68590	113805
	62875	111784
	59510	238474
	52280	458418
	44015	140305
	64610	281720
	91115	117555
	80210	88945
	91405	637965
	74690	99190
	67095	176355
	54690	278210
	54910	100070
	98790	86355
	59590	212490
	51390	187485
	67300	111260
	34760	1110015
	54295	831240
	79725	146800
	40925	54100
	63210	86510
	49600	913065
	56850	340505
	34160	976215
	30440	149340
	40080	414525
	42390	227305
	30640	115280
	54700	181520
	27985	264015
	49940	258960
	26450	101595
	39615	370050
	37775	477435
	29565	658915
	31700	109375
	15835	239700
	16805	594065
	68760	120060
	63615	50665
	11810	201755
	23240	266820
	19735	50200
	15020	43800
	23865	214545
	36745	212040
	18485	217105
	16015	251790
	7885	111750
	26000	162595
	19630	268200
	39630	392895
	29010	150920
	30705	145335
	31230	319540
	31185	167935
	42835	153030
	44715	152540
	40185	785330
	43515	142470
	100885	185315
	87785	244255
	43110	152725
	46675	461420
	49840	194195
	37715	257010
	71825	215265
	73555	147895
	36840	114560
	39920	115410
	47290	808030
	33045	836790
	37520	503620
	77570	444235
	42165	251640
	67190	178945
	39405	1242440
	44835	84690
	29585	270700
	49625	954360
	24935	218625
	50845	131510
	61250	110605
	42995	955230
	33190	166775
	40755	1186580
	20490	175325
	37475	96175
	17850	504595
	39530	669125
	32700	421775
	26250	140035
	23225	264895
	28885	117480
	37400	515205
	44225	72500
	54936	115750
	18390	614055
	29835	68630
	14340	129200
	33840	551010
	24725	456455
	36980	96680
	39145	124495
	24265	113260
	56260	375950
	69910	117225
	50060	423100
	48990	354000
	59930	990960
	115835	164675
	43810	829165
	107145	102920
	68840	132125
	61785	108525
	23030	277290
	76320	124020
	22370	142100
	54895	132650
	28805	116150
	62705	92920
	24925	93510
	22000	93065
	52705	235415
	35300	112645
	63845	114475
	45780	88455
	70090	148810
	57605	113225
	45680	571475
	53130	391435
	44095	127915
	48630	361740
	45750	342020
	51150	359740
	64325	344805
	66985	106385
	60370	473700
	99440	199860
	61940	169075
	53040	322145
	67925	339445
	39170	148945
	45850	321205
	67770	153768
	55975	131810
	44985	105265
	36365	121435
	35350	123650
	31950	121400
	57030	82250
	88420	48640
	42795	279586
	51830	70235
	54740	87495
	63635	98565
	48165	2042610
	61885	131890
	60755	161625
	48725	76385
	59650	179435
	48510	91725
	61035	96725
	56335	829780
	45555	123120
	41900	308200
	70030	97480
	37770	121955
	59855	784223
	88665	237783
	56310	242760
	57935	141920
	52210	267955
	52875	142890
	41305	146085
	26930	242758
	25440	188965
	32710	739350
	34535	125795
	52095	127050
	18135	186505
	26990	88615
	28760	98605
	29220	113140
	42085	86560
	81905	105685
	40525	95435
	58610	132290
	37360	122325
	30910	95145
	65745	92840
	30165	77160
	46255	213230
	30760	70275
	41235	625365
	27480	70265
	41510	84690
	44310	433445
	40985	67565
	49245	706950
	28840	94705
	40540	392740
	45330	136140
	51550	95110
	44325	151115
	38700	1471635
	34340	150580
	32385	79505
	40180	104635
	44430	80180
	42020	204375
	40095	189755
	39635	215865
	38115	170175
	57090	85990
	46705	205140
	39035	110635
	45150	69900
	31520	67160
	53575	92460
	40180	82885
	40510	64750
	30085	66670
	45180	79040
	45265	71200
	42310	333135
	34795	66870
	57475	50580
	49795	80310
	55045	65115
	69075	47355
	50740	80810
	74755	58125
	48535	100440
	39990	82275
	42680	69100
	41380	375105
	52605	108820
	61450	58745
	46715	82070
	39500	251135
	39455	150690
	48115	233396
	60450	36406
	35175	52096
	39960	29851
	20885	31956
	25695	289526
	52995	70037
	35030	348401
	40055	103754
	32075	41780
	52500	262419
	37325	434778
	56615	75675
	43955	196520
	49285	228670
	43680	285095
	37385	157875
	45565	94875
	42140	118375
	46350	119590
	27420	513785
	34275	1034610
	46255	230140
	55785	111400
	37380	239945
	38255	636805
	20965	104140
	19325	158235
	16110	174435
	25526	231070
	45615	452130
	54970	131215
	27700	99470
	21150	299625
	40300	118360
	46985	57870
	14115	89790
	33365	53740
	54630	87905
	47570	501715
	42150	381750
	32360	385380
	25125	32865
	59095	635585
	40080	657970
	41425	204085
	27505	176185
	29830	107200
	40725	106745
	23665	39975
	17425	74105
	35570	44250
	40535	121920
	39550	26500
	28405	878665
	47400	245160
	35730	1068790
	30905	148195
	31975	165930
	33635	928125
	29730	54835
	34225	121385
	29875	43780
	43105	106580
	54785	719055
	24855	136365
	36455	97815
	19120	62965
	33105	790685
	24720	1181255
	37395	125155
	52780	108585
	47800	129340
	51060	43255
	31295	105065
	29870	190225
	46980	82380
	30905	49570
	62635	92925
	47265	129005
	45895	57190
	34810	109755
	33650	123980
	25365	31910
	34585	297670
	45015	93530
	41695	37350
	41235	49510
	41225	114160
	31030	39295
	37135	56275
	61635	84515
	47530	71340
	28370	141145
	43110	272070
	27945	74875
	21845	596610
	31245	100375
	45370	329795
	31250	240945
	35665	82180
	46000	589715
	26170	124220
	36085	469110
	30640	182310
	44735	109660
	29295	35960
	23895	335360
	32365	110290
	25910	444910
	11505	58770
	25530	210010
	15705	104700
	28390	1040180
	48330	88845
	31860	1560785
	39600	59400
	20415	175505
	24590	121470
	47625	158085
	34905	104650
	38245	117960
	34385	60335
	32600	85400
	36290	548240
	40820	46005
	37355	48695
	48675	68805
	30125	167315
	45175	108290
	32105	241675
	30265	180575
	37570	309225
	32115	74730
	49840	84790
	38180	153930
	36475	274185
	24015	112400
	41055	102585
	34225	290985
	33120	115210
	34590	56200
	52785	346050
	33080	414710
	37950	295790
	25070	54960
	53810	41540
	35995	415315
	30130	129575
	34650	124710
	36700	55395
	45075	102850
	38245	112050
	30395	126165
	33660	106760
	48490	247555
	17040	98040
	48400	86870
	33645	54940
	26470	126595
	26450	200025
	42520	118505
	11225	123665
	34045	163650
	22265	63600
	34480	90455
	30315	96325
	30315	48105
	37855	261940
	25845	44625
	36030	216875
	35825	90865
	43815	43330
	15575	110435
	44310	132770
	4485	95205
	7350	53795
	6660	251095
	6725	106090
	12335	187675
	30645	40705
	18375	290735
	20085	197355
	33150	41830
	28460	79755
	28985	179370
	18035	573495
	17660	83690
	37445	414605
	19090	36685
	36590	267585
	22005	31160
	35110	39735
	30625	225400
	34865	309395
	31085	209285
	13820	104840
	11375	73480
	11550	138910
	14750	26940
		44535
		108065
		178430
		108385
		50490
		299110
		319210
		44225
		48370
		44165
		62130
		73125
		105955
		89065
		30790
		308440
		23460
		25410
		82550
		97505
		60580
		80640
		284465
		54420
		113905
		70090
		94575
		59615
		118020
		32325
		32165
		59540
		19420
		45322
		43197
		31630
		51105
		205845
		37376
		156975
		94450
		163915
		231126
		147276
		41825
		70362
		324762
		59546
		41360
		256705
		62320
		319435
		186955
		46495
		181160
		91755
		63275
		337320
		52550
		61975
		114485
		129070
		70025
		328495
		275090
		194810
		234390
		313840
		211420
		305365
		43310
		94645
		336390
		223160
		31250
		32855
		354710
		146380
		135565
		463895
		208130
		158395
		54065
		346050
		119395
		227900
		65090
		162965
		371270
		52395
		52355
		81915
		72445
		380640
		363685
		76740
		99230
		104490
		69730
		95525
		102915
		368855
		228665
		66725
		115435
		330930
		111915
		76180
		55230
		130790
		79945
		60480
		64885
		85340
		278200
		223115
		416815
		294550
		63025
		354330
		150500
		170490
		63230
		62675
		451190
		72960
		52645
		144580
		116650
		382710
		55380
		307315
		55635
		149240
		141705
		55645
		715315
		223280
		637715
		49430
		344030
		56915
		371115
		59490
		208770
		446875
		725765
		432855
		771490
		494550
		673295
		104920
		129770
		335935
		63990
		179115
		66230
		184025
		153030
		88400
		258120
		86460
		32580
		145230
		87570
		159130
		84815
		100875
		112355
		62000
		133000
		70945
		140635
		74490
		75255
		68430
		69870
		42470
		68945
		54540
		66515
		66230
		220560
		129400
		73460
		100170
		193640
		81745
		75300
		137715
		269670
		128425
		285945
		107325
		62140
		67140
		87670
		245620
		278510
		319700
		263735
		100520
		45105
		125360
		144300
		150635
		251125
		123850
[truncated: 1,121 more rows]

## Sheet: FH Intensity
	Fig. 3E FH intensity in six microscope images from four patient samples (two each)
apoE genotype	ApoE23	ApoE44
	13634	9691
	14189	13049
	22033	13930
	15360	9959
	11912	8136
	16212	12814
	14978	11154
	16484	7787
	24221	10169
	20630	12166
	19436	11614
	17261	11459
	16522	10319
	18114	10242
	17797	20109
	17282	10516
	18809	11027
	15937	14223
	19371	10308
	12211	17818
	15070	15311
	20831	16839
	17410	14150
	9084	22304
	16037	14878
	19483	15692
	15227	11152
	18976	14999
	28235	16234
	17112	19161
	17270	11255
	19363	15561
	22004	12931
	17153	13929
	20037	16477
	18052	18780
	18016	13636
	19305	15398
	23815	13329
	20593	15525
	19727	17371
	19933	17465
	17679	17331
	19734	15262
	19166	14458
	18100	20534
	22776	19651
	24876	20863
	15643	14882
	33460	16122
	20333	16045
	19312	16239
	20069	20468
	33754	16128
	17702	14687
	17768	12770
	23338	14950
	25649	19908
	20521	17509
	24427	17794
	23713	19585
	18403	13377
	28630	17377
	23552	14528
	21979	18613
	21698	15571
	13402	23097
	18994	23479
	24081	21481
	19644	17646
	17100	17390
	27282	22112
	22154	17336
	20415	17536
	17145	13369
	9296	13561
	20884	20306
	14253	15864
	14844	13336
	16702	23123
	19148	16863
	19733	19254
	15608	21196
	20222	18790
	20860	16088
	16191	21992
	18636	21315
	19170	17716
	19002	18435
	20164	18180
	20239	15084
	20270	14749
	16075	17063
	15897	18578
	20202	18313
	19567	28871
	20485	15432
	20308	14132
	18209	13933
	18278	29179
	26405	17950
	22775	17870
	23848	15815
	23978	15085
	20559	19659
	21076	10459
	20195	23337
	22598	14694
	20311	19686
	20546	20070
	18682	19166
	18763	21670
	19224	18466
	23045	21491
	20369	21555
	13149	20107
	23643	20932
	20333	17512
	20583	20126
	22123	17361
	19014	18717
	24588	27188
	25273	20603
	14687	21153
	15535	20337
	20732	20310
	20549	17958
	21302	24463
	19984	20792
	31109	13085
	22881	24054
	24778	22478
	19749	21291
	19407	25078
	16440	20695
	21311	15949
	23451	16663
	17760	20130
	18124	18717
	23876	17173
	18783	25137
	16653	17848
	25360	19953
	24869	21942
	19128	22854
	25437	20091
	20155	21885
	20839	19377
	18160	18205
	25824	23824
	26191	25916
	19114	20339
	23332	19915
	20476	20403
	22720	11925
	22852	20516
	23676	19633
	18608	19760
	10278	21766
	18622	24513
	26212	24118
	19299	26585
	24409	22212
	23684	20656
	17823	20864
	24308	24053
	20855	21528
	21318	19947
	20032	15905
	18374	21077
	24371	22104
	21808	18912
	20514	19315
	24738	18930
	20675	20890
	22616	22232
	23386	22713
	21101	21001
	22206	21997
	18381	20486
	22721	18778
	20516	28540
	25409	18294
	24980	24984
	21239	27054
	24853	25966
	25985	18531
	29827	19720
	28412	24455
	27225	37155
	24973	20168
	23472	39666
	25951	35294
	23816	31877
	24938	15636
	24851	27984
	25217	16151
	21109	21487
	25172	25660
	21475	17982
	14744	31389
	14227	21778
	26915	25898
	21904	22730
	25127	28003
	23944	20558
	20763	22203
	24148	24540
	21609	25024
	23841	21629
	24718	27068
	19924	22904
	17840	23882
	22088	16805
	23980	26863
	21935	19190
	18055	22969
	23112	30228
	25295	19168
	18740	22520
	22467	12294
	17192	19618
	19456	23731
	20085	24420
	23440	12144
	25750	20398
	17775	25650
	23067	23649
	23829	26105
	18334	28535
	20640	26248
	16554	22157
	22190	30215
	21153	23768
	22721	22469
	27759	24933
	16649	22310
	20328	28131
	18174	21137
	21019	26589
	19146	22515
	24487	25035
	23546	26867
	24836	24021
	18474	22064
	19869	23787
	24692	25796
	19847	18492
	20258	22604
	22801	13559
	22733	20952
	18766	26082
	22169	28651
	26200	23819
	20552	27333
	22324	20035
	21469	23764
	24002	19072
	30483	26164
	18588	19770
	22386	27343
	19084	21321
	20004	22740
	23213	30280
	29181	21473
	19352	30049
	20764	22623
	27106	23523
	28595	29284
	20677	22879
	27447	26050
	19286	19840
	18485	18222
	28801	20849
	21511	19123
	24051	25076
	17923	30100
	26105	22165
	11426	25625
	20446	21787
	22075	22517
	24805	31748
	23615	38165
	22809	22910
	24429	29900
	26764	23571
	20710	21837
	18018	25106
	20283	33119
	19854	42277
	22354	34134
	22995	23622
	11385	32542
	10912	20658
	13573	20704
	18862	21341
	22677	19402
	23876	27072
	28171	23602
	27619	22007
	21702	23225
	22438	21419
	21409	29211
	23907	27721
	21375	18543
	15218	22985
	20159	28272
	14925	24041
	19014	19167
	15351	20554
	23862	22341
	18155	30705
	20534	26340
	22463	25927
	22901	26404
	15104	24472
	26501	10344
	17850	28862
	17049	24030
	17845	26917
	16158	28982
	21550	26386
	20022	23914
	7267	16133
	20344	34754
	22260	23153
	8547	28508
	12314	27658
	10483	26914
	9294	25464
	10972	22919
	12782	21804
	8815	25020
	8554	30943
	16762	26736
	20892	24388
	23328	22108
	23054	22344
	26210	22687
	26712	24575
	29285	24875
	26755	29536
	33224	28906
	25221	27243
	28901	25611
	26808	27582
	30885	24750
	31980	27074
	26197	25215
	32532	24672
	30923	25255
	24903	28515
	24793	28539
	27767	41570
	40549	25539
	27555	24591
	24648	31631
	24270	28557
	35274	23161
	24649	23782
	59854	25594
	28230	29020
	33821	32903
	29685	31186
	35965	30851
	30226	25803
	55176	18575
	34650	19928
	31762	24509
	30707	28247
	29405	36118
	25527	26339
	26498	27457
	33510	24024
	28240	23743
	33796	16535
	26880	22924
	26620	12431
	30697	22289
	34652	19471
	26329	17872
	27136	16144
	30864	8384
	32389	12153
	33189	10064
	34791	13998
	31771	12055
	33015	14727
	27255	9689
	36114	13396
	25803	15217
	32203	20645
	38966	17103
	33781	18742
	28446	15376
	36887	17961
	50403	15985
	35949	19307
	45869	16704
	35020	16211
	21822	14967
	46491	17198
	43658	13234
	40367	18501
	35488	17870
	37159	13956
	30838	16786
	36644	16812
	29187	19342
	38845	18308
	33664	16291
	40452	17991
	27456	17172
	28818	15294
	32216	15028
	30866	15503
	32181	14619
	30881	17820
	29663	23029
	34971	20354
	39460	20176
	29632	19092
	30793	17667
	35159	17991
	34168	15592
	32119	18855
	35575	16410
	31064	23367
	34330	16153
	49025	23162
	36398	21695
	33015	16577
	34119	7876
	41486	17029
	32589	19410
	34933	15868
	38812	19359
	29529	16606
	32189	18323
	42834	18322
	36620	24413
	32828	21765
	38479	20888
	35985	18662
	52910	20526
	25733	17250
	45628	22279
	40028	17417
	29520	20973
	43023	13369
	39151	20056
	38535	17047
	33132	21565
	39050	23968
	40107	17055
	35216	17856
	41716	13440
	40130	20362
	41442	19681
	38080	10184
	42618	20712
	44226	21930
	38157	20970
	45436	19091
	49367	19239
	33084	20475
	32103	19589
	38778	10792
	47028	13236
	26026	22565
	35463	20407
	36163	24199
	42624	23389
	41320	23740
	29264	24249
	49466	20754
	48971	22093
	26543	20989
	44176	26133
	36557	21960
	32733	10481
	32768	20722
	35925	19446
	39519	23848
	37780	20293
	39726	18556
	43563	24325
	44301	20035
	28069	22893
	47742	27661
	41957	24174
	18664	22975
	29842	20133
	28990	29341
	45153	26131
	39932	25336
	43183	19193
	35000	17876
	48806	20114
	34438	22785
	44019	19267
	22671	21985
	36463	30935
	32688	23481
	42454	21285
	33825	35853
	29208	22947
	37041	21820
	41232	25462
	16652	28968
	42121	18662
	43917	21203
	46756	23209
	37902	21567
	31512	15853
	31662	22681
	40968	26550
	36424	25772
	27665	28497
	41270	27844
	38891	29058
	45290	21803
	40820	24309
	34811	22752
	39518	22637
	36011	21476
	36086	21632
	45785	25204
	33931	20906
	32121	22942
	38384	21545
	41609	24102
	41556	20580
	31902	24460
	32112	23097
	39455	17393
	33848	21024
	39084	24553
	40222	24469
	47377	21188
	32259	23109
	63087	25177
	45119	25306
	31022	22120
	34658	24014
	50740	27203
	36632	23224
	41885	23466
	41661	28120
	36220	27130
	38542	21666
	44973	22049
	32613	28080
	40173	21154
	33761	10341
	33433	25182
	42122	26369
	35778	25247
	39463	20181
	31617	24509
	40399	24876
	40188	24154
	51808	26501
	33235	25935
	29801	20398
	31036	29597
	31668	25170
	36987	23950
	35575	23161
	31347	26495
	46206	26497
	16396	24615
	45289	22656
	47798	25295
	34549	20562
	32915	22012
	34633	23304
	36930	26222
	33046	27934
	30668	21393
	28436	21637
	33032	23690
	32377	28514
	32115	19751
	29562	19371
	34506	23848
	32823	25216
	29884	31293
	28560	27791
	28511	32142
	32037	26813
	33799	23356
	25385	23159
	26081	29984
	34808	27230
	32165	24144
	27696	26214
	29305	24918
	31601	26869
	34882	22990
	34520	28963
	31504	26055
	40274	24175
	30085	26928
	27342	33307
	32623	29469
	31315	17837
	27441	38246
	31105	31428
	25384	32984
	30781	27846
	32532	26668
	29497	28265
	33179	30270
	28817	11644
	27482	42822
	26587	25294
	24856	25559
	20649	29592
	25166	27986
	21638	19590
	22384	31994
	17327	25781
	15299	29439
	14045	25975
	12500	22346
	7666	26492
	9538	25746
	15806	31346
	17883	26834
	20299	29497
	17727	25458
	14958	23664
	22657	23444
	21071	29649
	20774	29389
	23004	22663
	27080	28183
	29674	27408
	25871	26602
	29188	27566
	18053	29796
	18797	27863
	19404	27916
	23935	29971
	19914	26405
	24928	25905
	28508	23979
	13157	24521
	19252	28769
	11878	33313
	18767	26669
	26494	26902
	22355	23670
	22486	30594
	11468	28437
	21369	29410
	20600	24821
	21299	20426
	21516	25208
	24425	26459
	20984	25450
	23170	26685
	23191	25977
	17060	33018
	22586	35076
	28200	29605
	25371	16269
	17167	29954
	21662	24176
	19718	30850
	22404	27255
	25073	27449
	22453	26741
	22158	28407
	27875	23183
	20685	18491
	24955	24214
	27763	28774
	21577	28417
	22188	37597
	26620	31461
	26316	37230
	32009	26083
	24299	25670
	26805	28613
	27885	33393
	23839	34920
	26296	25609
	24801	29347
	25475	31830
	26589	32103
	24842	26426
	26617	28914
	25725	35173
	22546	27652
	26596	25184
	25430	27924
	20887	33023
	27311	30564
	26101	27459
	24091	26587
	26406	24774
	29446	28393
	28412	29679
	24675	33632
	27475	28522
	32134	29766
	28429	25526
	40389	28257
	19112	33174
	20444	34274
	25427	33297
	29871	26701
	26317	30615
	41712	18904
	32041	26672
	25407	31444
	35414	31385
	43515	34791
	36453	26811
	22060	29781
	24804	29761
	26702	30983
	30471	25376
	31139	26527
	29641	20658
	27252	22513
	41143	22659
	30381	26429
	28252	34833
	40528	42919
	31742	24011
	33468	33310
	51256	31349
	29809	23000
	27877	26809
	29075	26952
	29816	28319
	28805	41999
	28745	22923
	26694	20074
	17729	29786
	22727	33742
	24987	13110
	23469	15607
	26590	30496
	27736	26359
	25860	26341
	26738	26354
	34145	28325
	38414	22534
	15512	24013
	31196	26541
	23708	22687
	32239	22137
	22753	21680
	30052	21996
	34366	14951
	26937	25024
	29296	20694
	32655	20865
	27178	14671
	21450	14366
	26433	11997
	23611	25433
	29259	28187
	20777	27394
	27548	27004
	26177	37764
	24203	34622
	22884	23855
	24179	36320
	29155	38346
	23950	40795
	29106	41942
	23415	29231
	28163	32970
	37672	32431
	26319	34996
	26634	35260
	28569	39040
	26735	33142
	27826	30421
	37122	40187
	27934	32640
	26494	33886
	33641	40441
	23838	30270
	29033	33276
	25551	38899
	24742	32208
	29744	27462
	24559	36302
	28068	39855
	28078	40585
	28080	36187
	32125	37103
	28710	36452
	27758	40224
	26907	36778
	31482	39307
	30557	23300
	32266	35473
	18343	25707
	37456	28746
	28489	37324
	29511	31998
	22325	33009
	30984	30831
	29512	31147
	28464	34469
	36694	37385
	34150	24926
	34432	33753
	39746	40515
	34426	32519
	42169	27213
	33520	28292
	27199	23754
	29511	25850
	23531	27826
	32096	28430
	24187	28264
	31278	44509
	39157	32891
	32244	35206
	26945	30425
	30902	37826
	30740	33802
	31839	36844
	33890	39966
	33095	37366
	28084	44713
	30340	39537
	38682	36014
	28843	40307
	25348	30933
	33270	31318
	28092	27916
	33402	26793
	30838	41962
	29063	30127
	42347	39119
	38777	32982
	42087	37470
	31608	27307
	25617	35145
	33812	36172
	32889	36779
	31785	35915
	31742	37194
	23882	54955
	33916	31733
	30871	36281
	29111	32577
	25467	37947
	29328	25264
	40248	34642
	36850	32040
	26399	47777
	29550	30763
	31183	32003
	36852	32665
	34134	24975
	30899	31201
	33874	23909
	25708	34961
	35751	31066
	30391	29582
	30456	27282
	43797	31434
	37312	26520
	23074	31005
	31839	24653
	23757	38076
	31200	40347
	32930	44366
	26038	25628
	26075	31805
	42253	23748
	42518	29461
	28389	33440
	30932	30570
	31125	32896
	42191	34403
	26256	39520
	38190	36176
	27509	31415
	31463	29626
	45324	39305
	46980	35177
	34797	26950
	43482	32644
	14258	28139
	35323	28375
	34646	29153
	18616	35499
	35926	26938
	30534	30775
	29549	25785
	35191	26046
	31845	37458
	27514	29339
	28599	24434
	31880	23279
	35293	37830
	25123	37419
	48122	37676
	31070	24004
	35666	34079
	33567	32855
	27171	38297
	44074	35718
	27779	29719
	26469	26090
	36435	34445
	33251	28710
	24280	27511
	30401	30774
	32813	28340
	42366	28007
	21981	24332
	37312	28967
	41000	28515
	22796	21430
	35428	21530
	32803	23962
	21022	25244
	22319	26542
	26256	28790
	26261	28353
	23439	44147
	14673	25067
	11943	21510
	20049	31305
	17783	21170
	13219	30803
	12920	31069
	15443	22207
	12484	32030
	10280	36291
	12124	24110
	19495	34466
	15259	37602
	17381	24588
	20420	31638
	14933	18438
	20618	29029
	19264	11156
	24759	30070
	22411	14623
	8948	25398
	10383	28167
	8841	12017
	22346	19699
	20445	32976
	19682	28256
	18198	23274
	28341	25107
	25664	33708
	20779	31107
	22287	24900
	13724	30483
	25228	23285
	27079	26164
	26834	28002
	25172	25690
	17780	24994
	16099	29297
	23309	19943
	35321	23874
	30298	19475
	27590	28258
	26881	21759
	18556	24388
	29121	19356
	28127	22643
	20475	29945
	26193	30483
	15886	29433
	25091	28519
	21487	14723
	38773	25157
	22431	26562
	25193	16829
	26623	16327
	29014	5402
	27283	23631
	33732	18547
	29703	19292
	34240	16671
	35908	31970
	31948	22527
	17581	17735
	18370	18721
	21085	18730
	32933	19928
	25610	20599
	32708	17246
	29806	19599
	27662	19427
	30228	13874
	16940	12484
	16712	10280
	19470	12124
	19056	19495
	29910	15259
	32432	17381
	30036	20420
	30333	14933
	34485	20618
	37073	19264
	23607	24759
	32359	22411
	28950	8948
	31963	10383
	33747	8841
	41500	22346
	31992	20445
	44318	19682
	17737	18198
	29306	28341
	31655	25664
	41371	20779
	40944	22287
	40346	13724
	17752	25228
	31266	27079
	23066	26834
	23995	25172
	54621	17780
	31780	16099
	37931	23309
	26422	35321
	18279	30298
	31175	27590
	35225	26881
	25704	18556
	30005	29121
	36686	28127
	27698	20475
	34933	26193
	33960	15886
	27995	25091
	35363	21487
	38213	38773
	22951	22431
	32950	25193
	33309	26623
	33496	29014
	35907	27283
	26525	33732
	29401	29703
	33443	34240
	30039	35908
	29065	31948
	39995	17581
	27688	18370
	30069	21085
	30233	32933
	21458	25610
	28031	32708
	40281	29806
	32544	27662
	28962	30228
	36545	16940
	30197	16712
	20569	19470
	25053	19056
	31609	29910
	22545	32432
	23182	30036
	31179	30333
	30287	34485
	25163	37073
	32386	23607
	33430	32359
	26614	28950
	38587	31963
	30620	33747
	35926	41500
	30783	31992
	33185	44318
	25439	17737
	26582	29306
	30129	31655
	22188	41371
	35493	40944
	39854	40346
	29017	17752
	47524	31266
	25914	23066
	28635	23995
	26730	54621
	29798	31780
	24046	37931
	31238	26422
	27109	18279
	34063	31175
	32610	35225
	42623	25704
	25569	30005
	32487	36686
	36644	27698
	22589	34933
	33908	33960
	33078	27995
	27432	35363
	23085	38213
	39733	22951
	30993	32950
	12234	33309
	21799	33496
	29309	35907
	26991	26525
	24009	29401
	32026	33443
	18322	30039
	34150	29065
	26032	39995
	32273	27688
	33198	30069
	43320	30233
	36885	21458
	35409	28031
	29683	40281
	32474	32544
	23905	28962
	30231	36545
	27147	30197
	28691	20569
	30249	25053
	24010	31609
	31212	22545
	34596	23182
	32408	31179
	29498	30287
	39744	25163
	27860	32386
	23846	33430
	40641	26614
	32213	38587
	37064	30620
	24495	35926
	32545	30783
	30580	33185
	26338	25439
	27685	26582
	40443	30129
	29491	22188
	29386	35493
	40454	39854
	33662	29017
	33229	47524
	28792	25914
	26244	28635
	34973	26730
	33748	29798
	28383	24046
	32771	31238
	32809	27109
	41792	34063
	37226	32610
	23941	42623
	24801	25569
	28171	32487
	32592	36644
	31418	22589
	30148	33908
	24853	33078
	33137	27432
	24692	23085
	28422	39733
	31575	30993
	42552	12234
	33169	21799
	26951	29309
	35188	26991
	34310	24009
	35066	32026
	29882	18322
	29963	34150
	43679	26032
	30221	32273
	37457	33198
	31780	43320
	36237	36885
	28132	35409
	17591	29683
	39187	32474
	23617	23905
	32748	30231
	28083	27147
	31657	28691
	25241	30249
	29288	24010
	35396	31212
	30368	34596
	27378	32408
	34212	29498
	26917	39744
	31786	27860
	33204	23846
	36834	40641
	37566	32213
	35277	37064
	31766	24495
	28966	32545
	30374	30580
	28934	26338
	35335	27685
	26867	40443
	32259	29491
	37049	29386
	41388	40454
	29845	33662
	31620	33229
	32045	28792
	15315	26244
	35931	34973
	23330	33748
	35735	28383
	39582	32771
	30610	32809
	31655	41792
	35667	37226
	30997	23941
	28334	24801
	26346	28171
	19160	32592
	33544	31418
	21442	30148
	26788	24853
	35503	33137
	34460	24692
	28405	28422
	34045	31575
	29779	42552
	31531	33169
	41680	26951
	35623	35188
	27690	34310
	27578	35066
	26288	29882
	35968	29963
	34616	43679
	38514	30221
	32375	37457
	26785	31780
	27911	36237
	25604	28132
	33737	17591
	29186	39187
	36382	23617
	28642	32748
	28784	28083
	35264	31657
	23107	25241
	31370	29288
	27195	35396
	26102	30368
	27546	27378
	29244	34212
	36758	26917
	27810	31786
	20138	33204
	28325	36834
	35291	37566
	27570	35277
	26587	31766
	27142	28966
	18503	30374
	22176	28934
	25027	35335
	17245	26867
	17546	32259
	14107	37049
	10774	41388
	13289	29845
	12229	31620
	18783	32045
	18688	15315
	30531	35931
	29815	23330
	37793	35735
	27565	39582
	24298	30610
	25204	31655
	23907	35667
	26783	30997
	34275	28334
	47231	26346
	36819	19160
	9622	33544
	25472	21442
	23751	26788
	29647	35503
	47186	34460
	19632	28405
	27979	34045
	39562	29779
	49977	31531
	43844	41680
	42068	35623
	49318	27690
	73974	27578
	62805	26288
	38588	35968
	54282	34616
	32788	38514
	34342	32375
	36365	26785
	23141	27911
	35026	25604
	22123	33737
	40513	29186
	44044	36382
	26743	28642
	45305	28784
	55424	35264
	36884	23107
	49903	31370
	50896	27195
	31909	26102
	29592	27546
	55224	29244
	51779	36758
	67102	27810
	65434	20138
	35486	28325
	52664	35291
	52428	27570
	47487	26587
	38264	27142
	48074	18503
	53719	22176
	81611	25027
	32587	17245
	62256	17546
	120456	14107
	214624	21940
	32487	26335
	79273	26868
	31427	26404
	24909	23724
	45950	25576
	47058	36365
	51616	23535
	55193	31182
	60370	27087
	37368	37617
	68042	38080
	90095	40338
	57257	31074
	95687	42369
	99338	34312
	61297	18681
	58765	46102
	51293	36817
	111764	28409
	77594	39670
	65271	29293
	73456	34579
	32369	46643
	60982	40976
	133977	41189
	35700	16856
	69838	37925
	49924	42675
	86319	33724
	74447	45929
	33865	35205
	84384	48250
	86328	39694
	41147	36496
	57506	40670
	42742	43445
	70199	32157
	37416	33418
	44658	42106
	43812	54876
	37144	36914
	38502	36117
	35959	43761
	32140	43707
	39457	30694
	36232	16221
	19348	47032
	36138	57694
	14625	15728
	12587	11488
	17176	48464
	25427	47617
	16904	32251
	17610	39687
	11485	39137
	16143	41507
	15460	52908
	22038	52155
	16983	47227
	15261	51829
	15582	53863
	15716	49170
	19001	49645
	21705	33083
	23482	55383
	25480	48718
	47971	50151
	54590	46612
	24822	42533
	85271	49935
	27516	51647
	52126	48901
	72285	24894
	81769	55291
	21712	44033
	17329	45377
	23552	42305
	22983	41649
	25328	42277
	28210	40389
	24727	44822
	29084	48395
	12515	50748
	24575	38132
	34127	44501
	26534	60910
	35798	43735
	29513	37340
	30810	39930
	28063	47558
	32132	50249
	20273	46128
	18772	51774
	17915	48732
	8091	49910
	24623	41406
	23604	53971
	19954	41263
	15351	51037
	26813	37653
	18357	54181
	19682	40996
	26826	42168
	29071	68197
	29201	36518
	8246	45685
	32056	56827
	21731	39691
	23687	43008
	26688	42776
	18324	52330
	39976	48416
	55568	41062
	38031	51096
	35957	56066
	43672	40468
	49839	56176
	45866	53433
	43878	45969
	43958	51050
	51731	59519
	42781	36070
	65613	48873
	37675	45167
	40456	55407
	45500	48189
	46496	55226
	35151	46126
	30037	40568
	48775	57671
	28114	54916
	59614	56517
	49572	44864
	67241	67107
	56605	57991
	52189	42502
	56457	48703
	38279	54319
	41293	48328
	33228	46126
	41243	52473
	59445	41700
	53130	42074
	44069	44508
	81898	53994
	47292	35281
	53887	52826
	55735	51561
	66435	55287
	73912	64067
	92910	56829
	37535	44193
	54508	42245
	49433	55218
	49564	31842
	44553	50716
	61756	44992
	76380	19350
	42224	34042
	65376	25436
	55086	25157
	75101	60110
	49628	50795
	75065	57427
	73300	74885
	48981	49315
	60176	43927
	59905	48247
	74479	51109
	70002	56357
	43894	58947
	48299	38432
	64704	28982
	44693	40616
	88173	63431
	67225	83237
	63151	41721
	56934	75137
	45238	53763
	69996	48714
	54061	52213
	38050	58560
	36802	44563
	61945	34848
	63572	43086
	65396	49253
	29086	25616
	56820	55401
	58057	32814
	37778	62515
	58811	53590
	233479	42514
	169555	49475
	208151	53245
	148775	57426
	25035	55075
	37934	64551
	22710	55320
	44751	60165
	22518	44316
	37323	44822
	18993	24884
	24805	53880
	33797	60629
	26936	43305
	32832	61769
	18536	51229
	26895	56869
	28359	54347
	33960	47166
	34121	43117
	27076	44108
	28813	47510
	25533	42379
	22280	41739
	34410	40464
	41737	55716
	24641	38290
	37510	43690
	23287	49290
	36972	38203
	37183	51514
	33174	40904
	33412	37556
	19440	34567
	49608	29222
	27382	38627
	45301	46700
	15988	42346
	37640	51858
	31856	46159
	52404	40774
	37089	33966
	49185	31282
	33890	36134
	34141	30960
	37973	18812
	32105	30632
	40748	29639
	29029	36858
	24740	33920
	32526	35706
	31849	52678
	25680	36670
	45845	38275
	33960	37027
	27704	41275
	25062	32137
	37422	39320
	36182	17460
	23613	31181
	18537	22128
	9501	22462
	12718	15277
	37996	12254
	19827	10959
	32020	14389
	26457	19215
	34672	22123
	24813	29087
	29410	23495
	36815	29328
	37318	23924
	32654	27206
	30023	18158
	25854	22657
	24756	16655
	29484	18250
	22127	29063
	26848	36381
	29693	28614
	37296	30231
	23017	23590
	24636	40300
	9657	26784
	10783	20781
	8976	32252
	12478	27194
	39080	30688
	27756	21240
	19368	14073
	12583	31994
	30116	28281
	39852	18143
	7330	28469
	19909	18047
	32681	15653
	39633	33097
	20508	32360
	21516	34702
	23195	12624
	38362	35998
	28915	38173
	27114	29006
	14268	34753
	12790	19976
	26320	22102
	15408	12436
	12287	28737
	24649	11966
	24161	15011
	21281	7823
	25682	37660
	26711	24273
	31040	37984
	26714	24622
	27466	23605
	19114	39802
	23237	25592
	21759	25930
	22514	16360
	43185	28406
	36740	29371
	25900	22108
	42671	22770
	27433	28430
	33810	32069
	24133	33369
	31251	32549
	31155	10202
	36983	36589
	29968	11027
	27498	10979
	20670	37868
	33924	29787
	18934	8050
	39877	30343
	33629	28622
	33811	18759
	15417	35516
	11364	24926
	19615	16327
	11031	35949
	28151	21768
	34746	19545
	27628	14099
	23082	18865
	18294	18526
	28722	12866
	56205	14310
	24250	24100
	19222	33046
	29005	28015
	21931	12934
	12347	23025
	23301	25185
	30686	37252
	23296	24141
	25880	10777
	27969	23134
	23269	30547
	23684	23182
	21453	11114
	30830	19334
	20215	12724
	12817	24413
	22129	10688
	14781	19615
	9725	20464
	13515	15805
	11922	38812
	11761	19719
	31295	19808
	17627	21648
	19651	31369
	16628	15796
	16142	12007
	20380	11236
	15564	20661
	19061	17223
	17180	12984
	13276	28872
	18268	19544
	15394	26202
	16105	15306
	19688	30047
	13544	29954
	18301	31462
	16649	25891
	16153	36464
	15886	31023
	14198	17948
	20295	25236
	17647	11055
	21206	24752
	10719	17855
	15247	13689
	17227	26679
	18415	15014
	12121	18880
	24201	21508
	15335	27530
	20273	22085
	18893	28522
	24850	22666
	13039	18908
	16036	24429
	16790	30931
	18658	19557
	18659	21978
	22994	35757
	18208	12329
	18094	12163
	26129	12013
	11319	11539
	20873	13683
	25215	11939
	20388	20120
	16267	13475
	18444	24410
	7116	10880
	28620	24409
	11065	25009
	15189	24437
	17314	15491
	17248	21043
	15918	21305
	12137	21268
	15339	31457
	18385	26963
	18430	16792
	17911	13908
	31576	15702
	11297	14471
	13658	14583
	11490	32885
	12057	14219
	18929	13841
	21113	17538
	12332	12805
	12311	20310
	16976	20935
	12898	24688
	12557	32499
	10994	27592
	10824	11765
	20389	37401
	9297	21495
	17152	29996
	11094	15153
	13631	18612
	12720	28830
	14376	29646
	11692	11815
	5767	9795
	5204	23304
	5455	13044
	5516	14915
		16322
		22247
		11076
		10749
		10280
		11919
		10993
		9005
		10123
		11301
		14932
		23477
		12859
		11895
		13167
		23891
		11509
		11271
		16883
		8840
		7578
		8742
		24445
		15717
		8981
		10245
		21892
		20502
		14830
		17158
		13978
		13690
		10718
		6807
		6711
		7252
		8539
		16007
		17885
		22986
		13031
		14842
		18135
		19196
		22994
		16047
		30038
		27667
		20356
		25257
		22416
		29855
		21504
		16438
		18038
		22070
		24480
		26136
		20033
		29736
		26543
		26853
		25356
		31147
		23447
		19276
		24044
		25480
		23156
		24506
		22511
		19592
		26856
		20045
		10428
		9016
		23226
		29588
		22402
		29610
		24320
		21655
		23124
		36505
		26818
		28778
		20349
		25840
		39941
		23162
		23316
		25027
		29153
		29523
		41878
		29599
		25879
		29028
		27340
		22007
		25581
		34822
		24241
		25698
		27681
		36749
		19454
		26178
		23851
		31112
		27300
		24876
		24783
		22952
		30075
		24389
		27659
		26742
		26539
		30185
		29928
		32883
		29585
		25037
		29484
		23387
		26193
		21247
		22330
		32394
		22745
		30338
		21473
		21030
		23513
		20392
		22668
		29682
		30803
		25566
		29336
		33093
		25103
		33441
		20586
		25333
		21337
		25409
		24148
		26153
		20956
		19600
		22543
		19992
		20020
		26276
		22559
		21726
		25159
		35592
		23600
		27264
		16248
		19030
		9890
		21514
		26310
		19252
		22432
		18853
		15244
		22851
		17690
		24850
		22508
		23881
		25346
		12197
		23385
		16464
		20426
		19445
		25248
		17638
		22458
		19856
		22933
		22719
		23478
		25706
		24066
		20474
		22638
		18937
		23837
		23165
		29641
		20547
		23968
		22240
		25306
		26362
		18094
		19854
		25700
		20773
		30718
		22442
[truncated: 1,121 more rows]
