# Supplementary material for: Reduced binding of apoE4 to complement factor H promotes amyloid‐β oligomerization and neuroinflammation
Source: EMBO Rep. 2023 May 8;24(7):e56467. doi: 10.15252/embr.202256467 (PMC10328077; doi:10.15252/embr.202256467)
Supplement: Supplementary file 11 — Source Data for Figure 3 [file EMBR-24-e56467-s003.zip › Fig. 3 Source data/Fig. 3I Abeeta binding.xlsx]

## Sheet: Sheet1
Fig. 1 Cells incubated with 488-Ab1-42. Each assay normalized against Mn activated U937 empty cells incubated with Ab
Fig. 1 control data.
	assay1	assay2	assay3	assay4	assay5	average	SD
EDTA U937 empty	82.1311	58.0851	62.776			67.6641	12.7465
EDTA U937-CR3	120.984	128.298	76.1104	135.009		115.1	26.6167
Mn U937-CR3	202.951	278.723	171.549	322.53	307.776	256.706	66.2705
Mn U937-CR3 + FH19-20	162.951	264.468	237.095			221.505	52.5236
Mn U937-CR3 + BSA	180.164	245.106	239.376			221.549	35.9546
Fig. 1 apoE4
	assay1	assay2	assay3			average	SD
Mn U937-CR3	359.669	202.951	278.723			280.448	78.3731
Mn U937-CR3+FH	125.138	54.4262	94.8936			91.486	35.4789
Mn U937-CR3+E4	130.11	50.9836	104.468			95.1874	40.3716
Mn U937-CR3+E4+FH	103.591	40.1639	71.4894			71.7482	31.7144
Fig. 1 apoE2
	assay1	assay2	assay3			average	SD
Mn U937-CR3	322.53	307.776	257.569			295.958	34.0547
Mn U937-CR3+FH	57.0191	235.624	79.8382			124.16	97.2022
Mn U937-CR3+E2	46.9671	91.1392	131.321			89.809	42.1926
Mn U937-CR3+E2+FH	42.9809	47.7396	79.9166			56.879	20.0925
Fig. 1 apoE3
	assay1	assay2	assay3			average	SD
Mn U937-CR3	257.914	223.67	223.718			235.101	19.757
Mn U937-CR3+FH	113.048	118.879	101.821			111.249	8.6701
Mn U937-CR3+E3	163.316	150.743	138.333			150.797	12.4916
Mn U937-CR3+E3+FH	113.476	160.853	155.918			143.415	26.0456
