# Supplementary material for: Reduced binding of apoE4 to complement factor H promotes amyloid‐β oligomerization and neuroinflammation
Source: EMBO Rep. 2023 May 8;24(7):e56467. doi: 10.15252/embr.202256467 (PMC10328077; doi:10.15252/embr.202256467)
Supplement: Supplementary file 12 — Source Data for Figure 4 [file EMBR-24-e56467-s005.zip]

Archive with 11 entries (10 files):
- Fig. 4 Source data/
- Fig. 4 Source data/Fig 4B Image.tiff
- Fig. 4 Source data/Fig 4C Right.xlsx
- Fig. 4 Source data/Fig 4E WB intensities + image.xlsx
- Fig. 4 Source data/Fig 4F Correlations.xlsx
- Fig. 4 Source data/Fig 4G Flow cytometry.xlsx
- Fig. 4 Source data/Fig. 4A correlation coeff.xlsx
- Fig. 4 Source data/Fig. 4A Image.tiff
- Fig. 4 Source data/Fig. 4B correlation coeff.xlsx
- Fig. 4 Source data/Fig. 4D.xlsx
- Fig. 4 Source data/Thumbs.db
