# Supplementary material for: Reduced binding of apoE4 to complement factor H promotes amyloid‐β oligomerization and neuroinflammation
Source: EMBO Rep. 2023 May 8;24(7):e56467. doi: 10.15252/embr.202256467 (PMC10328077; doi:10.15252/embr.202256467)
Supplement: Supplementary file 12 — Source Data for Figure 4 [file EMBR-24-e56467-s005.zip › Fig. 4 Source data/Fig 4C Right.xlsx]

## Sheet: left
Fig 4C left
		apoE2 anti-FH							apoE3 anti-FH							apoE4 anti-FH
	C1q	assay1	assay2	assay3	assay4	average	SD		assay1	assay2	assay3	assay4	average	SD		assay1	assay2	assay3	assay4	average	SD
	60	0	72.4775	15.8218	11.5207	24.955	32.3781		66.3804	70.073	12.1352	20.4301	42.2547	30.2181		24.2164	13.3104	29.9876	32.3833	24.9744	8.49798
	20	78.7462	93.5165	29.9539	36.8664	59.7708	31.1582		70.3306	55.131	18.5868	17.8187	40.4668	26.4484		24.8175	10.5625	34.8616	34.366	26.1519	11.3745
	6.66667	80.1202	102.705	49.7696	57.4501	72.5112	23.8997		69.9871	69.5578	35.023	42.2427	54.2027	18.2193		18.1194	18.2052	36.8443	36.5964	27.4413	10.715
	2.22222	101.932	112.924	78.0338	76.4977	92.3469	17.994		99.7853	73.6797	65.8986	51.6129	72.7441	20.2113		24.3881	21.8119	36.6791	42.7096	31.3972	9.94775
	0.740741	96.0927	109.747	91.3978	81.106	94.5858	11.8882		101.073	77.4581	80.1843	61.4439	80.04	16.2779		40.79	27.8231	37.8356	41.14	36.8972	6.22831
	0.246914	103.907	104.766	87.7112	80.1843	94.1422	12.171		75.3972	77.544	66.3594	66.3594	71.415	5.9031		22.3272	24.3881	40.8096	41.2226	32.1869	10.2312
	0.01	100.902	99.0983	132.565	67.4347	100	26.5996		80.4637	81.5801	51.9201	50.8449	66.2022	17.124		24.8175	27.909	40.8096	44.0314	34.3919	9.44817
	H	2.283	0.331	0.571	0.054				2.179	0.234	0.181	0.168				1.808	0.248	0.636	0.634
		FH		C1q
		apoE2 anti-C1q							apoE3 anti-C1q							apoE3 anti-C1q
	C1q	assay1	assay2	assay3	assay4	average	SD		assay1	assay2	assay3	assay4	average	SD		assay1	assay2	assay3	assay4	average	SD
	60	101.369	98.6313	101.283	98.7168	100	1.53185		95.416	101.934	89.048	85.8251	93.0557	7.13511		97.1106	100.543	67.4426	71.4414	84.1344	17.1013
	20	83.6411	84.2494	83.7959	78.7228	82.6023	2.5992		76.8195	80.3389	60.1015	63.026	70.0714	9.99993		80.5127	71.0406	38.0782	35.9893	56.4052	22.7161
	6.66667	65.6094	67.3039	48.5228	48.8212	57.5643	10.292		46.9694	43.3196	34.915	29.8418	38.7614	7.7996		39.0615	45.0141	20.0537	16.8905	30.2549	13.8812
	2.22222	31.7619	24.6361	27.2754	22.7992	26.6182	3.8903		28.8942	20.9429	14.4434	14.4434	19.681	6.8639		17.9883	25.6355	26.0221	7.87825	19.381	8.51421
	0.740741	16.4675	11.4273	12.2352	10.2656	12.5989	2.7028		9.55898	11.9053	10.3253	10.3253	10.5287	0.986253		9.08103	9.73278	1.96956	4.59564	6.34476	3.7044
	0.246914	4.04084	5.30089	5.90868	4.29722	4.88691	0.871581		2.95459	3.69324	5.07311	5.31185	4.2582	1.1244		4.25809	4.34499	7.04267	8.71382	6.08989	2.17508
	0.01	-0.21725	-0.477949	1.25336	1.13399	0.423037	0.89752		0.2607	0.608299	1.19367	1.61146	0.918533	0.601343		-0.0868998	0.2607	2.5664	9.78812	3.13208	4.59092
	H	0.113	1.927	0.059	0.055				0.104	2.109	0.052	0.053				0.142	1.95	0.214	0.267

## Sheet: middle
Fig 4C middle
	apoE2 anti-FH					apoE3 anti-FH					apoE4 anti-FH
FH	assay 1	assay 2	average	SD		assay 1	assay 2	average	SD		assay 1	assay 2	average	SD
60	97.851	102.149	100	3.03914		73.9255	62.6074	68.2665	8.00307		4.44126	7.02006	5.73066	1.82348
20	45.5587	55.1576	50.3582	6.78741		18.4814	28.51	23.4957	7.09133		-8.02292	0.429799	-3.79656	5.97698
6.66667	13.8968	18.6246	16.2607	3.34305		6.30372	20.7736	13.5387	10.2318		-6.44699	8.02292	0.787966	10.2318
2.22222	12.6074	17.4785	15.043	3.44436		12.0344	14.8997	13.467	2.02609		14.0401	7.87966	10.9599	4.3561
0.740741	19.1977	12.1777	15.6877	4.96393		14.7564	11.7479	13.2521	2.1274		12.1777	8.02292	10.1003	2.93784
0.246914	20.7736	6.16046	13.467	10.3331		10.8883	8.16619	9.52722	1.92479		4.15473	6.01719	5.08596	1.31696
0.01	17.6218	8.02292	12.8223	6.78741		7.87966	-0.573066	3.6533	5.97698		4.72779	-0.859599	1.9341	3.95088
	apoE2 anti-C1q							apoE3 anti-C1q							apoE4 anti-C1q
FH	assay 1	assay 2	assay 3	assay 4	average	SD		assay 1	assay 2	assay 3	assay 4	average	SD		assay 1	assay 2	assay 3	assay 4	average	SD
60	99.568	100.432	66.1825	68.2743	83.6142	18.9433		95.5527	106.582	59.0936	56.7112	79.4849	25.3435		87.878	94.3837	59.0354	90.9936	83.0727	16.2436
20	101.906	98.2465	69.4945	76.0023	86.4123	16.0695		95.5527	103.38	62.8123	56.8855	79.6576	23.2216		99.0089	111.36	62.115	87.9721	90.1139	20.9684
6.66667	102.668	93.8247	88.0883	86.5776	92.7897	7.28818		89.1487	88.0305	73.7943	73.3876	81.0903	8.67309		99.1105	105.26	82.6845	82.8007	92.4641	11.5028
2.22222	94.1804	92.5032	99.6514	99.5352	96.4675	3.67396		93.0114	94.028	85.183	81.2318	88.3636	6.18237		101.194	99.3647	92.3881	82.5102	93.8644	8.46719
0.740741	97.8907	98.8564	104.939	102.615	101.075	3.28446		91.2834	101.804	88.6694	85.7641	91.8803	6.98953		91.8933	107.039	95.2353	85.5317	94.9249	9.02369
0.246914	95.1461	99.1614	106.624	105.055	101.497	5.31464		90.7751	101.957	85.183	80.1859	89.5252	9.3485		87.7764	88.1321	93.2016	85.6479	88.6895	3.20183
0.01	94.892	93.5705	104.3	95.7002	97.1156	4.86924		96.061	99.7205	70.1336	63.2191	82.2835	18.3024		89.8094	92.5032	80.5927	79.14	85.5113	6.63691

## Sheet: right
Fig 4C. Binding FH to wells coated with Aβ1-42 or apoE/Aβ1-42 complexes with increasing conc. of apoE2/3/4
	Ab/E2+FH					Ab/E3+FH					Ab/E4+FH
Conc of apoE (µM)	assay 1	assay 2	assay 3	average	SD	assay 1	assay 2	assay 3	average	SD	assay 1	assay 2	assay 3	average	SD
540	0.22	0.231	0.225	0.225333	0.00550757	0.102	0.143	0.168	0.137667	0.0333217	0.061	0.092	0.133	0.0953333	0.0361156
180	0.164	0.233	0.218	0.205	0.0362905	0.176	0.163	0.193	0.177333	0.0150444	0.08	0.113	0.127	0.106667	0.0241316
60	0.133	0.182	0.182	0.165667	0.0282902	0.138	0.187	0.187	0.170667	0.0282902	0.099	0.133	0.115	0.115667	0.0170098
20	0.125	0.105	0.129	0.119667	0.0128582	0.124	0.143	0.118	0.128333	0.0130512	0.1	0.116	0.09	0.102	0.0131149
6.66667	0.109	0.147	0.131	0.129	0.0190788	0.087	0.129	0.099	0.105	0.0216333	0.076	0.102	0.114	0.0973333	0.0194251
2.22222	0.096	0.159	0.123	0.126	0.031607	0.091	0.099	0.087	0.0923333	0.0061101	0.068	0.097	0.096	0.087	0.0164621
0.12	0.106	0.094	0.052	0.084	0.0283549	0.074	0.083	0.077	0.078	0.00458258	0.077	0.11	0.081	0.0893333	0.0180093
