# Supplementary material for: Reduced binding of apoE4 to complement factor H promotes amyloid‐β oligomerization and neuroinflammation
Source: EMBO Rep. 2023 May 8;24(7):e56467. doi: 10.15252/embr.202256467 (PMC10328077; doi:10.15252/embr.202256467)
Supplement: Supplementary file 12 — Source Data for Figure 4 [file EMBR-24-e56467-s005.zip › Fig. 4 Source data/Fig 4E WB intensities + image.xlsx]

## Sheet: Sheet1
		SDS-PAGE and silver stain
		band	description	apoE4/Aβ/FH (intensity)	apoE4/Aβ (intensity)		apoE2/Aβ/FH19-29		ApoE2/Aβ/FH (intensity)	apoE2/Aβ (intensity)	apoE2 (intensity)		Aβ/FH (intensity)*		Aβ (intensity)*
							(intensity)
		1	apoE/Aβ/FH or Aβ/FH	14868	0		0		18881	0	0		17819		0
		2	apoE/Aβ	0	0		2165		0	408	0		0		0
		3	apoE/Aβ	0	0		2795		0	908	0		0		0
			oligomer 2
		4	apoE/Aβ	0	0		3318		0	889	0		0		0
			oligomer 3
		5	apoE/Aβ	0	0		11519		0	4658	0		0		0
			oligomer 4
		6	apoE/Aβ	0	0		15017		0	9765	0		0		0
			oligomer 5
		7	apoE/Aβ	0	0		20758		2889	4746	0		0		0
			oligomer 6
		8	apoE/Aβ	0	0		17614		5572	7229	2108		0		0
			oligomer 7/apoE
		9	apoE/Aβ	5497	5076		112742		7516	9213	8474		0		0
			oligomer 8/apoE
		10	Aβ	1611	3767		7351		3287	10644	0		6769		9527
		Western blot (Related to Fig. 2c, middle)
			description	apoE2/Aβ/FH19-20 (intensity)	apoE2/Aβ/FH (intensity)		apoE2/Aβ (intensity)		Aβ/FH (intensity)	Aβ (intensity)	Aβ monomer (intensity)		apoE4/Aβ /FH (intensity)*		apoE4/Aβ (intensity)*
		1	Aβ aggregate	767	897		2872		16772	21369	0		0		282
		2	apoE/Aβ/FH or Aβ/FH	0	16467		0		2089	0	0		0		0
			oligomer
		3	apoE/Aβ	5347	0		425		0	0	0		0		0
			oligomer 1
		4	apoE/Aβ	15842	0		9148		0	0	0		0		0
			oligomer 2
		5	apoE/Aβ	18735	0		11294		0	0	0		0		0
			oligomer 3
		6	apoE/Aβ	18932	0		12551		0	0	0		0		0
			oligomer 4
		7	apoE/Aβ	17650	0		14099		0	0	0		0		0
			oligomer 5
		8	apoE/Aβ	15514	3667		13637		0	0	0		0		0
			oligomer 6
		9	apoE/Aβ	23919	5862		10544		0	0	0		0		0
			oligomer 7
		10	apoE/Aβ	18682	3166		7645		0	0	0		18118		20733
			oligomer 8
		11	Aβ	7381	8376		10658		3639	6536	12186		18775		15802
		Western blot (Related to Fig. 2c right)
			description	apoE2/Aβ (intensity)		apoE3/Aβ (intensity)		apoE4/Aβ (intensity)		apoE2/Aβ/FH (intensity)		apoE3/Aβ/FH (intensity)		apoE4/Aβ/FH (intensity)
		1	apoE/Aβ/FH	0		0		0		33129		3825		0
			oligomer
		2	apoE/Aβ	32125		0		0		0		0		0
			oligomer 1
		3	apoE/Aβ	36240		1612		0		0		0		0
			oligomer 2
		4	apoE/Aβ	48769		27212		0		41821		10717		0
			oligomer 3
		5	apoE/Aβ	31930		40914		0		46849		36685		0
			oligomer 4
		6	apoE/Aβ	38548		71915		43404		52189		58330		57632
			oligomer 4
		7	Aβ monomer	37307		52884		52884		52694		48099		57091

## Sheet: Sheet4
Fig 4E. Intensities of C3 fragments in the Western blot
		Intensities in Western blot
			C3	C3b	iC3b	empty	Aβ/ BSA	Aβ	Aβ/FH	E2/Aβ	E2/Aβ	E4/Aβ	E4/Aβ
		1. C3α/ C3bα	16126	14434	3049		13526	19537	13665	17663	12098	16637	15262
		2. C3β	21402	7478	24132		6985	13315	13265	13856	8094	10099	13884
		3. iC3bα	0	0	27006		0	0	13309	1572	5116	0	10140

## Sheet: Sheet3
	Intensities in Western blot (middle)													Intensities in Western blot (right)
	band	E2/Aβ/FH19-20	E2/Aβ/FH		E2/Aβ		Aβ/FH	Aβ	Aβ mono		E4/Aβ /FH *	E4/Aβ *		band	E2/Aβ		E3/Aβ		E4/Aβ		E2/Aβ/FH		E3/Aβ/FH		E4/Aβ/FH
	description													description
	1. Aβ aggregate	767	897		2872		16772	21369	0		0	282		1. E/Aβ/FH	0		0		0		33129		3825		0
	2. E/Aβ/FH or Aβ/FH	0	16467		0		2089	0	0		0	0		2. E/Aβ	32125		0		0		0		0		0
	3. E/Aβ	5347	0		425		0	0	0		0	0		3. E/Aβ	36240		1612		0		0		0		0
	4. E/Aβ	15842	0		9148		0	0	0		0	0		4. E/Aβ	48769		27212		0		41821		10717		0
	5. E/Aβ	18735	0		11294		0	0	0		0	0		5. E/Aβ	31930		40914		0		46849		36685		0
	6. E/Aβ	18932	0		12551		0	0	0		0	0		6. E/Aβ	38548		71915		43404		52189		58330		57632
	7. E/Aβ	17650	0		14099		0	0	0		0	0		Aβ mono	37307		52884		52884		52694		48099		57091
	8. E/Aβ	15514	3667		13637		0	0	0		0	0		*not shown in the gel image
	9. E/Aβ	23919	5862		10544		0	0	0		0	0
	10. E/Aβ	18682	3166		7645		0	0	0		18118	20733
	11.Aβ	7381	8376		10658		3639	6536	12186		18775	15802

## Sheet: Sheet2
		Intensities in Western blot (middle)
		Intensities in SDS-PAGE and silver stain
		band description	E4/Aβ/FH	E4/Aβ	E2/Aβ/FH19-29	E2/Aβ/FH	E2/Aβ	E2	Aβ/FH	Aβ*
		1. E/Aβ/FH or Aβ/FH	14868	0	0	18881	0	0	17819	0
		2. E/Aβ	0	0	2165	0	408	0	0	0
		3. E/Aβ	0	0	2795	0	908	0	0	0
		4. E/Aβ	0	0	3318	0	889	0	0	0
		5. E/Aβ	0	0	11519	0	4658	0	0	0
		6. E/Aβ	0	0	15017	0	9765	0	0	0
		7. E/Aβ	0	0	20758	2889	4746	0	0	0
		8. E/Aβ or E	0	0	17614	5572	7229	2108	0	0
		9. E/Aβ or E	5497	5076	112742	7516	9213	8474	0	0
		10. Aβ	1611	3767	7351	3287	10644	0	6769	9527
