# Supplementary material for: Reduced binding of apoE4 to complement factor H promotes amyloid‐β oligomerization and neuroinflammation
Source: EMBO Rep. 2023 May 8;24(7):e56467. doi: 10.15252/embr.202256467 (PMC10328077; doi:10.15252/embr.202256467)
Supplement: Supplementary file 12 — Source Data for Figure 4 [file EMBR-24-e56467-s005.zip › Fig. 4 Source data/Fig 4F Correlations.xlsx]

## Sheet: Sheet1
Fig 4F Correlation between phagocytosis and permeability
	488-Ab phagocytosis	permeability
buffer U937-CR3	464.667	17.6
OAb + BSA U937-CR3	2556	41.3667
MAb U937-CR3	4726.67	35.6333
OAb+E2+FH U937-CR3	1598	25.6667
OAb+E2 U937-CR3	3479.67	33.9667
OAb+E4+FH U937-CR3	1640.67	27.3
OAb+E4 U937-CR3	3796.67	30.4333
OAb+FH U937-CR3	1654.67	33.4333
OAb U937-CR3	6185.33	48.5333
OAb U937 empty	4768.33	47.6667
buffer	683.5	16.3
OAb + BSA U937 empty	2332	22.85
MAb U937 empty	4717.33	39.3
OAb+E2+FH U937 empty	1710.67	21.6667
OAb+E2 U937 empty	3582	26.1667
OAb+E4+FH U937 empty	1911	25
OAb+E4 U937 empty	3639	25.8333
OAb+FH U937 empty	1956	28.3667
Correlation between C3a formation and permeability
	C3a formation	permeability
MAb U937-CR3	58.6478	35.6333
OAb U937-CR3	76.3902	48.5333
OAb+E2 U937-CR3	115.333	33.9667
OAb+E2+FH U937-CR3	59.2612	25.6667
OAb+E4 U937-CR3	155.695	30.4333
OAb+E4+FH U937-CR3	81.418	27.3
OAb+FH U937-CR3	94.3102	33.4333
OAb + BSA U937-CR3	152.854	41.3667
405-E2 U937-CR3	99.5475	28.0333
OAb+405-E2 U937-CR3	62.0648	37.8
OAb+405-E2+FH U937-CR3	58.7492	30.4333
