# Supplementary material for: Reduced binding of apoE4 to complement factor H promotes amyloid‐β oligomerization and neuroinflammation
Source: EMBO Rep. 2023 May 8;24(7):e56467. doi: 10.15252/embr.202256467 (PMC10328077; doi:10.15252/embr.202256467)
Supplement: Supplementary file 12 — Source Data for Figure 4 [file EMBR-24-e56467-s005.zip › Fig. 4 Source data/Fig 4G Flow cytometry.xlsx]

## Sheet: Sheet1
Fig 4G. 488-Abeeta phagocytosis by U937 cells in flow cytometry
Phagocytosis
	assay 1	assay 2	assay 3	average	SD
MAb buffer U937-CR3	4235	4090	5855	4726.67	979.851
OAb E2+FH U937-CR3	2293	1824	677	1598	831.367
OAb E2 U937-CR3	3962	3559	2918	3479.67	526.502
OAb E4+FH U937-CR3	2403	1799	720	1640.67	852.599
OAb E4 U937-CR3	4634	3656	3100	3796.67	776.614
OAb FH U937-CR3	2115	1851	998	1654.67	583.808
OAb buffer U937-CR3	6719	6289	5548	6185.33	592.343
OAb buffer U937 empty	4932	4169	5204	4768.33	536.56
OAb buffer U937-CR3 (no complement)	4043	5092	5336	4823.67	686.997
Permeability
buffer U937-CR3	20.6	17.1	15.1	17.6	2.78388
OAb BSA U937-CR3	36.4	34.8	52.9	41.3667	10.0201
MAb buffer U937-CR3	32.2	30.2	44.5	35.6333	7.7436
OAb E2+FH U937-CR3	29.7	25.9	21.4	25.6667	4.15492
OAb E2 U937-CR3	32.6	33.5	35.8	33.9667	1.65025
OAb E4+FH U937-CR3	31.3	27.8	22.8	27.3	4.272
OAb E4 U937-CR3	31.4	31	28.9	30.4333	1.34288
OAb FH U937-CR3	37.7	33.5	29.1	33.4333	4.30039
OAb buffer U937-CR3	45.5	46.2	53.9	48.5333	4.66083
OAb buffer U937 empty	43.9	45	54.1	47.6667	5.59851
buffer U937 empty	12.6	11	25.3	16.3	7.83518
