# Supplementary material for: Reduced binding of apoE4 to complement factor H promotes amyloid‐β oligomerization and neuroinflammation
Source: EMBO Rep. 2023 May 8;24(7):e56467. doi: 10.15252/embr.202256467 (PMC10328077; doi:10.15252/embr.202256467)
Supplement: Supplementary file 12 — Source Data for Figure 4 [file EMBR-24-e56467-s005.zip › Fig. 4 Source data/Fig. 4A correlation coeff.xlsx]

## Sheet: Sheet1
	Fig 4A Correlation coeff
cell	FH and Ab	AB with C1q	FH with C1q
1	0.84106	0.750783	0.817856
2	0.0880981	0.260699	0.346632
3	0.801941	0.592358	0.676529
4	0.25867	0.233842	0.436909
5	0.29972	0.260154	0.438828
6	0.139247	0.142272	0.403971
7	0.133825	0.0971325	0.263358
8	0.872138	0.777768	0.816265
9	0.861074	0.75331	0.791829
10	0.46438	0.442415	0.47978
11	0.131534	0.125804	0.449598
12	0.735613	0.564585	0.519695
13	0.605507	0.411165	0.437523
14	0.108114	0.129806	0.609934
15	0.104056	0.13936	0.619059
