# Supplementary material for: Reduced binding of apoE4 to complement factor H promotes amyloid‐β oligomerization and neuroinflammation
Source: EMBO Rep. 2023 May 8;24(7):e56467. doi: 10.15252/embr.202256467 (PMC10328077; doi:10.15252/embr.202256467)
Supplement: Supplementary file 12 — Source Data for Figure 4 [file EMBR-24-e56467-s005.zip › Fig. 4 Source data/Fig. 4B correlation coeff.xlsx]

## Sheet: Fig 4A
	Fig B	Fig B	Fig B
Cell	ApoE with AB	Ab with C1q	ApoE with C1q
1	0.220666	0.206161	0.382024
2	0.173563	0.175966	0.470841
3	0.413114	0.370909	0.560036
4	0.147374	0.169122	0.237987
5	0.169171	0.202985	0.315676
6	0.0436097	0.0861899	0.185142
7	0.123345	0.342731	0.240649
8	0.177383	0.222461	0.258898
9	0.257296	0.252944	0.27414
1	0.0777465	0.016162	0.230962
2	0.306887	0.195703	0.548198
3	0.132392	0.257585	0.265809
4	0.118584	0.170739	0.483296
5
6
