# Supplementary material for: Reduced binding of apoE4 to complement factor H promotes amyloid‐β oligomerization and neuroinflammation
Source: EMBO Rep. 2023 May 8;24(7):e56467. doi: 10.15252/embr.202256467 (PMC10328077; doi:10.15252/embr.202256467)
Supplement: Supplementary file 12 — Source Data for Figure 4 [file EMBR-24-e56467-s005.zip › Fig. 4 Source data/Fig. 4D.xlsx]

## Sheet: Sheet1
Fig. 4D C3a Release
Relaitive values normalized against absorbance measured in sample with FH and Ab
	assay1	assay2	assay3	assay4	assay5	assay6	assay7	average	SD
ApoE2 + Abeta	305.28	204.502	199.357	114.619	108.538	112.881	113.712	186.459	80.3786
ApoE2 + Abeta + FH	84.7826	67.0096	71.3826	72.4698	70.6372	124.407	118.06	73.2564	6.76138
ApoE4 + Abeta	294.099	197.556	191.511	155.768	152.853	350.508	340.134	198.358	57.2244
ApoE4 + Abeta + FH	59.9379	113.826	108.939	113.203	118.034	126.78	119.398	102.788	24.1698
FH + Abeta	100	101.736	98.2637	102.041	97.9592	100	100	100	1.8947
BSA 488 Abeta				177.426	181.091	355.254	349.164	179.259	2.59165
