# Supplementary material for: Reduced binding of apoE4 to complement factor H promotes amyloid‐β oligomerization and neuroinflammation
Source: EMBO Rep. 2023 May 8;24(7):e56467. doi: 10.15252/embr.202256467 (PMC10328077; doi:10.15252/embr.202256467)
Supplement: Supplementary file 13 — Source Data for Figure 5 [file EMBR-24-e56467-s015.zip]

Archive with 2 entries (1 files):
- Fig. 5 Source data/
- Fig. 5 Source data/Fig. 5A.xlsx
