# Supplementary material for: Reduced binding of apoE4 to complement factor H promotes amyloid‐β oligomerization and neuroinflammation
Source: EMBO Rep. 2023 May 8;24(7):e56467. doi: 10.15252/embr.202256467 (PMC10328077; doi:10.15252/embr.202256467)
Supplement: Supplementary file 13 — Source Data for Figure 5 [file EMBR-24-e56467-s015.zip › Fig. 5 Source data/Fig. 5A.xlsx]

## Sheet: Sheet1
Fig. 5A 488-Ab1-42 phagocytosis
	Mean fluorescence intensity of 488-Ab1-42 in microglial cells
	Ab1-42	Ab1-42+FH	Ab1-42+FH+apoE4	Ab1-42+FH+apoE3	Ab1-42+FH+apoE2	Ab1-42+apoE4	Ab1-42+apoE3	Ab1-42+apoE2
assay1	3446				2485
assay2	3454	2868	2960	2948	2781	2842	4154	3093
assay3	3346	2959	2591	2605		3281	3447	3287
assay4	3347	3099	3154	2812	2490	2936	3609	3148
assay5	3395	3165	3101	2794	2874	3376	3261	3307
average	3397.6	3022.75	2951.5	2789.75	2657.5	3108.75	3617.75	3208.75
SD	51.8488	134.24	253.896	141.054	199.947	259.545	384.737	104.666
