# Supplementary material for: Reduced binding of apoE4 to complement factor H promotes amyloid‐β oligomerization and neuroinflammation
Source: EMBO Rep. 2023 May 8;24(7):e56467. doi: 10.15252/embr.202256467 (PMC10328077; doi:10.15252/embr.202256467)
Supplement: Supplementary file 14 — Source Data for Figure 6 [file EMBR-24-e56467-s010.zip]

Archive with 4 entries (3 files):
- Fig. 6 Source data/
- Fig. 6 Source data/Fig. 6B.xlsx
- Fig. 6 Source data/Fig. 6C.xlsx
- Fig. 6 Source data/Fig. 6D.xlsx
