# Supplementary material for: Reduced binding of apoE4 to complement factor H promotes amyloid‐β oligomerization and neuroinflammation
Source: EMBO Rep. 2023 May 8;24(7):e56467. doi: 10.15252/embr.202256467 (PMC10328077; doi:10.15252/embr.202256467)
Supplement: Supplementary file 14 — Source Data for Figure 6 [file EMBR-24-e56467-s010.zip › Fig. 6 Source data/Fig. 6B.xlsx]

## Sheet: Sheet1
Fig. 6B Differentially expressed (number of mRNA transcripts) genes and (MS1 intensity counts) proteins
		mRNA (number of mRNA transcripts		proteomics (MS1 intensity counts)			mRNA (number of mRNA transcripts		proteomics (MS1 intensity counts)
		PTPRF		PTPRF			TRA2A		TRA2A
		Ab+FH+apoE4	Ab+FH+apoE2	apoE44/43	apoE33/23		FH+apoE4	FH+apoE2	apoE44/43	apoE33/23
		29.2553	77.5433	16892.2	18782.1		256.868	104.772	16599.1	21959
		21.1472	38.4086	0	16978.4		437.041	129.911	24049.2	0
		24.9933	77.0768	18886.5	18487.2		643.07	189.46	25539.2	0
		33.0373	29.7138	0	12572.4		450.133	231.343	24861.6	31425.6
		22.3962	27.6925	0	21033.8		121.216	145.824	31088.2	17700.9
		22.1948	111.945	0	22067.4		372.639	110.411	24901.5	21655.4
				0	16428.6				26399.8	21291.1
				0	22834.5				24252	0
					22636.8					0
	average	25.504	60.3966	4472.33	19091.3		380.161	151.954	24711.3	12670.2
	SD	4.70479	25.2215	8298.28	3361.07		178.641	49.3654	4634.72	12795
