# Supplementary material for: Reduced binding of apoE4 to complement factor H promotes amyloid‐β oligomerization and neuroinflammation
Source: EMBO Rep. 2023 May 8;24(7):e56467. doi: 10.15252/embr.202256467 (PMC10328077; doi:10.15252/embr.202256467)
Supplement: Supplementary file 14 — Source Data for Figure 6 [file EMBR-24-e56467-s010.zip › Fig. 6 Source data/Fig. 6C.xlsx]

## Sheet: Sheet1
Fig. 6C Differentially expressed (MS1 intensity counts) proteins
					genotype with risk allele
Protein	Protein ID	Entry Name		Gene	apoE44	apoE44	apoE44	apoE43	apoE43	apoE43	apoE43	apoE43	average	SD
sp|Q00535|CDK5_HUMAN	Q00535	CDK5_HUMAN		CDK5	100769	106138	109618	99926.7	117542	98801	104638	102259	104961	6206.2
sp|P04271|S100B_HUMAN	P04271	S100B_HUMAN		S100B	511203	307872	362205	341554	227149	358232	458737	327284	361779	88132.6
sp|P23297|S10A1_HUMAN	P23297	S10A1_HUMAN		S100A1	326322	354144	341777	426286	254693	379374	421671	359758	358003	54942.6
					genotype without risk allele
Protein	Protein ID	Entry Name		Gene	apoE33	apoE33	apoE33	apoE33	apoE33	apoE33	apoE33	apoE23	apoE23	average	SD
sp|Q00535|CDK5_HUMAN	Q00535	CDK5_HUMAN		CDK5	92282.5	107854	102698	94027.7	101840	85564.8	105804	106083	98969.1	99458.1	7458.69
sp|P04271|S100B_HUMAN	P04271	S100B_HUMAN		S100B	458719	401093	452353	539462	566827	653869	535611	358359	495179	495719	89891.8
sp|P23297|S10A1_HUMAN	P23297	S10A1_HUMAN		S100A1	454825	349173	366103	371407	329579	485354	404807	274136	383355	379860	63533.1
