# Supplementary material for: Reduced binding of apoE4 to complement factor H promotes amyloid‐β oligomerization and neuroinflammation
Source: EMBO Rep. 2023 May 8;24(7):e56467. doi: 10.15252/embr.202256467 (PMC10328077; doi:10.15252/embr.202256467)
Supplement: Supplementary file 14 — Source Data for Figure 6 [file EMBR-24-e56467-s010.zip › Fig. 6 Source data/Fig. 6D.xlsx]

## Sheet: normalized comp prot
Fig. 6C Expression of (MS1 intensity counts) complement proteins based on genotype and presence of Ab
Normalized against MS1 intensity counts of the average intensity of the neutral genotype (apoE33)
		genotype
Entry Name	Gene	apoE44	apoE44	apoE44	apoE43	apoE43	apoE43	apoE43	apoE43	apoE33	apoE33	apoE33	apoE33	apoE33	apoE33	apoE33	apoE23	apoE23
CO4A_HUMAN	C4A	113.352	133.787	160.773	0	89.5873	69.8887	142.918	51.3451	71.5854	80.8115	176.764	122.261	70.3162	139.283	38.9783	48.7776	124.244
CO3_HUMAN	C3	115.258	82.308	129.234	87.7744	103.252	86.3677	109.125	53.6466	48.0352	63.7605	194.43	109.254	94.1254	120.26	70.1342	71.2899	85.2129
CFAH_HUMAN	CFH	122.073	97.7579	159.005	90.355	0	0	125.211	0	73.6132	82.557	229.424	85.5186	0	140.395	88.4922	78.6293	101.909
CLUS_HUMAN	CLU	97.2061	114.911	103.735	109.792	100.285	96.692	110.05	76.1132	84.8397	102.867	107.112	102.481	91.4065	117.223	94.0716	87.7443	78.2101
			average	119.117				average	75.1202						average	100	average	84.5022
			SD	23.8293				SD	44.0867						SD	46.5437	SD	22.0983
		Presence of Ab
Entry Name	Gene	pos	pos	pos	pos	pos	pos	pos	pos	pos	pos	neg	neg	neg	neg	neg	neg	neg
CO4A_HUMAN	C4A	113.352	133.787	160.773	0	89.5873	69.8887	71.5854	80.8115	176.764	122.261	142.918	51.3451	70.3162	139.283	38.9783	48.7776	124.244
CO3_HUMAN	C3	115.258	82.308	129.234	87.7744	103.252	86.3677	48.0352	63.7605	194.43	109.254	109.125	53.6466	94.1254	120.26	70.1342	71.2899	85.2129
CFAH_HUMAN	CFH	122.073	97.7579	159.005	90.355	0	0	73.6132	82.557	229.424	85.5186	125.211	0	0	140.395	88.4922	78.6293	101.909
CLUS_HUMAN	CLU	97.2061	114.911	103.735	109.792	100.285	96.692	84.8397	102.867	107.112	102.481	110.05	76.1132	91.4065	117.223	94.0716	87.7443	78.2101
										average	99.9677						average	86.0397
										SD	45.5812						SD	37.1613
